# Supplementary material for: Identification of a Privileged Scaffold for Inhibition of Sterol Transport Proteins through the Synthesis and Ring Distortion of Diverse, Pseudo-Natural Products
Source: ACS Cent Sci. 2025 Jan 9;11(1):136–46. doi: 10.1021/acscentsci.4c01657 (PMC11758220; doi:10.1021/acscentsci.4c01657)
Supplement: Supplementary file 2 — oc4c01657_si_002.xlsx [file oc4c01657_si_002.xlsx]

## Sheet: Single dose data
			Protein and assay	OSBP (FP) inhibition [%]	ORP1 (FP) inhibition [%]	ORP2 (FP) inhibition [%]	STARD1 (FP) inhibition [%]	STARD3 (DSF) ΔTm [°C]	STARD4 (DSF) ΔTm [°C]	STARD5 (DSF) ΔTm [°C]	Aster-A (FP) inhibition [%]	Aster-B (FP) inhibition [%]	Aster-C (FP) inhibition [%]	Aster-A (DSF) ΔTmmax [°C]	STARD3 (DSF) ΔTmmax [°C]	STARD4 (DSF) ΔTmmax [°C]	STARD5 (DSF) ΔTmmax [°C]
Compound class	Compound number	Note	Structure	Dose = 10 µM
Quinoline	2a			10	53.3333	43.5	30	-0.0816328	-0.141073	0.399227	1	14.1667	-2.4
Quinoline	2b			-12	11.6667	14	-3.33333	0.0565918	-0.0888151	0.0879089	-2	2.5	-5.6
Quinoline	2c			-4	81.6667	53	70	-0.167927	0.0488607	0.542841	-1	9.16667	-1.6
Quinoline	2d			0	5	14	-8.33333	0.0455846	-0.176515	0.0936106	-6	7.5	-2.4
Quinoline	2e			10.6	2.5	15	-8.33333	-0.102187	-0.00387492	0.221345	-4	2.5	-4.8
Azaindole	3			2.5	-5.83333	2	-3.33333	-0.07428	-0.0209736	0.148894	-2	8.33333	-3.2
Spiropyrroloquinoxaline	4			21	5.83333	12	35	0.484813	0.605743	0.13847	-9	-0.833333	-5.6
Spiropyrroloquinoxaline	4'			10	30	25	20	0.875988	0.673212	0.275896	-8	-1.66667	-5.6
Spirodihydroquinazolinone	5a			9.09	-2.5	6	-1.66667	-0.160472	-0.123933	0.0253484	0	10	0
Spirodihydroquinazolinone	5a'			15.45	0	11	1.66667	0.0243849	-0.0769172	0.0772955	-2	6.66667	-4
Spirodihydroquinazolinone	5b			8.18	-7.5	7	3.33333	-0.121065	-0.090089	-0.128333	-1	15	-1.6
Spirodihydroquinazolinone	5b'			24.55	-7.5	2	1.66667	0.0137883	0.0269986	0.158136	-2	8.33333	-4
Spirodihydroquinazolinone	5c			18.18	3.33333	24	5	0.11351	-0.0675954	0.116821	-1	11.6667	-3.2
Spirodihydroquinazolinone	5c'			6.36	-5	12	-3.33333	0.0623965	-0.0517649	0.0258521	-1	10	-3.2
Quinoxaline	7a			4	16.6667	55	23.3333	-0.0974037	0.0573965	0.483924	14	23.3333	19.2
Quinoxaline	7b			24	0	12	11.6667	0.0152881	0.269851	0.327717	-1	7.5	0.8
Quinoxaline	7c			8	-5	9	11.6667	-0.124386	0.057455	0.300512	-1	4.16667	-4
Quinoxaline	7d			-1	1.66667	12	16.6667	-0.0957265	-0.110591	-0.239683	1	10.8333	-4
Quinoxaline	7e			3	5	27	13.3333	0.137556	0.0566781	0.245457	-1	11.6667	1.6
Thiazole	8a			18.6	-9.16667	11	5	0.0829452	-0.00456444	0.0866597	-1	3.33333	0
Thiazole	8b			-1.3	-2.5	13	8.33333	0.0139272	0.0901751	0.175322	-1	7.5	-1.6
Thiazole	8c			17.3	5.83333	17	-1.66667	0.344839	0.173271	0.150008	0	6.66667	0
Thiazole	8d			2.6	66.6667	38	41.6667	0.477596	0.298331	0.145895	-1	5.83333	0.8
Thiazole	8e			1.3	31.6667	25	16.6667	0.0572205	0.699266	0.215799	-3	8.33333	-2.4
Imidazole	9			5	-0.833333	3.5	10	-0.0297241	-0.0502204	0.168395	-2	9.16667	-3.2
Indole	10a			1.3	28.3333	34	35	-0.188309	0.0293349	0.373158	1	7.5	0.8
Indole	10b			-12	21.6667	21	-23.3333	-0.0462308	0.191731	0.130732	-9	-2.5	-4.8
Indole	10c			-10	24.1667	32	-11.6667	-0.120773	0.283648	0.161154	1	-5	-8
Indole	10d			-7	28.3333	42	90	-0.11525	0.167156	0.145121	-8	0.833333	-3.2
Indole	10e			-1.33333	27.5	50.6	-3.33333	0.0774077	0.284031	0.193678	-4	1.66667	1.6
Indole	10f			-6.66667	11.6667	36.5	-1.66667	-0.0471458	0.0284448	0.158932	0	13.3333	0
Indole	10g			-8	39.1667	57.7	-35	0.226584	0.00665098	0.161972	-8	-2.5	-4.8
Indole	10h			18.6667	35.8333	63.5	15	0.0996702	-0.0168954	0.241221	7	31.6667	24
Indole	10i			-9.33333	14.1667	20	-13.3333	0.0371982	0.441366	0.421287	-8	-4.16667	-1.6
Indole	10j			-16	11.6667	15	16.6667	-0.107985	-0.144312	-0.162823	-2	15.8333	0.8
Indole	10k			2	10	11	-12	0.08	-0.04	0.21	1	-4	-6
Ketolactam	11a			2.66667	-2.5	6	6.66667	-0.0326579	-0.0281322	0.0732555	-1	10	-3.2
Ketolactam	11b			12	-1.66667	2	0	-0.0537077	0.125561	0.28744	1	7.5	-2.4
Ketolactam	11c			18.6667	-8.33333	-1	25	-0.0521527	-0.0445872	-0.118902	-4	5.83333	-5.6
Ketolactam	11d			-5.33333	-3.33333	11	5	-0.118672	-0.0249259	0.0280538	-1	4.16667	1.6
Ketolactam	11e			15	-3.33333	5	10	-0.0433535	-0.0316233	0.114962	-2	6.66667	-1.6
Ketolactam	11f			9	-6.66667	7	-3.33333	-0.076673	-0.024164	0.154032	-1	10.8333	-0.8
Ketolactam	11g			-5.33333	-6.66667	-1	-8.33333	-0.0181322	0.463784	0.140962	0	10.8333	-0.8
Quinolone	12			2	-6.66667	5	5	-0.0693514	-0.0237536	0.168675	-1	10.8333	0
Spiropseudoindoxyl	13	Interfered with all FP assays		155	230.833	385	381.667	-0.0638433	1.05861	0.142585		245	224.8
Hydroxyindolenine	14a			17.3333	65	53	17	0.2	0.8	0.5	3	12	-1
Hydroxyindolenine	14b			9.33333	0	25	10	0.0446612	-0.100821	0.0489676	8	16.6667	3.2
Hydroxyindolenine	14c			2.66667	0	11	10	0.0424141	-0.0122922	0.0425441	2	16.6667	3.2
Spirooxepinoindole	15a			0	10	25	18.3333	-0.0610103	0.93078	1.33039	43	13.3333	-4
Spirooxepinoindole	15b			7	60	29	26.6667	0.305168	1.54218	0.476513	67	19.1667	-1.6
Spirooxepinoindole	15c			3	40	47	20	0.0793955	1.52146	0.559717	50	11.6667	-4
Spirooxepinoindole	15d			2.5	11.6667	25	16.6667	0.129074	1.32565	0.626906	25	10.8333	-4
Spirooxepinoindole	15e			5	8.33333	38	45	0.166541	2.09017	0.820466	45	26.6667	7.2			2.39833
Spirooxepinoindole	15f	Interfered with ORP2 FP assay		10	33.3333	73	15	0.559063	2.06529	0.268166	51	23.3333	9.6
Spirooxepinoindole	15g			16	73.3333	60	25	0.655309	1.03975	0.927569	79	17.5	-0.8
Spirooxepinoindole	15h			10	68.3333	49	16.6667	0.0409492	0.106177	0.206244	2	17.5	0
Spirooxepinoindole	15i			8.3	40	41	28.3333	-0.0884435	1.02041	0.108693	46	12.5	-1.6
SAR spirooxepinoindole	19a ((±)-Asteroxin-1)			3	0	27	20	1.23357	0.851219	1.8213	60	14.1667	-4.8			1.14833	3.73
SAR spirooxepinoindole	19b			23	66.6667	41	35	3.25665	3.71387	2.23724	4	9.16667	-2.4		6.33	7.29	5.25
SAR spirooxepinoindole	19c			18.6207	47.5	38	28.3333	4.25785	4.51154	1.31021	59	10.8333	1.6		7.24	7.18	4.8
SAR spirooxepinoindole	19d			49	93.3333	51	33.3333	1.65239	3.8645	4.52327	60	15.8333	-4.8		3.92	5.15	7.35
SAR spirooxepinoindole	19e			17.2414	41.6667	34	25	4.32403	6.61833	0.686898	94	14.1667	1.6	11.8	7.99	8.93	1.88
SAR spirooxepinoindole	20a			11.7241	5.83333	22	-6.66667	-0.22112	0.0478709	0.121872	4	5.83333	-3.2
SAR spirooxepinoindole	20b			34.4828	-1.66667	2	-18.3333	-0.0838561	-0.0183918	0.0933895	2	20.8333	-3.2
SAR spirooxepinoindole	21a	Interfered with ORP1, ORP2, and STARD1 FP assays		18	60.8333	58	66.6667	3.03647	0.763394	0.872504	67	25	-0.8
SAR spirooxepinoindole	21b			17.5	72.5	45	38.3333	3.60944	0.548162	1.04916	72	20.8333	-3.2		5.6	1.15	0.15
SAR spirooxepinoindole	22			6.89655	-7.5	14	13.3333	0.0739009	0.0198592	0.211297	10	10.8333	-1.6
SAR spirooxepinoindole	23			6.89655	50	31	15	1.84957	5.57529	0.843141	81	15	-0.8		4.58	7.93	2.49
SAR spirooxepinoindole	24			11.0345	112.5	27	5	3.75294	3.02869	0.21642	54	11.6667	0		6.68	4.2	0.44
Enantioenriched spirooxepinoindole	(+)-15b			13.1035	0	35	6.66667	0.243901	0.0898722	-0.0627505	2	3.33333	0		0.44	1.41	1.1
Enantioenriched spirooxepinoindole	(–)-15b			2.75862	68.3333	60	38.3333	0.491078	0.323813	0.381032	80	14.1667	-0.8		0.68	3.56	1.34
Enantioenriched spirooxepinoindole	(+)-19a ((+)-Asteroxin-1)			3.44828	-3.33333	7	11.6667	1.46929	0.413573	0.320113	12	7.5	-0.8		3.64	1.09	1.7
Enantioenriched spirooxepinoindole	(–)-19a ((–)-Asteroxin-1)			6.2069	15	32	30	0.975237	1.27423	3.29242	79	6.66667	-1.6	7.5	0.89	1.26	5.18
Reported Aster-A inhibitor	U18666A			4	55	72.9	13.3333	0.209114	0.609778	0.565412	81	100	49.6
Reported Aster-A inhibitor	Autogramin-2			9	57.5	18	21.6667	0.027032	0.204531	0.211359	70	5	-1.6
