# Supplementary material for: Identification of a Privileged Scaffold for Inhibition of Sterol Transport Proteins through the Synthesis and Ring Distortion of Diverse, Pseudo-Natural Products
Source: ACS Cent Sci. 2025 Jan 9;11(1):136–46. doi: 10.1021/acscentsci.4c01657 (PMC11758220; doi:10.1021/acscentsci.4c01657)
Supplement: Supplementary file 3 — oc4c01657_si_003.cif [file oc4c01657_si_003.cif]

data_ll_fsb_114_f34_59
_audit_creation_date               2024-04-12
_audit_creation_method
;
Olex2 1.5
(compiled 2024.02.16 svn.r378c4104 for OlexSys, GUI svn.r6928)
;
_shelx_SHELXL_version_number       '2018/3'
_audit_contact_author_address      ?
_audit_contact_author_email        ?
_audit_contact_author_name         ''
_audit_contact_author_phone        ?
_publ_contact_author_id_orcid      ?
_publ_section_references
;
Dolomanov, O.V., Bourhis, L.J., Gildea, R.J, Howard, J.A.K. & Puschmann, H.
 (2009), J. Appl. Cryst. 42, 339-341.

Sheldrick, G.M. (2015). Acta Cryst. A71, 3-8.

Sheldrick, G.M. (2015). Acta Cryst. C71, 3-8.
;
_chemical_name_common              ?
_chemical_name_systematic          ?
_chemical_formula_moiety           'C18 H24 N2 O2'
_chemical_formula_sum              'C18 H24 N2 O2'
_chemical_formula_weight           300.39
_chemical_melting_point            ?
_chemical_oxdiff_formula           'C18 H24 N2 O2'
loop_
  _atom_type_symbol
  _atom_type_description
  _atom_type_scat_dispersion_real
  _atom_type_scat_dispersion_imag
  _atom_type_scat_source
 'C' 'C' 0.0181 0.0091 'International Tables Vol C Tables 4.2.6.8 and 6.1.1.4'
 'H' 'H' 0.0000 0.0000 'International Tables Vol C Tables 4.2.6.8 and 6.1.1.4'
 'N' 'N' 0.0311 0.0180 'International Tables Vol C Tables 4.2.6.8 and 6.1.1.4'
 'O' 'O' 0.0492 0.0322 'International Tables Vol C Tables 4.2.6.8 and 6.1.1.4'

_shelx_space_group_comment
;
The symmetry employed for this shelxl refinement is uniquely defined
by the following loop, which should always be used as a source of
symmetry information in preference to the above space-group names.
They are only intended as comments.
;
_space_group_crystal_system        'orthorhombic'
_space_group_IT_number             56
_space_group_name_H-M_alt          'P c c n'
_space_group_name_Hall             '-P 2ab 2ac'
loop_
  _space_group_symop_operation_xyz
 'x, y, z'
 '-x+1/2, -y+1/2, z'
 '-x, y+1/2, -z+1/2'
 'x+1/2, -y, -z+1/2'
 '-x, -y, -z'
 'x-1/2, y-1/2, -z'
 'x, -y-1/2, z-1/2'
 '-x-1/2, y, z-1/2'

_cell_length_a                     10.4971(2)
_cell_length_b                     20.5111(5)
_cell_length_c                     13.9749(4)
_cell_angle_alpha                  90
_cell_angle_beta                   90
_cell_angle_gamma                  90
_cell_volume                       3008.89(13)
_cell_formula_units_Z              8
_cell_measurement_reflns_used      16026
_cell_measurement_temperature      120.00(10)
_cell_measurement_theta_max        76.5630
_cell_measurement_theta_min        4.2970
_shelx_estimated_absorpt_T_max     0.980
_shelx_estimated_absorpt_T_min     0.747
_exptl_absorpt_coefficient_mu      0.688
_exptl_absorpt_correction_T_max    1.00000
_exptl_absorpt_correction_T_min    0.58112
_exptl_absorpt_correction_type     multi-scan
_exptl_absorpt_process_details
;
CrysAlisPro 1.171.44.44a (Rigaku Oxford Diffraction, 2024)
Empirical absorption correction using spherical harmonics,
implemented in SCALE3 ABSPACK scaling algorithm.
;
_exptl_absorpt_special_details     ?
_exptl_crystal_colour              'clear light colourless'
_exptl_crystal_colour_lustre       clear
_exptl_crystal_colour_modifier     light
_exptl_crystal_colour_primary      colourless
_exptl_crystal_density_diffrn      1.326
_exptl_crystal_density_meas        ?
_exptl_crystal_density_method      ?
_exptl_crystal_description         plate
_exptl_crystal_F_000               1296
_exptl_crystal_size_max            0.45
_exptl_crystal_size_mid            0.2
_exptl_crystal_size_min            0.03
_exptl_transmission_factor_max     ?
_exptl_transmission_factor_min     ?
_diffrn_reflns_av_R_equivalents    0.0589
_diffrn_reflns_av_unetI/netI       0.0175
_diffrn_reflns_Laue_measured_fraction_full  1.000
_diffrn_reflns_Laue_measured_fraction_max  0.991
_diffrn_reflns_limit_h_max         13
_diffrn_reflns_limit_h_min         -13
_diffrn_reflns_limit_k_max         25
_diffrn_reflns_limit_k_min         -25
_diffrn_reflns_limit_l_max         17
_diffrn_reflns_limit_l_min         -16
_diffrn_reflns_number              59724
_diffrn_reflns_point_group_measured_fraction_full  1.000
_diffrn_reflns_point_group_measured_fraction_max  0.991
_diffrn_reflns_theta_full          67.684
_diffrn_reflns_theta_max           76.932
_diffrn_reflns_theta_min           4.311
_diffrn_ambient_environment        N~2~
_diffrn_ambient_temperature        120.00(10)
_diffrn_detector                   'CCD plate'
_diffrn_detector_area_resol_mean   10.6146
_diffrn_detector_type              Atlas
_diffrn_measured_fraction_theta_full  1.000
_diffrn_measured_fraction_theta_max  0.991
_diffrn_measurement_details
;
List of Runs (angles in degrees, time in seconds):

  # Type    Start    End  Width  t~exp~   \w     \q     \k     \f   Frames
--------------------------------------------------------------------------
  1  \w   -105.00 -65.00   1.00    4.11    --  -41.06-145.00  29.00   40
  2  \w    -83.00 -58.00   1.00    4.11    --  -41.06 145.00  80.00   25
  3  \w    -87.00  -8.00   1.00    4.11    --  -41.06 126.00 -86.00   79
  4  \w     34.00  93.00   1.00    4.11    --   41.06-126.00-163.00   59
  5  \w     49.00  74.00   1.00    4.11    --   41.06-145.00  29.00   25
  6  \w     52.00  77.00   1.00   16.45    --  112.00-126.00-163.00   25
  7  \w    104.00 129.00   1.00   16.45    --  112.00 145.00  80.00   25
  8  \w    131.00 158.00   1.00   16.45    --  112.00 126.00 -86.00   27
  9  \w     72.00 127.00   1.00   16.45    --  112.00-145.00  29.00   55
 10  \w      4.00  29.00   1.00    4.11    --   38.00  83.00 152.90   25
 11  \w   -115.00 -17.00   1.00    4.11    --  -41.06 -38.00-180.00   98
 12  \w   -114.00 -16.00   1.00    4.11    --  -41.06 -57.00  90.00   98
 13  \w   -115.00 -19.00   1.00    4.11    --  -41.06 -38.00 -30.00   96
 14  \w      6.00  78.00   1.00    4.11    --   41.06 -99.00  60.00   72
 15  \w      9.00  35.00   1.00    4.11    --   41.06  74.00 -70.93   26
 16  \w      8.00  33.00   1.00    4.11    --   42.00  83.00  93.66   25
 17  \w     16.00  41.00   1.00    4.11    --   50.00  82.00 -90.41   25
 18  \w     16.00  41.00   1.00    4.11    --   50.00  82.00-147.52   25
 19  \w     16.00  41.00   1.00    4.11    --   50.00  81.00 179.72   25
 20  \w     16.00  41.00   1.00    4.11    --   50.00  82.00 118.93   25
 21  \w     16.00  41.00   1.00    4.11    --   50.00  81.00  17.36   25
 22  \w     16.00  41.00   1.00    4.11    --   50.00  81.00 -52.27   25
 23  \w    107.00 132.00   1.00    4.11    --   58.00  70.00-139.74   25
 24  \w     27.00  54.00   1.00    4.11    --   58.00  70.00-139.74   27
 25  \w     93.00 120.00   1.00    4.11    --   62.00  62.00-157.75   27
 26  \w     31.00  58.00   1.00    4.11    --   62.00  71.00  30.34   27
 27  \w     34.00  59.00   1.00    4.11    --   62.00  62.00-157.75   25
 28  \w     35.00  83.00   1.00    4.11    --   66.00  70.00 -42.17   48
 29  \w     35.00  62.00   1.00    4.11    --   66.00  71.00  68.35   27
 30  \w     36.00  61.00   1.00    4.11    --   66.00  71.00-103.18   25
 31  \w    102.00 139.00   1.00    4.11    --   66.00  71.00  68.35   37
 32  \w     78.00 104.00   1.00    4.11    --   70.00  70.00 138.56   26
 33  \w     39.00  65.00   1.00    4.11    --   70.00  70.00 138.56   26
 34  \w     43.00  69.00   1.00    4.11    --   74.00  70.00 -21.85   26
 35  \w     44.00  71.00   1.00    4.11    --   74.00  64.00  51.67   27
 36  \w    120.00 147.00   1.00    4.11    --   74.00  70.00 -21.85   27
 37  \w     44.00  70.00   1.00    4.11    --   74.00  68.00-172.80   26
 38  \w     43.00  70.00   1.00    4.11    --   74.00  70.00  89.64   27
 39  \w     47.00  73.00   1.00   16.45    --   78.00  71.00 105.87   26
 40  \w     47.00  73.00   1.00   16.45    --   78.00  70.00-161.00   26
 41  \w     48.00  74.00   1.00   16.45    --   78.00  68.00 -95.55   26
 42  \w     47.00  83.00   1.00   16.45    --   78.00  71.00 -74.81   36
 43  \w     54.00  79.00   1.00   16.45    --   82.00  59.00  77.94   25
 44  \w     57.00 159.00   1.00   16.45    --   86.00  63.00 -61.08  102
 45  \w     58.00  84.00   1.00   16.45    --   86.00  58.00  12.07   26
 46  \w     56.00  82.00   1.00   16.45    --   86.00  64.00 125.22   26
 47  \w     60.00  88.00   1.00   16.45    --   90.00  67.00-149.73   28
 48  \w     61.00 111.00   1.00   16.45    --   90.00  63.00 143.86   50
 49  \w     99.00 164.00   1.00   16.45    --   90.00  70.00  10.86   65
 50  \w     59.00  88.00   1.00   16.45    --   90.00  70.00  10.86   29
 51  \w     66.00 134.00   1.00   16.45    --   94.00  58.00-101.09   68
 52  \w     67.00 102.00   1.00   16.45    --   98.00  69.00 -49.40   35
 53  \w     83.00 178.00   1.00   16.45    --  112.00  61.00   0.00   95
 54  \w     38.00 109.00   1.00   16.45    --  112.00-111.00 150.00   71
 55  \w     83.00 176.00   1.00   16.45    --  112.00  61.00  30.00   93
 56  \w     83.00 178.00   1.00   16.45    --  112.00  61.00 150.00   95
 57  \w     83.00 173.00   1.00   16.45    --  112.00  61.00 120.00   90
 58  \w     82.00 109.00   1.00   16.45    --  112.00  69.00   3.70   27
 59  \w     83.00 178.00   1.00   16.45    --  112.00  61.00 -90.00   95
 60  \w     46.00  90.00   1.00   16.45    --  112.00-111.00  60.00   44
 61  \w     41.00  73.00   1.00   16.45    --  112.00 -45.00 150.00   32
 62  \w    142.00 170.00   1.00   16.45    --  112.00  69.00   3.70   28
 63  \w    127.00 154.00   1.00   16.45    --  112.00  58.00-130.34   27
 64  \w     84.00 177.00   1.00   16.45    --  112.00  61.00 -60.00   93
 65  \w     84.00 121.00   1.00   16.45    --  112.00  58.00-130.34   37
 66  \w     51.00 106.00   1.00   16.45    --  112.00-111.00  90.00   55
 67  \w     55.00 141.00   1.00   16.45    --  112.00 -61.00-180.00   86
 68  \w     45.00 109.00   1.00   16.45    --  112.00-111.00  30.00   64
 69  \w     48.00 106.00   1.00   16.45    --  112.00 -95.00-180.00   58
 70  \w    138.00 163.00   1.00   16.45    --  112.00  61.00-120.00   25
 71  \w     83.00 126.00   1.00   16.45    --  112.00  61.00-120.00   43
 72  \w     82.00 111.00   1.00   16.45    --  112.00  68.00-160.93   29
 73  \w     83.00 169.00   1.00   16.45    --  112.00  61.00  90.00   86
 74  \w     83.00 169.00   1.00   16.45    --  112.00  61.00 -30.00   86
 75  \w     82.00 108.00   1.00   16.45    --  112.00-111.00 -90.00   26
 76  \w     39.00 109.00   1.00   16.45    --  112.00-111.00 120.00   70
 77  \w     83.00 177.00   1.00   16.45    --  112.00  61.00-180.00   94
 78  \w    128.00 155.00   1.00   16.45    --  112.00  46.00  92.54   27
 79  \w     87.00 112.00   1.00   16.45    --  112.00  46.00  92.54   25
 80  \w     83.00 178.00   1.00   16.45    --  112.00  61.00  60.00   95
 81  \w    115.00 175.00   1.00   16.45    --  112.00  68.00-160.93   60
 82  \w     91.00 128.00   1.00   16.45    --  112.00 -45.00 150.00   37
;
_diffrn_measurement_device         'four-circle diffractometer'
_diffrn_measurement_device_type    'SuperNova, Dual, Cu at home/near, Atlas'
_diffrn_measurement_method         '\w scans'
_diffrn_orient_matrix_type        
 'CrysAlisPro convention (1999,Acta A55,543-557)'
_diffrn_orient_matrix_UB_11        0.1041759000
_diffrn_orient_matrix_UB_12        0.0445242000
_diffrn_orient_matrix_UB_13        -0.0417277000
_diffrn_orient_matrix_UB_21        -0.0818516000
_diffrn_orient_matrix_UB_22        0.0603624000
_diffrn_orient_matrix_UB_23        0.0231092000
_diffrn_orient_matrix_UB_31        0.0627978000
_diffrn_orient_matrix_UB_32        0.0046986000
_diffrn_orient_matrix_UB_33        0.0994186000
_diffrn_radiation_monochromator    mirror
_diffrn_radiation_probe            x-ray
_diffrn_radiation_type             'Cu K\a'
_diffrn_radiation_wavelength       1.54184
_diffrn_source                     'micro-focus sealed X-ray tube'
_diffrn_source_type                'SuperNova (Cu) X-ray Source'
_reflns_Friedel_coverage           0.000
_reflns_Friedel_fraction_full      .
_reflns_Friedel_fraction_max       .
_reflns_number_gt                  2735
_reflns_number_total               3146
_reflns_special_details
;
 Reflections were merged by SHELXL according to the crystal
 class for the calculation of statistics and refinement.
 
 _reflns_Friedel_fraction is defined as the number of unique
 Friedel pairs measured divided by the number that would be
 possible theoretically, ignoring centric projections and
 systematic absences.
;
_reflns_threshold_expression       'I > 2\s(I)'
_computing_cell_refinement         'CrysAlisPro 1.171.44.44a (Rigaku OD, 2024)'
_computing_data_collection        
 'CrysAlisPro system (CCD 41.122a 64-bit (release 06-12-2021))'
_computing_data_reduction          'CrysAlisPro 1.171.44.44a (Rigaku OD, 2024)'
_computing_molecular_graphics      'Olex2 1.5 (Dolomanov et al., 2009)'
_computing_publication_material    'Olex2 1.5 (Dolomanov et al., 2009)'
_computing_structure_refinement    'SHELXL 2018/3 (Sheldrick, 2015)'
_computing_structure_solution      'SHELXT 2018/2 (Sheldrick, 2018)'
_refine_diff_density_max           0.244
_refine_diff_density_min           -0.260
_refine_diff_density_rms           0.059
_refine_ls_extinction_coef         .
_refine_ls_extinction_method       none
_refine_ls_goodness_of_fit_ref     1.048
_refine_ls_hydrogen_treatment      mixed
_refine_ls_matrix_type             full
_refine_ls_number_parameters       205
_refine_ls_number_reflns           3146
_refine_ls_number_restraints       0
_refine_ls_R_factor_all            0.0447
_refine_ls_R_factor_gt             0.0389
_refine_ls_restrained_S_all        1.048
_refine_ls_shift/su_max            0.001
_refine_ls_shift/su_mean           0.000
_refine_ls_structure_factor_coef   Fsqd
_refine_ls_weighting_details      
 'w=1/[\s^2^(Fo^2^)+(0.0583P)^2^+1.1093P] where P=(Fo^2^+2Fc^2^)/3'
_refine_ls_weighting_scheme        calc
_refine_ls_wR_factor_gt            0.1035
_refine_ls_wR_factor_ref           0.1087
_refine_special_details            ?
_olex2_refinement_description
;
1. Fixed Uiso
 At 1.2 times of:
  All C(H) groups, All C(H,H) groups, All N(H) groups
 At 1.5 times of:
  All C(H,H,H) groups, All O(H) groups
2.a Ternary CH refined with riding coordinates:
 C009(H009), C00G(H00K)
2.b Secondary CH2 refined with riding coordinates:
 C00B(H00A,H00B), C00C(H00C,H00D), C00D(H00E,H00F), C00I(H00M,H00N), C00K(H00P,
 H00Q), C00M(H00S,H00T)
2.c Aromatic/amide H refined with riding coordinates:
 N004(H004), C00F(H00J), C00H(H00L), C00J(H00O), C00L(H00R)
2.d Idealised Me refined as rotating group:
 C00E(H00G,H00H,H00I)
2.e Idealised tetrahedral OH refined as rotating group:
 O002(H002)
;
_atom_sites_solution_hydrogens     mixed
_atom_sites_solution_primary       dual
_atom_sites_solution_secondary     ?
loop_
  _atom_site_label
  _atom_site_type_symbol
  _atom_site_fract_x
  _atom_site_fract_y
  _atom_site_fract_z
  _atom_site_U_iso_or_equiv
  _atom_site_adp_type
  _atom_site_occupancy
  _atom_site_site_symmetry_order
  _atom_site_calc_flag
  _atom_site_refinement_flags_posn
  _atom_site_refinement_flags_adp
  _atom_site_refinement_flags_occupancy
  _atom_site_disorder_assembly
  _atom_site_disorder_group
 O001 O 0.53925(8) 0.41800(4) 0.82369(6) 0.0230(2) Uani 1 1 d . . . . .
 O002 O 0.54508(9) 0.79137(4) 0.65568(8) 0.0315(2) Uani 1 1 d . . . . .
 H002 H 0.499577 0.824689 0.662992 0.047 Uiso 1 1 calc R U . . .
 N003 N 0.61218(10) 0.51949(5) 0.79563(7) 0.0186(2) Uani 1 1 d . . . . .
 N004 N 0.77128(9) 0.54019(5) 0.68083(7) 0.0204(2) Uani 1 1 d . . . . .
 H004 H 0.840511 0.562299 0.666402 0.025 Uiso 1 1 calc R U . . .
 C005 C 0.60339(11) 0.45575(5) 0.77304(8) 0.0178(2) Uani 1 1 d . . . . .
 C006 C 0.57744(10) 0.61171(5) 0.67996(8) 0.0159(2) Uani 1 1 d . . . . .
 C007 C 0.75932(11) 0.47864(6) 0.64499(8) 0.0184(2) Uani 1 1 d . . . . .
 C008 C 0.67491(11) 0.43430(6) 0.68823(8) 0.0186(2) Uani 1 1 d . . . . .
 C009 C 0.49190(11) 0.65382(5) 0.74637(8) 0.0173(2) Uani 1 1 d . . . . .
 H009 H 0.436247 0.623167 0.783092 0.021 Uiso 1 1 calc R U . . .
 C00A C 0.67684(11) 0.57155(5) 0.74135(8) 0.0168(2) Uani 1 1 d . . . . .
 C00B C 0.64984(11) 0.65687(6) 0.61038(9) 0.0204(3) Uani 1 1 d . . . . .
 H00A H 0.708354 0.685062 0.647447 0.024 Uiso 1 1 calc R U . . .
 H00B H 0.702060 0.629901 0.566633 0.024 Uiso 1 1 calc R U . . .
 C00C C 0.74779(12) 0.61442(6) 0.81394(8) 0.0212(3) Uani 1 1 d . . . . .
 H00C H 0.803881 0.586556 0.853570 0.025 Uiso 1 1 calc R U . . .
 H00D H 0.802369 0.645792 0.779044 0.025 Uiso 1 1 calc R U . . .
 C00D C 0.40322(11) 0.69845(6) 0.68742(9) 0.0206(3) Uani 1 1 d . . . . .
 H00E H 0.339374 0.670930 0.654456 0.025 Uiso 1 1 calc R U . . .
 H00F H 0.356708 0.727472 0.731958 0.025 Uiso 1 1 calc R U . . .
 C00E C 0.49418(12) 0.56388(6) 0.62239(9) 0.0213(3) Uani 1 1 d . . . . .
 H00G H 0.445551 0.536353 0.666558 0.032 Uiso 1 1 calc R U . . .
 H00H H 0.548762 0.536392 0.582276 0.032 Uiso 1 1 calc R U . . .
 H00I H 0.435251 0.588476 0.581697 0.032 Uiso 1 1 calc R U . . .
 C00F C 0.66318(12) 0.37092(6) 0.65294(9) 0.0230(3) Uani 1 1 d . . . . .
 H00J H 0.605397 0.341386 0.682244 0.028 Uiso 1 1 calc R U . . .
 C00G C 0.47093(11) 0.74063(6) 0.61258(9) 0.0228(3) Uani 1 1 d . . . . .
 H00K H 0.405233 0.761009 0.570269 0.027 Uiso 1 1 calc R U . . .
 C00H C 0.81989(13) 0.39444(6) 0.53247(9) 0.0267(3) Uani 1 1 d . . . . .
 H00L H 0.869855 0.380574 0.479580 0.032 Uiso 1 1 calc R U . . .
 C00I C 0.56738(12) 0.69397(6) 0.81997(9) 0.0229(3) Uani 1 1 d . . . . .
 H00M H 0.617449 0.727729 0.786064 0.028 Uiso 1 1 calc R U . . .
 H00N H 0.506989 0.716439 0.863251 0.028 Uiso 1 1 calc R U . . .
 C00J C 0.83180(12) 0.45776(6) 0.56612(9) 0.0232(3) Uani 1 1 d . . . . .
 H00O H 0.889059 0.487093 0.535810 0.028 Uiso 1 1 calc R U . . .
 C00K C 0.56041(12) 0.69996(6) 0.55094(9) 0.0247(3) Uani 1 1 d . . . . .
 H00P H 0.612076 0.729455 0.510470 0.030 Uiso 1 1 calc R U . . .
 H00Q H 0.509190 0.671932 0.507975 0.030 Uiso 1 1 calc R U . . .
 C00L C 0.73537(13) 0.35091(6) 0.57542(9) 0.0268(3) Uani 1 1 d . . . . .
 H00R H 0.727379 0.307727 0.551593 0.032 Uiso 1 1 calc R U . . .
 C00M C 0.65714(13) 0.65193(6) 0.87919(9) 0.0241(3) Uani 1 1 d . . . . .
 H00S H 0.607036 0.620835 0.918179 0.029 Uiso 1 1 calc R U . . .
 H00T H 0.706802 0.679914 0.923229 0.029 Uiso 1 1 calc R U . . .
 H003 H 0.5676(16) 0.5323(8) 0.8443(13) 0.032(4) Uiso 1 1 d . . . . .

loop_
  _atom_site_aniso_label
  _atom_site_aniso_U_11
  _atom_site_aniso_U_22
  _atom_site_aniso_U_33
  _atom_site_aniso_U_23
  _atom_site_aniso_U_13
  _atom_site_aniso_U_12
 O001 0.0236(4) 0.0188(4) 0.0266(5) 0.0045(3) 0.0020(3) -0.0015(3)
 O002 0.0254(5) 0.0160(4) 0.0531(6) -0.0002(4) -0.0073(4) 0.0002(3)
 N003 0.0228(5) 0.0166(5) 0.0165(5) 0.0013(4) 0.0030(4) 0.0008(4)
 N004 0.0173(5) 0.0181(5) 0.0260(5) 0.0002(4) 0.0036(4) 0.0005(4)
 C005 0.0169(5) 0.0172(5) 0.0194(6) 0.0031(4) -0.0038(4) 0.0011(4)
 C006 0.0179(5) 0.0143(5) 0.0155(5) 0.0008(4) -0.0008(4) 0.0007(4)
 C007 0.0179(5) 0.0199(5) 0.0175(6) 0.0021(4) -0.0033(4) 0.0039(4)
 C008 0.0181(5) 0.0189(5) 0.0190(6) -0.0001(4) -0.0028(4) 0.0027(4)
 C009 0.0179(5) 0.0168(5) 0.0172(5) -0.0002(4) 0.0007(4) 0.0007(4)
 C00A 0.0178(5) 0.0157(5) 0.0168(5) 0.0011(4) 0.0002(4) 0.0001(4)
 C00B 0.0209(5) 0.0202(5) 0.0202(6) 0.0048(4) 0.0031(4) 0.0015(4)
 C00C 0.0215(5) 0.0203(6) 0.0220(6) -0.0001(5) -0.0057(5) -0.0005(5)
 C00D 0.0177(5) 0.0192(6) 0.0250(6) -0.0014(4) -0.0019(5) 0.0023(4)
 C00E 0.0243(6) 0.0187(5) 0.0208(6) -0.0018(4) -0.0062(5) 0.0006(5)
 C00F 0.0248(6) 0.0210(6) 0.0231(6) -0.0003(5) -0.0056(5) 0.0012(5)
 C00G 0.0217(6) 0.0171(6) 0.0295(6) 0.0027(5) -0.0055(5) 0.0012(4)
 C00H 0.0305(7) 0.0320(7) 0.0178(6) -0.0039(5) -0.0026(5) 0.0091(5)
 C00I 0.0261(6) 0.0207(6) 0.0220(6) -0.0057(4) -0.0032(5) 0.0031(5)
 C00J 0.0239(6) 0.0269(6) 0.0186(6) 0.0028(5) -0.0005(5) 0.0047(5)
 C00K 0.0274(6) 0.0241(6) 0.0226(6) 0.0076(5) 0.0003(5) 0.0015(5)
 C00L 0.0323(7) 0.0239(6) 0.0241(6) -0.0076(5) -0.0071(5) 0.0054(5)
 C00M 0.0301(6) 0.0233(6) 0.0188(6) -0.0043(5) -0.0059(5) 0.0013(5)

_geom_special_details
;
 All esds (except the esd in the dihedral angle between two l.s. planes)
 are estimated using the full covariance matrix.  The cell esds are taken
 into account individually in the estimation of esds in distances, angles
 and torsion angles; correlations between esds in cell parameters are only
 used when they are defined by crystal symmetry.  An approximate (isotropic)
 treatment of cell esds is used for estimating esds involving l.s. planes.
;
loop_
  _geom_bond_atom_site_label_1
  _geom_bond_atom_site_label_2
  _geom_bond_distance
  _geom_bond_site_symmetry_2
  _geom_bond_publ_flag
 O001 C005 1.2465(14) . ?
 O002 H002 0.8400 . ?
 O002 C00G 1.4323(15) . ?
 N003 C005 1.3481(15) . ?
 N003 C00A 1.4753(14) . ?
 N003 H003 0.866(18) . ?
 N004 H004 0.8800 . ?
 N004 C007 1.3641(15) . ?
 N004 C00A 1.4531(14) . ?
 C005 C008 1.4703(16) . ?
 C006 C009 1.5537(15) . ?
 C006 C00A 1.5821(15) . ?
 C006 C00B 1.5431(15) . ?
 C006 C00E 1.5406(15) . ?
 C007 C008 1.4062(17) . ?
 C007 C00J 1.4061(17) . ?
 C008 C00F 1.3958(17) . ?
 C009 H009 1.0000 . ?
 C009 C00D 1.5437(15) . ?
 C009 C00I 1.5375(16) . ?
 C00A C00C 1.5352(15) . ?
 C00B H00A 0.9900 . ?
 C00B H00B 0.9900 . ?
 C00B C00K 1.5338(16) . ?
 C00C H00C 0.9900 . ?
 C00C H00D 0.9900 . ?
 C00C C00M 1.5261(17) . ?
 C00D H00E 0.9900 . ?
 C00D H00F 0.9900 . ?
 C00D C00G 1.5321(17) . ?
 C00E H00G 0.9800 . ?
 C00E H00H 0.9800 . ?
 C00E H00I 0.9800 . ?
 C00F H00J 0.9500 . ?
 C00F C00L 1.3843(18) . ?
 C00G H00K 1.0000 . ?
 C00G C00K 1.5232(17) . ?
 C00H H00L 0.9500 . ?
 C00H C00J 1.3869(18) . ?
 C00H C00L 1.394(2) . ?
 C00I H00M 0.9900 . ?
 C00I H00N 0.9900 . ?
 C00I C00M 1.5220(17) . ?
 C00J H00O 0.9500 . ?
 C00K H00P 0.9900 . ?
 C00K H00Q 0.9900 . ?
 C00L H00R 0.9500 . ?
 C00M H00S 0.9900 . ?
 C00M H00T 0.9900 . ?

loop_
  _geom_angle_atom_site_label_1
  _geom_angle_atom_site_label_2
  _geom_angle_atom_site_label_3
  _geom_angle
  _geom_angle_site_symmetry_1
  _geom_angle_site_symmetry_3
  _geom_angle_publ_flag
 C00G O002 H002 109.5 . . ?
 C005 N003 C00A 127.81(10) . . ?
 C005 N003 H003 116.2(11) . . ?
 C00A N003 H003 115.6(11) . . ?
 C007 N004 H004 118.0 . . ?
 C007 N004 C00A 124.10(10) . . ?
 C00A N004 H004 118.0 . . ?
 O001 C005 N003 120.42(11) . . ?
 O001 C005 C008 123.21(10) . . ?
 N003 C005 C008 116.36(10) . . ?
 C009 C006 C00A 110.29(9) . . ?
 C00B C006 C009 109.10(9) . . ?
 C00B C006 C00A 109.23(9) . . ?
 C00E C006 C009 109.76(9) . . ?
 C00E C006 C00A 109.02(9) . . ?
 C00E C006 C00B 109.42(9) . . ?
 N004 C007 C008 119.92(11) . . ?
 N004 C007 C00J 121.33(11) . . ?
 C00J C007 C008 118.74(11) . . ?
 C007 C008 C005 118.33(10) . . ?
 C00F C008 C005 121.23(11) . . ?
 C00F C008 C007 120.41(11) . . ?
 C006 C009 H009 107.1 . . ?
 C00D C009 C006 111.07(9) . . ?
 C00D C009 H009 107.1 . . ?
 C00I C009 C006 113.55(9) . . ?
 C00I C009 H009 107.1 . . ?
 C00I C009 C00D 110.50(9) . . ?
 N003 C00A C006 110.62(9) . . ?
 N003 C00A C00C 107.34(9) . . ?
 N004 C00A N003 107.02(9) . . ?
 N004 C00A C006 111.39(9) . . ?
 N004 C00A C00C 107.89(9) . . ?
 C00C C00A C006 112.34(9) . . ?
 C006 C00B H00A 109.1 . . ?
 C006 C00B H00B 109.1 . . ?
 H00A C00B H00B 107.8 . . ?
 C00K C00B C006 112.69(10) . . ?
 C00K C00B H00A 109.1 . . ?
 C00K C00B H00B 109.1 . . ?
 C00A C00C H00C 109.1 . . ?
 C00A C00C H00D 109.1 . . ?
 H00C C00C H00D 107.9 . . ?
 C00M C00C C00A 112.40(10) . . ?
 C00M C00C H00C 109.1 . . ?
 C00M C00C H00D 109.1 . . ?
 C009 C00D H00E 108.6 . . ?
 C009 C00D H00F 108.6 . . ?
 H00E C00D H00F 107.5 . . ?
 C00G C00D C009 114.80(10) . . ?
 C00G C00D H00E 108.6 . . ?
 C00G C00D H00F 108.6 . . ?
 C006 C00E H00G 109.5 . . ?
 C006 C00E H00H 109.5 . . ?
 C006 C00E H00I 109.5 . . ?
 H00G C00E H00H 109.5 . . ?
 H00G C00E H00I 109.5 . . ?
 H00H C00E H00I 109.5 . . ?
 C008 C00F H00J 119.9 . . ?
 C00L C00F C008 120.28(12) . . ?
 C00L C00F H00J 119.9 . . ?
 O002 C00G C00D 112.05(10) . . ?
 O002 C00G H00K 108.6 . . ?
 O002 C00G C00K 107.50(10) . . ?
 C00D C00G H00K 108.6 . . ?
 C00K C00G C00D 111.27(9) . . ?
 C00K C00G H00K 108.6 . . ?
 C00J C00H H00L 119.6 . . ?
 C00J C00H C00L 120.74(12) . . ?
 C00L C00H H00L 119.6 . . ?
 C009 C00I H00M 109.1 . . ?
 C009 C00I H00N 109.1 . . ?
 H00M C00I H00N 107.9 . . ?
 C00M C00I C009 112.29(9) . . ?
 C00M C00I H00M 109.1 . . ?
 C00M C00I H00N 109.1 . . ?
 C007 C00J H00O 119.9 . . ?
 C00H C00J C007 120.14(12) . . ?
 C00H C00J H00O 119.9 . . ?
 C00B C00K H00P 109.0 . . ?
 C00B C00K H00Q 109.0 . . ?
 C00G C00K C00B 112.76(10) . . ?
 C00G C00K H00P 109.0 . . ?
 C00G C00K H00Q 109.0 . . ?
 H00P C00K H00Q 107.8 . . ?
 C00F C00L C00H 119.69(12) . . ?
 C00F C00L H00R 120.2 . . ?
 C00H C00L H00R 120.2 . . ?
 C00C C00M H00S 109.6 . . ?
 C00C C00M H00T 109.6 . . ?
 C00I C00M C00C 110.29(10) . . ?
 C00I C00M H00S 109.6 . . ?
 C00I C00M H00T 109.6 . . ?
 H00S C00M H00T 108.1 . . ?

loop_
  _geom_torsion_atom_site_label_1
  _geom_torsion_atom_site_label_2
  _geom_torsion_atom_site_label_3
  _geom_torsion_atom_site_label_4
  _geom_torsion
  _geom_torsion_site_symmetry_1
  _geom_torsion_site_symmetry_2
  _geom_torsion_site_symmetry_3
  _geom_torsion_site_symmetry_4
  _geom_torsion_publ_flag
 O001 C005 C008 C007 -170.41(11) . . . . ?
 O001 C005 C008 C00F 7.46(17) . . . . ?
 O002 C00G C00K C00B 72.95(13) . . . . ?
 N003 C005 C008 C007 8.29(15) . . . . ?
 N003 C005 C008 C00F -173.84(11) . . . . ?
 N003 C00A C00C C00M -67.14(12) . . . . ?
 N004 C007 C008 C005 -1.25(16) . . . . ?
 N004 C007 C008 C00F -179.14(11) . . . . ?
 N004 C007 C00J C00H 178.53(11) . . . . ?
 N004 C00A C00C C00M 177.83(9) . . . . ?
 C005 N003 C00A N004 -22.43(15) . . . . ?
 C005 N003 C00A C006 99.09(13) . . . . ?
 C005 N003 C00A C00C -138.03(12) . . . . ?
 C005 C008 C00F C00L -177.30(11) . . . . ?
 C006 C009 C00D C00G -52.76(13) . . . . ?
 C006 C009 C00I C00M -53.91(13) . . . . ?
 C006 C00A C00C C00M 54.67(13) . . . . ?
 C006 C00B C00K C00G 55.62(13) . . . . ?
 C007 N004 C00A N003 29.73(14) . . . . ?
 C007 N004 C00A C006 -91.30(12) . . . . ?
 C007 N004 C00A C00C 144.96(11) . . . . ?
 C007 C008 C00F C00L 0.53(18) . . . . ?
 C008 C007 C00J C00H -0.27(17) . . . . ?
 C008 C00F C00L C00H -0.13(18) . . . . ?
 C009 C006 C00A N003 70.53(11) . . . . ?
 C009 C006 C00A N004 -170.57(9) . . . . ?
 C009 C006 C00A C00C -49.40(12) . . . . ?
 C009 C006 C00B C00K -56.83(12) . . . . ?
 C009 C00D C00G O002 -70.66(12) . . . . ?
 C009 C00D C00G C00K 49.72(13) . . . . ?
 C009 C00I C00M C00C 56.43(14) . . . . ?
 C00A N003 C005 O001 -176.05(10) . . . . ?
 C00A N003 C005 C008 5.21(17) . . . . ?
 C00A N004 C007 C008 -20.26(17) . . . . ?
 C00A N004 C007 C00J 160.96(11) . . . . ?
 C00A C006 C009 C00D 174.41(9) . . . . ?
 C00A C006 C009 C00I 49.15(12) . . . . ?
 C00A C006 C00B C00K -177.46(9) . . . . ?
 C00A C00C C00M C00I -57.40(13) . . . . ?
 C00B C006 C009 C00D 54.43(12) . . . . ?
 C00B C006 C009 C00I -70.82(12) . . . . ?
 C00B C006 C00A N003 -169.57(9) . . . . ?
 C00B C006 C00A N004 -50.67(12) . . . . ?
 C00B C006 C00A C00C 70.50(12) . . . . ?
 C00D C009 C00I C00M -179.47(10) . . . . ?
 C00D C00G C00K C00B -50.08(13) . . . . ?
 C00E C006 C009 C00D -65.46(11) . . . . ?
 C00E C006 C009 C00I 169.29(9) . . . . ?
 C00E C006 C00A N003 -50.05(12) . . . . ?
 C00E C006 C00A N004 68.85(11) . . . . ?
 C00E C006 C00A C00C -169.98(9) . . . . ?
 C00E C006 C00B C00K 63.27(12) . . . . ?
 C00I C009 C00D C00G 74.18(13) . . . . ?
 C00J C007 C008 C005 177.56(10) . . . . ?
 C00J C007 C008 C00F -0.33(17) . . . . ?
 C00J C00H C00L C00F -0.47(19) . . . . ?
 C00L C00H C00J C007 0.67(18) . . . . ?

_shelx_res_file
;
TITL ll_fsb_114_f34_59_a.res in Pccn
    ll_fsb_114_f34_59.res
    created by SHELXL-2018/3 at 18:57:04 on 12-Apr-2024
REM Old TITL LL_FSB_114_F34_59 in Pccn
REM SHELXT solution in Pccn: R1 0.124, Rweak 0.006, Alpha 0.012
REM <I/s> 0.257 for 405 systematic absences, Orientation as input
REM Formula found by SHELXT: C18 N2 O2
CELL 1.54184 10.4971 20.5111 13.9749 90 90 90
ZERR 8 0.0002 0.0005 0.0004 0 0 0
LATT 1
SYMM 0.5-X,0.5-Y,+Z
SYMM -X,0.5+Y,0.5-Z
SYMM 0.5+X,-Y,0.5-Z
SFAC C H N O
UNIT 144 192 16 16

L.S. 24
PLAN  5
SIZE 0.03 0.2 0.45
TEMP -153
CONF
BOND
list 4
fmap 2 53
MORE -1
BOND $H
ACTA
REM <olex2.extras>
REM <HklSrc "%.\\LL_FSB_114_F34_59.hkl">
REM </olex2.extras>

WGHT    0.058300    1.109300
FVAR       0.41117
O001  4    0.539249    0.418001    0.823688    11.00000    0.02355    0.01880 =
         0.02656    0.00449    0.00198   -0.00146
O002  4    0.545077    0.791371    0.655675    11.00000    0.02540    0.01598 =
         0.05311   -0.00020   -0.00733    0.00022
AFIX 147
H002  2    0.499577    0.824689    0.662992    11.00000   -1.50000
AFIX   0
N003  3    0.612184    0.519487    0.795627    11.00000    0.02279    0.01655 =
         0.01647    0.00133    0.00300    0.00082
N004  3    0.771276    0.540195    0.680831    11.00000    0.01728    0.01807 =
         0.02599    0.00017    0.00361    0.00048
AFIX  43
H004  2    0.840511    0.562299    0.666402    11.00000   -1.20000
AFIX   0
C005  1    0.603391    0.455748    0.773035    11.00000    0.01687    0.01722 =
         0.01941    0.00308   -0.00380    0.00111
C006  1    0.577440    0.611706    0.679962    11.00000    0.01789    0.01433 =
         0.01554    0.00083   -0.00080    0.00069
C007  1    0.759321    0.478640    0.644989    11.00000    0.01785    0.01993 =
         0.01752    0.00210   -0.00327    0.00393
C008  1    0.674914    0.434296    0.688230    11.00000    0.01809    0.01886 =
         0.01895   -0.00011   -0.00282    0.00272
C009  1    0.491895    0.653824    0.746369    11.00000    0.01787    0.01682 =
         0.01720   -0.00016    0.00066    0.00073
AFIX  13
H009  2    0.436247    0.623167    0.783092    11.00000   -1.20000
AFIX   0
C00A  1    0.676841    0.571552    0.741349    11.00000    0.01781    0.01575 =
         0.01676    0.00107    0.00016    0.00010
C00B  1    0.649841    0.656866    0.610377    11.00000    0.02089    0.02018 =
         0.02015    0.00484    0.00312    0.00145
AFIX  23
H00A  2    0.708354    0.685062    0.647447    11.00000   -1.20000
H00B  2    0.702060    0.629901    0.566633    11.00000   -1.20000
AFIX   0
C00C  1    0.747789    0.614420    0.813937    11.00000    0.02146    0.02027 =
         0.02200   -0.00005   -0.00570   -0.00055
AFIX  23
H00C  2    0.803881    0.586556    0.853570    11.00000   -1.20000
H00D  2    0.802369    0.645792    0.779044    11.00000   -1.20000
AFIX   0
C00D  1    0.403223    0.698452    0.687421    11.00000    0.01774    0.01916 =
         0.02500   -0.00145   -0.00186    0.00226
AFIX  23
H00E  2    0.339374    0.670930    0.654456    11.00000   -1.20000
H00F  2    0.356708    0.727472    0.731958    11.00000   -1.20000
AFIX   0
C00E  1    0.494176    0.563881    0.622385    11.00000    0.02430    0.01865 =
         0.02081   -0.00180   -0.00617    0.00062
AFIX 137
H00G  2    0.445551    0.536353    0.666558    11.00000   -1.50000
H00H  2    0.548762    0.536392    0.582276    11.00000   -1.50000
H00I  2    0.435251    0.588476    0.581697    11.00000   -1.50000
AFIX   0
C00F  1    0.663177    0.370918    0.652940    11.00000    0.02482    0.02099 =
         0.02310   -0.00032   -0.00555    0.00121
AFIX  43
H00J  2    0.605397    0.341386    0.682244    11.00000   -1.20000
AFIX   0
C00G  1    0.470933    0.740633    0.612584    11.00000    0.02170    0.01706 =
         0.02950    0.00270   -0.00546    0.00123
AFIX  13
H00K  2    0.405233    0.761009    0.570269    11.00000   -1.20000
AFIX   0
C00H  1    0.819885    0.394445    0.532474    11.00000    0.03047    0.03196 =
         0.01781   -0.00390   -0.00258    0.00909
AFIX  43
H00L  2    0.869855    0.380574    0.479580    11.00000   -1.20000
AFIX   0
C00I  1    0.567385    0.693972    0.819971    11.00000    0.02609    0.02071 =
         0.02196   -0.00571   -0.00321    0.00306
AFIX  23
H00M  2    0.617449    0.727729    0.786064    11.00000   -1.20000
H00N  2    0.506989    0.716439    0.863251    11.00000   -1.20000
AFIX   0
C00J  1    0.831803    0.457763    0.566117    11.00000    0.02391    0.02694 =
         0.01861    0.00278   -0.00046    0.00465
AFIX  43
H00O  2    0.889059    0.487093    0.535810    11.00000   -1.20000
AFIX   0
C00K  1    0.560406    0.699959    0.550944    11.00000    0.02737    0.02409 =
         0.02265    0.00765    0.00029    0.00149
AFIX  23
H00P  2    0.612076    0.729455    0.510470    11.00000   -1.20000
H00Q  2    0.509190    0.671932    0.507975    11.00000   -1.20000
AFIX   0
C00L  1    0.735372    0.350912    0.575421    11.00000    0.03232    0.02390 =
         0.02410   -0.00759   -0.00707    0.00535
AFIX  43
H00R  2    0.727379    0.307727    0.551593    11.00000   -1.20000
AFIX   0
C00M  1    0.657138    0.651925    0.879191    11.00000    0.03010    0.02335 =
         0.01878   -0.00425   -0.00591    0.00127
AFIX  23
H00S  2    0.607036    0.620835    0.918179    11.00000   -1.20000
H00T  2    0.706802    0.679914    0.923229    11.00000   -1.20000
AFIX   0
H003  2    0.567631    0.532286    0.844325    11.00000    0.03169
HKLF 4


REM  ll_fsb_114_f34_59_a.res in Pccn
REM wR2 = 0.1087, GooF = S = 1.048, Restrained GooF = 1.048 for all data
REM R1 = 0.0389 for 2735 Fo > 4sig(Fo) and 0.0447 for all 3146 data
REM 205 parameters refined using 0 restraints

END

WGHT      0.0583      1.1093

REM Highest difference peak  0.244,  deepest hole -0.260,  1-sigma level  0.059
Q1    1   0.5171  0.7187  0.5830  11.00000  0.05    0.24
Q2    1   0.6713  0.3656  0.5991  11.00000  0.05    0.24
Q3    1   0.8214  0.4603  0.6171  11.00000  0.05    0.22
Q4    1   0.6263  0.5882  0.7058  11.00000  0.05    0.22
Q5    1   0.6028  0.6791  0.5832  11.00000  0.05    0.22
;
_shelx_res_checksum                66814
_shelx_hkl_file
;
   0   0   2 9999.00   50.82
   0   0   2 9800.22   51.02
   0   0  -3    0.18    0.97
   0   0  -3   -0.29    1.44
   0   0   3   -0.79    1.58
   0   0  -4 2826.34   30.03
   0   0  -4 2778.20   38.55
   0   0   5    0.35    2.48
   0   0  -5    0.89    1.77
   0   0  -5    0.09    2.37
   0   0  -5    0.04    2.21
   0   0  -5    1.61    2.62
   0   0   5   -0.39    2.64
   0   0   6 2023.39   49.93
   0   0  -6 1980.33   33.08
   0   0  -6 2095.59   49.13
   0   0  -6 1979.67   40.42
   0   0  -6 1960.32   42.78
   0   0   6 1980.80   44.43
   0   0  -7    0.36    4.60
   0   0  -7   -1.04    2.75
   0   0  -7   -0.02    4.43
   0   0   7    0.24    2.43
   0   0   7   -0.69    2.99
   0   0  -8 1392.23   48.85
   0   0  -8 1367.09   43.77
   0   0   8 1389.02   44.53
   0   0   8 1441.51   46.63
   0   0  -9    2.71    3.24
   0   0   9   -1.49    2.54
   0   0  -9    2.39    4.37
   0   0   9   -1.04    4.39
   0   0 -10   38.56    9.11
   0   0  10   46.29   11.51
   0   0  10   49.18   10.08
   0   0 -10   37.49    8.59
   0   0 -10   47.93   13.15
   0   0  11    4.13    2.65
   0   0  11   -0.04    1.88
   0   0 -11    1.83    3.83
   0   0  11    1.33    1.35
   0   0 -11    2.42    5.72
   0   0  11   -1.68    7.51
   0   0  11   -0.41    4.23
   0   0  11   -0.52    2.46
   0   0  11   -1.03    2.76
   0   0 -11   -4.87   11.64
   0   0  11   -0.04    1.50
   0   0  12   33.28    5.06
   0   0  12   35.17    5.24
   0   0 -12   36.43    7.39
   0   0  12   30.17    4.45
   0   0 -12   40.30   12.48
   0   0  12   41.15    5.89
   0   0  12   37.49    5.56
   0   0 -12   49.15   14.95
   0   0  12   34.55    4.66
   0   0  13    0.45    2.21
   0   0  13    0.07    1.67
   0   0  13    1.96    3.01
   0   0  13    2.38    2.98
   0   0  13    0.24    1.48
   0   0  13   -0.27    1.93
   0   0  14  557.94   18.78
   0   0  14  546.34   17.35
   0   0 -14  622.26   43.98
   0   0  14  574.89   18.75
   0   0  14  590.76   21.06
   0   0  14  581.44   18.63
   0   0  15   -0.89    2.21
   0   0  15    1.66    1.82
   0   0  15   -1.91    2.49
   0   0  16  548.74   14.32
   0   0  16  530.53   13.96
   0   0  16  567.94   14.40
   0   0  17   -2.77    1.36
   0  -1  -1    0.53    0.82
   0   1  -1    0.17    0.48
   0  -1   1    0.16    0.59
   0   1  -2 1077.55   15.26
   0   1  -2 1158.16   19.17
   0  -1   2 1175.48   11.95
   0  -1  -2 1136.93   10.11
   0  -1   2 1119.09   17.32
   0   1   2 1067.96   16.53
   0   1   2 1146.32   17.23
   0  -1   2 1185.92   17.92
   0   1  -3    0.30    1.27
   0  -1  -3    0.10    0.88
   0   1  -3    0.07    1.19
   0  -1  -3   -0.01    2.38
   0   1  -3   -0.64    1.39
   0   1  -3    0.79    2.21
   0  -1   3   -0.49    1.77
   0   1   3    0.91    1.71
   0  -1  -4  195.75    7.06
   0   1  -4  194.66    8.68
   0   1  -4  206.14   12.17
   0  -1  -4  188.10   10.97
   0   1  -4  189.93   10.16
   0   1  -4  192.57    9.61
   0  -1   4  211.81   10.98
   0   1   4  216.34   11.18
   0  -1  -5    0.38    1.46
   0  -1  -5   -0.55    2.78
   0   1   5   -0.07    2.10
   0   1  -5    1.53    1.47
   0   1  -5   -0.09    2.29
   0   1  -5    5.04    3.05
   0   1   5   -0.83    2.62
   0   1  -5   -0.20    2.33
   0  -1   5    0.59    3.17
   0  -1  -6  117.66    7.23
   0   1  -6  122.00   12.25
   0   1   6  116.71   11.81
   0   1  -6  108.89    8.62
   0  -1  -6  108.86   10.44
   0   1  -6  108.25    9.20
   0   1  -6  109.03   10.26
   0  -1  -6  104.70   11.04
   0  -1   6  117.73   11.36
   0  -1  -6  114.70   11.91
   0   1   6  118.68   11.34
   0   1  -7    1.31    2.17
   0   1   7   -2.39    3.57
   0   1  -7    0.58    2.70
   0  -1  -7    1.22    3.18
   0  -1  -7    0.31    2.40
   0   1   7    0.67    3.59
   0   1   7   -1.17    2.65
   0  -1   7   -2.46    3.22
   0  -1   7    0.63    2.19
   0  -1  -7   -0.55    4.84
   0   1  -7   -0.81    2.88
   0  -1  -8    5.02    3.28
   0   1   8    2.55    3.67
   0  -1  -8    6.69    3.36
   0   1  -8    3.59    4.39
   0  -1   8    2.36    3.59
   0   1  -8    2.65    4.61
   0  -1  -8    6.22    4.56
   0  -1   8    4.29    4.15
   0   1   8    2.55    3.32
   0   1   8    4.53    3.78
   0   1  -9   -1.29    3.25
   0   1  -9   -2.27    8.17
   0  -1  -9    0.38    3.53
   0  -1   9    0.47    4.88
   0   1   9   -0.13    2.60
   0   1   9    0.56    2.80
   0  -1   9    0.17    2.67
   0  -1  -9    2.54    3.84
   0   1  -9    2.63    3.68
   0  -1  -9    0.81    5.14
   0  -1 -10   12.30    5.42
   0   1 -10   18.83    7.78
   0  -1  10   12.00    5.08
   0  -1 -10   18.20    7.86
   0  -1  10   14.24    5.11
   0   1  10   13.06    3.97
   0   1  10   13.16    5.90
   0   1 -10   16.83    4.72
   0  -1 -10   25.01    7.60
   0   1  11    0.55    1.78
   0  -1  11    2.00    2.07
   0  -1  11   -1.84    2.38
   0   1  11   -0.90    1.97
   0  -1 -11   -1.66    6.12
   0   1 -11    3.63    6.34
   0   1  11    1.78    2.03
   0  -1  11   -0.11    1.92
   0  -1 -11    0.34    4.36
   0   1 -11    5.48    7.87
   0   1  11   -0.52    2.94
   0   1  11   -0.01    5.05
   0   1  11   -0.69    6.01
   0  -1  11   -4.69    2.51
   0  -1  11   -0.12    4.27
   0  -1  11   -1.90    3.26
   0  -1  11    1.10    3.68
   0   1  11   -2.45    3.59
   0  -1 -11    3.02    5.10
   0   1 -11    1.28   10.26
   0   1  11   -2.10    2.03
   0  -1  11   -0.81    1.61
   0  -1  12    6.90    3.32
   0   1  12    7.22    2.29
   0   1  12    7.99    1.71
   0  -1  12    6.10    2.18
   0  -1 -12    6.54    4.27
   0  -1  12    7.99    2.50
   0   1  12    9.41    3.18
   0   1 -12    7.07    4.87
   0  -1 -12   15.59    9.67
   0  -1  12    6.67    2.59
   0   1  12    7.22    3.27
   0   1  12    6.73    3.20
   0  -1  12    5.69    2.59
   0  -1 -12    1.98   11.86
   0   1  12    8.33    2.97
   0  -1  12    5.73    2.17
   0  -1  13    2.42    3.29
   0   1  13    6.96    3.97
   0   1  13    0.89    2.27
   0  -1  13   -0.60    1.76
   0   1 -13   -3.02    4.50
   0   1  13   -1.46    4.72
   0   1  13   -2.28    3.39
   0  -1  13   -0.44    2.68
   0  -1  13    0.79    2.57
   0  -1  13    2.75    2.48
   0   1  13    0.60    2.31
   0  -1  13    0.14    2.25
   0   1  13    1.65    2.19
   0   1  14   -0.08    1.55
   0   1 -14    1.18    5.63
   0  -1  14   -0.30    2.47
   0   1  14    0.13    1.92
   0   1 -14  -15.21    7.08
   0  -1  14   -0.32    4.71
   0   1  14    0.01    3.53
   0   1  14   -2.69    2.63
   0  -1  14    1.58    4.33
   0   1  14    0.17    2.52
   0  -1  14   -1.98    2.96
   0  -1  15   -2.09    2.52
   0   1  15    0.88    1.82
   0   1  15    0.18    1.33
   0  -1  15    1.04    1.81
   0  -1  15   -2.55    2.38
   0   1  15   -1.36    1.86
   0  -1 -15    3.94    3.17
   0  -1  16  226.30    9.07
   0   1  16  238.33    9.51
   0   1  16  220.68    8.47
   0  -1  16  226.52    9.45
   0  -1  16  239.06    9.33
   0   1  16  244.63    9.54
   0   1  17    0.55    1.11
   0  -1  17   -0.66    1.19
   0  -1  17    0.98    0.81
   0  -2   0  815.31   13.75
   0   2   0  812.73   10.79
   0  -2   0  819.69   10.96
   0  -2  -1   -0.37    0.98
   0   2  -1    0.36    0.85
   0   2   1    0.86    1.03
   0  -2   1    0.15    0.64
   0   2   1    0.03    0.56
   0  -2  -2 2104.60   30.75
   0   2  -2 2196.32   24.70
   0   2   2 2108.22   28.50
   0  -2   2 2287.36   18.80
   0  -2  -2 2063.94   23.97
   0   2  -2 2135.17   29.17
   0   2  -2 2205.27   15.74
   0   2   2 2102.09   23.64
   0  -2   2 2264.32   25.07
   0   2  -3    0.42    1.46
   0  -2  -3    0.72    1.86
   0  -2   3    1.05    0.99
   0   2  -3    0.48    1.18
   0   2  -3   -0.39    1.17
   0  -2  -3    0.22    1.14
   0   2   3   -0.85    1.42
   0   2   3    1.42    2.45
   0   2  -3    0.71    1.66
   0  -2   3    0.46    1.87
   0  -2   3    2.85    1.70
   0   2  -4  583.24   20.45
   0   2  -4  521.75   15.22
   0  -2  -4  571.26   21.46
   0  -2  -4  499.15   19.05
   0   2  -4  562.53   16.58
   0   2  -4  551.10   14.51
   0  -2   4  550.55   18.43
   0   2   4  585.02   18.48
   0  -2  -5   -0.38    2.57
   0   2   5   -0.23    2.32
   0   2  -5    0.02    1.41
   0  -2  -5   -2.34    2.86
   0   2  -5   -0.77    2.34
   0   2  -5    0.04    2.16
   0   2   5    0.51    2.93
   0  -2   5    0.05    2.21
   0   2  -5   -0.55    2.33
   0  -2  -6   68.09    8.69
   0   2  -6   69.15    7.58
   0   2  -6   67.26    9.68
   0  -2  -6   62.47    6.01
   0  -2   6   70.53    9.14
   0   2   6   73.45    9.16
   0  -2   6   58.60    6.78
   0  -2  -6   59.82    6.66
   0  -2  -6   71.42    9.89
   0   2  -6   76.87    9.62
   0   2  -6   69.01    6.87
   0   2   6   71.52    9.87
   0   2  -7   -0.68    4.75
   0  -2  -7   -0.20    2.63
   0   2  -7   -0.68    2.32
   0  -2  -7    0.51    2.65
   0   2   7    3.44    2.87
   0  -2   7   -0.20    2.21
   0  -2  -7    0.39    3.83
   0  -2   7    0.45    3.02
   0   2   7    2.24    2.76
   0   2  -7   -2.21    2.82
   0  -2  -7    2.71    3.99
   0   2  -7   -1.05    3.07
   0  -2  -7   -1.80    4.32
   0   2   7   -0.69    4.22
   0   2  -8  211.95   20.20
   0  -2  -8  177.72   16.05
   0  -2   8  209.44   16.93
   0   2   8  195.82   17.27
   0   2   8  207.95   18.00
   0  -2   8  219.24   18.52
   0   2  -8  218.04   18.05
   0  -2  -8  188.96   17.82
   0   2   8  188.42   18.70
   0  -2  -8  202.96   19.14
   0  -2  -9    1.39    3.98
   0   2  -9    3.17    3.03
   0  -2   9   -1.52    4.84
   0  -2  -9    0.07    2.89
   0   2   9   -0.24    3.34
   0  -2   9  -11.84    5.20
   0   2   9    0.49    3.17
   0   2  -9    1.61    4.13
   0  -2  -9   -1.85    5.56
   0  -2 -10    9.47    7.51
   0   2 -10    6.93    6.25
   0   2  10    4.97    5.01
   0   2  10   10.18    5.86
   0  -2  10    6.98    3.56
   0  -2  10   15.41    5.90
   0  -2 -10    6.78    5.99
   0   2 -10    6.40    2.62
   0  -2 -10    2.73    4.36
   0   2  11    0.00    1.94
   0  -2  11    0.60    1.82
   0   2  11    1.66    1.62
   0  -2 -11    0.09    5.27
   0   2  11    0.02    1.42
   0  -2  11   -0.18    1.54
   0   2 -11   -0.27    9.49
   0  -2  11    0.25    2.48
   0   2  11    1.68    2.44
   0  -2 -11    5.37    6.69
   0  -2  11    1.09    2.28
   0  -2  11   -3.19    6.89
   0   2  11   -1.82    3.96
   0   2  11    3.33    7.63
   0   2  11    0.39    1.98
   0  -2  11    1.42    4.51
   0   2 -11    0.71    5.14
   0  -2 -11   -1.71   10.24
   0   2  11    6.04    3.85
   0  -2  11    0.50    1.49
   0   2  12    2.64    2.57
   0  -2  12    0.56    2.33
   0  -2 -12   -1.88    5.93
   0   2  12    3.07    1.56
   0  -2  12    2.05    1.54
   0   2 -12    1.51    4.27
   0  -2 -12    1.17    5.04
   0   2 -12   11.13    8.80
   0   2  12    2.36    2.90
   0   2  12    3.58    2.73
   0  -2  12    1.71    3.05
   0  -2  12    2.78    2.58
   0   2  12    1.05    2.72
   0  -2  12    2.47    2.11
   0   2  12    1.67    1.66
   0   2  12    2.30    2.20
   0  -2  12    1.48    1.97
   0   2  13   -0.19    1.76
   0  -2  13   -0.17    2.08
   0  -2 -13    5.12    5.19
   0   2  13    1.52    2.37
   0  -2  13   -0.95    2.17
   0   2 -13   -3.20    7.60
   0   2  13    0.85    2.64
   0   2  13    1.75    2.81
   0  -2  13   -0.33    3.10
   0  -2  13    1.42    2.55
   0  -2  13    0.79    1.62
   0   2  13    1.95    2.37
   0   2  13   -1.91    2.02
   0  -2  13    0.57    2.26
   0   2  14   71.51    7.59
   0   2 -14   77.38   14.67
   0   2  14   65.20    6.39
   0  -2  14   55.92    5.53
   0   2 -14   90.05   17.88
   0  -2 -14   78.64   15.62
   0   2  14   61.08    6.61
   0  -2  14   56.88    6.53
   0   2  14   63.41    6.77
   0  -2  14   60.90    5.96
   0  -2  14   64.80    6.61
   0   2  14   67.54    6.46
   0  -2  15   -3.51    2.79
   0   2  15   -0.21    1.30
   0   2  15   -0.56    1.62
   0  -2  15   -1.97    2.14
   0   2  15    0.44    1.66
   0  -2  15   -0.17    1.71
   0   2  15   -0.48    2.36
   0   2  16    1.22    1.21
   0  -2  16   -1.31    2.08
   0   2  16    0.40    1.53
   0  -2  16    0.03    1.19
   0   2  17   -1.98    1.26
   0  -2  17    1.98    1.17
   0   2  17    0.39    0.84
   0  -2  17   -0.83    1.06
   0  -3   0   -0.29    1.14
   0  -3   0   -0.30    1.37
   0   3   0   -0.47    0.98
   0  -3  -1    0.57    1.98
   0  -3   1    0.16    1.34
   0  -3  -1    0.34    1.68
   0   3  -1    0.20    1.20
   0   3   1    0.09    0.67
   0  -3   1   -0.51    0.83
   0  -3   2 1266.03   16.71
   0   3   2 1251.49   23.58
   0  -3  -2 1215.01   25.07
   0   3  -2 1231.12   20.55
   0  -3   2 1277.90   18.87
   0  -3   2 1296.53   18.99
   0   3   2 1263.78   18.40
   0  -3   3    0.03    0.98
   0  -3  -3   -0.29    2.24
   0   3  -3   -1.06    1.61
   0  -3  -3    1.10    1.57
   0   3   3   -0.90    1.60
   0  -3   3   -0.25    1.69
   0  -3   4  926.64   13.81
   0   3  -4  930.53   22.33
   0  -3  -4 1082.56   30.67
   0   3   4 1007.46   28.45
   0  -3  -4  948.99   27.76
   0  -3  -4  926.64   20.77
   0   3  -4  983.36   28.87
   0   3   4 1028.86   24.55
   0  -3   4  984.96   24.88
   0   3   5    0.40    2.75
   0  -3  -5    0.51    2.65
   0  -3  -5    1.98    2.71
   0   3  -5    1.08    1.62
   0  -3  -5    0.73    1.04
   0   3  -5    0.10    2.02
   0   3   5    0.16    2.22
   0  -3   5   -0.27    2.36
   0   3  -6   17.47    5.88
   0  -3  -6   18.94    5.55
   0  -3  -6   22.45    4.04
   0   3   6   20.14    5.26
   0  -3   6   17.26    4.22
   0  -3   6   19.49    5.08
   0  -3  -6   13.88    3.48
   0   3  -6   21.50    5.96
   0  -3   6   14.56    3.43
   0   3   6   16.43    4.73
   0   3  -6   20.94    4.82
   0  -3  -6   21.72    4.89
   0  -3  -7   -0.61    3.19
   0  -3  -7    0.82    2.82
   0   3  -7   -0.77    3.21
   0   3   7  -10.60    3.88
   0  -3   7   -1.52    3.47
   0  -3   7    0.14    3.58
   0   3   7    3.34    6.64
   0  -3   7    0.38    2.71
   0   3  -7   -0.20    1.92
   0  -3  -7    1.79    2.79
   0   3   7   -0.81    2.45
   0  -3  -7   -0.18    2.73
   0   3  -7   -0.33    2.91
   0  -3  -8  143.14   14.99
   0  -3  -8  143.93   15.17
   0   3  -8  159.88   17.24
   0   3   8  152.80   15.21
   0  -3  -8  122.15   14.77
   0  -3   8  140.98   14.55
   0   3   8  142.54   14.49
   0  -3   8  168.19   16.72
   0   3  -8  148.25   14.74
   0   3   8  128.88   15.26
   0  -3  -8  163.78   18.41
   0   3  -8  145.01   12.34
   0   3  -9    3.30    4.07
   0  -3  -9   -0.72    5.56
   0  -3  -9   -2.51    5.28
   0  -3   9   -1.91    4.36
   0  -3   9    2.89    3.54
   0   3   9   -2.59    5.00
   0   3   9   -1.60    5.10
   0  -3  -9   -0.13    2.37
   0   3   9   -3.01    6.14
   0  -3  -9   -1.57    4.75
   0  -3  10    7.11    5.02
   0  -3 -10    7.46    2.94
   0   3  10    0.39    3.40
   0  -3  10    2.47    2.43
   0   3  10    2.47    4.30
   0   3 -10    1.00    2.76
   0  -3 -10    3.35    4.59
   0   3 -10    4.27    5.02
   0  -3 -10    1.69    5.86
   0   3  11   -1.51    2.64
   0   3  11   -1.16    2.75
   0   3  11    0.71    1.41
   0  -3  11   -1.98    2.55
   0  -3 -11    0.79    1.96
   0   3  11    1.05    2.02
   0  -3  11   -0.31    1.71
   0   3 -11   -0.51    5.69
   0  -3 -11    4.67    4.45
   0   3 -11   -2.80    3.54
   0   3 -11    2.81    5.11
   0  -3  11    4.34    5.87
   0   3  11   -1.15    2.45
   0   3  11   -0.42    2.32
   0  -3  11   -1.66    3.67
   0  -3  11    0.34    2.06
   0  -3  11   -1.42    2.48
   0   3  11    3.82    2.67
   0   3  11    1.49    4.90
   0  -3 -11   -1.39    3.17
   0  -3  11    1.02    1.39
   0   3  11    1.71    1.72
   0  -3  12   12.80    3.18
   0   3  12   12.47    2.84
   0  -3 -12   12.09    3.11
   0   3  12   14.98    3.51
   0  -3  12   14.67    3.14
   0  -3 -12   12.10    7.17
   0   3 -12    7.05    3.13
   0   3 -12   15.95   11.02
   0   3 -12   16.80    8.82
   0   3  12    8.98    3.29
   0   3  12   10.53    3.55
   0  -3  12   10.17    3.59
   0  -3  12    9.12    2.71
   0   3  12   12.48    2.69
   0  -3  12   12.36    3.52
   0   3  12    9.30    2.95
   0  -3  12   13.53    3.50
   0   3  12   10.83    2.48
   0   3  13   -1.81    2.55
   0   3 -13    1.84    5.70
   0  -3 -13    4.58    7.87
   0   3  13    0.56    2.44
   0  -3  13   -0.91    2.18
   0   3 -13    1.55    6.58
   0   3 -13   -0.84    6.07
   0  -3  13    0.12    2.26
   0   3  13   -1.81    3.36
   0  -3  13    1.22    2.39
   0   3  13   -2.87    3.21
   0   3  13   -1.34    2.43
   0  -3  13   -1.07    2.64
   0   3  13    0.09    2.36
   0  -3  13   -0.46    1.52
   0   3 -14  119.56   18.91
   0  -3  14   87.67    7.04
   0   3  14   89.46    7.45
   0   3  14   98.63    7.90
   0  -3  14   96.60    7.22
   0   3  14   85.00    7.27
   0  -3  14   82.69    7.15
   0   3  14   95.62    8.74
   0  -3  14   88.16    8.18
   0  -3  15    0.77    2.11
   0   3  15   -0.11    1.72
   0   3  15    1.21    2.57
   0  -3  15   -0.88    1.28
   0   3  15   -0.62    2.09
   0  -3  15   -0.05    2.49
   0   3 -15    0.40    2.19
   0   3  16  188.38    8.60
   0  -3  16  192.84    7.80
   0  -3  16  197.58    9.01
   0   3  16  194.25    8.57
   0  -3  17    1.05    0.80
   0   3  17    0.02    1.13
   0   3  17   -1.20    1.02
   0  -3  17    0.67    0.99
   0   4   0 1232.47   19.04
   0  -4   0 1236.64   23.89
   0   4   0 1124.01   18.94
   0  -4   0 1163.64   18.46
   0  -4  -1   -0.52    2.26
   0   4   1   -0.79    1.48
   0  -4  -1    0.04    1.67
   0   4  -1   -0.12    1.67
   0  -4   1   -1.89    1.91
   0  -4   1   -0.26    0.95
   0  -4   1    0.32    0.59
   0   4   1   -0.47    0.95
   0   4  -2    6.29    2.31
   0   4   2    4.58    1.99
   0  -4  -2    5.30    1.93
   0   4   2    7.27    1.37
   0  -4   2    8.43    1.70
   0  -4   2    7.14    1.42
   0   4   2    7.31    1.59
   0   4  -3    0.35    1.67
   0  -4  -3    0.68    2.15
   0   4   3   -0.90    2.61
   0   4   3   -0.25    0.62
   0  -4   3   -0.53    1.28
   0   4   3    1.45    2.74
   0   4  -3    0.09    1.72
   0  -4   3    0.18    1.72
   0   4   3    0.86    1.67
   0  -4  -4    0.12    2.66
   0   4  -4    3.62    1.81
   0  -4   4    4.03    1.35
   0  -4  -4    3.74    2.53
   0   4   4    2.54    2.99
   0   4  -4    3.34    2.54
   0   4  -4    2.22    1.54
   0   4  -4    2.92    1.80
   0   4   4    2.66    1.86
   0  -4   4    2.90    1.91
   0   4  -5    2.00    2.12
   0  -4  -5   -0.68    4.33
   0   4  -5    0.51    1.89
   0  -4  -5   -0.79    2.36
   0  -4   5    0.11    2.59
   0   4   5    1.32    2.42
   0  -4   5    0.50    2.48
   0  -4  -5    0.39    2.44
   0  -4  -5    0.48    2.66
   0   4  -5   -0.16    2.37
   0   4   5    0.60    3.25
   0  -4  -6    0.31    3.00
   0   4  -6    0.70    3.00
   0   4   6   -8.85    3.28
   0   4   6    0.97    3.35
   0  -4   6    0.58    2.28
   0  -4   6   -1.17    2.97
   0  -4   6   -1.33    1.87
   0  -4  -6    2.24    2.84
   0  -4  -6   -1.04    4.36
   0   4   6    1.48    3.28
   0   4  -6    0.40    1.89
   0   4  -7   -1.31    4.23
   0  -4  -7   -0.68    4.18
   0  -4   7   -0.66    3.52
   0   4   7   -1.70    3.45
   0   4   7    2.20    2.92
   0  -4   7    0.00    2.58
   0  -4  -7   -1.13    4.03
   0  -4   7   -0.54    3.05
   0   4   7    1.14    4.00
   0  -4  -7    0.17    2.71
   0   4  -7   -1.35    3.49
   0   4  -8    0.37    3.67
   0  -4  -8    1.05    3.57
   0   4  -8    1.79    3.86
   0  -4  -8   -0.31    3.84
   0  -4  -8    0.67    3.45
   0  -4   8    5.59    5.32
   0  -4   8   -0.20    2.57
   0   4   8   -1.48    4.59
   0   4   8    0.12    3.90
   0  -4  -8   -0.91    4.58
   0   4   8   -0.10    4.81
   0   4  -8   -1.43    3.26
   0  -4  -8    4.19    5.18
   0  -4  -9    2.19    3.68
   0   4  -9    0.30    3.14
   0   4  -9   -1.39    4.35
   0   4  -9    0.49    3.15
   0   4   9   -0.77    4.62
   0  -4   9    2.30    2.90
   0  -4  -9   -0.94    2.62
   0   4   9    3.73    4.91
   0  -4   9    1.56    5.18
   0  -4  -9    1.39    3.86
   0   4   9    0.18    2.38
   0  -4  -9   -1.42    5.97
   0  -4  10    8.18    3.57
   0   4  10   11.60    4.70
   0  -4 -10   11.33    5.90
   0  -4  10    4.55    5.52
   0   4  10    9.23    5.18
   0   4 -10   13.38    7.91
   0  -4 -10    7.32    5.12
   0   4 -10   14.22    7.73
   0   4 -10   10.19    6.85
   0   4  10    8.31    4.06
   0  -4 -10   12.17    7.05
   0   4  11   -0.76    1.38
   0  -4  11    0.00    2.53
   0   4  11    0.68    1.90
   0   4 -11   -2.51    4.52
   0  -4 -11   -1.95    2.63
   0   4  11    1.01    2.35
   0  -4  11   -0.23    1.60
   0   4 -11   -3.59    5.85
   0   4 -11  -14.47    6.84
   0  -4 -11    0.63    5.72
   0   4 -11  -19.00    7.77
   0  -4  11    2.99    5.84
   0  -4  11    1.64    5.29
   0   4  11   -1.53    3.76
   0   4  11   -0.69    1.99
   0   4  11   -2.34    6.16
   0  -4  11   -0.15    2.38
   0  -4 -11    0.69    6.57
   0   4  11   -0.53    1.97
   0  -4  11   -2.56    2.31
   0  -4 -11    9.06    9.41
   0  -4  11    1.32    1.82
   0   4  11   -0.95    1.97
   0   4  12  134.70   10.10
   0   4 -12  171.50   22.58
   0  -4 -12  135.86   19.40
   0  -4  12  123.41    8.41
   0   4  12  125.57    9.08
   0   4 -12  145.83   20.41
   0   4 -12  161.81   23.64
   0   4 -12  151.04   23.12
   0   4  12  134.99    8.82
   0   4  12  129.29    8.81
   0  -4  12  130.17    9.04
   0  -4  12  126.91    8.64
   0   4  12  115.48    9.32
   0  -4  12  124.29    9.72
   0   4  12  125.87    9.31
   0  -4  12  132.79    9.00
   0   4  13   -1.22    3.51
   0  -4 -13    2.91    9.11
   0   4 -13   -1.10    7.14
   0   4  13   -1.37    1.89
   0  -4  13    0.00    1.74
   0   4 -13   -4.40    4.57
   0   4 -13   -3.78    7.32
   0  -4  13   -1.52    3.18
   0  -4  13   -0.85    3.07
   0   4  13   -0.75    2.41
   0   4  13    1.75    2.84
   0  -4  13  -14.53    3.72
   0   4  13    0.84    2.00
   0  -4  13   -0.97    2.34
   0   4  14  321.19   15.47
   0   4  14  306.11   13.56
   0  -4  14  305.67   12.25
   0   4 -14  322.29   29.11
   0  -4 -14  328.09   30.39
   0  -4  14  314.58   14.74
   0   4 -14  336.82   15.35
   0  -4  14  313.74   13.02
   0   4  14  311.00   14.02
   0   4  15   -0.18    1.57
   0   4  15   -0.04    1.39
   0   4  15   -0.09    1.79
   0  -4  15   -0.57    1.62
   0  -4  15    0.05    2.34
   0   4 -15    1.54    2.04
   0  -4  16   30.28    3.00
   0   4  16   32.62    3.58
   0  -4  16   30.09    3.76
   0   4  16   27.06    3.29
   0   4  17    0.18    0.86
   0   4  17   -0.65    1.02
   0  -4  17    0.53    1.02
   0  -5   0   -1.33    3.03
   0   5   0   -2.48    2.94
   0  -5   0   -1.62    2.50
   0  -5   1   -1.14    2.85
   0   5  -1   -0.11    2.06
   0  -5  -1   -0.63    2.36
   0   5   1   -1.28    1.71
   0  -5  -1   -0.75    2.34
   0  -5   1    0.28    0.91
   0   5   1    0.58    0.83
   0   5   2 2967.33   28.58
   0   5   2 3159.88   46.11
   0   5  -2 2943.69   37.92
   0  -5  -2 2888.93   44.31
   0   5   2 3093.25   28.19
   0   5   2 2916.54   28.42
   0  -5   2 2895.60   28.62
   0  -5   2 2875.55   27.56
   0  -5  -2 2914.49   43.97
   0  -5   3    0.06    1.43
   0  -5   3   -0.35    1.63
   0   5   3    0.67    2.03
   0   5   3    0.10    2.43
   0   5  -3    0.02    1.68
   0   5  -3   -0.19    1.60
   0  -5  -3    2.08    2.76
   0   5   3    0.11    0.64
   0  -5   3   -0.06    1.02
   0   5  -3   -0.45    1.92
   0   5   3    1.64    2.02
   0  -5  -3    0.14    2.54
   0  -5  -3    2.03    3.36
   0   5   4  234.03   12.28
   0  -5   4  248.04   12.05
   0  -5   4  246.63   12.71
   0   5  -4  252.55   15.76
   0  -5  -4  231.98   15.24
   0   5  -4  253.19   15.94
   0   5  -4  248.52   16.03
   0  -5  -4  256.19   16.43
   0   5   4  248.08   15.19
   0   5  -4  240.04   13.23
   0  -5   4  253.24    9.26
   0  -5  -4  232.47   14.94
   0  -5   4  256.99   13.98
   0  -5   5    0.15    1.89
   0   5   5    0.61    2.20
   0  -5   5    0.39    1.96
   0   5   5    0.45    1.89
   0   5  -5    0.06    1.88
   0   5  -5   -0.69    1.98
   0  -5  -5   -0.41    3.95
   0   5   5   -1.07    2.20
   0  -5  -5    4.56    4.61
   0   5  -5   -1.07    2.22
   0   5  -5    0.73    2.04
   0  -5   5    0.19    1.87
   0  -5  -5   -0.85    4.06
   0   5   6  110.21   10.55
   0   5   6  107.74    9.99
   0  -5   6   91.92    9.35
   0  -5   6  110.16   10.52
   0  -5  -6  103.83   12.18
   0   5  -6  101.74   12.08
   0   5  -6  110.19   12.89
   0   5  -6  100.05   11.70
   0   5   6   94.64   11.61
   0  -5  -6  114.48   12.90
   0   5  -6   95.02    9.44
   0  -5   6  110.02   11.16
   0  -5  -6   92.92   10.86
   0   5   7   -0.99    2.60
   0  -5   7   -0.55    2.57
   0   5   7   -0.15    2.20
   0  -5   7   -1.57    3.16
   0   5  -7    1.51    5.01
   0   5  -7   -1.84    3.38
   0   5  -7    0.48    3.07
   0  -5  -7    1.47    3.92
   0  -5  -7   -0.72    2.93
   0   5  -7    0.16    2.64
   0   5   7   -0.85    4.82
   0  -5  -7    2.37    3.72
   0  -5   7   -1.15    3.76
   0  -5   8    0.03    2.33
   0   5   8    1.07    3.59
   0   5   8   -0.53    3.18
   0  -5   8    2.08    2.60
   0   5  -8   -1.07    5.17
   0   5  -8    2.44    3.29
   0   5  -8    1.84    4.63
   0  -5  -8   -0.67    5.30
   0   5  -8   -0.27    4.10
   0  -5  -8   -1.48    3.05
   0   5   8    3.16    5.53
   0  -5  -8    4.72    4.21
   0  -5  -9   -0.31    4.12
   0  -5   9   -0.98    2.95
   0   5   9   -0.82    3.22
   0   5   9   -1.07    3.35
   0  -5   9   -3.53    6.10
   0   5  -9    0.12    2.39
   0   5  -9   -0.26    2.79
   0  -5  -9    0.99    4.86
   0   5  -9    0.02    5.55
   0   5   9    0.20    4.84
   0  -5  -9    0.85    5.10
   0   5  -9    1.00    5.47
   0  -5  -9   -2.33    6.26
   0  -5 -10   12.36    4.17
   0   5 -10   19.03    6.65
   0   5 -10   14.75    4.70
   0   5 -10   12.47    6.50
   0   5 -10    6.87    6.66
   0  -5 -10   12.01    4.86
   0  -5 -10   21.72    9.20
   0   5  10   13.81    6.27
   0   5  10    9.14    3.44
   0  -5  10   19.02    6.50
   0  -5  10   10.51    3.78
   0  -5 -10   13.20    5.47
   0   5  10   16.55    8.48
   0   5  10   13.24    3.17
   0  -5  11   -0.75    2.14
   0   5  11    0.14    2.11
   0   5  11    0.44    1.51
   0  -5 -11    1.64    1.60
   0   5 -11   -1.55    5.78
   0  -5  11    2.60    1.74
   0   5  11   -0.79    2.10
   0  -5 -11    1.86    6.00
   0   5 -11    1.06    3.56
   0   5 -11   -2.94    6.18
   0  -5  11   -0.93    2.28
   0  -5  11    4.68    5.89
   0   5  11   -1.86    2.25
   0  -5 -11    1.25    4.98
   0  -5  11   -0.93    2.20
   0  -5  11   13.05    6.76
   0   5  11   -1.92    7.57
   0   5  11    2.18    2.10
   0   5  11    1.67    3.15
   0  -5 -11   -1.00    7.58
   0  -5  11   -0.57    2.08
   0   5  11   -0.84    1.45
   0   5  12    1.62    2.70
   0   5 -12    3.28    4.85
   0  -5 -12   -0.04    7.13
   0  -5 -12    4.72    2.93
   0  -5  12    0.47    1.74
   0   5  12    2.60    2.26
   0   5 -12   -2.71    8.74
   0   5 -12    4.55    5.00
   0   5 -12    1.11    4.03
   0   5  12   -0.72    2.68
   0  -5  12    1.95    2.59
   0   5  12    0.03    2.45
   0  -5  12    1.61    2.15
   0  -5  12    1.55    1.59
   0   5  12    0.35    2.16
   0  -5  12    2.09    2.01
   0   5  12    1.64    1.94
   0  -5  13   -0.40    2.52
   0   5  13   -2.20    3.48
   0   5 -13   -8.06   10.95
   0  -5 -13   -1.83    2.81
   0   5  13   -1.75    1.69
   0  -5  13    2.90    2.12
   0   5 -13    4.26    8.30
   0   5 -13   -4.84    5.76
   0  -5  13   -0.53    2.99
   0   5  13    0.58    2.17
   0  -5 -13    0.45    1.57
   0   5  13   -0.96    1.80
   0  -5  13   -0.09    1.33
   0   5  14   47.80    6.51
   0   5  14   42.65    5.45
   0  -5  14   39.54    4.55
   0   5 -14   43.88   11.57
   0  -5 -14   53.14    8.96
   0  -5  14   40.53    5.31
   0   5 -14   50.46    5.87
   0   5  14   36.79    4.71
   0  -5  14   47.21    5.03
   0   5  15    0.48    1.60
   0   5  15   -1.83    2.72
   0  -5  15    0.34    1.21
   0   5  15   -0.13    1.98
   0  -5  15    0.53    1.89
   0   5 -15    1.00    1.57
   0   5  16   99.19    5.89
   0  -5  16  105.07    5.23
   0   5  16  102.51    6.04
   0  -5  16   95.37    6.29
   0   5  17   -0.95    1.08
   0  -5  17    0.28    0.80
   0   5  17   -1.91    0.88
   0   6   0    9.34    2.23
   0   6   0    8.33    2.00
   0  -6   0    9.36    2.35
   0  -6   0    9.01    1.93
   0   6   1   -0.95    2.20
   0  -6   1    2.10    2.09
   0  -6  -1   -0.87    3.57
   0   6  -1   -1.43    2.26
   0   6  -1    0.41    1.57
   0  -6  -1   -0.09    2.19
   0  -6   2   95.07    4.81
   0   6   2   89.73    4.77
   0   6   2   94.17    4.88
   0  -6   2   92.22    5.00
   0  -6  -2   85.34    8.51
   0   6   2   79.50    7.97
   0   6  -2   95.38    8.79
   0  -6  -2   83.85    8.26
   0   6  -2   90.33    7.24
   0   6   2   95.64    5.60
   0  -6  -2   86.82    8.85
   0   6   3    0.62    1.19
   0   6   3    1.09    1.46
   0  -6   3   -0.15    1.33
   0  -6   3   -0.08    1.44
   0   6  -3    0.95    1.80
   0  -6  -3   -0.67    3.17
   0   6   3    1.22    2.75
   0  -6  -3    2.04    3.51
   0  -6   3   -0.82    1.45
   0   6   3    0.97    2.25
   0   6   3    0.99    1.25
   0   6  -3   -1.03    2.43
   0  -6  -3   -0.81    2.24
   0   6   4   68.27    6.36
   0  -6   4   67.85    6.46
   0  -6   4   64.59    6.13
   0   6   4   70.08    6.53
   0   6   4   62.82    9.51
   0   6  -4   60.57    8.01
   0   6  -4   60.50    8.00
   0   6  -4   60.09    8.63
   0  -6  -4   68.82    8.90
   0  -6  -4   72.00    8.88
   0  -6   4   62.21    5.43
   0   6  -4   60.55    7.13
   0   6   4   62.08    8.28
   0   6  -4   69.87    8.14
   0  -6   4   68.66    7.81
   0  -6  -4   60.19    8.14
   0   6   5   -1.89    2.74
   0  -6   5    0.20    1.75
   0  -6   5    1.09    1.78
   0   6   5   -0.38    1.53
   0  -6  -5   -3.17    2.92
   0   6  -5   -0.02    1.84
   0   6  -5    2.45    2.18
   0   6  -5   -1.19    3.39
   0   6   5    1.85    3.42
   0  -6  -5   -0.11    3.64
   0   6  -5   -0.13    3.02
   0  -6  -5    1.58    1.94
   0   6  -5   -1.61    2.88
   0  -6  -5    0.88    2.78
   0  -6   5    0.71    2.40
   0   6   6  287.23   17.00
   0  -6   6  306.80   17.65
   0   6   6  299.52   16.65
   0  -6   6  286.34   16.08
   0  -6  -6  282.71   20.17
   0   6  -6  302.19   21.35
   0   6  -6  268.43   19.41
   0   6  -6  274.14   20.07
   0   6  -6  275.79   17.42
   0  -6  -6  302.36   21.85
   0   6   6  284.55   20.53
   0  -6  -6  264.76   17.12
   0   6  -6  270.29   19.06
   0  -6  -6  287.77   19.87
   0  -6   6  261.34   17.79
   0  -6   7   -1.17    3.87
   0   6   7    1.87    2.93
   0  -6   7    0.43    2.58
   0   6   7   -1.88    3.45
   0   6  -7   -0.76    2.79
   0   6  -7    1.33    3.78
   0  -6  -7    1.40    2.66
   0   6  -7   -1.26    3.16
   0  -6  -7   -0.36    4.16
   0   6   7   -0.79    2.47
   0   6  -7    1.44    2.59
   0   6  -7   -2.17    5.22
   0  -6   7    1.31    2.06
   0  -6  -7   -2.12    5.36
   0   6  -8   51.96    9.27
   0  -6  -8   53.78    9.15
   0  -6   8   52.57    9.84
   0  -6   8   50.26    7.89
   0   6   8   56.64    9.15
   0   6   8   55.80    9.42
   0   6  -8   47.38    9.92
   0   6  -8   39.92    9.57
   0  -6  -8   49.50    9.40
   0   6  -8   50.65   10.47
   0  -6  -8   63.07    9.87
   0   6  -8   43.73    8.03
   0   6   8   52.61    9.99
   0  -6  -8   49.83    4.59
   0  -6  -9    1.20    4.97
   0   6  -9   -0.53    2.91
   0   6  -9   -1.75    5.29
   0   6  -9   -2.90    2.82
   0  -6   9    0.29    2.50
   0  -6   9    0.62    5.48
   0  -6  -9   -0.02    3.64
   0   6   9  -19.24    5.77
   0   6   9   -0.59    2.55
   0   6  -9   -1.56    4.27
   0  -6  -9   -3.33    5.99
   0  -6  -9   -2.46    5.71
   0   6  -9    0.57    3.72
   0  -6  -9   -4.22    7.43
   0   6   9    3.04    5.49
   0  -6  10    7.20    1.79
   0   6  10    7.04    2.12
   0   6  10    6.50    2.77
   0   6  10    6.95    2.39
   0  -6  10   -0.67    1.70
   0   6  10    6.05    1.77
   0   6  10    8.03    2.62
   0   6 -10   -0.15    3.86
   0   6 -10    4.08    3.95
   0   6 -10   -0.45    6.12
   0  -6 -10   -0.20    5.12
   0   6  10   11.71    6.30
   0  -6  10    3.05    4.86
   0  -6  10    3.88    2.59
   0  -6 -10    9.44    4.98
   0   6  10    6.58    1.81
   0  -6  10    3.19    2.43
   0   6  10   15.13    6.54
   0   6  10    4.54    2.58
   0  -6  10    0.42    4.92
   0  -6 -10   14.93    7.94
   0   6 -10    0.52    5.42
   0   6  10    0.58    3.25
   0  -6 -10   -0.08   10.69
   0   6  11   -1.30    2.63
   0  -6  11   -0.65    2.35
   0   6  11    0.11    1.67
   0  -6  11    0.36    2.11
   0   6  11    1.02    2.26
   0   6  11    1.43    1.63
   0   6 -11   -1.77    6.15
   0  -6  11    0.42    1.55
   0   6  11   -0.22    2.00
   0   6  11    6.29    5.16
   0   6  11   -3.63    3.06
   0   6  11   -2.65    6.75
   0  -6  11   -0.24    1.98
   0   6  11   -2.62    2.52
   0  -6  11    2.35    2.07
   0  -6  11   15.63    8.44
   0   6 -11   -1.14    6.02
   0   6 -11   -1.03    6.43
   0  -6 -11   -4.69    4.48
   0   6 -11   -4.01    7.33
   0  -6  12   15.41    3.90
   0   6  12   11.39    3.22
   0   6  12   11.53    3.72
   0  -6 -12   11.42    2.15
   0   6 -12   19.52    8.02
   0   6  12   11.60    3.09
   0  -6  12   12.29    2.73
   0   6  12    9.70    2.98
   0  -6  12   16.33    3.43
   0   6  12   13.88    3.63
   0  -6  12   11.45    3.56
   0   6  12   10.49    2.06
   0  -6  12   12.11    3.13
   0   6 -12   28.38   10.59
   0   6 -12   19.28    7.96
   0   6 -12   28.43   13.76
   0   6 -12   17.60    4.07
   0  -6  13   -3.41    3.76
   0   6  13    0.01    2.05
   0  -6 -13   -4.18    5.43
   0   6 -13   -3.18    7.60
   0   6  13    0.43    2.91
   0  -6  13    0.05    1.29
   0   6  13    0.39    2.28
   0  -6  13    0.08    1.50
   0   6  13   -2.03    2.21
   0  -6  13   -2.09    2.50
   0  -6 -13   -1.36    1.98
   0   6 -13   -1.08    2.15
   0  -6 -14  206.65   23.65
   0   6 -14  197.28   21.87
   0   6  14  202.10   10.56
   0  -6  14  194.66    9.16
   0  -6  14  203.25   11.51
   0   6  14  183.87   10.76
   0   6 -14  203.99   11.62
   0   6  14  190.15   11.62
   0   6  15   -1.21    2.12
   0   6  15   -0.75    2.27
   0  -6  15   -0.23    1.54
   0   6  15    0.79    1.83
   0  -6  15   -0.90    1.96
   0  -6  16    7.37    2.53
   0   6  16    6.73    1.72
   0   6  16   12.39    2.46
   0  -6  17    0.97    0.82
   0   6  17    0.33    0.79
   0  -7   0   -0.84    3.87
   0   7   0   -1.22    2.07
   0   7   0   -0.11    1.80
   0  -7   0    0.40    2.27
   0   7  -1    0.70    1.49
   0  -7  -1    0.98    2.33
   0  -7   1    0.60    2.46
   0  -7  -1    0.12    2.06
   0   7  -1    1.44    2.39
   0   7   1   -0.32    1.80
   0   7   1   -0.82    2.96
   0  -7  -1    0.14    2.27
   0   7  -1   -0.32    2.49
   0  -7  -2   39.35    6.49
   0   7   2   38.61    4.07
   0   7  -2   39.88    5.49
   0  -7  -2   36.86    6.73
   0   7   2   40.23    6.59
   0  -7  -2   34.14    5.56
   0   7   2   38.18    3.02
   0  -7   2   36.17    2.76
   0  -7  -3   -0.87    3.18
   0  -7  -3    2.40    3.34
   0  -7   3    0.53    2.76
   0   7  -3   -0.80    2.38
   0   7   3   -0.13    3.33
   0  -7  -3   -0.18    2.66
   0  -7  -3    3.01    3.21
   0  -7   3   -0.25    1.56
   0   7  -3   -0.70    2.49
   0   7   3   -0.14    1.15
   0   7   3    1.23    2.80
   0   7   3    0.10    1.45
   0   7   3    0.01    1.27
   0  -7   3    1.41    1.43
   0  -7   3   -0.77    1.73
   0   7  -4   83.23    8.63
   0   7   4   70.35    9.44
   0  -7  -4   79.86    9.99
   0  -7   4   79.84    6.65
   0   7  -4   78.44    9.19
   0  -7  -4   71.97    9.22
   0  -7   4   86.92    9.41
   0  -7  -4   68.44    9.32
   0   7  -4   83.47    4.75
   0   7  -4   77.99    9.92
   0  -7  -4   76.36    9.74
   0   7   4   73.63   10.36
   0   7   4   80.41    7.28
   0  -7   4   83.08    6.82
   0   7   4   79.22    7.03
   0  -7   4   72.75    6.94
   0   7   5   -0.68    3.34
   0   7  -5   -0.84    3.40
   0  -7  -5    0.15    2.51
   0   7  -5   -2.15    2.80
   0  -7   5    0.42    3.00
   0  -7  -5    2.12    4.49
   0  -7  -5   -0.14    1.80
   0   7  -5    1.13    1.28
   0   7  -5   -0.09    3.77
   0   7  -5    0.72    3.25
   0   7  -5   -0.66    3.55
   0  -7  -5    0.74    2.50
   0   7   5   -0.24    1.60
   0  -7   5    0.83    2.04
   0  -7   5    0.53    2.08
   0   7   5    0.46    1.97
   0   7  -6   73.57    9.19
   0   7   6   72.06   10.65
   0  -7  -6   75.17   11.75
   0   7   6   81.64    8.84
   0  -7   6   88.43    9.79
   0   7   6   79.18    8.85
   0  -7   6   78.79    8.17
   0  -7  -6   71.29    9.23
   0  -7  -6   75.93   11.27
   0   7  -6   77.37   10.76
   0  -7   6   67.51    9.74
   0   7  -6   75.83    5.18
   0   7  -6   79.81   11.34
   0   7  -6   72.22   11.25
   0   7  -6   82.97   11.53
   0  -7  -6   80.81   11.18
   0   7   7   -1.67    6.88
   0   7  -7    2.38    3.78
   0  -7   7   -1.13    3.28
   0  -7   7  -12.40    3.93
   0   7   7    0.70    2.04
   0   7   7    2.40    2.23
   0   7  -7    1.41    2.68
   0  -7   7   -0.06    3.21
   0  -7  -7    1.61    3.02
   0  -7  -7   -0.66    4.34
   0   7  -7    0.64    2.34
   0   7  -7   -2.76    4.85
   0  -7  -7   -0.02    3.47
   0   7  -7   -0.71    2.19
   0  -7  -7   -1.52    1.86
   0  -7   7   -0.12    2.05
   0   7  -8   66.76   10.24
   0  -7  -8   88.78   12.08
   0   7   8   79.62   10.08
   0  -7   8   78.42   10.43
   0  -7   8   86.71   11.57
   0   7   8   85.88   11.62
   0   7  -8   82.73   13.22
   0   7  -8   73.92   12.24
   0  -7  -8   81.86   13.23
   0   7  -8   66.83   12.10
   0  -7  -8   79.96   13.28
   0   7   8   74.02   12.97
   0   7  -8   67.35   10.13
   0  -7  -8   73.91    5.36
   0   7  -9   -0.71    2.73
   0   7  -9    1.72    4.97
   0  -7  -9   -0.32    4.62
   0   7  -9    1.26    3.23
   0  -7   9    6.25    6.41
   0   7   9    1.42    3.58
   0  -7   9    1.04    2.33
   0   7   9    0.36    4.01
   0  -7  -9    6.12    5.68
   0  -7  -9   -1.77    4.87
   0  -7  -9    1.60    3.57
   0   7  -9    1.92    2.90
   0   7   9    0.50    4.33
   0  -7  -9    0.23    4.81
   0   7  -9   -3.54    5.52
   0  -7  10  111.58    8.63
   0  -7  10  162.23    9.59
   0   7  10  126.49    9.64
   0  -7  10  150.05    9.94
   0   7  10  122.12    8.57
   0   7  10  136.59   10.45
   0   7  10  139.68    9.89
   0   7 -10  141.71   18.79
   0  -7 -10  125.69   16.86
   0   7  10  132.83    9.12
   0  -7  10  148.40    8.20
   0   7 -10  145.86   19.52
   0   7 -10  143.76   20.40
   0   7 -10  154.50   21.24
   0  -7 -10  113.36   17.14
   0  -7  10  156.54   17.39
   0   7  10  145.62    8.34
   0  -7  10  136.99    8.10
   0   7  10  133.13    8.17
   0   7  10  138.95   15.98
   0   7  10  144.71   16.56
   0  -7 -10  142.95   20.46
   0   7  10  135.59   19.43
   0  -7 -10  150.99   21.89
   0   7 -10  141.81    9.44
   0  -7  11    0.82    1.55
   0   7  11   -0.70    1.69
   0  -7  11   -1.41    2.04
   0   7  11    0.38    1.96
   0   7  11   -0.54    1.77
   0   7  11    0.18    2.38
   0   7 -11    1.95    5.04
   0  -7 -11    7.50    7.16
   0   7  11   -0.08    1.54
   0  -7  11    0.25    1.75
   0  -7  11   -1.45    2.35
   0  -7  11   -6.76    7.22
   0   7  11    6.56    4.32
   0  -7  11    0.82    2.61
   0   7  11    1.16    1.88
   0   7  11   -2.35    2.79
   0   7 -11   -2.21    4.42
   0  -7 -11    4.60    6.58
   0   7 -11   -0.70    4.18
   0   7 -11    3.72    2.98
   0   7 -11    0.23    1.68
   0  -7  12    0.92    2.65
   0   7  12    1.45    1.54
   0   7  12   -0.80    2.22
   0  -7  12   -0.57    2.25
   0  -7 -12    1.25    2.76
   0   7  12    2.77    1.65
   0  -7  12    0.31    2.23
   0   7  12   -1.01    1.82
   0  -7  12   -1.41    2.05
   0  -7  12    3.25    2.85
   0   7  12    2.03    2.34
   0   7 -12    2.18    2.80
   0   7 -12   -1.94    6.98
   0   7 -12    1.77    9.38
   0  -7 -13   -0.68    2.00
   0   7 -13    2.81    6.89
   0  -7 -13   -0.15    6.47
   0  -7  13    1.04    1.32
   0   7  13   -0.10    2.29
   0  -7  13   -0.14    2.40
   0   7  13    0.58    2.40
   0   7 -13    0.69    2.15
   0   7  13    1.00    1.54
   0  -7 -14   39.20    9.72
   0  -7  14   37.51    4.07
   0   7  14   36.36    4.39
   0  -7  14   34.80    4.93
   0   7  14   37.00    4.78
   0   7 -14   42.96    5.61
   0  -7 -14   35.94    4.81
   0   7  14   38.83    5.25
   0   7  15   -0.51    1.32
   0   7  15    0.59    1.21
   0   7  15    1.48    1.49
   0  -7  15   -0.55    1.16
   0  -7  15   -0.70    1.94
   0  -7  16   51.95    4.55
   0   7  16   58.78    4.36
   0   7  16   57.29    4.03
   0   8   0 1216.13   27.67
   0  -8   0 1139.38   33.68
   0   8   0 1090.43   23.85
   0   8   0 1156.77   33.72
   0  -8   0 1146.04   31.92
   0  -8   0 1102.24   33.48
   0   8   0 1145.52   33.49
   0  -8  -1    2.54    2.67
   0   8  -1   -0.54    1.93
   0  -8   1   -0.25    2.95
   0   8   1   -0.21    2.07
   0  -8  -1    1.26    2.02
   0   8  -1   -2.14    2.03
   0   8   1   -0.84    2.22
   0   8  -1    1.34    1.54
   0  -8  -1   -0.72    3.01
   0  -8  -1    2.43    3.66
   0   8  -2  648.95   22.44
   0   8   2  709.29   18.51
   0  -8  -2  607.71   24.77
   0   8   2  567.46   25.50
   0  -8  -2  631.27   23.89
   0   8  -2  561.02   22.39
   0  -8  -2  619.27   25.65
   0  -8  -2  647.29   26.72
   0  -8   2  636.29   22.40
   0  -8   3    0.05    2.50
   0  -8  -3    0.13    2.11
   0  -8  -3    1.22    2.36
   0  -8  -3   -0.65    2.67
   0  -8   3    0.11    3.50
   0   8   3    1.35    1.13
   0   8   3   -1.87    3.37
   0   8  -3    0.61    2.60
   0   8   3    0.65    1.30
   0  -8   3    1.27    1.11
   0   8  -3   -0.24    0.92
   0   8   3   -0.63    3.65
   0  -8  -3   -1.31    3.32
   0  -8  -4   15.13    4.64
   0  -8   4   15.50    4.07
   0  -8  -4   11.84    5.93
   0  -8  -4   15.77    4.80
   0   8   4   12.63    4.78
   0  -8   4   11.33    2.83
   0   8  -4   10.12    3.70
   0   8   4   13.55    2.60
   0  -8   4   11.80    2.65
   0  -8   4   12.61    2.91
   0   8   4   15.01    3.76
   0   8  -4   13.51    1.99
   0   8   4   13.00    4.10
   0   8  -4   10.12    3.47
   0  -8  -4   12.12    4.78
   0  -8   5    0.13    1.97
   0  -8  -5   -2.21    3.81
   0  -8  -5    0.58    2.16
   0   8  -5   -0.77    3.58
   0   8   5    0.27    2.47
   0  -8   5   -0.95    3.15
   0  -8   5   -1.08    2.48
   0   8   5    1.02    1.78
   0   8  -5   -0.36    3.09
   0  -8  -5    1.18    2.79
   0   8   5    3.06    3.32
   0   8  -5    0.46    1.11
   0   8  -5    0.34    2.22
   0  -8  -5   -0.62    3.45
   0  -8   6   30.64    5.99
   0   8  -6   28.09    6.26
   0  -8  -6   25.83    6.14
   0  -8  -6   26.79    6.63
   0  -8   6   32.05    5.32
   0   8   6   32.79    5.94
   0   8   6   34.47    5.92
   0  -8   6   24.18    4.50
   0   8   6   30.13    7.20
   0  -8  -6   30.82    7.49
   0   8  -6   26.53    6.16
   0  -8  -6   33.49    8.01
   0   8  -6   37.76    8.32
   0   8  -6   28.11    6.82
   0   8  -6   31.89    3.47
   0  -8   6   29.80    3.95
   0   8  -7    0.50    3.38
   0  -8  -7   -0.53    6.12
   0  -8   7    0.32    2.30
   0  -8   7   -0.48    1.61
   0   8   7   -1.60    4.49
   0   8   7    0.06    1.94
   0  -8   7    0.67    2.76
   0  -8  -7   -1.25    5.34
   0   8   7   -0.94    4.49
   0   8  -7   -1.52    3.51
   0   8  -7    6.45    5.55
   0   8  -7   -1.29    3.66
   0  -8  -7    1.55    1.75
   0   8  -7    0.52    1.05
   0  -8   7    1.77    1.30
   0  -8  -8  128.78   16.32
   0   8  -8  121.93   15.09
   0  -8  -8  135.69   16.34
   0   8   8  133.36   13.72
   0  -8   8  139.08   13.44
   0   8   8  135.04   13.99
   0  -8   8  127.65   13.22
   0  -8  -8  120.09   16.02
   0   8   8  123.22   16.64
   0   8  -8  113.36   14.04
   0   8  -8  119.39   16.49
   0  -8  -8  124.07   16.49
   0   8  -8  125.33   16.77
   0   8  -8  126.97    7.68
   0  -8  -8  113.43    7.33
   0  -8   8  128.51    8.22
   0   8  -9    1.18    5.33
   0  -8  -9    1.35    5.77
   0   8   9   -2.69    2.51
   0   8  -9    5.82    3.15
   0  -8  -9    0.09    4.73
   0  -8  -9    5.16    5.46
   0   8  -9   -0.56    6.31
   0  -8  -9   -4.13    5.32
   0   8  -9    0.11    3.64
   0  -8  -9   -0.71    4.82
   0   8   9    5.61    2.42
   0  -8   9   -2.01    4.67
   0   8   9    4.56    4.71
   0   8   9    0.76    1.35
   0  -8  -9    0.78    1.94
   0   8  -9    1.09    1.41
   0   8  10   25.68   10.00
   0  -8 -10   35.05    8.45
   0   8  10   26.39    5.02
   0  -8  10   29.78    4.17
   0   8  10   26.19    4.02
   0  -8  10   30.95    4.53
   0   8  10   31.50    5.54
   0   8  10   33.14    5.16
   0   8  10   25.88    4.13
   0   8 -10   31.03   10.39
   0  -8 -10   31.29    8.52
   0   8 -10   24.88    8.90
   0  -8 -10   25.27    7.07
   0   8 -10   25.62    4.13
   0   8 -10   32.04   10.27
   0  -8 -10   28.21    8.13
   0   8  11   -1.31    2.79
   0  -8  11   -1.45    2.54
   0   8  11   -0.09    1.41
   0   8  11   -0.15    2.62
   0   8  11   -0.64    2.70
   0   8  11   -1.47    2.56
   0  -8 -11   -3.60    6.65
   0   8 -11    0.30    4.08
   0   8 -11   -1.38    5.89
   0   8 -11   -1.72    2.50
   0  -8 -11    2.99    3.03
   0   8 -11   -0.74    2.38
   0  -8  12   30.79    4.72
   0   8  12   22.68    3.96
   0  -8  12   29.38    4.06
   0   8  12   30.18    5.39
   0  -8 -12   25.68    4.59
   0  -8 -12   23.30    5.74
   0   8  12   32.52    4.52
   0  -8  12   36.72    4.28
   0   8  12   26.37    4.72
   0   8 -12   26.43    9.30
   0   8 -12   30.87    4.65
   0  -8  12   31.38    3.52
   0  -8 -13    1.04    2.05
   0  -8 -13   -6.20    7.49
   0  -8  13    0.76    1.71
   0   8  13   -1.51    2.53
   0  -8  13    3.83    3.29
   0   8  13   -0.19    2.07
   0   8 -13    0.49    1.50
   0  -8  13    3.56    2.95
   0   8  13    0.83    1.95
   0   8  14   73.50    6.18
   0  -8  14   73.37    6.54
   0   8  14   71.68    6.91
   0  -8 -14   69.20    6.59
   0   8 -14   73.42    6.63
   0   8  14   66.79    6.72
   0   8  15   -0.09    1.39
   0  -8  15   -2.05    2.30
   0   8  15   -1.39    1.63
   0   8 -15   -1.75    1.88
   0   8  15   -0.48    1.14
   0  -8  16  164.00    7.03
   0   8  16  168.62    7.10
   0   8  16  165.47    6.33
   0   9   0    0.22    2.54
   0   9   0    0.56    1.96
   0  -9   0    1.00    2.72
   0   9   0    1.01    3.14
   0  -9   0   -0.47    3.81
   0  -9  -1   -0.99    2.50
   0  -9   1   -0.47    2.68
   0   9  -1    0.48    2.00
   0   9   1    0.21    1.64
   0   9  -1    1.28    1.87
   0   9  -1    1.64    1.75
   0   9   1    1.02    3.47
   0   9  -1    0.37    2.70
   0  -9  -1    0.53    2.33
   0  -9   1    0.22    1.83
   0  -9  -1   -2.17    2.52
   0   9   2 2505.58   37.94
   0   9  -2 2229.68   44.72
   0  -9  -2 2281.88   51.16
   0   9  -2 2306.57   46.78
   0   9   2 2186.68   52.95
   0  -9  -2 2359.18   48.17
   0  -9   2 2417.45   47.46
   0   9  -2 2286.57   53.88
   0  -9  -2 2251.80   52.72
   0  -9  -2 2453.34   57.32
   0   9  -3    0.08    2.92
   0   9   3    0.04    1.83
   0  -9   3    1.60    1.77
   0   9   3   -1.00    3.31
   0  -9  -3    0.25    2.38
   0   9  -3    0.04    1.18
   0  -9  -3   -0.96    2.70
   0   9   3   -1.82    4.38
   0  -9   3    0.65    2.89
   0  -9  -3    0.63    4.69
   0  -9  -3   -0.71    3.59
   0   9   4  188.28   17.11
   0  -9  -4  206.49   16.89
   0   9  -4  179.07   14.43
   0  -9  -4  193.73   17.02
   0  -9  -4  197.46   16.83
   0  -9   4  180.27   15.38
   0   9  -4  187.56    7.84
   0   9   4  202.37   19.38
   0  -9  -4  205.84   16.46
   0   9  -5    0.23    2.89
   0   9   5   -0.20    4.00
   0  -9  -5   -3.34    4.24
   0   9  -5   -1.93    2.80
   0   9   5    2.86    3.72
   0  -9  -5   -0.23    3.73
   0  -9   5   -0.17    2.74
   0  -9  -5   -0.17    2.97
   0  -9  -5    2.28    3.96
   0   9  -5    0.23    1.42
   0  -9   5   -1.81    1.68
   0   9   6   12.03    6.36
   0   9  -6   10.04    4.42
   0  -9  -6    6.22    3.40
   0  -9  -6   18.56    6.29
   0   9  -6   10.12    3.07
   0  -9   6   11.16    4.11
   0  -9  -6   10.54    4.51
   0  -9  -6    7.98    6.29
   0   9  -6   12.69    2.62
   0  -9  -6    7.79    2.10
   0  -9   6   11.77    2.85
   0  -9  -7    1.51    2.95
   0   9  -7    6.85    5.40
   0   9   7   -1.40    4.03
   0   9  -7   -0.35    2.51
   0  -9  -7   -0.49    5.11
   0  -9   7   -0.06    3.86
   0   9  -7   -3.46    4.83
   0  -9  -7   -1.67    5.13
   0  -9  -7    0.43    1.55
   0   9  -7   -0.03    1.24
   0  -9   7    0.88    1.61
   0   9  -8  184.06   19.18
   0   9   8  185.07   20.84
   0  -9  -8  185.29   20.72
   0  -9  -8  163.96   19.33
   0  -9  -8  199.00   19.77
   0   9  -8  174.92   18.62
   0   9  -8  144.29   18.53
   0  -9  -8  201.17   20.66
   0  -9   8  181.32   10.24
   0   9  -8  178.39    9.51
   0  -9  -8  169.83    9.27
   0   9   9    0.91    1.99
   0   9   9   -6.46    2.52
   0  -9   9   -1.55    2.06
   0  -9   9   -2.69    2.39
   0   9   9   -0.49    1.92
   0  -9  -9   -0.20    6.55
   0   9  -9    3.88    3.33
   0   9   9    2.46    1.64
   0  -9  -9    7.53    5.06
   0   9  -9   -2.66    5.45
   0  -9  -9    1.74    6.22
   0   9   9   -2.54    5.29
   0  -9  -9  -13.44    6.28
   0   9  -9   12.10    6.50
   0   9  -9    1.49    2.25
   0  -9  -9   -1.76    2.63
   0   9  10   66.15   13.81
   0   9  10   46.25    5.26
   0  -9  10   49.60    6.04
   0   9  10   46.25    6.31
   0   9  10   55.20    6.21
   0   9  10   43.65    5.56
   0  -9  10   47.30    5.47
   0   9  10   45.56    6.23
   0   9 -10   45.07   11.88
   0  -9 -10   63.76   15.09
   0   9 -10   51.37   11.27
   0  -9 -10   38.48   10.81
   0   9 -10   54.58    6.15
   0  -9  11   -1.47    2.81
   0   9  11    0.93    2.08
   0  -9  11   -2.50    3.44
   0   9  11   -0.63    2.37
   0   9  11   -1.84    2.34
   0   9  11    0.13    2.42
   0   9 -11    3.30    2.06
   0   9  11    3.13    2.77
   0  -9 -11   -2.81    5.97
   0  -9 -11   -1.95    7.09
   0   9 -11    1.47    5.57
   0  -9  12  279.86   12.77
   0   9  12  280.62   15.75
   0  -9 -12  323.21   28.27
   0  -9 -12  294.91   14.05
   0   9  12  296.97   13.67
   0  -9  12  316.47   14.29
   0   9  12  288.68   15.01
   0   9 -12  326.85   15.17
   0   9 -12  338.03   33.17
   0  -9 -13    1.61    2.02
   0  -9 -13    3.80    5.44
   0   9  13    0.66    1.90
   0  -9  13    0.52    1.99
   0   9  13    0.34    1.89
   0   9 -13   -0.21    1.29
   0   9  13   -1.00    1.72
   0  -9  13   -0.06    1.70
   0   9  14   23.95    3.87
   0  -9  14   21.74    4.88
   0   9  14   19.00    3.34
   0   9 -14   21.98    3.78
   0  -9 -14   21.45    3.91
   0   9 -14   22.29    3.97
   0   9  14   21.28    4.08
   0   9  15    1.89    1.33
   0  -9  15    0.62    1.92
   0   9  15    1.51    1.74
   0   9 -15   -2.37    1.16
   0   9  15    0.41    1.27
   0  -9  16   84.10    4.70
   0   9  16   82.60    4.62
   0   9  16   84.14    4.05
   0 -10   0  193.74   13.35
   0 -10   0  205.12   12.36
   0  10   0  197.73   15.88
   0 -10   0  208.72   16.35
   0  10   0  201.83   12.84
   0 -10  -1   -2.01    4.02
   0  10  -1   -1.75    3.80
   0 -10   1    1.49    2.02
   0  10   1    0.95    3.25
   0 -10  -1   -0.11    2.74
   0  10   1    0.66    2.03
   0 -10   1    0.00    3.46
   0  10  -1   -1.45    2.31
   0  10  -1   -2.74    3.71
   0 -10  -2    5.21    2.89
   0  10  -2    5.14    3.10
   0 -10  -2    1.69    3.19
   0 -10   2    5.04    3.10
   0  10   2    3.11    2.38
   0  10  -2    1.68    2.61
   0  10  -2    5.54    2.58
   0  10   2    5.13    2.52
   0 -10  -2    3.43    2.34
   0 -10  -3    3.34    3.23
   0 -10  -3    0.07    4.38
   0 -10   3    1.91    2.53
   0  10  -3   -0.32    2.48
   0  10   3   -0.01    3.78
   0 -10  -3    1.25    2.74
   0 -10   3   -1.91    2.84
   0  10  -3   -0.38    3.96
   0  10   3   -1.15    2.41
   0  10  -4  124.09   12.75
   0 -10  -4  127.55   13.92
   0  10   4  107.38   13.97
   0  10   4  118.05   15.84
   0 -10  -4  128.61   14.96
   0 -10   4  118.65   12.66
   0 -10  -4  113.27   13.48
   0  10  -4  122.26    6.68
   0  10  -4  128.52    7.42
   0 -10   4  119.53    7.40
   0  10   5    0.59    3.57
   0  10  -5    0.26    3.26
   0 -10  -5    1.55    3.13
   0  10   5   -2.18    5.01
   0 -10  -5   -2.30    4.77
   0 -10  -5    0.41    4.31
   0 -10   5   -0.87    2.20
   0  10  -5    0.03    1.48
   0  10  -5    0.38    1.05
   0 -10   5    2.18    2.11
   0 -10  -6 2485.21   70.06
   0  10   6 2506.24   72.53
   0  10  -6 2323.89   61.48
   0  10  -6 2550.63   72.41
   0 -10   6 2390.99   63.41
   0 -10  -6 2507.02   68.79
   0  10  -6 2391.70   32.49
   0 -10  -6 2251.26   32.82
   0 -10   6 2314.80   35.02
   0  10   7   -1.42    7.57
   0 -10  -7   -0.54    3.18
   0  10  -7   -0.70    4.08
   0  10  -7    0.06    5.51
   0 -10  -7   -0.32    3.19
   0 -10   7    1.18    4.43
   0 -10  -7   -0.59    5.68
   0 -10  -7    2.00    2.51
   0  10  -7    1.32    1.32
   0 -10   7    0.63    1.69
   0  10   8 1078.62   52.49
   0 -10  -8 1067.74   50.78
   0  10  -8  998.72   45.34
   0 -10  -8 1148.76   50.60
   0 -10  -8 1060.85   49.76
   0 -10  -8 1146.67   51.09
   0  10  -8 1154.92   53.88
   0 -10   8 1097.78   26.70
   0 -10  -8 1059.41   23.68
   0  10  -8 1106.55   24.04
   0  10   9    1.12    6.30
   0  10  -9   -3.46    7.38
   0 -10  -9    3.98    5.13
   0  10   9    1.33    2.30
   0  10  -9   -1.09    3.79
   0 -10  -9   -0.87    3.88
   0 -10  -9    2.48    2.76
   0 -10   9   -0.05    1.88
   0  10   9    1.02    5.36
   0 -10   9    0.27    1.64
   0 -10   9   -4.03    3.75
   0  10   9   -2.54    1.82
   0  10   9   -1.44    1.89
   0 -10   9    0.66    1.75
   0 -10  -9   -3.06    6.97
   0 -10  -9    1.98    1.73
   0  10  -9    0.69    1.47
   0 -10  10   11.63    3.17
   0  10  10   12.00    3.30
   0 -10  10   11.57    2.36
   0  10  10   14.62    3.11
   0 -10  10   15.23    3.66
   0  10  10   11.83    3.77
   0  10  10   12.69    2.00
   0  10  10   13.97    2.70
   0  10  10    9.79    2.42
   0  10 -10   15.15    6.16
   0 -10 -10   18.07    4.65
   0 -10 -10   11.70    5.56
   0  10 -10   17.24    3.28
   0 -10 -10   16.28    3.32
   0  10  11   -1.26    1.48
   0 -10  11    0.06    2.06
   0 -10  11    3.09    2.94
   0  10  11    0.66    1.87
   0  10  11   -1.74    3.35
   0  10  11    0.02    1.65
   0  10 -11    0.52    1.40
   0  10  11    0.32    2.14
   0 -10 -11   -3.59    6.72
   0 -10 -11    0.38    2.76
   0  10 -11   -0.67    4.93
   0 -10 -12   -0.08    2.71
   0  10  12   -1.41    2.23
   0 -10  12    1.50    1.77
   0  10  12    0.58    2.07
   0  10 -12    0.75    2.14
   0 -10  12    2.58    3.01
   0  10  12    1.75    1.88
   0 -10 -13    0.72    1.76
   0 -10 -13    0.45    6.31
   0  10  13   -0.14    1.42
   0 -10  13    1.61    2.21
   0  10  13    0.70    2.66
   0  10 -13    0.78    1.99
   0  10 -13   -2.30    2.62
   0  10  13   -0.59    2.02
   0 -10  13    0.35    1.90
   0  10  14   25.16    3.43
   0 -10  14   24.98    3.71
   0  10  14   24.30    3.77
   0  10 -14   21.89    3.56
   0 -10 -14   19.13    3.46
   0 -10  14   18.25    2.49
   0  10  14   25.24    3.91
   0  10  15   -0.32    1.53
   0 -10  15    4.44    1.87
   0  10  15   -0.02    1.21
   0 -10  15   -0.03    0.94
   0  10  15    1.16    1.38
   0  10  16   51.12    3.39
   0 -10  16   52.92    3.38
   0 -11   0    0.60    3.01
   0  11   0    1.80    3.41
   0 -11   0   -1.12    2.73
   0 -11   0    2.71    3.12
   0 -11   0   -0.88    1.77
   0  11   0   -0.52    3.08
   0  11  -1    0.37    2.25
   0  11   1    1.56    2.23
   0 -11  -1    0.88    3.05
   0  11  -1   -0.68    4.34
   0  11   1   -0.11    2.87
   0 -11   1    0.44    2.46
   0  11  -1    0.87    3.85
   0 -11   1    1.17    1.24
   0  11  -1    0.70    1.22
   0 -11  -1    0.37    2.09
   0  11  -1    0.61    1.17
   0  11  -2  203.76   15.40
   0  11   2  235.05   13.59
   0  11  -2  228.76   15.58
   0 -11  -2  207.02   17.93
   0  11   2  197.71   18.35
   0  11  -2  226.84   16.57
   0 -11   2  221.67   15.92
   0  11  -2  219.57   18.83
   0 -11  -2  217.33   18.69
   0 -11  -2  214.71    9.13
   0  11  -2  246.42   10.27
   0 -11   3    0.42    3.15
   0  11  -3   -1.50    4.19
   0 -11  -3   -0.53    2.73
   0  11   3    0.40    3.08
   0  11  -3   -3.37    2.63
   0  11   3   -0.77    3.96
   0  11  -3   -0.79    2.57
   0 -11   3   -0.18    3.23
   0 -11  -3    1.92    3.68
   0  11  -3    0.87    1.32
   0 -11   3    1.39    1.52
   0 -11  -4    8.97    3.49
   0  11   4   10.82    6.76
   0  11  -4    8.12    4.43
   0  11  -4   12.72    5.58
   0  11   4    8.46    4.40
   0 -11   4   10.06    5.10
   0 -11  -4   12.69    5.35
   0  11  -4   10.53    2.57
   0 -11  -4   10.58    2.85
   0 -11   4    8.31    2.79
   0  11  -5    0.97    2.94
   0 -11  -5   -1.04    2.34
   0  11   5   -1.17    4.73
   0  11   5   -0.36    5.63
   0 -11  -5    0.02    5.18
   0 -11   5   -0.67    5.26
   0 -11  -5    0.26    1.50
   0  11  -5   -0.44    1.32
   0 -11   5    0.42    1.67
   0 -11  -6   65.14   10.53
   0  11   6   71.00   12.73
   0  11  -6   83.41   12.17
   0 -11  -6   72.67   11.59
   0 -11   6   72.11   11.59
   0 -11  -6   64.98   11.95
   0 -11  -6   70.13    6.02
   0  11  -6   77.33    6.12
   0 -11   6   85.19    7.06
   0  11  -6   77.83    6.59
   0  11   7   -1.27    4.23
   0 -11  -7   -0.67    4.73
   0  11  -7    2.94    3.64
   0 -11  -7   -4.23    5.68
   0 -11  -7    2.86    3.96
   0 -11  -7   -2.70    5.59
   0 -11   7    1.99    2.83
   0  11  -7    2.13    1.41
   0 -11  -7   -0.41    1.75
   0  11  -7   -0.94    2.28
   0 -11   8   32.36    4.61
   0  11  -8   35.67    4.43
   0 -11  -8   41.28    4.93
   0  11   8   35.01    7.10
   0 -11  -8   38.56   10.93
   0 -11   8   40.02    5.66
   0 -11  -8   33.63   10.33
   0  11  -8   38.98    5.21
   0 -11   8   35.63    5.03
   0  11  -8   39.97    9.61
   0 -11  -8   19.41    4.78
   0  11   8   43.15    9.86
   0  11   8   35.31    5.32
   0  11   8   31.07    4.72
   0  11   9   -0.87    2.49
   0 -11   9   -3.18    2.60
   0  11   9    1.42    3.15
   0 -11   9   -7.59    2.48
   0 -11   9   -2.11    1.82
   0 -11   9   -2.44    2.44
   0 -11  -9   -0.88    5.42
   0 -11   9   -0.41    2.76
   0  11   9    0.84    1.41
   0 -11   9   -3.12    2.94
   0 -11  -9   -0.88    6.02
   0  11  -9   -6.51    3.97
   0  11   9    1.70    4.79
   0  11  -9    1.73    1.98
   0 -11  -9    0.07    2.32
   0  11  10  371.55   17.73
   0 -11  10  422.68   15.93
   0 -11  10  424.55   16.74
   0  11  10  385.16   18.81
   0  11  10  436.55   17.12
   0  11  10  406.18   15.49
   0 -11  10  382.92   16.82
   0  11 -10  421.91   17.83
   0 -11 -10  409.92   33.42
   0 -11 -10  429.15   16.04
   0  11 -10  425.94   16.62
   0 -11 -10  398.50   32.51
   0  11  11   -1.06    2.91
   0  11  11    1.42    1.47
   0  11  11   -0.32    1.33
   0 -11 -11   -0.59    2.05
   0 -11 -11   -1.56    3.59
   0  11 -11   -1.09    2.27
   0  11 -11   -0.59    1.45
   0 -11  11   -6.46    2.46
   0  11  11   -0.66    2.64
   0 -11  11   -1.12    3.52
   0  11  12    2.37    1.84
   0 -11  12    1.24    1.90
   0  11  12    0.46    1.29
   0 -11 -12   -6.66    8.53
   0 -11 -12    1.90    2.26
   0  11  12   -0.13    2.42
   0  11 -12   -0.58    2.21
   0  11 -12   -1.62    2.78
   0 -11  12    1.31    2.68
   0  11  13   -0.91    2.37
   0 -11  13    0.22    1.82
   0  11  13    0.98    1.24
   0 -11 -13    1.55    2.11
   0  11  13    0.43    2.02
   0  11 -13    2.19    1.80
   0 -11  13   -1.20    1.94
   0 -11  14   18.09    3.11
   0  11  14   12.93    3.01
   0  11  14   10.84    2.35
   0 -11 -14    9.50    1.76
   0  11 -14    9.14    1.77
   0 -11  14   13.02    2.46
   0  11  14   11.18    2.34
   0  11  15   -0.61    0.97
   0  11 -15   -2.43    1.29
   0 -11  15    0.51    1.17
   0 -11  15   -0.78    0.98
   0  11  15   -1.05    1.21
   0  11  15   -0.85    1.26
   0 -12   0  862.60   37.88
   0  12   0  872.26   31.10
   0  12   0  871.08   39.04
   0 -12   0  844.91   31.51
   0 -12   0  852.66   17.93
   0 -12   0  920.87   18.60
   0  12  -1    1.71    2.66
   0  12   1    0.74    1.40
   0 -12  -1   -0.61    2.24
   0  12   1    1.01    3.14
   0  12  -1    0.58    2.54
   0 -12   1   -0.15    1.57
   0  12  -1   -0.84    1.55
   0 -12  -1   -0.33    1.29
   0 -12  -1   -0.08    1.34
   0 -12   1    0.74    1.47
   0 -12   1    0.44    1.76
   0 -12  -1   -2.19    2.59
   0 -12  -2   54.26    9.18
   0 -12   2   50.34    7.85
   0  12   2   53.47    6.93
   0  12  -2   61.20    9.03
   0  12   2   52.98    9.38
   0 -12   2   52.63    8.17
   0  12  -2   56.79    9.63
   0 -12  -2   49.71    8.93
   0 -12  -2   45.53    4.47
   0 -12   2   53.39    5.00
   0  12  -2   54.18    5.22
   0  12  -3    0.68    3.57
   0  12  -3    0.31    2.08
   0 -12  -3    4.96    9.80
   0  12   3   -1.14    3.94
   0 -12   3    2.29    2.54
   0 -12  -3   -1.44    5.14
   0  12  -3    3.29    5.54
   0 -12  -3    0.74    1.46
   0 -12   3   -0.92    1.95
   0  12  -3    0.16    1.34
   0 -12  -4   -2.20    6.86
   0  12   4    1.00    2.52
   0  12  -4    0.33    3.74
   0  12  -4    1.40    3.63
   0  12   4   -1.42    3.14
   0 -12  -4   -1.47    3.83
   0 -12   4    2.03    2.21
   0  12  -4    1.64    3.31
   0 -12  -4    0.32    1.53
   0  12  -4   -0.09    2.07
   0 -12   4    0.79    1.77
   0  12   5    0.94    4.05
   0 -12  -5   -0.63    5.68
   0  12  -5    0.30    3.55
   0  12   5   -0.49    6.89
   0  12  -5   -2.12    2.44
   0 -12   5    0.49    4.46
   0  12  -5    1.79    4.55
   0 -12  -5    2.15    5.13
   0 -12  -5    3.21    6.20
   0 -12  -5   -0.77    2.31
   0  12  -5   -1.38    1.89
   0 -12   5   -0.62    1.58
   0  12  -6  458.74   30.23
   0  12   6  453.12   32.72
   0 -12  -6  438.96   30.73
   0 -12   6  429.31   29.25
   0 -12  -6  431.54   31.32
   0 -12  -6  431.91   31.26
   0 -12  -6  444.40   29.44
   0  12  -6  477.62   31.73
   0  12  -6  398.89   15.82
   0 -12   6  445.82   17.05
   0 -12  -6  438.34   15.68
   0 -12   7    0.95    2.16
   0 -12  -7    1.13    2.19
   0  12  -7   -0.95    1.73
   0 -12   7    1.19    2.23
   0 -12  -7   -1.61    4.56
   0 -12   7    6.75    2.10
   0 -12  -7   -0.33    3.39
   0  12  -7    8.41    6.87
   0 -12   7    0.48    2.56
   0  12   7   -2.63    8.42
   0  12  -7   -0.84    4.77
   0 -12  -7   -4.19    8.94
   0  12   7   -0.97    2.12
   0  12   7    2.01    2.71
   0 -12   8  712.52   20.31
   0 -12  -8  808.78   22.22
   0  12  -8  759.90   20.98
   0  12   8  752.99   24.22
   0 -12   8  799.33   22.79
   0 -12  -8  745.26   44.22
   0 -12   8  755.01   24.20
   0 -12  -8  811.93   44.67
   0  12  -8  774.41   46.45
   0  12  -8  783.73   23.15
   0 -12   8  783.04   24.33
   0  12   8  797.51   46.63
   0 -12  -8  758.88   43.88
   0  12  -8  761.60   42.93
   0  12   8  749.56   25.89
   0  12   9   -0.67    1.72
   0 -12   9   -0.62    2.88
   0 -12   9    1.85    1.83
   0 -12   9    2.62    2.14
   0 -12   9    1.85    2.20
   0 -12  -9   -0.53    8.01
   0 -12   9    2.89    2.20
   0  12   9    1.11    1.23
   0  12  -9   -0.38    6.04
   0 -12  -9  -15.93    6.77
   0 -12   9   -0.88    2.80
   0  12   9   -1.74    3.16
   0  12  -9   -1.27    2.36
   0 -12  -9   -0.38    2.67
   0  12  -9    0.98    1.88
   0  12  10   76.36    8.42
   0 -12  10   91.79    7.36
   0 -12  10   84.32    8.51
   0  12  10   77.86    8.80
   0 -12  10   84.16    7.76
   0 -12 -10   86.71   15.65
   0 -12  10   75.95    7.86
   0  12  10   92.44    7.23
   0 -12 -10  115.54   18.18
   0  12 -10   96.72   19.38
   0  12 -10   83.02    7.77
   0  12 -10   82.04    7.10
   0  12  10   79.08    8.61
   0 -12 -11    0.65    2.92
   0 -12 -11    0.73    4.42
   0  12  11    0.40    2.35
   0 -12  11   -1.71    3.13
   0  12  11   -0.12    2.17
   0  12  11    0.15    2.21
   0  12 -11   -0.32    2.61
   0 -12  11   -0.60    1.60
   0 -12 -12    6.95    2.61
   0  12 -12    3.89    3.76
   0 -12 -12   -0.42    4.62
   0  12  12    6.26    2.12
   0 -12  12    3.66    2.42
   0  12  12    4.77    1.97
   0  12  12    3.85    1.85
   0  12 -12    5.47    2.84
   0 -12  12    5.60    1.85
   0 -12 -13    0.77    2.14
   0  12  13   -1.05    1.64
   0 -12  13   -0.43    1.45
   0  12  13   -1.04    1.84
   0  12 -13    0.18    1.43
   0  12  13    0.29    1.81
   0 -12  13    0.09    2.07
   0  12 -14   62.94    5.57
   0  12  14   68.42    4.40
   0 -12  14   74.00    5.04
   0  12 -14   70.00    5.67
   0 -12  14   53.57    4.18
   0  12  14   62.94    5.40
   0  12  14   68.85    5.43
   0 -12  15    0.48    0.93
   0 -12  15   -2.13    1.05
   0  12  15    0.58    0.88
   0  13   0   -0.91    3.27
   0 -13   0    0.30    1.32
   0 -13   0    0.47    1.37
   0 -13   0    0.08    4.26
   0  13   0   -0.43    1.96
   0 -13  -1   -1.79    2.75
   0  13   1   -0.18    2.22
   0  13  -1   -1.27    2.07
   0  13  -1    0.77    2.55
   0  13   1   -2.26    3.60
   0 -13   1    2.21    2.17
   0 -13  -1   -2.84    4.84
   0 -13   1    0.02    1.39
   0 -13  -1    0.19    1.94
   0 -13  -1    0.44    1.24
   0 -13   1    0.75    1.55
   0 -13  -2   65.31   10.34
   0  13  -2   82.63   10.85
   0  13   2   76.89   12.05
   0 -13   2   79.71   10.66
   0  13  -2   89.31   13.51
   0  13  -2   71.77   12.65
   0 -13  -2   77.05   11.06
   0 -13   2   78.65   10.24
   0  13  -2   78.80    6.32
   0 -13  -2   80.60    6.38
   0 -13   2   87.26    6.47
   0  13   3    4.06    5.46
   0  13  -3   -1.50    2.28
   0 -13  -3    0.42    4.04
   0  13   3    0.50    3.66
   0 -13  -3    3.08    3.76
   0 -13   3   -7.60    3.76
   0  13  -3   -3.99    5.78
   0 -13  -3    0.65    1.45
   0  13  -3    0.33    1.71
   0 -13  -3   -2.24    1.89
   0 -13   3    0.28    1.41
   0  13   4   47.77    9.85
   0  13  -4   51.92    9.51
   0 -13  -4   51.41    9.69
   0 -13  -4   48.50    8.35
   0  13   4   51.07   12.87
   0 -13  -4   47.35    9.77
   0 -13   4   47.38    9.40
   0  13  -4   45.98   10.50
   0 -13  -4   52.12    5.43
   0  13  -4   53.80    5.44
   0 -13   4   48.33    5.18
   0 -13  -5   -0.70    2.77
   0  13  -5    1.92    3.22
   0  13   5   -0.53    3.30
   0 -13   5    2.17    4.20
   0 -13  -5    1.94    4.02
   0  13  -5    0.73    3.13
   0 -13  -5    0.39    5.40
   0  13   5    1.34    6.48
   0 -13   5   -0.30    2.21
   0 -13  -5    1.52    1.92
   0  13  -5   -0.04    2.03
   0 -13   6   23.49    4.51
   0 -13  -6   41.87    5.72
   0 -13   6   47.87    5.26
   0 -13  -6   43.61    9.79
   0  13  -6   39.01    9.46
   0 -13   6   49.65    5.76
   0 -13  -6   44.91   10.06
   0  13  -6   38.54    5.10
   0 -13   6   41.29    5.50
   0 -13  -6   44.24   10.65
   0  13  -6   43.66   10.34
   0  13   6   33.68    9.14
   0  13   6   37.30    5.96
   0  13   6   34.47    4.93
   0 -13   7   -1.02    2.03
   0 -13  -7   -2.06    2.76
   0  13  -7    0.96    2.30
   0  13   7    2.12    2.77
   0 -13   7    0.27    2.67
   0 -13  -7    1.78    4.44
   0  13  -7    2.41    3.73
   0 -13   7    2.39    1.78
   0  13  -7    4.27    2.78
   0 -13  -7    6.02    5.67
   0 -13   7   -0.04    2.77
   0 -13  -7    5.50    5.44
   0  13   7   -2.65    7.39
   0  13  -7    6.99    5.24
   0  13   7    0.93    2.99
   0  13   7    1.68    2.23
   0 -13   8   20.74    5.37
   0 -13  -8   35.28    5.63
   0  13  -8   28.48    5.05
   0 -13   8   29.49    4.70
   0  13   8   25.59    3.63
   0 -13  -8   20.36    7.12
   0 -13   8   27.80    5.29
   0  13  -8   31.08    7.22
   0 -13  -8   35.63   10.06
   0 -13   8   30.96    5.27
   0  13  -8   32.64    8.79
   0  13   8   14.63    3.71
   0  13   8   12.64    5.05
   0  13   8   31.07    5.90
   0  13  -9   -0.11    2.14
   0 -13  -9    0.36    1.84
   0 -13   9   -2.94    3.26
   0 -13   9   -2.12    2.35
   0 -13  -9   -3.18    8.18
   0 -13   9    1.04    2.53
   0 -13   9    1.18    3.79
   0 -13   9    1.16    2.05
   0  13   9   -0.77    2.19
   0  13   9    0.59    3.11
   0  13  10  126.80   10.99
   0 -13  10  154.14   11.24
   0 -13  10  147.88   10.00
   0  13 -10  157.28   23.61
   0 -13 -10  143.71   20.21
   0 -13 -10  160.10   10.42
   0 -13  10  152.30   10.81
   0 -13  10  161.68    9.37
   0  13 -10  145.40   10.66
   0  13  10  126.79   10.95
   0  13  10  131.91   11.51
   0 -13 -11   -0.88    2.41
   0 -13 -11   -1.36    4.68
   0  13 -11   -2.80    5.56
   0  13  11    1.60    1.79
   0 -13  11    2.61    1.65
   0  13  11   -1.74    2.93
   0 -13  11    1.04    1.97
   0  13  11    1.30    1.76
   0  13 -11    0.95    1.83
   0 -13  11    2.01    2.12
   0 -13 -12   66.75    6.37
   0  13  12   67.09    5.22
   0  13 -12   69.20    7.00
   0  13  12   60.97    6.80
   0 -13  12   66.50    5.59
   0 -13  12   57.95    5.58
   0  13  12   55.67    6.20
   0 -13  13   -0.20    1.43
   0  13  13   -1.96    1.72
   0  13  13    1.46    1.12
   0  13 -13    0.46    1.81
   0 -13  13    2.20    1.87
   0 -13 -13   -0.58    1.78
   0  13 -13    0.61    1.68
   0  13  13    2.42    2.42
   0  13 -14   -0.66    1.40
   0 -13  14   -2.90    1.92
   0 -13  14   -0.92    1.17
   0 -13  14   -0.59    1.00
   0  13  14    0.28    1.25
   0  13  14   -1.69    1.34
   0  13  15   -0.78    0.95
   0  14   0   46.94   10.69
   0  14   0   56.10    6.04
   0 -14   0   56.01    5.12
   0  14   0   59.73    9.09
   0 -14  -1    0.74    2.88
   0  14   1    1.18    2.65
   0  14  -1    1.29    4.35
   0  14  -1    1.81    2.57
   0  14   1    2.93    2.98
   0 -14  -1   -0.14    5.16
   0 -14   1    1.84    3.54
   0 -14  -1    0.49    2.24
   0 -14   1   -0.38    1.43
   0 -14  -1    0.05    1.91
   0  14  -1    0.36    1.40
   0 -14   1    0.45    1.84
   0 -14   2   77.32   10.74
   0  14   2   76.79   12.54
   0 -14  -2   66.10   11.72
   0  14  -2   88.08   11.87
   0  14  -2   72.53   12.32
   0 -14  -2   75.90   11.34
   0 -14   2   71.06   10.22
   0 -14  -2   74.41    6.46
   0  14  -2   77.91    6.42
   0 -14   2   73.75    6.47
   0  14  -3    0.87    5.18
   0 -14  -3   -0.31    2.30
   0  14   3    1.55    5.00
   0  14  -3    0.46    4.51
   0  14  -3   -1.94    4.67
   0 -14   3   -0.42    2.13
   0 -14  -3   -2.89    6.64
   0  14  -3   -0.40    1.19
   0 -14  -3    0.01    1.81
   0  14  -3   -1.65    1.84
   0 -14  -3   -1.06    1.46
   0 -14   3   -0.39    1.78
   0 -14  -4   54.67    8.28
   0  14  -4   90.28   13.45
   0  14   4   54.00    9.70
   0 -14   4   64.94   11.50
   0  14  -4   67.83   13.54
   0 -14  -4   59.18   10.64
   0  14   4   66.42   15.06
   0 -14   4   67.46    6.95
   0  14  -4   67.10    6.56
   0 -14  -4   69.02    6.68
   0  14   5    2.50    3.03
   0  14   5    4.19    2.32
   0  14  -5   -0.91    2.60
   0 -14   5   -3.07    2.25
   0 -14  -5   -2.42    2.81
   0  14   5    0.45    4.66
   0  14  -5    1.90    2.22
   0  14   5    1.25    2.42
   0 -14   5   -0.75    2.74
   0 -14  -5    4.09    5.46
   0  14  -5   -3.68    4.30
   0 -14   5    0.11    2.02
   0 -14   5   -1.87    2.86
   0 -14  -5   -4.65    7.26
   0  14  -5    1.89    3.15
   0  14   5    0.58    6.63
   0 -14  -5   -0.77    2.34
   0 -14  -6   87.32    7.29
   0  14  -6   88.21    7.56
   0  14   6  107.60    9.33
   0 -14   6   95.39    7.53
   0 -14  -6   78.65   14.92
   0  14  -6   78.34   14.90
   0 -14   6   86.09    7.60
   0 -14   6  101.82    8.58
   0 -14  -6   94.77   14.57
   0 -14  -6   71.04   13.40
   0  14  -6   84.90   14.46
   0  14   6   68.37   13.38
   0 -14   6   88.31    8.68
   0  14  -6   92.28    8.18
   0 -14   7    1.44    2.99
   0  14  -7    1.28    1.69
   0 -14  -7    1.28    2.63
   0  14   7   -1.02    3.02
   0 -14   7    0.05    2.22
   0  14  -7   -1.47    7.59
   0 -14  -7   -1.31    4.05
   0 -14   7   -9.76    3.17
   0 -14  -7    6.34    5.78
   0 -14   7    1.53    2.35
   0  14  -7   -4.75    3.65
   0  14   7    2.48    3.44
   0 -14  -7    5.55    7.78
   0  14   7    1.26    3.29
   0  14   7   -1.67    3.29
   0 -14   8  244.28   12.88
   0  14   8  232.09   13.62
   0  14  -8  230.94   26.99
   0 -14  -8  235.42   25.76
   0 -14   8  234.03   13.89
   0 -14  -8  259.39   25.20
   0 -14   8  250.45   14.47
   0  14  -8  231.08   13.11
   0 -14  -8  241.46   12.95
   0  14   8  223.38   14.38
   0 -14   9   -2.09    2.72
   0 -14   9   -1.04    2.85
   0 -14  -9   -1.50    5.77
   0  14  -9    3.86    5.17
   0 -14   9   -0.53    2.57
   0  14  -9    0.71    1.76
   0 -14  -9    0.10    2.09
   0 -14   9    3.34    3.90
   0  14   9   -0.81    3.07
   0  14   9    0.00    3.64
   0 -14  -9   -1.46    2.67
   0  14 -10   53.32   13.13
   0 -14 -10   74.78    7.13
   0 -14 -10   62.21   12.84
   0 -14  10   64.59    7.29
   0  14  10   54.50    7.06
   0  14 -10   60.09    6.72
   0 -14  10   60.89    6.36
   0 -14  10   65.03    7.08
   0  14  10   52.42    6.69
   0  14  10   58.71    7.02
   0 -14  11   -0.84    1.95
   0  14  11    0.20    2.47
   0  14 -11   -6.11    4.63
   0 -14 -11   -1.90    2.95
   0 -14  11    0.78    2.10
   0  14  11   -1.25    2.49
   0 -14  11   -1.27    2.16
   0  14 -11   -3.00    2.35
   0  14  12   25.29    4.02
   0 -14 -12   28.51    4.21
   0 -14  12   33.16    3.60
   0  14 -12   26.10    4.29
   0  14 -12   23.38    4.05
   0 -14  12   24.62    3.74
   0  14  12   23.26    4.21
   0  14 -13    0.50    1.38
   0  14  13    0.38    1.40
   0 -14 -13   -0.17    1.69
   0  14  13   -0.54    1.49
   0 -14  13    3.17    1.92
   0 -14 -13   -2.00    2.06
   0 -14  13    1.90    1.02
   0  14 -13   -0.23    1.74
   0  14 -14    1.04    1.44
   0  14  14    0.26    0.88
   0 -14  14   -0.78    1.24
   0  14  14   -0.11    1.19
   0  15   0    1.51    3.09
   0 -15   0    1.43    2.05
   0 -15   0   -0.30    1.51
   0  15   0   -0.91    3.46
   0  15   1    1.04    5.41
   0  15  -1    2.38    2.82
   0 -15   1   -4.74    2.12
   0  15  -1    0.99    1.85
   0 -15  -1   -0.05    1.73
   0 -15   1    0.48    1.45
   0 -15  -1    1.18    2.27
   0  15   1   -5.17    3.84
   0 -15   1   -0.21    2.60
   0 -15  -1    2.24    4.16
   0  15  -1   -0.81    3.44
   0  15   2   12.87    5.43
   0 -15  -2   13.92    5.49
   0  15  -2   22.21    7.28
   0 -15  -2    6.05    3.46
   0  15   2   12.30    6.22
   0  15  -2   13.59    4.07
   0 -15   2   12.05    3.59
   0 -15  -2   11.44    2.83
   0 -15  -2   17.99    3.58
   0  15  -3   -0.64    2.05
   0  15   3  -17.06    6.28
   0 -15  -3   24.49    6.73
   0  15  -3    0.35    5.70
   0 -15  -3   -0.10    2.86
   0 -15   3   -0.78    1.63
   0  15   3  -13.49    6.82
   0  15  -3  -14.54    6.19
   0 -15  -3    1.18    1.93
   0 -15   3   -0.79    1.85
   0  15   3   -0.12    3.42
   0  15   3    1.20    2.16
   0  15  -3    0.39    1.53
   0 -15  -3    0.53    2.34
   0  15   4    2.49    2.97
   0  15   4   -1.41    3.16
   0  15  -4   -2.17    2.47
   0 -15   4    0.46    2.67
   0  15  -4    0.01    4.04
   0  15   4   -0.57    6.22
   0 -15   4    0.54    2.43
   0  15  -4   -0.82    2.17
   0 -15   4   -0.61    1.99
   0 -15  -4   -1.77    4.49
   0  15  -4   -0.59    3.69
   0 -15   4    0.59    2.28
   0 -15  -4    2.57    2.83
   0 -15   4   -0.62    1.61
   0  15   4   -2.34    7.13
   0  15  -4   -1.43    2.60
   0 -15  -4    2.30    4.23
   0  15  -4   -0.15    1.74
   0 -15  -4    0.81    1.87
   0  15   5    0.75    2.52
   0  15   5    0.75    2.07
   0  15  -5    0.38    1.85
   0 -15   5    2.02    2.70
   0  15   5    1.63    4.71
   0  15  -5    1.00    2.16
   0 -15   5   -1.87    1.82
   0  15   5    0.46    3.02
   0 -15  -5   -1.51    3.48
   0  15  -5  -17.69    7.00
   0 -15   5   -0.13    2.12
   0 -15   5    2.09    2.85
   0 -15   5    0.80    1.71
   0 -15  -5    0.07    7.05
   0  15   5    1.58    7.91
   0  15  -5    3.18    5.74
   0 -15  -5   -0.57    2.49
   0  15   6    5.71    2.64
   0  15   6    6.70    2.20
   0  15  -6   12.21    3.37
   0 -15   6   11.07    3.78
   0  15  -6   10.46    3.18
   0  15   6    7.92    2.90
   0 -15   6   10.73    3.22
   0  15  -6   10.81    2.75
   0 -15  -6    7.62    3.35
   0 -15   6    9.36    2.30
   0 -15   6   12.69    2.91
   0 -15   6    6.48    3.68
   0  15  -6   11.02    5.42
   0 -15  -6    0.01    8.85
   0  15   6   16.28    9.82
   0 -15  -6   12.85    3.36
   0 -15   7   -1.00    2.13
   0 -15   7   -0.01    2.02
   0  15   7   -0.56    2.13
   0  15  -7    3.45    7.30
   0 -15  -7    0.74    7.73
   0 -15   7    0.42    2.47
   0  15  -7    1.53    2.04
   0  15  -7    0.57    2.49
   0 -15   7   -0.67    2.40
   0 -15  -7   -1.18    2.97
   0  15   7   -0.84    3.24
   0  15   7    4.69    4.27
   0  15   8  122.97    9.86
   0 -15   8  128.59    9.48
   0  15  -8  111.48   18.66
   0 -15  -8  133.61   18.36
   0 -15   8  119.73   10.05
   0  15  -8  119.33    9.13
   0 -15   8  130.93   10.26
   0  15  -8  115.76    9.44
   0 -15  -8  131.45    9.84
   0 -15  -8  122.72    9.15
   0  15   8  119.36   10.59
   0  15  -9   -2.07    2.54
   0  15  -9  -13.78    6.62
   0 -15  -9   -0.80    2.82
   0 -15  -9  -16.12    7.20
   0 -15   9   -0.53    2.05
   0 -15   9    0.60    2.04
   0 -15   9    0.04    2.74
   0  15  -9    0.27    1.79
   0 -15   9   -2.59    2.40
   0  15   9   -0.55    2.84
   0 -15  -9   -0.04    2.17
   0  15   9   -3.10    3.09
   0  15 -10  140.18    9.54
   0  15 -10  120.81   20.17
   0 -15 -10  129.38   18.70
   0 -15 -10  132.84    9.46
   0 -15  10  117.39    9.17
   0  15  10  101.67    9.60
   0 -15  10  122.03    8.71
   0 -15  10  121.67    9.93
   0  15 -10  131.37    9.64
   0  15  10  110.09    9.28
   0  15  10  118.55    9.80
   0  15 -11   -1.64    2.29
   0 -15 -11   -0.76    1.87
   0 -15  11   -1.85    2.44
   0  15 -11   -0.81    2.45
   0 -15 -11   -1.89    1.80
   0 -15  11   -0.48    1.74
   0  15  11   -0.50    1.70
   0 -15  11    2.05    1.79
   0  15  11    1.00    1.96
   0 -15  12    5.56    2.27
   0  15  12    4.66    2.33
   0  15 -12    4.92    1.86
   0  15  12    4.10    1.81
   0  15 -12    5.87    2.30
   0 -15 -13   -2.24    1.32
   0  15 -13   -0.20    1.62
   0  15  13   -1.79    2.07
   0  15  13    0.38    1.21
   0 -15  13   -0.94    1.13
   0 -15  13   -0.78    1.34
   0  15  14   29.10    2.70
   0  15 -14   26.67    3.09
   0  16   0   57.59    6.69
   0  16   0   53.08    6.54
   0  16   0   63.39   11.02
   0 -16   0   62.95   11.05
   0 -16   0   62.10    6.57
   0  16   0   66.81   13.56
   0  16   0   59.70    6.36
   0 -16   0   56.89    5.47
   0  16  -1   -1.99    2.41
   0  16   1    0.18    2.20
   0  16  -1    3.36    3.48
   0  16  -1    1.42    2.76
   0  16   1    0.13    2.22
   0  16  -1   -0.70    2.04
   0  16   1    0.35    2.73
   0  16  -1    5.01    4.10
   0 -16   1    2.91    4.33
   0 -16  -1    0.02    2.29
   0 -16   1   -0.90    2.06
   0 -16   1   -0.16    1.75
   0  16  -1    1.75    6.21
   0  16  -1   -0.94    1.86
   0 -16   1    0.68    1.72
   0 -16  -1   -1.12    2.36
   0 -16   1    1.54    2.41
   0  16   1   -2.01    3.13
   0  16   1   -1.83    1.91
   0 -16  -1    0.05    1.65
   0  16   2    5.48    2.90
   0  16   2    1.77    2.74
   0 -16   2    9.40    2.85
   0  16  -2    7.19    2.69
   0 -16  -2    3.60    1.59
   0 -16   2    7.31    3.11
   0  16   2    3.81    6.01
   0  16  -2    8.05    3.27
   0  16  -2    6.16    2.03
   0  16  -2    6.30    2.30
   0  16   2    9.74    1.83
   0  16   2    7.71    2.02
   0  16  -2    8.82    3.07
   0 -16  -2   11.02    7.04
   0 -16   2    7.52    2.91
   0 -16   2    6.53    2.39
   0 -16  -2    5.49    2.70
   0 -16  -2    4.35    2.40
   0  16   2    8.34    5.85
   0  16  -2    2.09    4.93
   0 -16  -2    7.19    2.33
   0  16   3   -1.03    3.08
   0  16   3   -1.39    3.96
   0 -16   3    0.11    2.19
   0 -16  -3   -0.98    1.96
   0  16  -3    2.46    4.67
   0  16   3   -1.00    3.69
   0  16  -3    0.14    2.16
   0  16  -3   -1.23    2.50
   0  16   3   -3.00    3.50
   0 -16   3   -1.57    1.93
   0  16   3    1.18    3.47
   0 -16  -3    5.54    6.08
   0 -16   3   -0.31    1.86
   0 -16   3    0.29    1.89
   0 -16  -3    1.32    2.19
   0  16  -3    3.53    3.35
   0  16   3    1.33    3.25
   0 -16  -3   -7.43    4.77
   0 -16  -3   -1.23    2.46
   0  16   4    0.04    2.24
   0  16   4    3.07    2.39
   0 -16   4    2.85    2.81
   0  16   4   -5.02    6.09
   0  16  -4    1.23    5.21
   0 -16   4    1.31    1.99
   0  16  -4   -1.97    3.31
   0 -16   4   -0.29    2.44
   0 -16  -4   -0.06    3.36
   0 -16  -4    2.69    1.88
   0 -16   4    4.38    3.14
   0 -16   4   -1.76    2.82
   0  16  -4    6.29    4.95
   0 -16  -4   -2.38    6.75
   0  16   4   -3.45    6.59
   0 -16  -4   -0.14    2.60
   0  16   5    0.76    2.63
   0  16   5   -0.24    1.87
   0 -16   5   -0.73    2.24
   0  16   5  -14.75    7.22
   0  16  -5    1.15    4.65
   0 -16   5    0.09    1.69
   0  16  -5    0.93    2.51
   0 -16   5    0.34    1.93
   0  16   5    0.85    4.19
   0  16  -5  -17.12    7.00
   0 -16  -5    0.48    3.76
   0 -16   5    0.23    2.15
   0 -16   5    0.61    1.98
   0 -16  -5    8.88    5.14
   0  16  -5   -1.78    2.71
   0 -16  -5    0.48    2.05
   0  16  -6  120.36    9.30
   0 -16   6  109.33    8.62
   0  16   6  101.89    9.20
   0 -16  -6  107.87   16.29
   0  16  -6   92.63   16.21
   0 -16   6  106.38    9.31
   0 -16   6  101.36    8.89
   0  16  -6   91.96   15.41
   0  16  -6  113.02    9.24
   0 -16   6  114.32   10.15
   0 -16  -6  109.36    9.36
   0  16   6  104.67   10.67
   0  16   7   -2.08    2.73
   0 -16   7    1.53    2.81
   0 -16  -7   -0.49    5.47
   0  16  -7   -5.65    4.62
   0 -16   7    0.88    2.65
   0  16  -7    0.77    2.40
   0  16  -7   -1.38    2.41
   0 -16   7   -2.48    2.27
   0 -16  -7   -0.77    2.38
   0 -16  -7   -0.12    3.27
   0  16   7    0.39    2.37
   0  16   7    3.21    2.08
   0 -16  -8   42.99    5.49
   0 -16  -8   55.05   12.64
   0  16  -8   33.41   10.39
   0 -16   8   41.43    6.27
   0  16  -8   41.92    5.80
   0 -16   8   32.66    5.42
   0  16  -8   40.58    5.81
   0 -16  -8   41.70    5.75
   0  16   8   41.44    7.18
   0 -16   8   39.00    6.57
   0 -16   8   39.56    5.20
   0 -16   9   -0.35    2.46
   0 -16   9    2.02    2.34
   0 -16  -9    0.49    3.71
   0 -16  -9   -2.09    1.75
   0 -16   9    0.27    2.21
   0  16  -9    3.84    2.60
   0 -16   9    0.39    2.19
   0  16  -9   -0.90    2.65
   0  16   9   -1.79    2.40
   0 -16  -9   -1.23    2.58
   0  16   9   -0.40    3.52
   0  16  10    4.15    2.16
   0 -16  10    4.96    2.56
   0 -16  10    3.99    2.64
   0 -16 -10    2.12    3.21
   0 -16 -10    8.09    2.35
   0 -16  10    2.90    2.60
   0  16 -10    5.62    2.45
   0  16 -10    0.26    1.87
   0 -16  10    1.98    1.68
   0  16  10    2.47    1.91
   0  16  10    6.35    3.28
   0  16  11    0.92    1.29
   0 -16  11    0.13    2.04
   0 -16  11    0.84    1.45
   0 -16 -11   -1.50    2.26
   0 -16  11    0.40    1.64
   0  16 -11   -2.18    2.24
   0  16  11   -1.58    2.33
   0  16 -11    0.85    1.47
   0 -16 -11    0.10    1.37
   0  16  12    3.62    1.72
   0 -16  12    3.28    1.73
   0 -16 -12    5.12    1.86
   0 -16 -12    5.09    2.02
   0  16 -12    5.46    2.01
   0  16  12    4.40    2.07
   0  16 -13    1.87    1.42
   0  16  13   -0.16    1.25
   0 -16 -13    0.24    1.14
   0  16  13    0.89    1.09
   0 -16  13    0.13    0.94
   0  17   0    1.24    1.94
   0 -17   0   -2.60    4.81
   0 -17   0   -6.86    2.75
   0 -17   0   -2.33    1.66
   0  17   0   -0.60    3.70
   0 -17   0   -3.96    2.19
   0 -17   0    0.72    2.04
   0  17   0    0.70    1.92
   0  17   0   -3.61    4.31
   0  17  -1    1.93    3.15
   0  17   1   -0.73    2.36
   0  17   1   -0.66    3.27
   0  17  -1   -1.90    3.05
   0  17  -1   -1.40    4.85
   0 -17   1   -0.74    2.64
   0 -17   1   -0.38    2.57
   0 -17  -1    0.26    2.37
   0  17  -1    0.82    3.42
   0 -17   1   -0.90    1.90
   0 -17  -1    0.30    1.86
   0  17  -1   -0.85    2.55
   0 -17  -1   -1.32    2.12
   0  17   1    0.59    2.96
   0  17   1   -0.33    2.24
   0  17  -1   -3.28    2.74
   0 -17   1   -3.19    2.18
   0 -17  -1   -0.68    2.01
   0  17  -2   64.09    7.68
   0  17   2   64.72    7.61
   0  17  -2   65.47    6.62
   0  17  -2   70.11    7.64
   0  17   2   57.90    7.57
   0  17  -2   71.02   13.78
   0 -17   2   60.84    6.49
   0 -17   2   72.75    7.34
   0  17  -2   57.12   12.11
   0  17   2   66.16   14.77
   0  17  -2   61.30    7.15
   0 -17  -2   68.92    6.34
   0  17   2   71.87    8.10
   0  17   2   63.34    6.45
   0 -17  -2   51.02    6.94
   0 -17  -2   65.09    6.36
   0  17   3    2.48    2.22
   0  17   3    0.13    2.29
   0 -17  -3   -0.13    2.25
   0  17  -3    1.14    2.40
   0 -17   3    0.20    2.34
   0  17   3    0.26    3.93
   0  17  -3   -0.61    6.00
   0  17  -3    3.01    3.37
   0  17   3   -1.65    2.65
   0  17  -3    0.08    2.09
   0  17   3   -1.07    1.66
   0 -17   3    0.64    2.06
   0  17  -3    0.72    2.18
   0 -17  -3   -2.20    5.28
   0 -17  -3    2.66    2.79
   0 -17   3    0.21    2.41
   0 -17   3    1.56    2.53
   0 -17  -3   -8.21    5.10
   0  17  -3    3.01    3.51
   0 -17  -3   -0.22    2.87
   0  17  -4  757.01   23.70
   0  17  -4  744.37   26.13
   0 -17   4  692.72   20.35
   0 -17  -4  815.68   43.39
   0 -17   4  742.94   23.15
   0 -17   4  712.91   23.06
   0 -17  -4  756.63   21.38
   0  17  -4  763.83   45.76
   0  17   4  711.92   48.75
   0 -17   4  760.01   23.64
   0  17   4  824.11   24.94
   0 -17  -4  740.12   24.03
   0  17   4  743.52   27.07
   0 -17  -4  767.91   22.82
   0  17  -5   -2.15    2.65
   0  17   5   -1.54    1.89
   0 -17   5   -0.08    2.14
   0 -17  -5    2.17    3.51
   0 -17   5    0.62    3.05
   0 -17   5    3.60    2.38
   0  17  -5    0.02    4.21
   0 -17   5    0.46    2.14
   0  17   5   -0.61    2.91
   0  17   5   -2.03    3.71
   0 -17  -5   -0.73    2.16
   0 -17  -5   -1.36    2.51
   0  17  -6    2.81    3.14
   0 -17   6    1.67    2.15
   0  17   6    0.51    2.66
   0 -17  -6   -1.02    7.97
   0 -17  -6   -0.55    1.73
   0 -17   6   -0.05    2.05
   0 -17   6    1.66    2.63
   0  17  -6    2.73    3.28
   0 -17   6    2.72    2.18
   0  17   6    4.18    2.75
   0 -17  -6    1.68    3.20
   0  17   6   -1.33    3.33
   0  17  -6    3.15    1.32
   0 -17  -6    0.91    2.47
   0  17  -7   -3.06    2.50
   0 -17   7    1.63    2.19
   0  17   7    1.58    2.09
   0 -17  -7   -2.38    6.19
   0 -17  -7   -2.82    2.74
   0 -17   7   -3.98    2.89
   0 -17   7   -1.85    2.41
   0  17  -7   -7.32    4.63
   0 -17   7    0.80    2.22
   0 -17  -7   -0.94    2.03
   0  17   7    3.21    2.50
   0  17   7    2.29    3.01
   0  17  -7   -0.75    1.51
   0  17  -8   -0.01    1.93
   0 -17   8    2.69    2.24
   0 -17   8   -0.63    2.10
   0 -17  -8   -2.43    6.44
   0 -17  -8    0.09    2.19
   0 -17   8    0.67    2.16
   0  17  -8   -4.23    3.65
   0 -17   8   -1.56    2.38
   0  17  -8   -0.08    1.60
   0  17   8    0.38    2.38
   0 -17  -8    1.52    3.15
   0  17   9   -1.54    1.63
   0 -17   9    3.91    2.43
   0 -17   9    0.91    1.86
   0 -17  -9    0.00    2.07
   0 -17  -9   -0.31    2.68
   0 -17   9   -1.67    2.45
   0  17  -9   -0.65    2.10
   0 -17   9    0.71    2.88
   0  17  -9   -1.93    2.32
   0 -17  -9   -0.75    2.40
   0  17   9   -1.54    3.55
   0  17  10   13.27    2.96
   0 -17  10   16.22    3.02
   0 -17  10   13.48    3.25
   0  17  10   11.47    2.70
   0 -17 -10   22.05    3.97
   0 -17  10   11.15    3.00
   0  17 -10   19.60    3.90
   0 -17  10   10.72    3.50
   0  17 -10   15.13    2.76
   0 -17 -10   14.13    3.59
   0 -17  11   -0.70    1.89
   0  17  11    2.26    1.29
   0 -17  11   -0.61    1.84
   0 -17 -11   -0.76    1.39
   0  17 -11    0.80    1.37
   0 -17  11    2.13    1.63
   0  17  11   -0.35    1.32
   0  17  12    0.99    1.14
   0  17  12   -0.44    1.09
   0 -17  12    0.21    1.07
   0  17 -12   -0.94    1.72
   0 -17 -12    0.10    1.56
   0  17 -12    0.56    1.09
   0  17  13   -0.25    0.64
   0 -17  13   -1.17    1.14
   0  17 -13    0.08    1.24
   0  18   0  197.69   13.70
   0  18   0  155.22    9.88
   0 -18   0  174.86   10.60
   0 -18   0  172.35   10.32
   0  18   0  170.35   12.51
   0  18   0  167.39   12.29
   0 -18  -1   -1.08    3.07
   0 -18   1    1.54    2.28
   0  18  -1    0.55    1.50
   0  18   1    2.05    3.02
   0  18   1   -2.01    2.19
   0 -18  -1   -1.37    2.64
   0 -18   1    1.84    2.35
   0  18   1    3.40    5.42
   0  18  -1   -3.00    5.21
   0 -18   1   -0.22    2.27
   0 -18  -1   -6.98    2.83
   0 -18   1   -0.20    1.62
   0  18   1   -1.69    2.06
   0  18  -1    1.00    2.52
   0  18  -1   -0.22    1.86
   0  18   1   -2.27    3.36
   0 -18  -2   23.74    4.66
   0  18  -2   21.16    3.63
   0 -18   2   28.72    4.82
   0  18   2   22.86    4.98
   0  18   2   19.02    4.29
   0  18  -2   20.18    4.24
   0 -18   2   21.72    4.03
   0 -18  -2   22.24    4.10
   0  18   2   17.00    3.58
   0  18  -2   18.09    6.00
   0 -18   2   21.47    4.35
   0 -18   2   20.70    3.96
   0 -18  -2   13.21    2.99
   0  18  -2   20.92    4.36
   0  18   2   27.04    5.21
   0  18   2   21.64    4.81
   0  18  -2   21.03    4.98
   0  18  -3   -2.45    3.04
   0  18   3    0.08    3.84
   0  18  -3   -2.21    2.59
   0  18  -3   -0.23    2.82
   0  18  -3    0.84    2.72
   0 -18   3   -1.21    2.39
   0 -18  -3    2.04    3.55
   0 -18  -3   -0.37    2.19
   0 -18   3    0.46    1.80
   0 -18   3   -0.38    2.79
   0  18  -3    2.40    5.70
   0  18  -3   -0.14    2.24
   0 -18   3    0.15    2.28
   0  18   3   -1.46    2.86
   0 -18  -3   -0.81    2.15
   0  18   3    0.16    3.56
   0 -18  -3    0.48    1.97
   0  18  -4   29.98    4.68
   0  18  -4   38.88    6.79
   0 -18   4   31.76    4.51
   0 -18  -4   41.72    9.34
   0 -18   4   35.15    5.89
   0 -18   4   35.46    5.82
   0 -18  -4   30.01    4.76
   0  18  -4   41.63   11.88
   0  18   4   30.02    3.32
   0  18  -4   32.19    5.30
   0 -18   4   34.40    5.82
   0  18   4   31.54    5.39
   0 -18  -4   36.53    5.51
   0  18   4   36.84    6.20
   0 -18  -4   34.25    5.33
   0  18   5   -0.81    2.69
   0 -18   5   -0.88    2.68
   0  18  -5   -0.85    3.03
   0 -18  -5   -0.56    2.12
   0 -18  -5   -0.10    4.04
   0 -18  -5    0.59    1.79
   0 -18   5   -0.47    2.57
   0 -18   5    0.14    2.29
   0  18  -5    0.16    3.90
   0 -18   5   -2.39    2.52
   0  18  -5    0.72    1.99
   0  18   5    3.36    3.05
   0  18   5    1.18    2.81
   0 -18  -5   -1.79    3.94
   0  18   6   24.51    4.45
   0 -18   6   20.96    3.37
   0  18  -6   24.09    5.37
   0 -18  -6   29.43    9.57
   0 -18  -6   28.82    4.08
   0 -18   6   16.10    3.46
   0 -18   6   19.58    4.30
   0  18  -6   15.39    3.02
   0 -18   6   17.63    4.24
   0  18  -6   17.61    4.15
   0  18   6   11.08    4.57
   0 -18  -6   26.30    4.75
   0  18   6   20.97    4.18
   0 -18   7    0.33    1.91
   0  18   7   -3.13    3.21
   0 -18   7   -1.04    1.79
   0 -18  -7    4.38    5.86
   0 -18  -7   -1.38    2.28
   0 -18   7    0.56    2.69
   0 -18   7   -7.59    3.04
   0 -18   7   -0.88    2.10
   0  18  -7   -0.33    1.90
   0 -18  -7    0.52    3.33
   0  18   7    0.09    2.70
   0  18   7   -0.76    2.59
   0 -18  -8   64.55   12.73
   0 -18  -8   78.86    6.95
   0 -18   8   59.40    6.82
   0 -18   8   59.43    5.51
   0 -18   8   66.37    7.56
   0  18  -8   62.98    6.40
   0 -18  -8   78.84    7.31
   0  18   8   64.40    7.03
   0  18  -9   -0.61    1.96
   0 -18  -9   -1.31    1.80
   0 -18   9   -0.55    2.18
   0  18   9    0.48    1.51
   0 -18   9    2.18    1.63
   0  18   9   -2.50    2.32
   0 -18  -9    2.35    2.03
   0  18   9   -1.46    2.10
   0 -18   9   -0.49    1.87
   0 -18   9    1.23    2.41
   0 -18  10   15.15    3.36
   0  18  10    8.89    2.52
   0  18 -10   11.94    3.52
   0 -18  10   10.54    2.91
   0 -18  10   11.75    2.96
   0  18  10   11.11    3.07
   0 -18  10    2.49    2.38
   0 -18 -10   13.80    3.12
   0  18 -10   12.87    2.83
   0  18 -11   -0.54    1.74
   0 -18  11   -0.83    1.37
   0  18  11   -0.62    1.39
   0  18  11    1.25    1.18
   0 -18 -11    1.27    1.61
   0 -18 -11    2.17    1.89
   0  18 -11    0.71    1.10
   0 -18  11   -0.73    1.41
   0  18  12    6.22    1.51
   0 -18 -12    7.01    1.27
   0 -18  12    4.00    1.37
   0  18 -12    7.01    2.19
   0 -19   0   -1.15    2.34
   0  19   0    0.07    2.17
   0  19   0    1.97    2.97
   0 -19   0    3.42    2.84
   0  19   0    1.52    7.79
   0 -19   0    0.17    2.83
   0 -19   0   -0.52    2.45
   0  19   0    0.11    3.00
   0  19   0   -1.44    3.64
   0  19  -1    0.22    1.92
   0  19  -1    1.74    2.60
   0  19   1   -1.66    2.69
   0 -19  -1    0.17    2.67
   0 -19   1    3.77    2.99
   0  19   1    1.44    3.64
   0 -19   1   -0.09    2.67
   0 -19  -1    0.76    1.62
   0 -19  -1    7.87    5.40
   0 -19   1    1.06    2.19
   0 -19   1   -0.67    2.83
   0  19   1    3.44    3.41
   0  19  -1    1.70    2.30
   0  19   1    1.65    2.73
   0  19  -1   -0.63    2.09
   0 -19  -2   83.37    7.96
   0  19   2   65.75    6.91
   0  19  -2   68.38    6.58
   0  19   2   82.62    9.22
   0 -19   2   72.42    7.48
   0  19   2   78.18   16.77
   0  19  -2   73.66   14.07
   0 -19   2   78.97    7.43
   0 -19   2   71.06    7.77
   0  19  -2   72.02    8.06
   0  19   2   72.68    7.61
   0  19  -2   71.25    8.20
   0  19   2   66.19    7.78
   0  19  -3   -1.80    3.07
   0  19   3   -0.60    1.78
   0 -19  -3   -2.78    2.83
   0  19   3   -3.79    2.90
   0  19  -3    1.31    1.80
   0 -19   3   -1.79    2.53
   0  19   3   -2.97    7.39
   0  19  -3    7.07    4.43
   0 -19  -3    1.44    2.15
   0 -19   3   -1.78    3.57
   0 -19   3   -2.50    2.45
   0  19  -3   -0.36    2.48
   0  19  -3    1.64    2.31
   0 -19  -4  500.18   19.33
   0  19  -4  429.42   18.47
   0 -19   4  433.99   18.50
   0  19   4  363.11   33.93
   0  19  -4  447.19   34.96
   0 -19   4  442.20   17.49
   0 -19   4  430.29   18.15
   0  19  -4  439.79   19.37
   0  19  -4  453.65   18.35
   0  19  -4  464.31   20.51
   0 -19   4  458.48   15.77
   0  19   4  447.44   20.51
   0 -19  -5   -0.34    2.71
   0  19   5   -0.61    3.66
   0  19   5   -2.87    2.54
   0 -19   5   -1.27    2.37
   0  19  -5    1.37    1.90
   0  19  -5   -9.81    5.36
   0 -19   5   -0.81    1.62
   0  19  -5   -1.77    3.44
   0  19   5   -1.05    2.13
   0  19  -5   -1.57    3.21
   0 -19  -5   -2.59    2.45
   0 -19   5   -1.18    2.17
   0 -19   5   -1.72    3.33
   0 -19   6  230.21   12.81
   0 -19   6  224.95   10.87
   0  19  -6  234.77   14.29
   0  19   6  229.95   12.77
   0 -19   6  217.21   13.03
   0  19  -6  197.98   12.36
   0  19  -6  234.80   12.48
   0  19   6  242.75   14.29
   0 -19  -6  247.78   13.66
   0 -19  -7    0.13    1.65
   0 -19   7    0.02    2.36
   0 -19   7   -1.93    2.17
   0  19   7   -0.21    2.60
   0 -19   7   -0.26    1.74
   0  19  -7    0.49    2.85
   0 -19   7   -0.22    3.01
   0 -19   7   -1.53    2.00
   0  19  -7    7.55    3.14
   0  19  -7   -1.26    2.68
   0 -19  -7    2.67    2.36
   0  19   7    0.76    2.49
   0  19  -8    7.62    3.01
   0 -19  -8    0.13    2.40
   0 -19   8    5.36    2.94
   0 -19  -8    8.53    3.09
   0  19   8    6.95    2.91
   0 -19   8    4.73    1.71
   0  19  -8    3.66    2.06
   0  19   8    4.02    2.08
   0 -19   8    5.57    2.29
   0  19  -8    4.82    2.09
   0 -19   8    7.13    2.92
   0  19   9    1.01    1.54
   0 -19   9   -0.20    1.76
   0 -19   9   -0.31    1.50
   0  19  -9    0.80    2.06
   0 -19   9   -1.07    2.01
   0 -19  -9   -0.27    1.82
   0 -19  -9    0.66    2.01
   0  19   9   -0.76    1.62
   0  19  -9    0.98    1.64
   0 -19   9   -0.85    1.92
   0  19   9    0.07    1.61
   0  19  -9   -1.14    2.23
   0  19 -10    9.21    2.94
   0 -19  10    2.60    1.61
   0  19  10    4.92    1.55
   0 -19  10    7.25    2.28
   0 -19  10    3.80    1.81
   0 -19 -10    5.65    2.29
   0  19 -10    3.96    2.21
   0  19  10    5.06    1.83
   0  19 -10    5.85    1.69
   0  19 -11    0.47    1.24
   0 -19  11   -0.05    1.12
   0  19  11   -1.15    0.81
   0 -19 -11   -0.68    1.33
   0 -19  11    1.03    1.02
   0  19  11   -0.52    0.94
   0 -19 -11    0.34    1.61
   0  20   0  242.28   14.75
   0  20   0  201.70   11.09
   0 -20   0  199.72   11.29
   0  20   0  218.21   27.28
   0  20   0  208.24   13.56
   0  20   0  220.10   13.43
   0 -20  -1   -0.47    2.93
   0  20   1   -0.39    1.70
   0  20  -1   -1.02    3.31
   0 -20   1   -3.89    3.27
   0  20  -1   -0.87    2.22
   0  20   1    0.94    3.22
   0 -20  -1    0.03    2.81
   0 -20   1    0.30    1.98
   0  20   1    5.13    6.86
   0 -20   1   -1.64    2.34
   0 -20   1   -8.83    3.24
   0 -20  -1   -0.50    2.64
   0  20  -1    1.92    3.07
   0  20   1   -0.61    2.10
   0  20   1   -1.73    1.74
   0  20  -1   -2.24    2.36
   0  20   2   70.35    8.33
   0  20   2   69.80    7.14
   0  20  -2   75.17    8.36
   0  20  -2   67.14    6.11
   0 -20   2   75.33    7.67
   0 -20  -2   77.37    6.82
   0  20   2   46.77    9.62
   0 -20  -2   65.14    6.88
   0 -20   2   68.49    6.66
   0 -20   2   70.18    7.55
   0  20  -2   61.06    7.23
   0  20  -2   66.66    7.59
   0  20   2   79.25    7.93
   0  20   3   -3.28    3.02
   0 -20  -3   -0.51    2.42
   0  20   3   -3.51    2.29
   0 -20   3    4.26    3.25
   0  20  -3    0.99    4.27
   0 -20  -3   -8.98    2.95
   0 -20   3    2.16    2.32
   0 -20   3   -1.67    3.58
   0  20  -3    0.29    2.31
   0  20  -3   -4.81    3.53
   0  20   4    4.36    2.85
   0  20   4    1.06    2.65
   0 -20  -4    1.11    2.60
   0  20  -4    1.27    2.31
   0 -20   4   -6.18    2.81
   0  20  -4    2.45    2.70
   0  20   4    2.41    1.97
   0  20  -4    0.33    2.36
   0 -20   4    2.64    2.20
   0 -20  -4    0.36    2.17
   0 -20   4    0.50    2.56
   0 -20   5    0.66    2.41
   0 -20   5    0.52    2.41
   0 -20  -5   -1.35    1.76
   0  20  -5   -0.43    2.00
   0 -20   5   -7.51    2.97
   0  20  -5   -1.00    1.65
   0  20   5   -2.49    2.47
   0  20   5    0.11    2.71
   0 -20  -5   -0.54    2.79
   0  20  -5    2.98    3.26
   0  20   5   -2.09    1.94
   0 -20   6  102.91    8.55
   0  20  -6  112.63    8.95
   0  20  -6  109.16    8.26
   0  20  -6   96.42    8.18
   0 -20   6  118.29    9.55
   0  20   6  108.61    9.73
   0 -20  -6  119.64    9.49
   0  20   6  119.58    8.62
   0  20  -6  124.75    9.91
   0 -20   6  129.39    9.98
   0 -20   7    2.20    2.04
   0 -20   7    1.72    1.90
   0  20  -7   -1.08    2.04
   0  20  -7   -1.91    2.08
   0 -20   7    0.90    2.05
   0  20  -7    0.30    1.45
   0 -20  -7    0.49    3.01
   0  20   7    2.02    2.26
   0  20  -7   -0.46    2.89
   0 -20   7    0.10    2.83
   0 -20   7   -2.24    1.93
   0  20   8    7.97    2.55
   0 -20  -8    8.23    2.32
   0  20  -8    3.99    1.37
   0 -20   8    5.53    2.63
   0 -20   8    8.50    3.10
   0  20  -8   12.00    2.78
   0  20  -8   10.54    3.14
   0  20   8    7.90    2.07
   0 -20   8   11.12    2.75
   0 -20   8    5.40    1.82
   0  20  -8   10.41    3.23
   0  20   9   -1.63    2.01
   0 -20  -9    1.13    1.72
   0 -20  -9   -1.76    1.56
   0  20  -9   -0.53    1.73
   0  20  -9    0.42    1.69
   0  20   9   -0.30    1.11
   0 -20   9    2.03    1.83
   0  20   9    0.10    1.50
   0  20  -9   -1.07    2.14
   0 -20   9    0.34    1.20
   0 -20   9    0.56    1.33
   0 -20 -10    4.39    2.03
   0 -20  10    2.27    1.19
   0  20 -10    1.63    1.21
   0 -20 -10   -1.18    1.59
   0 -20  10    0.72    1.37
   0  20  10    3.30    1.37
   0  20 -10    0.93    1.28
   0 -20  10    2.22    1.13
   0  20  10    0.51    1.03
   0  20 -11    0.23    1.13
   0  20 -11    1.27    1.24
   0 -21   0   -0.79    2.26
   0  21   0   -0.33    1.60
   0 -21   0   -0.51    2.38
   0  21   0    1.81    2.45
   0 -21   0   -1.50    2.05
   0  21   0    0.09    1.88
   0  21   0   -0.05    1.84
   0 -21   1   -2.48    2.65
   0 -21   1   -1.64    2.59
   0 -21  -1   -0.38    2.81
   0  21   1    0.69    2.51
   0  21  -1   -1.05    2.12
   0 -21  -1   -3.66    3.00
   0 -21   1   -1.45    1.73
   0  21  -1    2.48    3.15
   0  21   1   -0.73    2.30
   0 -21  -1    2.25    2.74
   0 -21   1   -4.45    3.36
   0  21   1   -1.94    3.83
   0  21  -1    1.43    1.46
   0  21  -1   -0.61    2.58
   0 -21   2    4.99    1.76
   0 -21  -2    5.35    2.70
   0 -21   2    6.16    2.98
   0  21  -2    6.06    2.64
   0 -21   2    7.25    3.27
   0 -21  -2    5.69    2.08
   0  21   2    5.51    2.11
   0  21   2    6.22    3.56
   0  21  -2    4.87    1.75
   0  21  -2    8.12    4.22
   0  21  -2    6.13    2.42
   0 -21   3    2.38    2.80
   0 -21  -3   -1.91    2.20
   0 -21   3   -1.58    3.24
   0  21  -3   -0.81    2.26
   0 -21   3    0.04    2.96
   0 -21  -3   -0.76    2.92
   0  21   3   -1.38    3.37
   0  21  -3    1.91    3.28
   0  21   3   -0.98    2.03
   0  21  -3    2.80    2.92
   0  21   3   -0.22    2.26
   0 -21  -4   81.68    6.94
   0 -21   4   59.17    6.63
   0 -21   4   69.64    6.68
   0  21  -4   69.39    7.18
   0  21   4   64.10    7.85
   0  21   4   59.57    5.76
   0  21  -4   66.74    6.99
   0  21   4   77.96    7.49
   0 -21   4   83.39    7.88
   0 -21   5   -6.18    2.65
   0 -21  -5   -3.74    2.23
   0 -21   5   -0.12    1.83
   0  21  -5    2.19    1.69
   0 -21   5    2.75    2.52
   0 -21  -5   -0.83    2.66
   0  21   5   -0.88    2.58
   0  21   5   -0.66    2.64
   0 -21   5    1.31    2.32
   0  21  -5    0.23    2.43
   0 -21   6  121.74    8.64
   0  21  -6  134.86    9.51
   0  21  -6  113.79    8.26
   0 -21  -6  158.48    9.98
   0  21   6  127.31    9.41
   0  21   6  135.17    8.46
   0  21  -6  136.06    9.79
   0 -21   6  146.10    9.93
   0 -21  -7   -1.01    2.38
   0  21   7   -0.58    1.80
   0  21  -7    1.07    1.64
   0 -21   7    1.26    2.06
   0 -21   7   -0.72    2.11
   0 -21   7    1.65    1.40
   0  21  -7   -1.50    2.65
   0  21   7   -1.26    1.29
   0  21  -7   -0.89    2.07
   0 -21   7   -0.42    1.73
   0 -21  -8    5.48    1.93
   0 -21  -8    5.22    2.03
   0  21   8    3.57    1.78
   0 -21   8    0.59    2.07
   0  21  -8    3.80    2.41
   0 -21  -8    1.08    1.69
   0  21   8    4.01    1.45
   0 -21   8    2.90    1.91
   0  21   8    1.93    1.14
   0 -21   8    3.43    1.29
   0  21  -8    4.07    1.74
   0 -21   8    3.59    1.81
   0 -21  -9   -0.02    1.98
   0 -21  -9    0.79    1.39
   0  21  -9   -2.33    2.05
   0 -21   9   -0.03    1.47
   0 -21  -9   -0.35    1.23
   0  21  -9   -1.79    1.53
   0  21   9    0.39    0.81
   0  21  -9   -0.15    1.35
   0 -21   9    0.08    1.13
   0 -21   9   -1.82    1.16
   0  21   9   -1.30    1.25
   0  21 -10    9.71    1.70
   0  21 -10   10.05    2.39
   0 -22   0 1030.81   25.91
   0  22   0 1046.49   25.51
   0 -22   0 1026.77   23.53
   0  22   0 1118.41   28.76
   0  22   0  958.80   21.90
   0 -22   0 1198.22   24.95
   0  22   0  960.19   26.69
   0 -22   1   -1.70    1.76
   0 -22   1    0.15    2.23
   0 -22  -1    0.74    2.78
   0  22  -1   -0.80    1.54
   0 -22   1    0.97    1.90
   0 -22  -1   -2.53    2.72
   0 -22  -1    0.52    2.54
   0  22  -1   -3.86    3.08
   0  22   1   -1.37    2.99
   0  22  -1    0.12    1.33
   0 -22   1   -1.05    2.10
   0  22   1    1.22    1.94
   0  22  -1   -0.30    2.05
   0 -22   1   -1.05    1.65
   0 -22   2  121.15    9.04
   0 -22  -2  128.86    8.72
   0 -22   2  113.67    7.67
   0  22  -2  125.39    9.08
   0 -22   2  125.80    8.96
   0  22   2  123.63    9.85
   0  22  -2  137.10    9.97
   0  22   2  111.81    7.75
   0  22  -2  125.58    9.44
   0 -22   2  132.59    9.04
   0 -22  -3    1.59    2.42
   0 -22   3   -0.01    2.03
   0 -22   3   -2.74    2.91
   0  22  -3   -0.55    1.71
   0 -22   3   -0.36    2.15
   0  22  -3    0.72    2.21
   0 -22  -3   -1.54    2.33
   0  22   3   -0.61    2.11
   0  22   3   -2.92    2.41
   0 -22   3   -1.04    1.62
   0  22  -3   -1.43    1.89
   0  22   3   -0.52    2.59
   0  22   4   36.82    4.25
   0  22  -4   41.06    6.05
   0 -22   4   52.08    5.90
   0 -22  -4   62.55    5.62
   0 -22   4   48.62    5.46
   0  22  -4   55.69    5.94
   0  22  -4   52.10    5.98
   0  22   4   44.89    4.92
   0 -22   4   56.33    6.21
   0 -22   5    1.10    1.55
   0 -22   5   -0.40    2.03
   0  22  -5   -1.13    1.58
   0 -22  -5    1.52    1.70
   0 -22   5   -0.79    1.99
   0  22   5    0.11    2.29
   0 -22  -5    1.26    2.83
   0  22  -5   -1.79    1.54
   0 -22   5   -5.64    2.30
   0  22  -5    1.50    1.86
   0  22   5   -1.47    1.77
   0  22   6   21.50    3.81
   0 -22  -6   30.32    4.03
   0 -22  -6   32.09    4.47
   0  22  -6    6.67    3.01
   0 -22   6   22.67    3.70
   0  22  -6   25.01    3.55
   0 -22  -6    4.13    2.10
   0  22   6   21.42    3.20
   0 -22   6   25.74    4.01
   0 -22   6   23.06    3.81
   0  22  -6   28.37    4.49
   0 -22   6   31.94    4.37
   0 -22  -7    5.26    3.25
   0  22   7   -2.87    2.06
   0  22  -7   -0.29    1.45
   0 -22  -7    2.38    1.95
   0  22  -7   -1.61    1.86
   0 -22  -7   -1.41    1.44
   0  22   7    0.59    0.95
   0 -22   7   -2.27    1.36
   0  22  -7    1.10    1.95
   0 -22   7   -1.48    1.63
   0  22   8    5.61    1.62
   0 -22  -8    4.58    1.34
   0  22  -8   -0.21    1.08
   0 -22  -8    5.13    1.67
   0  22  -8    4.07    1.48
   0 -22  -8    1.87    1.03
   0 -22   8    3.00    1.26
   0  22  -8    4.49    1.96
   0  22   8    3.21    1.41
   0 -22   8    4.63    1.70
   0  22   8    3.17    1.19
   0 -22   9    0.57    1.02
   0 -22  -9    0.85    1.11
   0 -22  -9   -0.33    1.08
   0  22  -9    0.31    0.80
   0 -23   0    0.35    1.36
   0  23   0   -0.53    2.41
   0 -23   0    0.30    2.26
   0  23   0   -1.99    2.00
   0 -23   0    1.16    2.20
   0 -23   1    0.20    2.15
   0 -23  -1   -0.28    1.78
   0  23  -1    3.45    2.12
   0 -23   1    0.47    1.50
   0 -23  -1    1.19    2.06
   0 -23   1    0.19    1.99
   0  23  -1    0.12    2.45
   0  23   1    1.85    1.33
   0  23   1   -0.72    1.96
   0 -23  -1    0.43    2.03
   0 -23   1    1.63    1.36
   0 -23   2  169.76    8.38
   0  23  -2  194.14    9.90
   0 -23   2  186.65    9.88
   0  23   2  187.45   10.94
   0 -23  -2  190.80   10.37
   0  23   2  161.04    8.30
   0  23  -2  190.99   10.62
   0 -23  -2  178.16    9.24
   0  23  -2  187.35   10.59
   0  23   2  188.66   10.12
   0 -23   2  193.19    9.84
   0 -23  -3   -0.94    1.67
   0 -23   3   -0.04    1.87
   0 -23   3   -0.03    1.58
   0  23  -3   -0.56    1.78
   0 -23   3   -2.70    2.07
   0  23   3    0.13    2.94
   0 -23  -3   -2.08    2.43
   0  23   3    0.91    1.70
   0  23  -3    1.01    1.95
   0 -23  -3    0.02    2.07
   0  23   3   -2.12    2.04
   0  23  -3   -1.17    1.74
   0 -23   3   -0.42    1.32
   0 -23  -4   29.37    3.40
   0 -23   4   16.57    3.71
   0 -23   4   27.40    3.57
   0  23  -4   30.38    3.93
   0 -23   4   27.64    3.95
   0 -23  -4   28.18    3.88
   0  23   4   25.35    4.17
   0  23  -4   21.53    3.65
   0 -23  -4   29.21    3.95
   0  23   4   26.99    3.69
   0  23  -4   29.65    4.52
   0 -23   4   30.55    3.97
   0 -23  -5   -0.10    1.92
   0 -23  -5    0.85    1.42
   0  23  -5   -0.81    1.64
   0  23   5    1.95    2.01
   0 -23   5    0.95    1.27
   0  23  -5    0.64    1.72
   0 -23   5   -2.21    1.54
   0  23  -5   -0.24    1.72
   0 -23  -5   -3.25    2.05
   0  23   5    2.63    1.43
   0 -23   5    1.58    1.95
   0 -23   5    1.60    1.81
   0 -23   6    8.76    1.75
   0 -23   6    3.66    2.03
   0  23   6    6.78    1.38
   0 -23   6   10.45    2.34
   0  23  -6    8.05    1.95
   0  23  -6    9.69    2.05
   0 -23  -6    2.75    1.65
   0 -23  -6    9.81    2.88
   0  23   6    6.31    2.26
   0  23  -6   -1.40    1.16
   0 -23  -6   10.60    2.08
   0 -23   7   -0.31    1.23
   0 -23  -7    0.40    0.91
   0  23  -7    0.73    0.99
   0 -23  -7    2.19    1.65
   0  23  -7   -1.35    1.05
   0 -23  -7    0.71    1.48
   0  23   7   -0.31    1.20
   0  23   7   -0.76    0.70
   0 -23   7    1.59    1.02
   0  23  -7   -0.56    1.20
   0 -23  -8   16.75    2.32
   0  23  -8   12.80    2.04
   0 -23   8   12.99    1.85
   0 -23   8   10.13    1.59
   0  24   0    3.97    1.77
   0 -24   0    6.82    2.13
   0  24   0    2.42    1.63
   0 -24   0    4.48    2.00
   0  24   1    0.17    1.73
   0  24   1    1.75    1.61
   0  24  -1   -0.16    1.62
   0 -24  -1   -0.02    1.36
   0  24   1    1.39    1.84
   0 -24  -1    0.36    1.68
   0 -24   1   -1.56    2.51
   0  24  -2    4.56    1.88
   0 -24  -2    1.63    1.59
   0 -24  -2    4.13    1.70
   0  24   2    1.88    1.43
   0 -24   2    3.26    1.72
   0  24   2    3.32    1.17
   0 -24  -2    1.88    1.71
   0 -24   2    1.66    1.84
   0  24  -3    1.99    1.30
   0  24  -3   -0.64    1.40
   0 -24  -3   -1.60    1.39
   0 -24  -3    0.10    1.53
   0  24   3    0.86    1.99
   0 -24   3    0.69    1.73
   0  24  -3    1.63    1.30
   0  24   3    1.20    1.22
   0 -24   3    0.37    0.96
   0 -24   3   -0.56    1.42
   0 -24  -3    2.79    1.78
   0  24  -4    0.37    1.15
   0  24  -4    0.11    1.18
   0 -24  -4    1.34    1.17
   0 -24  -4    1.39    1.34
   0  24   4    2.84    1.67
   0  24  -4    1.51    1.30
   0 -24   4    1.75    1.40
   0 -24   4    0.45    1.19
   0 -24   4    3.40    1.23
   0  24  -5   -2.01    1.14
   0 -24  -5   -0.71    1.61
   0  24  -5   -2.56    1.59
   0  24   5    1.32    1.59
   0 -24  -5    0.54    1.09
   0 -24   5   -1.20    1.19
   0  24  -5    0.44    1.02
   0 -24   5   -0.41    0.84
   0 -24   5   -0.80    1.05
   0 -24  -6    7.90    1.93
   0  24   6    8.29    1.92
   0 -24   6   12.46    2.02
   0  24  -6   12.41    2.23
   0 -24   6    8.20    1.42
   0  25   0    0.00    1.40
   0  25   0   -2.48    1.17
   0 -25   0   -0.80    1.65
   0 -25  -1   -3.08    1.50
   0  25  -1   -2.86    1.53
   0  25   1   -0.52    1.17
   0  25   1   -1.86    1.23
   0  25  -1    0.56    0.99
   0 -25   1   -1.96    1.21
   0 -25  -1    1.49    1.07
   0  25   2   43.32    3.88
   0  25  -2    7.23    1.87
   0  25  -3   -0.50    0.87
   0  25   3    0.84    1.16
   0 -25  -3    0.38    0.97
   0 -25   3    0.24    1.03
   0  25   4    6.10    1.39
   0 -25  -4    9.29    1.86
   1   0   0    0.51    0.56
  -1   0   0   -0.04    0.94
   1   0   1    0.67    0.66
  -1   0   1   -0.06    0.80
   1   0  -1   -0.23    0.99
  -1   0  -1   -0.13    1.01
  -1   0  -1    0.47    0.86
   1   0   1    0.51    0.90
  -1   0  -2 3389.28   23.59
  -1   0   2 3427.66   34.27
   1   0  -2 3189.57   32.53
   1   0   2 3368.21   35.99
   1   0   2 3294.16   32.89
   1   0   2 3231.60   32.78
   1   0  -3   -0.55    1.54
  -1   0   3    1.12    1.33
   1   0   3   -0.06    1.44
  -1   0   3   -0.09    1.86
   1   0   3    0.21    1.62
   1   0   4 1155.27   30.08
  -1   0  -4 1078.74   16.96
   1   0  -4 1081.07   23.52
   1   0   4 1057.89   25.62
  -1   0   4 1161.62   26.61
   1   0   4 1097.66   25.69
   1   0  -4 1129.11   27.38
   1   0   5    1.07    2.15
   1   0  -5   -0.08    2.13
  -1   0  -5    0.07    1.01
   1   0  -5    0.63    3.65
   1   0   5   -1.22    3.27
  -1   0   5   -5.86    2.88
   1   0   5   -0.20    2.42
   1   0   5   -0.43    2.42
   1   0  -5   -1.01    2.93
  -1   0  -6    7.93    1.80
   1   0   6    7.63    3.56
   1   0  -6    7.63    2.37
   1   0   6    4.46    2.45
  -1   0   6    5.54    2.38
   1   0  -6    5.81    2.73
   1   0   6    7.43    4.26
   1   0   6    8.29    3.46
   1   0  -6    5.59    4.24
   1   0   7   -1.26    3.43
  -1   0   7   -1.28    3.81
   1   0   7    1.63    3.92
  -1   0   7   -1.80    4.15
  -1   0  -7    0.03    3.00
   1   0  -7    0.66    3.26
   1   0  -7    1.73    3.53
   1   0   7    0.76    2.83
  -1   0  -7   -0.38    3.46
   1   0  -7   -1.92    3.71
   1   0  -7    0.17    1.20
   1   0  -8  675.70   34.58
   1   0  -8  701.60   14.93
   1   0   8  679.88   31.56
   1   0   8  709.82   34.04
  -1   0   8  716.33   32.83
  -1   0  -8  693.57   30.64
  -1   0  -8  671.16   29.24
  -1   0  -8  670.06   33.25
   1   0  -8  715.23   36.14
   1   0   8  653.74   34.25
  -1   0   8  654.28   14.04
   1   0  -9   -0.96    3.78
  -1   0   9   -2.58    4.71
  -1   0  -9   -0.47    7.30
   1   0   9   -0.49    2.88
  -1   0   9   -1.77    4.08
   1   0   9    1.64    3.35
  -1   0  -9   -1.87    1.77
   1   0  -9   -1.69    5.99
  -1   0  -9   -1.34    3.00
   1   0  -9    5.52    8.18
  -1   0   9    0.27    1.05
   1   0  -9   -0.57    1.61
  -1   0 -10  156.15   21.28
  -1   0 -10  144.04   15.67
   1   0 -10  141.06   18.92
   1   0  10  149.75   17.82
  -1   0  10  143.13   18.17
   1   0  10  161.03   19.27
  -1   0  10  152.25   17.69
   1   0 -10  139.53   17.77
   1   0 -10  148.59   21.02
  -1   0 -10  168.23   21.98
  -1   0 -10  138.20   17.57
   1   0  11    1.30    2.38
  -1   0  11    1.15    1.38
   1   0  11    2.03    2.71
   1   0  11    0.60    1.98
  -1   0  11   -1.53    2.62
   1   0  11    1.13    2.58
  -1   0  11   -1.35    2.02
   1   0  11   -2.53    1.71
  -1   0  11   -0.11    1.72
   1   0 -11    0.28    2.63
  -1   0 -11  -11.82    6.56
  -1   0 -11   10.81    5.87
  -1   0  11    2.53    4.13
   1   0  11   -1.10    2.55
  -1   0  11    1.65    2.23
   1   0  11    1.86    1.84
   1   0  11   -1.49    8.11
   1   0  11   -0.96    2.09
  -1   0  11    1.26    2.63
  -1   0  11    5.23    2.90
   1   0 -11    1.12    2.33
   1   0 -11   -2.33    3.90
  -1   0 -11   -4.30   13.65
  -1   0  12  134.13   10.08
   1   0  12  136.14   10.65
   1   0 -12  137.22   18.20
  -1   0  12  116.13    8.22
   1   0  12  105.58    7.96
   1   0 -12  120.54   17.94
  -1   0 -12  145.24   21.69
   1   0  12  122.05    8.95
   1   0  12  121.05    8.43
  -1   0  12  128.96    9.03
   1   0  12  112.94    8.93
  -1   0  12  132.46    9.27
  -1   0  12  123.85    9.10
   1   0  12  124.61    8.98
   1   0  12  104.85    8.46
   1   0  12  128.16    9.42
  -1   0  13    0.90    2.05
   1   0  13    1.89    1.76
   1   0 -13   -1.10    3.99
  -1   0  13    0.83    2.17
   1   0  13    2.40    2.41
  -1   0 -13   -5.02    5.18
  -1   0  13    0.65    3.09
  -1   0  13   -1.33    3.03
   1   0  13   -0.74    3.42
   1   0  13    1.15    2.04
  -1   0  13    2.57    2.51
  -1   0  13   -0.99    2.68
   1   0  13    0.95    2.36
  -1   0  14   57.92    6.33
   1   0  14   55.54    5.71
  -1   0  14   56.40    5.75
   1   0  14   59.31    5.95
   1   0 -14   53.91   12.13
  -1   0  14   60.27    6.88
  -1   0  14   68.00    7.23
   1   0  14   71.39    7.86
  -1   0  14   60.70    5.65
   1   0  14   66.01    6.44
   1   0  15    0.12    1.84
  -1   0  15   -1.27    2.20
  -1   0  15    0.28    2.78
  -1   0  15    1.18    1.70
   1   0  15    2.44    2.68
  -1   0  15   -0.22    1.49
   1   0  15    1.56    2.04
   1   0  16   -1.43    1.57
  -1   0  16    0.27    1.35
  -1   0  16    0.47    1.25
   1   0  16    3.27    2.67
   1   0  16   -0.29    1.32
  -1   0  16    1.03    1.44
  -1   0  17   -0.60    0.76
   1   0  17   -1.27    1.08
  -1  -1   0  123.54    5.71
  -1   1   0  127.97    5.37
   1   1   0  119.87    5.39
   1  -1   0  112.86    4.88
  -1  -1  -1   16.49    1.91
   1   1  -1   16.56    2.29
   1   1   1   18.17    2.24
  -1   1   1   17.24    1.77
   1  -1   1   19.98    2.06
  -1   1  -1   19.47    1.78
   1  -1  -1   18.78    2.57
  -1  -1  -1   15.79    1.91
   1  -1  -1   17.63    2.21
  -1  -1   1   18.93    2.56
  -1   1   1   16.20    2.40
   1  -1   1   17.92    2.04
  -1  -1  -1   18.01    1.37
   1  -1   1   15.43    2.25
   1   1   1   21.85    2.65
   1  -1   1   18.02    2.28
   1   1   1   16.12    2.10
   1   1  -1   17.18    2.21
   1   1   2  396.34   12.87
   1  -1  -2  411.87   11.40
  -1  -1   2  450.80   12.61
  -1   1   2  431.57   12.32
   1  -1   2  444.15   13.03
  -1   1  -2  459.24    6.50
  -1   1   2  460.17   13.16
   1   1  -2  420.17   12.34
   1   1   2  423.73   12.43
   1  -1   2  364.84   11.10
   1  -1   2  433.31   11.91
   1   1   2  390.85   11.40
   1  -1   2  421.36   11.85
   1  -1   2  423.40   12.34
   1   1   2  442.58   11.93
   1  -1  -2  425.43   12.77
   1   1   2  440.51   12.28
   1   1  -2  462.64   13.88
  -1   1   3   54.86    5.52
   1  -1   3   58.34    6.17
   1   1  -3   53.96    5.24
  -1   1  -3   57.82    2.36
  -1  -1   3   54.46    4.88
   1  -1  -3   48.47    4.36
   1   1   3   51.03    5.02
   1  -1   3   52.66    5.11
   1  -1   3   59.17    5.51
  -1  -1   3   55.86    5.40
   1   1   3   57.08    5.29
  -1   1   3   52.27    5.47
  -1  -1   4  151.01    8.47
   1  -1  -4  134.51    8.01
  -1  -1  -4  150.34    5.09
  -1   1   4  152.12   11.00
   1  -1   4  157.48   11.32
  -1   1  -4  141.79    7.14
   1   1  -4  151.52    9.20
   1   1   4  150.58    9.75
  -1   1   4  147.48    9.74
   1   1   4  152.45    9.76
  -1  -1   4  135.37    9.32
   1  -1   4  157.40    9.68
   1  -1   4  155.97   10.15
  -1   1  -5  860.18   27.10
  -1   1   5  868.80   26.28
   1   1   5  826.39   25.59
   1  -1   5  826.58   25.86
   1   1   5  815.83   25.44
   1  -1   5  863.66   26.12
  -1  -1   5  867.41   25.95
   1  -1   5  862.60   27.32
   1   1   5  838.31   26.89
   1   1  -5  792.87   25.68
   1  -1  -5  828.24   27.21
  -1  -1  -5  826.78   13.73
   1  -1   5  824.11   29.42
   1   1  -5  863.00   30.32
   1   1   5  804.69   28.14
   1   1  -5  780.77   22.92
   1  -1  -5  749.92   20.44
  -1   1   5  833.95   29.11
   1  -1  -5  845.64   28.97
  -1   1  -5  819.49   18.51
   1   1  -5  832.26   28.14
  -1   1  -6    6.55    2.41
   1   1   6    9.24    3.79
   1  -1   6    9.29    3.82
   1   1  -6    6.67    4.05
   1   1   6    7.94    3.11
   1   1   6    9.14    3.65
   1  -1   6    9.51    3.87
   1  -1  -6    9.25    3.62
  -1  -1   6   10.18    3.00
  -1   1   6    7.67    2.67
   1  -1  -6    7.38    3.34
   1   1   6   10.42    3.29
   1   1  -6    8.84    2.61
   1  -1  -6    5.96    1.93
  -1   1  -6    9.96    2.04
  -1   1   6   11.42    4.40
   1  -1   6    6.19    3.26
   1   1  -6    7.22    3.56
   1  -1   7  154.94   14.78
  -1   1   7  153.49   13.82
  -1  -1  -7  144.65   14.03
  -1   1   7  162.81   14.47
  -1  -1   7  162.88   14.31
  -1  -1   7  161.61   14.14
   1   1   7  160.43   14.00
   1   1   7  165.02   14.82
   1  -1   7  163.75   14.58
  -1   1  -7  162.21   13.19
  -1   1  -7  149.97   12.08
   1  -1  -7  135.61   14.34
  -1  -1  -7  137.20   13.63
  -1   1  -7  157.30    9.95
   1   1  -7  168.22   12.53
   1  -1  -7  149.86   15.12
   1   1   7  142.99   14.65
  -1   1  -7  154.89   14.63
  -1  -1   7  140.34   10.70
   1   1  -7  159.29   15.28
   1   1  -8   75.57   11.89
   1  -1  -8   75.16    5.29
  -1   1   8   91.00   12.55
  -1  -1  -8   75.96   10.93
   1   1   8   85.20   11.53
   1   1   8   93.82   12.25
  -1  -1   8   80.32   10.86
   1  -1   8   90.43   11.64
   1  -1   8   77.45   11.26
  -1   1  -8   74.90   10.03
   1  -1  -8   71.40   10.12
  -1  -1  -8   84.42   11.40
  -1  -1  -8   70.51   11.30
  -1   1  -8   88.72   10.55
   1   1  -8   78.53   12.49
   1   1   8   71.03   11.18
  -1   1  -8   75.63   10.71
   1  -1  -8   73.61   11.98
   1  -1  -8   89.00   13.17
  -1  -1  -8   85.53   12.98
  -1   1   8   77.77    4.65
  -1  -1   8   78.57    4.96
   1  -1  -9   21.41    5.74
   1  -1  -9   22.70    3.33
   1   1  -9   22.15    8.59
   1  -1  -9   20.25    6.43
  -1   1   9   24.21    5.54
   1   1   9   25.78    6.68
   1   1   9   27.26    7.52
  -1  -1   9   29.93    8.16
  -1   1   9   19.88    5.21
   1  -1   9   31.87    8.64
  -1  -1   9   20.67    6.58
  -1   1  -9   18.90    6.37
   1  -1   9   16.48    5.68
  -1  -1  -9   17.83    5.46
  -1  -1  -9   33.06    7.07
  -1  -1  -9   16.24    6.20
   1   1  -9   23.38    8.58
  -1   1  -9   28.18    7.93
  -1   1  -9   17.36    5.09
   1  -1  -9   23.61    8.23
  -1  -1  -9   33.19    9.00
   1   1   9   18.72    5.97
  -1  -1   9   23.75    3.00
  -1   1   9   24.78    2.81
   1   1 -10   31.68    8.54
   1  -1 -10   40.49    9.18
   1   1 -10   39.03   10.42
  -1   1 -10   30.63    6.15
   1  -1 -10   39.14   10.75
  -1  -1 -10   40.01   10.72
  -1   1 -10   45.92   10.43
   1   1  10   54.07   11.65
   1  -1  10   35.85    8.11
  -1   1  10   34.02    6.50
  -1  -1 -10   38.29    8.50
   1   1  10   42.17    9.10
  -1  -1  10   43.29   10.20
  -1  -1  10   36.84    9.70
  -1   1  10   41.87    9.80
   1  -1  10   47.32   10.48
   1   1 -10   30.74   10.88
   1  -1 -10   35.64    7.34
  -1  -1 -10   37.97    9.03
   1  -1 -10   36.06    4.38
   1  -1 -11   -0.15    4.82
  -1   1 -11    3.92    4.01
  -1  -1 -11    2.83    4.80
   1   1 -11    0.03    3.77
  -1  -1 -11    0.95    7.07
  -1   1  11   -0.59    5.19
  -1  -1 -11    0.45    6.54
   1   1  11    0.20    2.03
  -1   1  11    0.10    2.46
   1  -1  11    0.07    4.89
   1  -1  11   -1.53    2.81
  -1  -1  11    4.55    3.06
   1  -1  11   -0.43    1.74
  -1   1  11    0.02    2.57
  -1  -1  11   -1.44    2.79
  -1   1  11   -2.74    7.28
  -1  -1  11   -0.50    2.85
   1   1  11    0.86    1.81
   1  -1  11   -1.40    3.11
   1   1  11   -0.61    2.19
  -1  -1  11   -1.95    5.37
   1   1  11    2.22    5.25
   1   1  11    8.30    4.46
   1  -1  11    0.42    2.03
   1  -1  11    8.02    2.66
   1   1  11    1.00    2.17
  -1  -1  11   -1.34    2.29
   1  -1  11    0.54    1.38
  -1   1  11    4.88    2.64
  -1  -1  11    3.15    2.68
   1  -1 -11    7.32    6.42
  -1  -1 -11   -6.12    5.50
   1   1 -11   -1.01    4.07
   1   1  11   -0.07    2.03
  -1  -1  11    0.74    1.41
   1  -1  11   -0.53    1.84
  -1   1  11    1.89    1.90
  -1  -1 -11    6.16    8.55
   1  -1 -11   -4.99    8.88
   1   1 -11    1.99   10.75
  -1   1 -11    4.18    8.82
  -1  -1  11   -0.81    2.25
  -1   1  11    0.83    1.91
   1   1  11    2.58    2.23
   1   1  12   10.61    1.98
   1   1  12    9.59    2.71
   1  -1  12    8.55    3.08
   1  -1  12   11.85    3.10
  -1   1  12   13.20    3.70
   1  -1  12   13.16    2.65
  -1  -1  12   13.45    3.25
   1   1  12   15.06    4.13
   1   1 -12   11.67    7.23
   1  -1 -12    9.53    3.47
  -1  -1  12    8.80    2.05
  -1   1  12   10.80    2.88
   1   1  12    9.94    2.73
   1  -1  12   11.03    2.75
   1   1  12   12.71    4.16
   1  -1  12    9.90    3.11
   1   1  12    9.95    2.85
  -1  -1  12   11.14    4.24
   1  -1  12   11.02    3.21
  -1   1  12   11.26    3.87
  -1   1  12   10.06    2.98
   1   1  12   11.68    3.31
   1  -1  12   12.12    3.20
  -1  -1  12   10.10    3.43
   1   1  12   11.99    2.31
  -1   1  12   13.79    3.40
  -1  -1  12    9.70    2.43
   1  -1  12    8.65    2.68
  -1   1 -12   12.84    7.88
  -1  -1 -12    2.00    7.70
  -1   1 -12   21.36    9.69
   1   1 -12    9.75    4.00
   1  -1 -12   15.21    9.47
  -1   1 -12   21.98   13.63
   1   1  13   16.28    3.67
   1   1  13   15.15    3.12
  -1   1  13   20.27    3.61
  -1  -1  13   15.93    3.94
   1  -1  13   14.10    3.59
   1   1  13   18.94    4.21
  -1  -1  13   16.96    3.58
   1  -1  13   19.79    4.53
  -1   1  13   16.64    3.14
   1  -1 -13   15.46    3.20
  -1   1  13   16.71    3.77
   1  -1  13   16.57    3.52
  -1  -1  13   15.31    3.27
   1   1  13   19.15    3.82
   1   1  13   21.70    3.74
  -1   1  13   15.33    3.60
  -1  -1  13   17.92    3.54
   1  -1  13   17.39    3.58
  -1   1  13   20.19    4.54
  -1  -1  13   17.35    3.60
   1   1 -13   18.59    5.21
  -1  -1  13   21.72    3.76
   1  -1  13   18.22    3.40
   1   1  13   16.85    3.79
  -1   1  13   19.47    3.78
   1  -1 -13   14.00    3.86
  -1   1  14   81.25    7.44
   1   1  14   86.88    8.14
   1  -1  14   91.83    8.98
  -1   1 -14  102.88   16.26
   1   1 -14   81.59   15.34
   1   1  14   81.34    6.81
   1  -1  14   77.67    6.63
  -1  -1  14   83.33    6.85
  -1   1  14   76.55    6.65
   1   1 -14  100.42   20.22
   1  -1 -14  127.52   20.31
  -1  -1  14   79.89    7.20
  -1  -1  14   80.24    7.32
  -1   1  14   83.95    7.85
  -1   1  14   89.35    7.69
   1   1  14   80.06    7.08
  -1   1  14   86.16    7.04
   1  -1  14   85.32    7.38
  -1  -1  14   80.92    6.26
   1  -1  14   77.30    7.29
   1   1  14   81.81    7.14
  -1  -1  14   84.43    7.75
  -1   1  14   83.98    7.25
   1   1  15   -1.09    2.10
   1  -1 -15   -1.94    2.17
   1   1 -15   -5.60    9.40
   1  -1  15   -0.31    1.71
  -1   1  15    0.87    1.71
  -1  -1  15    0.29    1.53
   1   1  15   -0.38    1.82
  -1   1  15    1.56    2.06
   1   1  15    1.84    2.30
  -1  -1  15   -0.90    2.35
   1  -1  15   -0.18    3.13
   1  -1  15    0.79    1.41
  -1  -1  15    0.33    1.16
  -1   1  15    0.27    1.85
   1   1  15    0.04    1.91
  -1   1  15    1.62    4.49
  -1  -1  15   -0.08    2.41
   1  -1  16   46.42    4.27
  -1  -1  16   41.98    3.85
   1   1  16   42.32    4.17
  -1   1  16   44.37    4.09
   1  -1  16   47.57    4.30
   1   1  16   49.33    4.45
  -1  -1  16   52.05    4.03
  -1   1  16   49.99    4.11
  -1  -1  16   42.41    4.40
   1   1  16   46.23    4.07
   1  -1  16   45.95    4.32
  -1   1  16   42.12    3.95
   1  -1  17   17.12    1.86
  -1  -1  17   14.05    1.80
  -1   1  17   18.38    2.06
   1   1  17   20.49    2.35
   1  -1  17   18.77    2.12
  -1  -1  17   19.91    2.06
  -1  -2   0    0.81    1.08
   1  -2   0   -0.28    1.14
   1   2   0    0.02    1.01
  -1  -2   0    0.08    0.58
   1  -2  -1 1646.64   26.42
   1   2   1 1699.05   18.83
  -1   2   1 1662.37   18.05
   1  -2   1 1773.59   22.74
   1   2  -1 1604.80   22.81
  -1  -2  -1 1664.66   17.22
  -1  -2   1 1798.80   24.36
   1  -2   1 1640.01   19.76
   1   2   1 1651.98   20.12
   1  -2   1 1571.75   19.76
   1   2   1 1674.41   20.00
  -1   2  -1 1667.81   22.83
   1   2  -1 1543.85   21.26
   1  -2  -1 1705.10   22.74
  -1  -2  -2 1168.56   19.08
  -1   2  -2 1207.76   17.20
   1  -2  -2 1148.48   25.32
  -1   2   2 1181.10   21.11
   1   2  -2 1097.37   21.35
  -1  -2   2 1207.38   21.69
   1   2   2 1130.08   19.96
   1   2   2 1170.20   19.82
   1   2   2 1159.78   19.40
   1  -2   2 1159.04   20.32
   1  -2   2 1052.11   18.88
   1  -2   2 1137.77   19.21
  -1   2   2 1061.49   18.90
  -1  -2   2 1170.97   19.76
  -1   2  -2 1220.99   23.54
  -1   2  -2 1165.55   19.80
   1  -2  -3  307.93   14.84
  -1  -2  -3  299.25   12.36
  -1  -2   3  305.97   11.56
   1   2  -3  302.96   12.40
  -1   2  -3  310.49   11.66
  -1   2   3  324.62   13.42
   1   2   3  313.14   12.44
   1  -2   3  300.59   11.56
   1  -2   3  285.56   11.65
   1  -2   3  299.88   12.36
  -1  -2   3  291.56   11.85
  -1   2   3  286.04   11.53
   1   2   3  301.44   11.68
   1   2   3  320.45   11.92
  -1  -2  -4  260.14   13.43
  -1  -2   4  225.00   10.20
  -1   2  -4  245.44   12.70
   1   2  -4  233.65   11.95
  -1   2   4  252.93   13.85
   1  -2  -4  242.03   15.10
  -1   2  -4  224.40    9.89
   1   2   4  258.05   12.70
   1  -2  -4  261.76   14.10
   1  -2   4  225.73   12.32
   1  -2   4  242.19   12.22
  -1   2   4  237.65   12.00
  -1  -2   4  223.15   11.92
   1   2   4  254.31   12.84
   1  -2   4  222.92   12.34
   1   2   4  256.87   12.34
   1   2   5  851.35   26.53
   1  -2  -5  862.61   28.99
   1   2   5  776.05   25.01
   1  -2   5  856.12   26.44
   1   2   5  911.17   27.92
  -1  -2   5  858.72   25.55
   1  -2   5  907.04   27.97
   1  -2   5  863.41   25.91
  -1   2   5  909.47   26.21
   1   2  -5  820.61   29.82
   1  -2  -5  782.10   27.07
  -1   2  -5  888.52   27.45
  -1  -2   5  793.73   20.38
  -1   2  -5  802.84   20.27
   1   2   5  837.62   29.34
   1   2  -5  795.74   24.21
  -1  -2  -5  884.43   28.72
  -1   2   5  813.70   28.42
   1  -2  -5  787.97   29.91
   1   2  -5  879.69   29.33
   1   2   6    8.91    2.46
   1  -2  -6    7.28    4.32
  -1  -2   6    5.12    2.68
   1   2   6   12.23    3.94
   1  -2   6    8.89    3.00
  -1   2  -6   10.62    3.03
  -1   2   6    6.34    2.31
   1  -2   6   12.58    5.01
   1  -2  -6    5.42    2.59
   1   2  -6    7.45    3.56
  -1   2  -6    8.33    2.62
   1   2   6    8.92    2.97
   1  -2  -6    4.61    3.76
   1   2  -6    8.13    3.28
  -1   2   6    6.77    2.97
  -1  -2  -6   10.74    4.73
  -1   2  -6    6.22    2.28
   1  -2  -6    8.07    3.35
  -1  -2   6    8.88    3.24
   1   2  -6    6.37    2.37
   1  -2  -7  329.26   18.68
   1   2  -7  390.24   23.60
  -1  -2   7  371.83   18.69
  -1   2   7  424.81   23.10
  -1  -2   7  363.38   21.37
  -1  -2   7  413.08   21.80
   1  -2   7  397.58   22.01
   1   2   7  406.24   23.46
   1   2   7  403.81   22.14
  -1   2   7  399.60   21.49
   1  -2   7  424.61   23.96
  -1   2  -7  378.26   23.52
   1   2  -7  382.41   25.00
  -1   2  -7  400.14   19.74
  -1  -2  -7  349.90   22.08
   1  -2  -7  390.50   23.12
  -1   2  -7  382.06   18.59
  -1  -2  -7  430.13   25.46
  -1   2  -7  383.18   16.42
   1   2   7  369.37   23.70
   1  -2  -7  401.22   24.97
   1  -2  -7  391.10   26.26
  -1   2  -7  383.79   23.18
   1   2  -7  361.21   19.33
  -1   2   7  376.05   23.51
  -1  -2   7  378.32    9.89
   1   2  -8  123.74   13.81
   1  -2  -8  113.75   11.71
  -1  -2   8  106.55   10.94
   1   2   8  124.19   13.26
   1  -2   8  127.48   14.24
  -1   2   8  116.50   13.96
  -1  -2  -8  125.98   14.78
   1  -2   8  139.86   15.09
   1   2   8  134.61   15.13
  -1  -2   8  124.30   13.84
  -1   2  -8  133.52   15.84
   1   2  -8  122.26   15.71
  -1   2  -8  119.87   11.91
   1  -2  -8  109.25   13.21
  -1  -2  -8  117.15   13.45
   1   2  -8  105.56   11.04
   1   2   8  122.94   15.04
   1  -2  -8  125.51   16.21
  -1   2  -8  122.90   14.22
  -1  -2  -8  127.98   15.47
   1  -2  -8  119.58   14.57
  -1  -2   8  112.02    6.18
   1  -2  -9   25.24    3.57
   1   2  -9   23.69    5.98
  -1   2   9   27.73    5.57
  -1  -2  -9   27.23    7.42
  -1  -2   9   32.29    7.04
   1  -2  -9   31.06    7.98
   1   2   9   32.39    7.68
   1   2   9   32.98    8.11
  -1  -2   9   25.12    5.78
   1  -2   9   25.06    5.59
   1  -2   9   26.04    5.45
  -1   2   9   33.10    7.41
  -1   2  -9   19.96    4.05
   1   2  -9   36.25   10.21
  -1  -2  -9   24.00    7.88
  -1   2  -9   21.36    4.53
  -1  -2  -9   25.56    6.77
   1  -2  -9   20.52    5.21
  -1  -2  -9   31.59    8.15
   1   2   9   23.52    7.16
   1  -2  -9   30.95   10.03
  -1  -2   9   32.24    3.80
   1   2 -10  100.13   15.76
  -1  -2 -10   96.32   14.48
  -1   2 -10  115.46   17.47
   1   2  10  109.90   15.05
   1   2  10   99.91   13.88
  -1  -2  10  101.74   14.14
  -1   2  10   87.93   13.54
   1  -2  10  102.85   14.65
   1  -2  10  113.40   16.33
  -1   2  10  108.03   15.61
  -1  -2  10  112.40   16.66
   1   2 -10  102.33   14.79
   1  -2 -10  100.08   16.36
   1  -2 -10   94.80    6.63
  -1  -2 -10  117.38   16.86
   1  -2 -10   98.55   17.18
  -1  -2 -10   97.61   15.37
   1  -2 -10  102.95   16.95
   1  -2 -11   92.27   19.22
  -1   2 -11   82.12   15.05
   1   2 -11   98.19   19.94
   1  -2  11   75.25    6.60
  -1   2  11   76.62    7.27
  -1  -2  11   79.95    7.22
   1   2  11   75.05    6.93
   1   2  11   69.10    6.67
   1   2  11   77.69    6.69
   1  -2  11   58.01    5.93
   1  -2  11   69.20    6.95
  -1  -2  11   89.77    8.13
   1  -2  11   81.44    7.87
  -1   2  11   75.10    6.99
  -1  -2  11   73.52    6.00
   1   2  11   67.29    6.92
  -1   2  11   69.73    6.38
  -1   2  11   62.86    5.99
  -1  -2  11   66.73    5.98
   1   2  11   70.27    6.24
   1  -2  11   68.32    6.20
  -1   2 -11   80.52   14.69
  -1   2 -11   95.20   19.00
   1  -2 -11   76.26   14.50
  -1   2 -11   90.63   15.90
  -1  -2 -11   75.18   13.11
   1   2 -11   69.38   15.21
   1   2  11   94.15   14.63
  -1   2  11   80.35   12.63
   1  -2  11   71.61    6.43
  -1   2  11   80.00    6.65
  -1   2  11   82.42    6.88
  -1  -2  11   82.84    6.94
  -1  -2  11   71.76   13.31
  -1  -2  11   83.30   13.24
   1   2  11   80.81    6.90
  -1  -2 -11   78.02   14.86
   1   2  11   71.15    6.27
   1  -2  11   78.31    6.74
   1   2  11   76.07    6.90
   1  -2  11   72.60    6.69
  -1   2  11   83.65   14.51
   1  -2  11   88.55   15.50
  -1  -2  11   80.53    6.96
   1  -2 -11   73.86   13.76
   1   2 -11   71.65   13.98
   1  -2 -11   68.14    6.60
   1   2  12   11.66    3.19
   1  -2  12    7.19    1.96
   1   2  12   11.82    3.22
   1   2  12   13.35    3.97
  -1  -2  12   13.56    3.56
   1  -2  12   13.32    3.55
  -1   2  12   12.63    2.58
  -1   2  12   13.16    2.95
  -1  -2  12    9.80    2.40
   1   2  12   13.75    3.38
   1  -2  12   12.28    3.26
  -1   2  12   10.08    2.32
  -1  -2 -12   10.43    6.18
  -1  -2 -12   18.94    5.99
   1   2 -12    9.54    6.00
   1  -2 -12   12.03    3.06
   1   2 -12   16.58   10.60
  -1   2 -12   16.36    8.17
   1   2 -12   14.50    8.74
  -1   2 -12   21.35    8.88
  -1   2 -12   11.32    4.23
   1  -2  12   11.60    3.19
   1  -2  12    9.08    2.69
   1  -2  12   10.71    4.00
   1   2  12   11.73    2.97
   1   2  12   13.45    3.55
  -1   2  12   10.16    2.67
  -1  -2  12   12.75    3.96
   1   2  12   11.63    2.90
  -1   2  12   10.77    3.02
  -1  -2  12   12.58    3.82
  -1  -2 -12   20.62    6.64
   1  -2 -12    8.89    2.97
   1  -2  12   10.28    2.66
  -1  -2  12   12.14    2.71
   1   2  12   15.11    3.71
  -1   2  12   12.11    2.91
   1  -2  13    2.45    1.81
  -1   2  13    3.74    1.37
   1   2  13    5.25    2.31
   1  -2 -13    4.61    4.70
  -1   2 -13   -0.84    8.87
   1  -2  13    4.04    2.34
  -1  -2  13    4.04    1.67
   1   2  13    4.69    2.51
  -1   2  13    2.70    2.52
   1   2 -13    2.63    5.10
  -1   2 -13    7.42   10.01
  -1  -2  13    7.54    3.06
   1  -2  13    3.63    2.65
  -1   2  13    0.92    2.39
  -1   2  13    1.76    2.72
   1   2  13    3.38    2.85
  -1  -2  13    4.60    2.79
   1   2  13    2.38    2.96
  -1   2  13    2.64    2.69
   1  -2  13    1.21    2.54
   1   2  13    2.62    1.67
  -1  -2  13    2.82    2.35
  -1   2  13    2.74    2.10
   1   2  13    2.24    1.71
  -1  -2  13    3.81    1.55
   1  -2  13    4.95    2.48
   1   2  14    5.84    2.29
  -1   2  14    6.03    2.94
   1  -2 -14   -3.63    2.96
   1   2 -14    1.63    5.95
   1  -2  14    7.63    2.78
   1   2  14    5.84    1.70
  -1   2  14    7.60    2.69
  -1  -2  14    6.46    2.17
  -1  -2  14    4.11    2.70
  -1   2  14    3.42    2.61
  -1   2  14    6.80    3.19
  -1  -2  14    4.18    2.85
  -1   2  14    6.34    2.52
   1  -2  14    5.65    2.24
   1   2  14    9.85    3.32
  -1  -2  14    5.80    2.10
  -1   2  14    8.92    3.25
   1  -2  14    7.75    2.66
  -1  -2  14    5.77    1.56
   1   2  14    6.57    2.05
   1   2  15  306.12   14.39
   1   2 -15  325.69   27.97
   1   2  15  281.22   11.87
  -1  -2  15  284.06   11.13
   1  -2  15  284.44   11.41
  -1   2  15  279.79   11.83
  -1  -2  15  330.02   11.53
  -1   2  15  296.90   11.73
   1  -2  15  319.02   12.59
   1   2  15  302.15   12.69
  -1   2  15  272.99   12.05
  -1  -2  15  292.42   12.41
  -1   2 -15  328.02   13.35
  -1   2  15  293.37   11.29
   1   2  15  283.57   10.88
   1  -2  15  283.32   12.61
  -1  -2  15  296.37   12.76
   1  -2  16    0.33    1.43
  -1  -2  16    1.81    1.65
  -1   2  16   -0.02    1.14
   1   2  16    1.52    1.57
   1  -2  16    1.92    1.36
  -1   2  16    1.46    1.20
   1   2  16    1.58    1.32
  -1  -2  16   -0.29    1.64
   1  -2  17   43.43    3.13
  -1  -2  17   41.96    3.26
   1   2  17   49.91    3.35
  -1   2  17   42.61    3.09
  -1  -2  17   43.10    2.75
   1  -2  17   47.12    3.23
   1   2  17   45.37    3.30
  -1   3   0  166.86    8.19
  -1  -3   0  152.77    7.26
   1  -3   0  161.72    8.33
   1   3   0  152.90    6.97
  -1   3   1  334.29    9.44
   1   3   1  362.03    9.46
   1  -3  -1  356.96   13.65
  -1  -3   1  368.50   11.93
   1  -3   1  358.87   12.20
  -1  -3  -1  336.05   10.26
   1   3  -1  341.99   11.71
   1   3   1  350.18    9.14
   1  -3   1  347.57    9.16
   1  -3  -1  352.40   10.90
  -1  -3  -2 1558.38   24.13
   1   3  -2 1442.13   25.99
   1   3   2 1583.56   16.78
  -1   3   2 1586.21   25.18
   1  -3  -2 1608.19   32.48
  -1  -3   2 1601.58   26.24
   1   3   2 1575.71   23.40
   1  -3   2 1571.48   22.77
   1  -3   2 1544.53   22.46
  -1   3   2 1558.87   22.98
   1   3   2 1590.92   22.87
   1  -3   2 1591.96   23.93
   1   3   2 1609.43   22.76
  -1  -3   2 1588.57   23.60
  -1  -3  -2 1617.84   28.98
  -1   3  -2 1588.27   29.34
  -1   3  -2 1605.53   28.41
   1  -3  -2 1473.30   26.58
  -1  -3  -2 1598.17   19.53
   1   3  -2 1608.73   28.61
  -1  -3  -3    5.70    2.53
   1  -3  -3    5.18    3.39
  -1  -3   3    5.97    1.68
  -1   3   3    5.77    2.60
   1   3  -3    5.02    1.81
   1  -3   3    5.49    2.24
  -1   3   3    5.29    2.38
   1   3   3    4.94    2.20
  -1  -3   3    3.98    2.08
   1   3   3    5.45    2.15
   1  -3   3    6.33    2.33
   1  -3   3    7.34    2.66
   1   3   3    5.31    2.42
  -1  -3  -3    6.05    2.13
  -1   3  -3    6.68    2.72
  -1   3  -3    4.28    2.07
  -1  -3  -4    8.53    2.83
   1  -3  -4    6.63    2.99
   1   3  -4    6.34    2.32
  -1  -3   4    6.71    1.65
  -1   3   4    8.05    2.94
  -1   3  -4    5.67    2.17
   1   3   4    9.30    3.73
   1   3   4    7.66    3.77
   1   3   4    5.93    2.25
   1  -3   4    6.67    2.52
  -1   3  -4    6.61    2.08
   1   3   4    6.83    2.31
  -1   3   4    6.51    2.48
   1  -3   4    8.51    3.00
   1  -3   4    4.93    2.76
  -1  -3   4    4.65    2.26
   1  -3  -4   11.82    2.31
  -1   3  -4    5.46    2.29
   1   3  -4    6.06    3.43
   1   3   5  338.91   15.99
  -1  -3   5  303.38   15.41
   1   3   5  311.77   15.82
  -1   3   5  295.61   15.44
   1  -3   5  316.81   16.71
   1  -3   5  326.52   16.10
   1   3   5  329.85   16.68
   1  -3   5  308.48   16.01
   1  -3  -5  297.40   17.38
  -1   3  -5  315.01   13.56
  -1   3  -5  302.05   17.13
   1   3  -5  314.87   19.06
  -1   3   5  319.79   18.01
  -1   3  -5  341.30   17.37
  -1  -3   5  288.06   12.13
   1  -3  -5  312.90   19.62
  -1   3  -5  318.73   13.75
   1   3  -5  315.80   16.20
   1   3   5  310.01   18.28
  -1  -3  -5  330.40   18.17
   1  -3  -5  310.84   15.31
   1   3  -5  343.71   18.10
  -1  -3   6   22.08    5.06
   1  -3  -6   21.78    5.95
  -1   3   6   22.60    5.03
   1  -3   6   19.51    4.66
  -1   3  -6   26.79    6.52
   1  -3   6   30.83    5.85
   1   3   6   23.00    4.32
   1   3   6   22.00    4.88
   1  -3  -6   27.14    6.16
  -1   3  -6   23.60    4.62
  -1   3  -6   19.11    5.00
  -1  -3  -6   22.12    4.43
   1   3  -6   28.84    7.32
  -1  -3  -6   26.04    6.04
  -1   3  -6   25.59    4.22
  -1   3  -6   29.41    4.49
  -1  -3  -6   20.78    5.61
   1   3  -6   19.52    4.68
   1  -3  -6   28.26    7.61
  -1   3   6   23.46    5.49
   1   3   6   20.19    5.06
   1  -3  -6   15.73    4.58
   1   3  -6   24.06    6.10
   1  -3  -6   23.69    4.83
  -1  -3   6   25.13    4.57
   1  -3   7  684.13   30.69
   1   3   7  669.82   28.72
   1   3   7  644.67   29.68
   1  -3   7  665.41   28.79
  -1   3   7  670.13   29.34
  -1  -3   7  711.20   29.46
  -1  -3  -7  697.38   31.08
  -1   3  -7  665.82   31.87
  -1   3  -7  671.89   25.23
  -1  -3  -7  621.99   25.77
   1  -3  -7  666.61   30.29
   1   3  -7  674.76   33.85
  -1  -3  -7  703.35   32.79
   1   3   7  599.07   30.64
   1  -3  -7  596.40   29.99
   1   3  -7  647.28   26.88
  -1   3  -7  627.90   22.48
   1  -3  -7  628.75   33.50
  -1   3   7  622.74   30.40
  -1  -3   7  603.09   25.04
   1   3  -7  687.50   31.57
   1  -3  -7  538.67   24.98
   1  -3  -8   11.00    3.09
  -1  -3   8   11.71    3.23
   1   3  -8   11.22    2.57
   1   3   8   11.16    3.05
  -1   3   8   10.64    4.77
  -1  -3   8   13.80    3.99
   1   3   8   16.12    5.16
   1  -3  -8   14.13    5.47
   1  -3   8   15.53    5.19
   1  -3   8   18.05    5.47
   1   3  -8   12.30    5.08
  -1   3  -8   16.92    6.19
  -1   3  -8   17.64    3.80
   1  -3  -8    9.29    3.41
  -1  -3  -8    9.86    3.32
  -1   3   8   11.25    3.20
   1   3  -8   15.30    2.86
  -1  -3  -8   15.45    6.17
   1  -3  -8   18.06    7.20
   1   3   8   17.38    7.06
  -1  -3   8   11.99    2.37
  -1  -3  -9   10.70    3.40
  -1  -3  -9   10.22    3.62
  -1   3  -9   15.24    5.12
   1   3  -9   10.71    4.70
  -1   3  -9    8.56    5.74
   1  -3  -9    8.82    5.82
   1  -3   9   13.95    6.00
  -1  -3   9   10.60    4.87
  -1   3   9   14.81    4.81
  -1  -3   9   12.18    5.73
   1   3   9   13.84    5.45
   1  -3  -9   15.45    5.56
   1   3   9   13.23    6.24
  -1   3   9   11.23    5.56
  -1  -3  -9   17.63    7.89
   1  -3   9    8.64    4.81
   1  -3  -9   13.76    2.40
   1   3  -9   11.18    4.36
   1  -3  -9    5.73    5.19
   1   3   9    9.92    6.73
   1  -3  -9    4.02    5.48
  -1  -3  -9   12.74    5.27
  -1   3 -10  168.46   20.36
  -1   3 -10  170.38   22.11
  -1   3 -10  154.37   20.31
   1   3 -10  152.62   20.62
  -1  -3 -10  120.82   17.02
  -1  -3  10  138.79   16.70
   1  -3  10  155.79   18.32
   1   3  10  140.66   17.09
  -1   3  10  147.90   16.99
  -1  -3  10  169.69   19.16
   1   3  10  139.28   16.32
  -1   3  10  151.66   17.73
   1   3 -10  146.70   17.74
   1  -3 -10  129.70    8.15
   1   3  10  124.74   17.96
   1  -3 -10  137.70   18.76
  -1  -3 -10  138.34   18.86
   1  -3 -10  141.06   19.79
  -1  -3 -10  169.52   21.69
  -1  -3  11    3.26    1.26
  -1   3  11    7.08    1.92
   1   3  11    7.09    2.19
   1  -3  11    6.83    2.02
   1  -3  11    4.17    2.49
   1   3  11    5.05    2.07
   1  -3  11    5.70    1.43
   1  -3  11    2.48    2.26
  -1   3  11    8.23    2.49
   1   3  11    7.62    2.98
  -1  -3  11    3.02    2.04
  -1  -3  11    2.48    2.08
   1   3  11    3.93    1.62
   1  -3 -11    4.12    2.12
   1  -3 -11    2.00    5.97
  -1   3  11    3.39    1.57
  -1  -3  11    7.26    2.39
   1  -3  11    5.32    2.06
   1   3  11    3.46    2.18
   1   3  11    7.19    3.26
  -1  -3 -11   14.91    8.00
   1  -3  11    4.24    6.53
  -1   3  11    4.56    2.10
   1   3  11    2.82    1.60
  -1  -3  11    5.07    2.59
   1  -3  11    4.09    2.46
   1  -3  11    5.32    1.90
   1  -3  11    5.36    2.78
   1   3  11    5.23    6.84
  -1  -3  11    8.35    4.34
  -1  -3  11    6.72    2.58
  -1   3  11   19.00    4.55
  -1   3  11    4.41    3.29
   1   3  11    5.61    2.47
  -1  -3  11    3.78    4.41
  -1   3  11    2.57    6.97
   1  -3 -11   14.49   11.67
   1   3 -11    3.28    5.21
  -1   3 -11   13.40   10.40
   1   3 -11    5.87    3.64
  -1  -3 -11    5.12    5.00
  -1   3 -11    2.44    5.11
   1   3 -11   11.94    9.44
  -1   3 -11    8.63    3.38
  -1  -3  12    8.69    2.66
  -1   3  12   14.68    3.91
   1  -3  12   10.45    3.74
   1   3  12    8.77    2.46
   1   3  12   11.06    3.30
  -1  -3  12    9.15    2.73
   1  -3  12    7.58    2.04
  -1   3  12   10.16    2.63
  -1   3 -12    0.57    7.03
   1  -3 -12    5.85    6.31
  -1  -3 -12   11.78    5.28
  -1  -3  12    9.68    2.69
   1  -3  12   11.87    3.49
  -1   3  12    8.18    2.16
   1   3  12    9.18    2.25
   1   3  12    9.63    2.49
   1  -3  12    6.39    2.30
  -1  -3  12    9.16    2.70
   1   3  12   10.85    4.24
  -1  -3  12    9.26    3.55
   1  -3  12   10.01    3.22
  -1   3  12   13.17    2.86
  -1   3  12    9.43    3.14
   1  -3 -12    9.54    2.27
   1   3 -12    6.89    3.00
  -1   3 -12   14.00    9.62
   1   3 -12    6.01    5.08
  -1   3 -12    5.01    4.20
   1  -3 -12   19.05    9.97
  -1   3 -12    5.77    6.89
  -1   3 -12   10.05    3.97
  -1  -3 -12   10.08    5.83
   1  -3  13   -0.62    3.31
  -1   3  13   -0.39    1.78
   1   3  13    0.03    2.15
  -1  -3  13   -2.32    3.23
   1   3  13   -0.55    2.24
  -1   3  13   -0.14    2.60
   1   3 -13   -5.22    8.38
  -1   3 -13  -19.97    7.91
  -1  -3 -13   -4.48    6.06
   1  -3 -13    2.67    3.27
   1   3  13    0.41    2.60
  -1   3  13    1.63    2.25
   1  -3  13    1.10    1.82
  -1  -3  13   -0.23    1.56
  -1  -3  13   -1.57    3.50
  -1   3  13   -0.07    2.42
  -1  -3  13    0.64    3.08
  -1   3  13   -0.31    3.35
  -1   3 -13  -16.27    7.61
   1   3 -13   -4.08    4.43
   1   3 -13   -2.95    7.39
  -1   3  13    0.33    2.01
   1  -3  13   -0.05    2.18
   1   3  13   -0.30    2.02
  -1  -3  13    0.08    1.74
  -1   3  14  114.59    8.85
   1   3  14  106.77    9.02
   1  -3 -14  105.57   17.37
   1   3 -14  117.44   18.53
   1   3  14   99.20    7.38
  -1   3  14   99.11    7.84
   1  -3  14   97.57    7.28
  -1  -3  14  101.87    7.35
  -1   3  14  106.35    7.50
   1  -3  14  104.69    8.22
  -1  -3  14  110.08    8.96
  -1  -3  14  101.48    8.00
  -1   3  14   97.84    7.15
  -1  -3  14  106.09    7.98
  -1   3  14  101.55    7.78
   1  -3 -14   94.18    7.63
  -1  -3  14  112.53    7.62
   1  -3  14  111.05    7.90
  -1   3  14  100.28    8.04
   1   3  14  119.96    8.86
  -1  -3  15    0.14    1.20
  -1   3  15   -1.20    2.05
   1  -3  15    0.41    1.31
   1   3  15    0.78    1.83
   1   3  15   -0.55    2.01
  -1  -3  15    0.57    1.19
   1  -3  15    0.43    1.52
  -1   3  15    0.06    2.26
   1   3  15    0.85    2.11
  -1   3  15   -0.84    2.53
  -1  -3  15   -2.55    2.52
   1   3 -15   -0.62    1.31
  -1  -3  15   -0.54    2.51
   1  -3  15    0.49    2.45
   1  -3  16   72.87    5.43
  -1  -3  16   74.23    5.43
   1   3  16   87.11    5.81
  -1   3  16   74.60    5.02
  -1  -3  16   72.05    4.68
   1   3  16   73.50    5.24
   1  -3  16   74.94    5.01
  -1   3  16   69.57    5.19
  -1  -3  17    0.86    0.87
   1  -3  17    0.24    0.99
   1  -3  17   -0.17    1.14
   1   3  17   -0.16    1.09
  -1   3  17    2.09    1.31
   1   3  17    1.80    1.09
  -1  -4   0   -0.38    2.22
   1   4   0   -0.03    1.45
  -1   4   0   -0.08    2.19
   1  -4   0   -0.37    2.21
  -1  -4   1 1131.54   23.11
   1  -4  -1 1320.11   28.27
   1   4   1 1239.92   19.67
   1   4  -1 1243.12   23.76
   1  -4   1 1337.44   26.67
  -1  -4  -1 1314.05   23.19
  -1   4   1 1305.65   18.20
  -1   4  -1 1211.37   27.03
   1  -4  -1 1261.93   21.97
   1   4  -1 1363.70   25.38
   1  -4   1 1280.65   16.82
   1   4   1 1279.21   17.09
   1   4   1 1258.03   16.44
   1  -4   1 1143.36   16.08
   1  -4  -2    4.13    2.67
  -1  -4   2    2.07    1.85
  -1  -4  -2    3.00    2.18
   1   4  -2    1.72    1.83
   1   4   2    2.87    1.25
  -1   4   2    2.45    1.54
   1  -4  -2    3.12    1.93
   1   4  -2    4.19    2.32
   1   4  -2    1.93    1.98
   1   4   2    6.49    2.86
  -1  -4  -2    3.79    2.09
   1   4   2    3.66    1.69
   1  -4   2    3.36    1.71
  -1   4   2    2.33    1.40
  -1  -4   2    2.27    1.31
   1  -4   2    2.85    1.56
   1   4   2    3.46    1.80
  -1   4  -3  575.16   21.15
   1  -4  -3  595.83   20.29
   1   4   3  593.42   20.97
  -1   4  -3  578.92   19.00
  -1   4  -3  562.62   20.49
  -1  -4  -3  605.60   19.84
  -1  -4  -3  585.08   19.64
   1   4  -3  549.15   20.21
  -1   4   3  596.19   16.51
  -1  -4   3  498.20   15.32
   1   4   3  565.70   16.87
   1  -4   3  574.76   16.98
   1   4   3  564.92   16.26
   1  -4   3  593.24   16.19
   1   4   3  574.90   15.79
   1  -4   3  561.52   16.12
   1  -4  -3  503.87   19.17
  -1  -4   3  591.64   17.58
   1  -4  -3  565.53   22.75
  -1   4  -3  563.84   17.21
  -1   4   3  555.28   18.92
   1   4  -3  568.54   19.25
  -1  -4  -3  571.84   18.55
  -1   4  -4  149.10    7.07
  -1   4  -4  140.96   10.54
   1  -4  -4  129.35   10.64
  -1   4  -4  151.06   11.77
   1   4  -4  149.62   11.60
   1   4  -4  139.88   11.49
  -1   4  -4  137.78   10.60
  -1   4  -4  148.12   11.85
  -1  -4  -4  138.59   10.41
   1   4  -4  140.54   11.44
  -1  -4   4  141.04    9.21
   1   4   4  149.80    9.51
   1  -4   4  141.41    9.61
   1  -4   4  153.01   10.29
  -1   4   4  150.44    9.80
   1   4   4  146.32    9.64
   1  -4   4  163.95    9.96
   1   4   4  142.62   10.10
   1  -4  -4  135.75   10.55
   1   4   4  141.47   11.69
   1   4  -4  151.63   10.99
  -1   4   4  144.46   11.00
   1  -4  -4  121.66   12.05
  -1  -4   4  140.72    8.77
  -1   4  -4  148.00    9.25
  -1  -4  -4  153.08   10.85
   1   4  -5   35.16    6.47
  -1   4  -5   43.48    4.66
   1  -4  -5   37.30    6.01
  -1  -4  -5   48.42    6.66
  -1   4  -5   33.95    5.82
  -1  -4  -5   37.76    5.33
  -1   4  -5   37.23    5.98
  -1   4  -5   36.91    6.99
   1   4   5   43.84    5.83
   1  -4   5   41.91    6.00
  -1   4   5   39.17    5.98
   1   4   5   45.14    6.45
   1  -4   5   49.53    6.55
  -1  -4   5   46.71    5.97
   1  -4   5   40.47    5.64
   1   4   5   48.05    6.35
   1  -4  -5   34.39    6.38
   1  -4  -5   35.46    6.40
   1  -4  -5   39.38    7.31
   1   4  -5   39.20    5.79
  -1   4   5   39.41    6.20
  -1  -4  -5   47.23    7.46
  -1  -4   5   36.04    4.30
   1   4   5   43.18    6.99
  -1   4  -5   37.55    5.44
   1   4  -6  177.87   16.01
  -1   4  -6  187.44   11.25
  -1   4  -6  170.09   15.45
  -1   4  -6  171.80   14.83
  -1  -4  -6  172.33   15.11
  -1  -4  -6  159.22   11.40
   1  -4  -6  159.66   14.91
  -1  -4  -6  165.57   12.60
  -1   4  -6  154.96   13.15
   1   4   6  181.25   13.93
  -1   4   6  168.06   13.42
  -1  -4   6  164.72   13.11
  -1   4   6  168.03   13.04
   1   4   6  174.09   13.28
   1  -4   6  170.72   13.27
   1  -4   6  182.30   14.27
  -1  -4   6  157.97   12.43
  -1  -4   6  173.20   12.98
   1  -4  -6  165.88   13.27
   1  -4  -6  164.14   13.87
  -1   4   6  162.78   14.43
   1   4   6  174.78   15.55
   1   4  -6  162.27   13.15
   1  -4  -6  155.03   15.15
  -1  -4  -6  185.15   15.49
  -1   4  -6  172.85   11.65
   1  -4  -7  234.21   19.36
  -1  -4  -7  232.21   18.51
   1   4  -7  252.20   20.73
  -1   4  -7  239.71   19.59
  -1   4  -7  236.54   20.17
  -1   4  -7  221.45   17.79
  -1  -4  -7  221.35   15.40
  -1   4   7  220.78   16.76
   1  -4   7  252.85   18.32
   1   4   7  221.84   16.48
   1  -4   7  236.17   17.04
  -1  -4   7  236.30   17.49
   1  -4  -7  214.19   18.18
   1   4   7  241.69   17.70
   1   4  -7  234.00   18.58
   1  -4  -7  196.34   15.95
  -1  -4   7  214.34   15.82
   1   4  -7  223.05   16.30
  -1   4  -7  221.06   14.46
  -1  -4  -7  227.06   19.13
   1   4   7  225.84   18.94
  -1   4   7  218.74   17.78
   1  -4  -7  211.20   20.00
  -1   4  -8  100.31   14.54
  -1  -4  -8  102.26   13.66
   1   4  -8  105.67   14.85
  -1   4  -8  110.37   15.69
  -1   4  -8  102.70   13.38
   1  -4  -8   84.02   13.15
   1  -4   8   93.63   11.95
   1   4   8  117.27   14.15
  -1   4   8  105.90   13.33
   1   4   8   95.47   12.40
  -1  -4   8  102.97   12.55
   1  -4   8  116.22   13.50
  -1  -4  -8   99.54   12.56
  -1  -4   8   96.99   11.49
   1  -4  -8   88.18   11.93
   1  -4  -8  108.37   14.58
  -1   4   8   92.60   13.48
   1  -4  -8   87.33   12.06
   1   4  -8  106.63   12.22
  -1  -4  -8  106.58   14.18
   1   4   8  103.68   13.55
  -1   4  -8  102.81   10.44
   1   4  -9  149.91   19.63
   1   4  -9  152.67   19.31
  -1   4  -9  148.66   19.59
  -1   4  -9  151.20   19.11
   1   4  -9  147.38   19.02
  -1  -4  -9  138.55   16.62
   1  -4  -9  121.79   15.82
  -1   4  -9  135.39   16.63
  -1  -4  -9  134.39   16.35
  -1   4   9  146.51   16.78
   1  -4   9  161.22   16.87
  -1   4   9  137.79   15.70
  -1  -4   9  140.72   15.44
   1   4   9  137.46   15.62
   1  -4   9  140.37   15.29
   1   4   9  140.93   15.85
  -1  -4   9  141.79   16.27
  -1  -4  -9  131.32   16.66
   1  -4  -9  109.37   14.41
   1   4   9  117.79   16.64
   1  -4  -9  155.98   19.82
  -1  -4  -9  154.52   17.99
   1  -4  -9  116.45   15.65
   1   4 -10   28.95   10.02
   1   4 -10   35.59   11.90
   1  -4 -10   25.58    7.59
  -1  -4 -10   18.43    3.41
  -1   4 -10   33.80    9.48
  -1   4 -10   32.47    8.84
  -1   4 -10   34.72    9.93
   1   4 -10   32.27    8.98
   1   4  10   30.03    8.29
  -1  -4 -10   30.19    8.66
  -1   4  10   29.28    7.77
   1  -4 -10   25.41    8.26
   1  -4  10   30.62    7.47
  -1   4  10   30.54    8.55
  -1  -4  10   25.21    7.71
  -1  -4  10   29.71    7.51
   1  -4 -10   29.53    4.00
   1  -4 -10   26.79    6.30
  -1  -4 -10   30.44    9.34
   1   4  10   22.27    9.21
  -1  -4  11    3.59    2.30
   1   4  11    3.97    2.25
  -1   4  11    1.70    1.58
   1  -4  11    3.08    1.38
   1   4  11    5.03    2.34
  -1   4  11    5.36    2.47
   1  -4  11    2.16    2.45
  -1  -4  11    2.95    1.70
   1   4  11    4.94    1.53
   1  -4  11    5.24    2.35
  -1   4  11    8.78    4.13
   1   4  11    4.04    1.72
   1  -4  11    5.83    2.72
  -1   4  11    3.71    2.02
  -1  -4  11    3.61    1.47
   1   4  11    4.18    2.65
  -1   4 -11    4.17    5.16
  -1  -4 -11   -0.39    5.53
  -1   4 -11    6.86    3.66
  -1   4 -11    2.38    4.93
   1   4 -11    3.05    4.86
   1   4 -11    5.98    3.36
  -1   4 -11    4.33    3.95
  -1  -4 -11   -5.02    7.47
   1  -4 -11   -2.04    7.42
  -1  -4  11    3.41    2.42
  -1   4  11    1.52    3.53
   1   4  11    4.11    2.46
   1  -4  11    6.71    3.96
  -1  -4  11    2.54    2.27
  -1   4  11    7.14    5.26
  -1  -4  11    5.37    2.99
  -1  -4  11   15.59    6.36
  -1   4  11    3.46    2.69
   1  -4  11    2.46    2.75
   1   4  11    3.85    1.92
   1  -4  11    3.92    2.29
  -1   4  11    3.36    2.02
   1   4  11    2.50    2.33
   1   4  11    3.23    5.55
   1  -4  11    2.37    2.60
   1   4 -11    0.19    3.21
  -1   4 -11    1.38    3.44
   1  -4 -11    6.12    3.06
   1  -4 -11    1.85    7.58
   1  -4 -11    2.02    5.00
   1   4  12    0.85    1.40
   1  -4  12   -1.47    2.04
   1   4  12    0.50    2.23
  -1  -4  12    1.74    2.77
  -1   4  12    0.66    1.46
  -1   4 -12    2.38    4.84
   1  -4 -12    0.02    2.41
   1   4 -12    7.88    9.00
   1  -4 -12   -1.70    5.60
  -1  -4  12    1.98    1.91
   1  -4  12    0.58    1.70
  -1   4  12   -0.46    2.30
   1   4  12    1.79    1.91
  -1  -4 -12   16.52   10.09
  -1   4 -12   -6.91    8.94
   1   4 -12   -0.20    3.29
  -1   4 -12   -2.55    9.19
   1  -4 -12    5.33    4.35
   1   4 -12   -2.18    3.11
  -1   4 -12    4.30    5.62
   1   4 -12  -16.46    7.81
   1   4  12   -1.10    3.16
   1  -4  12   -0.91    2.85
  -1  -4  12    1.27    2.16
  -1   4  12   -0.84    3.09
  -1   4  12    1.59    2.62
  -1  -4  12    0.56    2.45
   1   4  12    1.05    2.04
  -1   4  12    0.36    1.98
  -1  -4  12    0.26    1.78
   1  -4  12   -1.15    2.32
   1  -4 -12    0.05    1.69
   1   4  13   97.54    9.05
   1  -4  13   98.83    8.64
  -1  -4  13   99.44    9.22
  -1   4  13  110.90    8.99
   1   4  13  106.92    9.54
  -1  -4 -13   95.23   14.98
  -1   4 -13  121.69   18.40
   1  -4 -13   97.78   16.77
   1   4 -13   97.28   16.85
  -1   4  13   98.11    8.22
   1  -4  13   93.02    7.10
  -1  -4  13   95.14    7.18
   1   4  13  102.17    8.00
  -1   4 -13  115.24   20.25
   1   4 -13  104.06   18.21
   1   4 -13  126.88   18.77
  -1  -4  13   98.70    7.79
  -1   4  13   95.49    7.97
  -1  -4  13   99.23    7.37
  -1   4  13  104.79    8.10
   1  -4 -13   94.17    8.12
   1  -4  13  100.09    7.99
   1   4  13   91.68    7.90
  -1   4  13  102.75    8.40
  -1  -4  13  108.78    7.79
   1  -4  14   33.75    5.57
  -1  -4  14   38.31    5.70
   1  -4 -14   35.13    7.88
   1   4 -14   45.43   11.34
  -1  -4  14   34.67    4.35
  -1   4  14   35.30    4.58
   1   4  14   35.74    4.26
   1  -4  14   35.36    4.37
   1  -4  14   37.37    4.63
  -1   4  14   34.44    4.57
  -1  -4  14   38.40    4.35
   1   4  14   38.05    4.82
  -1   4  14   33.63    3.84
  -1  -4  14   33.37    5.13
  -1  -4  14   35.94    4.75
  -1   4  14   38.97    4.45
  -1   4 -14   40.19    5.42
  -1   4  14   42.61    5.34
   1   4  14   35.64    5.32
  -1   4  15  210.52   10.52
   1   4  15  196.10   11.33
   1   4  15  191.65   10.12
  -1   4  15  180.23    9.23
   1   4 -15  208.56   11.14
  -1   4  15  182.51    9.40
  -1  -4  15  186.79    8.39
   1  -4  15  181.09    8.70
   1   4  15  182.98    9.37
  -1  -4  15  182.76   10.26
   1  -4  15  187.69   10.50
   1   4  16    0.84    1.32
   1  -4  16   -1.83    2.09
  -1  -4  16   -0.39    1.03
  -1   4  16   -2.43    2.03
  -1   4  16    1.96    1.66
   1   4  16    0.50    1.12
  -1  -4  16   -0.58    1.68
   1  -4  16   -0.58    2.17
   1   4  17   -0.18    0.71
  -1   4  17    1.49    0.95
   1  -4  17    1.11    0.98
  -1  -4  17    0.10    1.08
   1   4  17    0.00    0.66
  -1   5   0  310.29   13.00
   1  -5   0  352.05   15.29
   1   5   0  329.25   12.37
  -1  -5   0  313.86   13.49
   1   5   0  327.17    7.68
   1  -5   0  321.35    7.29
   1  -5   0  331.20    9.73
  -1   5   0  351.68   14.27
  -1  -5   1   -0.16    1.91
   1   5  -1   -1.37    2.56
   1   5   1    2.22    2.28
   1  -5  -1    2.97    4.17
   1  -5   1    0.42    2.84
  -1   5  -1    0.34    2.97
  -1  -5  -1   -0.54    1.96
   1  -5   1    0.92    1.16
   1  -5   1    1.12    1.26
   1   5   1    1.42    1.23
   1   5   1    1.43    1.47
   1   5   1    0.15    2.02
   1  -5  -1    1.36    1.66
  -1   5   1    0.62    2.16
  -1   5  -1    0.49    2.65
  -1   5   1    0.14    1.01
  -1  -5  -2   51.66    5.55
  -1  -5   2   56.21    5.73
  -1   5   2   53.47    5.56
   1  -5  -2   48.41    6.54
   1   5   2   55.10    4.15
   1   5  -2   48.44    5.70
  -1   5   2   51.58    4.06
   1   5   2   50.01    3.91
   1   5   2   55.69    4.13
   1  -5   2   48.15    3.99
  -1  -5   2   52.83    4.21
   1  -5   2   51.30    4.17
   1   5  -2   57.95    6.36
  -1   5  -2   45.96    5.94
   1   5   2   55.21    6.41
  -1  -5  -2   60.21    6.49
   1  -5   3 2072.59   32.04
  -1   5   3 2070.22   30.73
   1  -5   3 2182.69   31.40
   1   5   3 2091.90   29.52
  -1  -5   3 2040.46   30.04
   1   5   3 2010.74   31.72
  -1   5  -3 1983.15   41.45
   1   5  -3 1877.89   39.47
   1   5  -3 2035.66   40.86
   1   5   3 2014.56   42.38
  -1   5  -3 2011.42   40.58
   1   5  -3 2165.17   42.19
  -1  -5  -3 2068.50   39.23
  -1   5   3 2069.87   46.86
   1  -5  -3 1927.09   37.90
  -1  -5  -3 2107.56   39.07
  -1  -5   3 2015.28   34.23
   1   5   3 2195.25   42.97
   1   5  -3 1888.63   36.81
  -1   5   3 1943.40   37.45
   1   5   3 2046.64   18.95
  -1  -5  -3 2024.17   37.04
   1  -5  -3 2038.22   44.52
  -1   5  -3 2111.85   34.90
   1  -5  -3 2038.96   41.98
   1   5   4  466.13   16.90
   1  -5   4  499.66   17.54
   1  -5   4  424.64   16.60
   1   5   4  458.31   16.31
  -1   5   4  459.11   16.50
   1  -5   4  459.54   17.60
  -1  -5   4  442.81   16.28
   1   5   4  471.23   17.96
  -1  -5  -4  431.12   18.78
   1   5  -4  447.35   21.12
  -1  -5  -4  460.24   19.18
  -1   5   4  446.73   23.66
   1  -5  -4  443.18   20.29
  -1  -5  -4  460.05   12.11
  -1   5  -4  435.91   21.21
   1   5  -4  442.34   21.12
  -1   5  -4  445.30   19.78
  -1   5  -4  453.83   21.17
  -1   5  -4  453.64   17.72
  -1   5   4  451.19   20.10
  -1  -5   4  439.96   16.38
   1   5   4  462.92   21.91
  -1  -5  -4  460.63   19.94
   1   5  -4  433.35   18.97
   1  -5  -4  467.85   23.06
   1  -5  -4  447.59   20.87
   1   5  -4  460.15   21.26
   1  -5   4  425.01   19.16
  -1   5   5   44.92    5.99
   1  -5   5   47.16    6.11
   1   5   5   51.58    7.42
   1   5   5   45.12    6.35
  -1  -5   5   41.88    5.96
   1  -5   5   48.30    6.69
   1  -5  -5   46.84    7.98
  -1  -5  -5   43.98    5.87
  -1   5  -5   42.08    6.63
   1   5  -5   46.14    7.83
  -1   5  -5   45.56    7.90
   1   5  -5   46.19    7.48
  -1  -5  -5   54.81    7.24
  -1   5  -5   49.74    7.75
  -1   5  -5   38.89    6.48
  -1   5  -5   45.48    6.13
   1   5  -5   45.32    6.64
   1  -5  -5   41.90    7.65
  -1  -5  -5   49.06    7.63
  -1  -5   5   39.49    4.75
  -1   5   5   41.67    6.84
   1   5   5   44.71    7.56
   1  -5  -5   39.08    7.26
  -1  -5   5   49.38    7.44
   1   5  -5   41.79    7.27
  -1   5  -5   48.67    6.99
   1  -5  -5   45.31    6.77
   1  -5  -6   54.14    8.78
   1  -5  -6   45.71    7.10
  -1  -5   6   53.51    7.87
  -1   5  -6   54.87    8.09
   1  -5   6   56.11    7.70
   1  -5   6   61.86    8.05
  -1   5   6   54.48    8.23
   1   5   6   61.97    8.14
  -1  -5   6   49.88    7.80
   1   5   6   60.66    8.39
  -1   5  -6   61.19    9.33
  -1  -5  -6   54.78    6.87
  -1   5  -6   55.99    8.45
  -1   5  -6   58.01    8.84
  -1  -5  -6   56.24    7.14
   1   5  -6   49.87    8.05
  -1   5  -6   56.58    8.57
   1   5  -6   65.03   10.25
   1  -5  -6   49.30    8.82
  -1   5   6   49.06    7.72
   1   5   6   56.93   10.02
  -1   5  -6   51.61    6.89
   1  -5  -6   61.52    9.65
  -1  -5  -6   60.50    9.27
   1   5  -6   56.29    8.32
  -1  -5  -6   49.80    8.79
  -1  -5   6   50.74    3.71
  -1  -5   7   63.28    9.19
  -1   5  -7   57.76    8.76
  -1  -5  -7   58.53    9.07
   1  -5  -7   51.74    8.76
  -1   5   7   64.18    8.79
   1  -5   7   64.02    9.83
   1  -5   7   64.21    9.27
   1   5   7   64.26    9.53
   1  -5  -7   55.89    9.11
   1   5   7   70.77    9.24
  -1  -5   7   58.55    9.06
  -1   5  -7   60.01   10.04
   1   5  -7   53.49    9.33
  -1  -5  -7   61.11    7.76
  -1   5  -7   59.43    9.36
   1   5  -7   55.58    9.18
  -1   5  -7   65.21   10.20
   1  -5  -7   51.86    9.02
  -1   5  -7   60.35   10.04
   1   5  -7   47.92    8.54
  -1   5   7   60.33    9.90
   1   5   7   63.26   10.29
   1  -5  -7   57.06   10.85
   1   5  -7   64.30    9.39
  -1   5  -7   55.80    7.85
  -1  -5  -7   61.95    9.51
  -1  -5  -7   59.26   10.02
  -1  -5   7   59.65    4.54
   1  -5  -7   59.88    4.54
  -1   5  -8   56.77   10.70
  -1  -5  -8   53.18   10.84
   1   5  -8   57.69   12.00
   1  -5  -8   46.69   10.13
  -1   5  -8   46.59   10.56
  -1   5  -8   51.63   10.19
   1   5  -8   54.76   10.83
  -1   5  -8   48.63   10.12
   1   5  -8   48.66   10.25
  -1  -5   8   43.74    8.00
   1  -5   8   54.92    9.54
   1   5   8   52.46    8.87
  -1  -5   8   47.56    8.35
  -1   5   8   43.50    6.76
   1  -5   8   46.75    9.10
   1  -5  -8   47.04    8.79
   1   5   8   48.43    7.96
  -1   5   8   46.21    7.31
   1  -5  -8   43.35    8.52
  -1   5  -8   43.48    9.01
  -1  -5   8   46.50    8.90
  -1  -5  -8   43.25    7.53
   1  -5  -8   61.17   11.50
   1   5   8   45.57    9.53
   1   5  -8   51.88    9.24
  -1   5  -8   43.39    7.35
  -1  -5  -8   57.17   11.36
  -1   5   8   51.17   10.26
  -1   5  -9   -1.81    4.63
  -1  -5  -9    2.14    7.29
   1   5  -9    4.58    2.32
  -1   5  -9   -2.50    5.76
  -1   5  -9    1.61    4.93
   1  -5  -9    2.94    4.09
  -1   5  -9    1.63    3.09
  -1  -5  -9   -0.95    4.39
   1   5  -9   -1.95    5.13
   1   5   9    4.49    4.72
   1   5   9    1.55    4.60
  -1   5   9    3.52    2.86
  -1  -5   9   -0.74    5.87
  -1   5   9   -1.50    3.99
   1  -5   9   -2.30    6.16
  -1  -5   9    2.80    5.26
   1  -5  -9    5.11    3.77
   1  -5  -9   -0.22    4.92
   1   5  -9   -0.29    4.74
  -1  -5  -9    4.52    5.47
  -1   5  -9    0.84    4.63
  -1  -5   9   -1.18    2.51
   1  -5  -9    0.43    5.62
   1   5  -9   -2.79    4.28
  -1  -5  -9    1.04    5.97
   1   5   9    2.35    6.15
  -1   5   9    3.77    3.02
   1  -5  10   46.44    5.20
   1   5  10   41.13    5.35
  -1   5  10   40.73    5.10
   1   5  10   40.62    4.97
  -1   5  10   36.70    4.60
   1  -5  10   44.24    5.53
   1   5  10   42.33    5.99
   1  -5  10   46.27    6.45
  -1  -5  10   24.48    4.48
   1   5  10   38.67    5.34
  -1   5  10   37.87    4.83
   1   5  10   41.06    4.92
   1   5 -10   41.29   11.21
  -1   5 -10   54.05   12.18
  -1  -5 -10   44.25   11.44
   1  -5 -10   46.84   10.94
   1   5 -10   41.33   10.29
  -1   5 -10   38.42   10.42
  -1   5 -10   46.58   10.55
  -1   5  10   45.63   10.93
   1  -5  10   45.88   10.76
  -1  -5  10   39.05    9.13
  -1   5  10   37.83    7.30
  -1  -5 -10   40.45   10.05
   1   5  10   52.10   10.50
  -1  -5  10   50.38   10.01
   1  -5 -10   43.42   12.16
  -1   5 -10   49.32   12.10
   1  -5 -10   42.49    4.87
   1  -5 -10   42.20    8.78
   1   5 -10   36.32    9.89
   1   5  10   46.82   11.62
   1  -5 -10   50.62   12.43
  -1   5  11   -0.03    2.21
   1  -5  11   -1.73    2.27
  -1  -5  11    0.18    1.23
   1   5  11   -1.95    1.90
  -1   5  11   -1.15    2.01
   1   5  11   -1.29    2.19
   1  -5  11    0.48    2.48
  -1  -5  11   -0.78    1.82
  -1   5  11    3.32    3.21
   1   5  11   -0.08    1.64
   1   5  11    1.23    2.52
   1   5 -11    0.49    4.71
  -1   5 -11   -3.56    6.99
   1  -5 -11   -3.10    4.80
   1  -5 -11   -2.40    2.14
  -1   5  11    0.73    1.70
  -1  -5  11    0.17    1.40
   1   5  11   -0.62    1.72
   1  -5  11   -0.76    1.87
  -1   5  11    0.94    2.57
  -1  -5  11   12.52    5.78
   1   5  11    0.55    1.24
  -1   5  11   -1.78    2.54
  -1   5  11    4.38    6.63
   1  -5  11    1.44    2.46
   1  -5  11   -2.33    2.19
   1   5  11   -1.41    2.71
  -1  -5  11    1.91    2.33
  -1  -5  11  -26.10    7.50
   1   5  11   -1.21    5.19
   1  -5  11   -4.88    9.71
  -1  -5  11   -0.82    2.49
  -1  -5 -11   -0.87    5.39
   1   5  11   -2.01    2.42
  -1   5  11   -2.31    6.20
   1  -5 -11    2.30    4.70
   1  -5  11   -0.34    1.36
   1   5  11   -3.95    9.50
   1  -5 -11   -5.77    7.60
  -1   5 -11    2.57    4.91
  -1   5 -11   -1.90    3.84
  -1  -5 -11   -3.61    7.75
   1   5 -11   -1.60    4.47
   1   5 -11    0.48    4.08
   1   5 -11    1.63    6.36
  -1   5 -11    2.58    2.72
   1   5  12  124.50    9.48
  -1   5  12  120.67    9.31
  -1  -5  12  137.13    8.75
   1  -5  12  137.62    9.19
  -1   5  12  124.66    9.81
   1   5  12  134.45   11.04
  -1   5 -12  150.28   20.80
   1   5 -12  140.02   20.44
   1  -5 -12  130.70   19.14
  -1  -5  12  129.27    8.00
   1  -5  12  121.51    8.08
  -1   5  12  120.37    9.11
   1   5  12  126.99    9.09
   1  -5  12  125.82    9.81
   1   5  12  109.98    9.09
  -1  -5  12  123.77    8.38
  -1   5  12  122.52    8.69
  -1   5  12  129.48    8.87
   1  -5  12  118.24    8.10
  -1  -5  12  131.95    8.68
   1   5  12  126.14    8.60
   1  -5 -12  107.79    8.45
   1  -5 -12  131.42    8.97
   1   5 -12  147.88   21.73
   1   5 -12  161.77   23.73
  -1  -5 -12  113.77   17.47
   1   5 -12  164.96   24.51
  -1   5 -12  140.09   22.30
  -1   5 -12  164.55   24.65
  -1   5 -12  138.01   18.96
  -1   5  13   46.72    6.16
   1   5  13   42.55    5.75
  -1  -5  13   46.06    4.76
   1  -5  13   46.83    5.26
  -1   5  13   44.67    5.67
   1   5  13   40.79    5.90
   1   5 -13   41.66   10.04
   1  -5 -13   31.31    5.59
  -1  -5 -13   46.66    9.48
   1  -5  13   45.98    4.94
  -1  -5  13   44.42    4.32
  -1   5  13   45.46    5.64
   1   5  13   42.87    5.23
   1   5  13   37.77    5.21
   1  -5  13   43.20    5.52
  -1  -5  13   44.31    6.23
  -1  -5  13   45.56    5.31
  -1   5  13   41.28    5.42
  -1   5  13   42.27    5.19
  -1  -5  13   40.61    4.77
  -1   5 -13   55.44    6.50
   1  -5 -13   36.23    5.10
   1   5 -13   46.36   11.62
  -1   5 -13   59.39   14.81
   1   5 -13   61.77   14.77
   1  -5  14   10.77    2.81
   1   5  14    3.50    2.63
  -1   5  14    5.49    2.48
  -1   5  14    7.26    2.22
   1   5  14    3.10    2.14
   1  -5 -14    0.57    8.63
   1   5 -14    6.25    6.17
  -1   5  14    5.47    2.02
   1  -5  14    3.68    1.96
  -1  -5  14    6.09    2.31
   1   5  14    4.93    2.26
  -1   5 -14    4.50    2.07
   1   5 -14    5.30    2.59
  -1  -5  14    7.07    3.13
   1  -5  14    4.32    2.79
  -1  -5  14    4.52    2.48
  -1   5  14    4.31    2.12
   1  -5  15    9.23    3.55
  -1  -5  15    6.18    3.04
   1  -5  15    3.61    1.74
  -1  -5  15    8.06    1.93
  -1   5  15    5.15    2.08
   1   5  15    5.29    2.57
   1  -5 -15    2.77    2.49
  -1   5  15    7.56    1.72
   1   5  15    6.60    2.15
   1   5 -15    5.74    1.90
  -1   5  15    7.64    2.22
   1   5  15    5.88    2.56
   1  -5  16   33.37    3.98
  -1  -5  16   30.48    3.85
  -1   5  16   32.44    3.63
   1   5  16   34.96    3.51
   1   5  16   36.06    4.02
  -1   5  16   35.13    3.59
   1  -5  16   30.99    2.98
  -1  -5  16   34.58    2.78
   1   5  16   33.15    3.28
   1   5  17    0.59    0.83
  -1   5  17    0.69    0.65
  -1  -5  17    2.17    0.90
   1  -5  17    2.68    1.21
   1   5  17    1.06    0.70
   1  -6   0   -0.88    0.89
   1   6   0   -0.02    0.73
   1  -6   0   -0.68    1.76
  -1   6   0    0.02    2.18
  -1   6   0    0.84    2.58
   1  -6   0   -0.58    2.77
   1   6   0    0.80    1.93
  -1  -6   0    0.15    2.62
  -1   6   0    0.31    1.90
  -1  -6   1    3.52    0.89
  -1   6   1    5.79    1.25
   1  -6   1    5.17    1.18
   1   6   1    5.59    1.05
  -1   6  -1    4.80    1.94
  -1   6   1    5.56    1.11
   1   6   1    6.04    3.07
   1  -6  -1    4.92    2.46
  -1   6   1    3.46    2.12
   1   6   1    5.82    1.84
  -1  -6  -1    5.62    2.98
   1  -6   1    4.32    2.51
  -1   6  -1    2.97    2.60
   1   6  -1    3.60    2.35
   1  -6  -1    3.45    3.19
  -1   6  -1    4.29    2.09
  -1  -6   2  158.26    6.97
   1   6   2  160.63    6.62
  -1   6   2  154.77    6.75
   1  -6   2  172.60    7.19
   1   6   2  150.37   11.30
  -1  -6  -2  153.03   11.18
   1   6  -2  150.79   11.09
  -1   6  -2  135.24   11.17
  -1   6  -2  151.14    9.62
  -1  -6  -2  140.36    9.88
  -1  -6   2  151.06   10.01
   1   6  -2  150.24   10.45
   1  -6  -2  147.31   12.20
   1   6   2  160.88    8.00
  -1   6   2  141.84   10.09
   1  -6  -2  162.02   11.78
   1  -6   3  461.27   15.07
   1   6   3  457.87   14.95
  -1  -6   3  465.41   14.42
  -1   6   3  467.70   14.06
   1   6   3  476.77   14.02
   1  -6   3  516.73   15.05
   1   6  -3  438.36   20.14
  -1   6  -3  448.62   20.84
   1   6   3  446.31   21.57
   1   6  -3  462.56   20.76
   1   6  -3  468.68   20.79
  -1  -6  -3  484.01   19.97
  -1   6   3  502.25   24.70
  -1  -6   3  475.22   17.87
   1   6  -3  447.21   18.71
  -1   6   3  434.66   18.73
   1  -6  -3  427.65   21.07
  -1   6  -3  490.06   18.27
   1   6   3  472.17   11.68
  -1  -6  -3  446.00   18.46
   1   6   3  497.51   22.32
   1   6  -3  493.41   21.27
   1  -6  -3  445.91   21.09
   1  -6   3  423.33   19.07
   1   6   4  325.66   14.96
   1  -6   4  323.99   14.60
  -1  -6   4  327.03   13.95
  -1   6   4  310.68   13.51
  -1   6   4  306.43   20.50
  -1   6  -4  317.48   18.96
  -1   6  -4  308.77   18.54
   1  -6  -4  307.26   17.56
   1   6  -4  302.10   18.20
  -1  -6  -4  291.81   16.58
   1   6  -4  317.79   18.49
   1   6  -4  313.72   18.58
   1   6   4  287.60   18.74
  -1   6  -4  326.74   15.52
   1  -6  -4  304.10   19.83
  -1  -6   4  295.01   14.50
   1   6  -4  301.26   16.62
  -1  -6  -4  294.65   16.96
  -1   6   4  313.92   17.42
   1   6   4  322.49   19.38
   1  -6  -4  308.13   18.48
   1  -6   4  271.02   16.47
   1   6  -4  315.96   18.19
  -1   6  -5   28.95    5.56
   1   6  -5   28.53    5.95
   1  -6  -5   26.09    4.52
   1   6  -5   25.53    4.18
  -1  -6   5   29.82    5.76
  -1  -6  -5   25.48    6.02
   1  -6  -5   20.72    5.48
   1  -6   5   27.19    5.77
   1   6   5   28.73    4.29
   1   6   5   28.14    5.08
  -1  -6   5   25.11    4.59
  -1   6   5   30.63    5.09
  -1  -6   5   25.99    4.96
   1  -6   5   31.18    5.66
  -1   6   5   27.65    4.60
   1  -6  -5   27.77    6.40
  -1   6  -5   29.25    6.11
  -1   6  -5   26.76    6.68
   1   6  -5   31.57    6.60
   1   6  -5   27.71    5.75
  -1   6  -5   29.70    5.79
   1   6  -5   27.86    6.01
  -1  -6  -5   24.76    4.85
  -1  -6  -5   31.71    6.64
  -1   6  -5   28.50    5.29
   1   6   5   26.94    5.52
   1  -6  -5   29.74    6.96
  -1  -6  -5   27.29    5.39
  -1  -6   5   27.26    4.38
   1   6  -5   30.59    6.06
  -1   6   5   27.88    6.43
  -1   6  -5   29.76    2.85
   1  -6  -6  332.00   20.84
  -1  -6  -6  310.43   19.56
  -1   6  -6  334.50   20.23
   1   6  -6  332.16   17.76
  -1  -6   6  371.13   20.81
   1   6  -6  357.90   22.72
   1  -6  -6  305.59   20.90
   1  -6   6  369.89   19.96
  -1   6   6  344.48   18.55
   1   6   6  373.15   19.14
  -1  -6   6  335.53   18.89
   1  -6   6  351.09   18.44
   1   6   6  367.81   19.64
   1   6  -6  358.67   23.49
   1  -6  -6  358.16   22.97
  -1   6  -6  354.02   22.95
  -1   6  -6  352.27   23.08
  -1  -6  -6  382.22   23.71
   1   6  -6  335.35   23.02
   1   6  -6  330.34   22.36
  -1   6  -6  315.34   20.36
  -1  -6  -6  351.16   18.82
   1   6   6  348.68   23.47
  -1  -6  -6  343.02   22.06
  -1   6  -6  356.24   18.87
   1   6  -6  331.24   20.44
  -1   6   6  337.47   21.68
   1  -6  -6  352.37   24.37
  -1  -6   6  341.99   10.20
   1  -6  -6  318.00   10.16
   1  -6  -7   38.27    9.10
  -1  -6  -7   38.02    8.16
  -1  -6  -7   35.32    5.02
   1   6  -7   43.21    7.55
  -1  -6   7   48.00    8.53
  -1   6  -7   34.31    6.83
   1   6   7   49.60    7.57
   1   6   7   51.10    8.48
  -1   6   7   44.48    8.08
  -1  -6   7   42.13    8.19
   1  -6   7   54.26    8.91
   1  -6  -7   38.60    9.42
  -1   6  -7   46.94    9.74
   1   6  -7   35.84    8.43
  -1   6  -7   45.65    8.76
   1   6  -7   48.97    9.24
   1   6  -7   40.90    9.55
  -1   6  -7   45.11    8.39
  -1  -6  -7   38.88    5.88
  -1   6  -7   40.30    7.18
  -1  -6  -7   46.96    9.76
   1   6  -7   39.07    7.17
   1   6   7   43.51    8.30
  -1  -6  -7   45.52    7.86
  -1   6   7   30.60    5.11
   1  -6  -7   49.50    9.97
   1  -6  -7   38.88    3.84
  -1   6  -8    0.16    4.88
   1  -6  -8    0.24    4.83
   1   6  -8    0.03    4.04
  -1   6  -8    1.99    3.29
   1   6  -8    0.57    3.82
   1   6  -8   -0.01    4.12
  -1  -6  -8    3.92    4.34
  -1   6  -8    1.88    3.54
   1  -6   8    1.27    3.76
   1   6   8   -1.25    4.89
   1  -6  -8    0.85    3.20
  -1   6   8    1.01    3.08
  -1  -6   8   -1.84    4.15
  -1  -6   8   -1.01    4.95
  -1   6   8    2.97    2.60
   1   6   8    0.62    3.92
   1  -6  -8    0.40    3.42
  -1  -6   8    1.24    4.81
   1   6  -8    1.71    4.82
  -1  -6  -8    0.65    3.85
  -1   6  -8    1.88    3.86
  -1   6  -8   -1.50    4.42
   1   6  -8    0.43    3.47
  -1  -6  -8    3.46    3.28
   1  -6  -8    2.65    3.94
  -1   6   8    2.87    2.96
   1   6   8    1.27    4.57
   1   6  -9   70.70   13.62
  -1  -6  -9   86.02   13.36
  -1  -6  -9   66.20   11.38
   1  -6  -9   69.78   12.26
  -1   6  -9   62.19   11.98
  -1   6  -9   68.35   13.11
  -1   6  -9   71.41   12.70
   1   6  -9   66.71   13.98
   1   6  -9   63.67   12.83
  -1   6   9   75.02   11.33
   1   6   9   69.87   10.99
  -1   6   9   72.71   11.79
   1  -6   9   68.26   10.46
  -1  -6   9   60.07    9.90
  -1  -6   9   71.76   11.32
   1  -6  -9   61.28   10.69
  -1   6  -9   72.15   11.35
  -1  -6   9   65.81   10.58
  -1  -6  -9   73.78   10.33
   1   6  -9   79.35   13.96
   1  -6  -9   71.74   13.16
  -1  -6  -9   65.55   10.97
   1  -6  -9   68.36   13.40
   1   6   9   64.07   11.61
   1   6  -9   72.93   11.47
  -1   6   9   75.99   13.90
  -1  -6  10   45.60    5.98
   1   6  10   38.44    4.89
  -1   6  10   36.62    4.79
   1  -6  10   51.20    5.25
  -1   6  10   37.23    4.57
   1  -6  10   47.25    5.23
  -1  -6  10   22.84    5.14
   1   6  10   64.05    7.10
  -1   6  10   49.62    5.97
   1   6  10   48.93    6.11
  -1   6  10   47.84    5.29
   1  -6  10   47.93    4.91
   1   6  10   47.86    5.28
  -1   6  10   45.14    5.39
   1  -6 -10   47.36   10.50
  -1  -6 -10   45.02    9.52
  -1   6 -10   56.87   14.04
   1   6 -10   57.06   13.06
  -1   6 -10   52.93   12.52
   1   6 -10   41.41   10.61
  -1   6 -10   42.09    9.37
   1   6 -10   57.64   13.70
   1  -6  10   44.47    4.56
   1  -6 -10   43.34   10.64
  -1  -6  10   45.31    4.87
  -1  -6  10   42.81    9.01
   1   6  10   48.78    5.15
  -1   6  10   61.90   12.02
  -1   6  10   47.78    8.78
  -1   6  10   49.00    5.03
   1   6  10   52.22   10.71
   1  -6  10   47.46    9.44
   1  -6  10   40.93    4.44
  -1  -6  10   45.80    9.06
   1   6  10   45.35    4.72
   1  -6  10   47.32    4.77
  -1   6  10   45.51    5.06
   1   6  10   47.85    5.39
  -1  -6 -10   40.07   11.24
   1  -6 -10   50.67    5.51
  -1   6 -10   55.36   11.38
   1  -6 -10   52.24    9.91
   1   6 -10   50.32   12.45
   1  -6 -10   45.01   11.79
   1   6  10   44.60   11.43
   1  -6  11   20.52    3.82
  -1   6  11   16.15    3.79
   1   6  11   17.40    4.36
  -1  -6  11   20.92    3.60
  -1  -6  11   22.65    3.82
   1  -6  11   18.36    3.61
   1   6  11   17.78    4.05
  -1   6  11   14.36    3.16
  -1  -6  11    9.67    3.15
  -1   6  11   18.59    4.08
   1   6  11   19.00    4.64
   1   6  11   17.41    3.50
  -1  -6  11   16.64    3.27
   1  -6  11   19.80    3.37
  -1   6  11   17.04    3.39
   1   6  11   21.41    3.92
  -1   6 -11   23.28   10.16
   1   6 -11   21.24    8.82
  -1   6 -11   22.47    8.87
   1   6 -11   18.92    7.66
   1   6 -11   16.26    7.30
  -1   6 -11   16.20    6.94
  -1  -6 -11   13.39    4.76
   1  -6  11   18.69    3.29
  -1  -6  11   17.15    3.13
  -1   6  11   19.87    3.61
  -1   6  11   22.46    9.04
  -1   6  11   21.83    8.32
   1  -6  11   12.73    3.58
  -1  -6  11   19.61    3.42
  -1   6  11   19.92    2.81
   1   6  11   16.22    2.85
  -1  -6  11   16.73    5.80
   1   6  11   36.63   11.61
  -1  -6  11   26.15    8.80
   1  -6 -11   16.82    3.65
   1  -6 -11   19.26    3.89
   1   6 -11   15.24    8.63
  -1  -6 -11   11.80    5.96
  -1   6 -11   14.63    7.06
   1  -6 -11    6.49    8.58
   1   6  11   13.62    7.05
  -1   6 -12   46.36    9.42
  -1  -6 -12   37.92    8.31
   1   6 -12   45.13   12.67
  -1   6 -12   50.53   11.55
   1   6 -12   42.97   12.56
   1   6 -12   43.83   12.35
  -1  -6  12   35.99    4.67
  -1   6  12   39.78    4.82
  -1  -6  12   40.93    4.61
  -1   6  12   41.65    4.85
   1   6  12   32.87    4.92
   1  -6  12   37.11    5.30
  -1  -6  12   35.66    4.85
  -1   6  12   42.86    5.98
   1   6  12   41.62    6.11
   1   6  12   38.74    5.90
  -1  -6  12   42.02    4.61
  -1   6  12   41.09    5.26
   1   6  12   35.78    4.49
   1  -6  12   37.32    4.47
  -1   6 -12   48.04    5.92
  -1   6 -12   49.35   12.61
   1  -6 -12   31.48    3.56
   1  -6 -12   42.90    5.54
   1   6 -12   38.51   12.19
  -1  -6  12   47.46    5.16
   1  -6  12   45.18    5.41
  -1   6  12   38.92    5.69
   1   6  12   38.23    5.03
   1   6  13   80.56    7.72
  -1   6  13   79.99    7.51
   1  -6  13   80.19    7.15
  -1   6  13   85.21    7.84
   1   6  13   77.75    8.08
   1  -6 -13   78.24   14.66
   1   6 -13   78.98   12.98
  -1  -6 -13   77.63   14.74
  -1  -6  13   90.90    6.52
   1   6  13   86.19    7.30
   1  -6  13   81.19    6.54
  -1   6  13   79.88    7.04
   1  -6  13   86.47    7.42
  -1  -6  13   91.15    7.62
   1   6  13   73.64    7.25
  -1  -6  13   77.76    6.52
  -1   6  13   73.70    6.09
  -1  -6  13   80.06    6.27
  -1   6  13   80.00    6.80
   1  -6 -13   80.17    7.55
   1   6 -13   86.87    8.09
  -1   6 -13   95.41    8.26
   1  -6 -13   82.44    7.09
   1   6 -13   96.88   19.62
   1   6 -13   86.14   15.52
  -1   6 -13   75.33   14.12
   1   6  14   13.62    2.95
  -1   6  14   11.01    2.76
   1   6  14   14.28    4.02
  -1   6  14   15.14    3.32
   1  -6 -14    5.82    4.38
   1   6 -14   15.26    5.78
  -1  -6 -14   19.09    7.03
  -1  -6  14   11.62    2.40
  -1   6  14   10.85    2.59
   1  -6  14   14.33    2.86
   1   6  14   14.69    3.54
   1  -6 -14    9.75    2.46
  -1   6 -14   13.86    3.69
   1   6 -14   12.58    3.12
  -1  -6  14   13.21    2.97
  -1   6  14   12.69    2.98
   1  -6  14    7.90    2.57
  -1  -6  14   11.53    3.88
  -1   6  15   17.40    3.15
   1   6  15   18.41    3.27
   1  -6  15   21.56    3.53
  -1  -6  15   15.71    3.28
   1  -6 -15   15.10    2.90
   1  -6  15   16.41    2.56
   1   6  15   12.83    2.26
  -1   6  15   16.29    2.83
  -1   6  15   20.44    3.06
   1   6  15   21.60    3.39
  -1   6  16    4.59    1.35
   1   6  16    5.12    1.45
   1   6  16    4.99    1.70
   1   6  16    5.25    1.63
  -1   6  16    6.53    1.85
  -1  -6  16    3.06    1.43
   1  -6  16    3.44    1.49
   1  -6  17    9.96    1.61
  -1  -6  17    9.13    1.73
   1   6  17    7.78    1.34
  -1   6  17    7.88    1.27
  -1   7   0   39.72    6.72
  -1  -7   0   32.33    5.57
   1   7   0   35.39    4.87
   1  -7   0   42.42    6.56
  -1   7   0   43.96    6.62
   1  -7   0   43.28    4.10
  -1   7  -1    5.27    2.87
   1  -7  -1    3.12    3.93
   1   7  -1    3.17    2.30
   1  -7   1    4.16    3.38
  -1  -7  -1    4.34    2.60
  -1   7  -1    2.78    2.23
   1   7   1    5.60    2.34
  -1   7   1    6.23    3.13
  -1   7  -1    2.69    1.92
   1  -7  -1    3.22    1.67
  -1   7   1    5.60    3.31
   1   7   1    4.35    3.14
  -1  -7   1    3.51    0.88
  -1   7   1    4.93    0.94
   1  -7  -2   68.19    8.03
   1  -7  -2   64.58    8.58
  -1  -7  -2   62.66    7.34
  -1   7  -2   52.87    7.74
   1   7   2   57.50    7.56
  -1  -7  -2   57.09    7.19
   1   7  -2   45.28    5.80
  -1  -7  -2   52.01    6.60
   1   7   2   63.78    5.70
  -1   7   2   56.44    6.97
  -1   7  -2   56.89    6.59
  -1  -7   2   57.92    6.83
   1  -7  -2   59.31    8.17
  -1  -7   2   59.55    4.03
  -1   7   2   66.19    4.40
   1   7   3  696.27   27.90
  -1  -7   3  648.21   22.44
   1   7   3  702.32   16.52
  -1  -7  -3  603.38   23.03
  -1   7   3  609.89   24.08
   1  -7  -3  654.24   27.73
   1   7  -3  617.57   23.60
  -1   7  -3  691.86   23.71
   1   7  -3  638.92   25.60
   1  -7  -3  610.74   26.43
  -1  -7  -3  601.82   27.24
   1  -7  -3  596.23   25.57
   1  -7   3  587.75   23.39
   1   7  -3  632.49   12.66
  -1  -7  -3  588.92   23.75
  -1   7   3  649.53   30.39
   1   7   3  630.54   28.26
   1   7  -3  626.82   25.88
   1  -7   3  671.60   18.07
  -1   7   3  736.52   17.36
   1   7   3  650.15   17.67
  -1  -7   3  692.09   16.99
   1  -7  -4    9.05    3.92
  -1  -7   4    2.99    1.73
  -1   7  -4    3.95    2.67
   1   7   4    5.16    3.80
  -1   7   4    6.57    3.59
  -1  -7  -4    8.09    3.87
   1   7  -4    6.59    4.15
  -1  -7  -4    3.52    3.72
   1  -7   4    4.70    2.78
   1  -7  -4    4.22    4.10
   1  -7  -4    3.50    2.82
   1   7  -4    5.05    2.07
  -1  -7  -4    5.30    3.63
   1   7  -4    5.90    1.51
  -1   7  -4    6.76    1.39
   1   7   4    3.62    2.39
   1   7  -4    8.12    3.69
  -1   7   4    7.57    3.69
  -1   7  -4    7.90    3.61
   1  -7  -4    4.30    2.94
  -1  -7  -4    6.62    2.51
   1   7   4    3.62    2.74
   1  -7   4    8.20    2.09
  -1   7   4    4.59    2.00
  -1  -7   4    5.56    1.75
  -1  -7   5  154.25   10.51
  -1   7  -5  175.33   13.16
  -1   7   5  140.50   13.84
   1   7  -5  145.47   13.59
   1  -7  -5  155.60   15.89
   1   7   5  153.05   15.52
  -1  -7  -5  156.69   13.88
   1   7  -5  149.03   13.99
   1  -7  -5  129.79   13.81
  -1   7  -5  157.02   13.31
  -1  -7  -5  126.61   13.85
  -1  -7   5  168.46   13.53
   1  -7  -5  136.15   13.67
   1   7  -5  152.21   10.98
   1  -7   5  140.55   13.22
  -1   7  -5  156.90    6.74
   1  -7  -5  146.37    7.05
   1   7  -5  156.75    7.10
  -1  -7  -5  153.63   12.78
   1  -7  -5  144.00   13.86
   1   7  -5  148.84   14.68
   1   7  -5  149.79   14.31
  -1  -7  -5  186.94   16.31
  -1   7  -5  155.30   14.58
   1   7  -5  163.63   15.04
  -1   7  -5  160.14   15.49
  -1   7   5  166.66   11.74
   1   7   5  165.62   11.95
  -1  -7   5  159.30   11.42
   1  -7   5  160.64   11.38
   1   7   6   75.06   11.43
  -1   7   6   67.09   10.54
   1   7  -6   60.90    9.49
  -1  -7  -6   58.65    9.53
   1  -7  -6   72.49   11.02
  -1   7  -6   69.10    9.11
   1   7   6   65.51    8.08
  -1   7   6   59.98    7.94
   1  -7   6   67.83    8.42
  -1  -7   6   67.95    8.32
   1  -7  -6   79.63   11.30
  -1  -7  -6   61.56    9.56
   1  -7  -6   63.90   10.18
  -1  -7   6   70.62   10.07
  -1  -7  -6   60.77   10.23
   1   7  -6   75.41   10.79
  -1   7  -6   63.36    9.01
   1  -7  -6   63.15    4.82
  -1   7  -6   59.89    4.49
  -1  -7  -6   78.27   11.71
   1  -7  -6   67.05   10.28
   1   7  -6   64.12   10.56
  -1  -7  -6   64.10    8.13
  -1   7  -6   73.82   11.45
   1   7  -6   63.45    9.72
  -1   7  -6   70.30   11.18
   1   7  -6   65.92   10.46
  -1   7  -7  153.32   13.97
  -1   7   7  164.67   17.11
   1  -7  -7  163.24   18.68
  -1  -7  -7  160.25   16.19
   1   7   7  164.43   18.21
   1   7  -7  154.42   15.91
   1  -7   7  198.19   15.96
   1   7   7  185.76   15.46
  -1   7   7  168.36   13.88
  -1  -7   7  176.93   14.71
  -1   7   7  192.12   15.70
  -1  -7   7  163.28   13.67
  -1  -7   7  174.34   16.38
  -1  -7  -7  153.05   16.05
  -1   7  -7  167.48   15.44
  -1  -7  -7  149.68   15.10
   1   7  -7  156.66   16.76
   1  -7  -7  148.33   16.33
  -1   7  -7  162.42   16.41
  -1   7  -7  167.63   18.14
   1   7  -7  186.74   18.31
  -1   7  -7  161.24   17.45
   1  -7  -7  153.73   16.88
   1   7  -7  165.83   17.30
  -1  -7  -7  191.78   19.11
   1   7  -7  165.77   17.87
  -1   7  -7  165.34    7.92
   1  -7  -7  159.00    7.85
   1  -7   7  159.04    9.27
  -1  -7  -8   36.50    8.12
   1  -7  -8   37.03   10.40
   1   7  -8   24.35    5.48
  -1   7  -8   34.41    6.89
  -1   7   8   34.56    7.40
   1   7   8   42.02   10.49
  -1  -7   8   37.12    7.25
   1   7   8   43.04    8.78
  -1   7   8   33.78    7.49
  -1   7   8   44.38    9.27
  -1  -7   8   35.68    7.09
   1  -7   8   43.82    8.31
   1  -7  -8   32.01    9.47
   1   7  -8   35.68    8.60
  -1   7  -8   32.83    6.89
  -1  -7  -8   40.11   10.28
  -1  -7   8   35.05    8.21
   1  -7  -8   41.55    8.89
  -1   7  -8   35.00    7.80
   1   7  -8   33.00    8.08
   1   7  -8   46.60   10.78
   1   7  -8   36.15    9.49
   1  -7  -8   30.68    8.63
  -1   7  -8   39.27   10.37
  -1   7  -8   36.13    6.90
  -1  -7  -8   39.47    9.42
  -1   7  -8   35.17    4.03
   1  -7  -8   34.59    3.87
   1  -7   8   36.20    4.92
   1  -7  -9  298.91   24.85
  -1  -7   9  308.42   24.13
  -1  -7  -9  324.42   25.30
  -1   7  -9  354.38   26.96
   1   7  -9  332.64   28.01
  -1   7  -9  360.28   30.04
   1  -7  -9  315.90   27.51
  -1   7  -9  335.72   29.95
   1   7  -9  351.70   29.70
  -1  -7  -9  321.96   26.97
  -1  -7  -9  361.76   29.08
  -1   7  -9  317.76   26.49
   1   7  -9  324.30   28.98
   1   7  -9  332.96   28.95
  -1  -7   9  337.47   23.25
  -1  -7   9  344.34   24.08
   1   7   9  368.15   25.52
  -1   7   9  370.22   26.09
  -1   7   9  324.11   23.59
   1  -7   9  367.40   25.49
  -1   7  -9  323.27   23.56
   1  -7  -9  348.73   31.12
  -1   7   9  310.43   27.42
  -1  -7  -9  322.23   25.74
   1   7   9  316.50   27.99
   1  -7  -9  305.74   26.56
   1   7  -9  308.18   25.29
  -1  -7  -9  325.73   12.10
  -1   7  -9  327.01   13.05
  -1   7  10    8.00    5.56
   1   7  10    9.20    4.84
   1  -7 -10   13.14    7.16
   1   7 -10   16.22    7.58
   1   7 -10   10.24    2.57
  -1   7 -10    9.36    5.71
  -1   7 -10   11.02    3.44
  -1  -7 -10    2.16    6.08
   1   7 -10    8.67    3.65
   1  -7 -10    9.08    3.98
   1  -7  10   12.22    2.44
  -1   7  10   11.74    2.24
  -1  -7 -10   10.87    5.37
  -1   7  10   16.22    7.86
  -1   7  10   10.32    2.61
   1  -7  10    3.82    5.80
   1   7  10   11.21    2.51
  -1  -7  10   12.50    2.99
  -1  -7  10   14.22    4.19
  -1  -7  10    4.37    4.32
   1   7  10   11.88    2.46
  -1  -7  10   10.91    3.04
   1   7  10    9.85    4.13
  -1   7  10   10.29    5.30
   1  -7  10   13.81    3.62
   1   7  10    7.95    1.62
  -1   7  10    9.72    1.80
   1  -7  10   14.66    3.32
  -1   7  10   10.94    3.01
  -1  -7  10    3.15    3.81
   1   7  10    7.14    2.04
   1   7  10    8.51    2.85
  -1   7  10   14.95    3.72
   1  -7  10   12.16    2.44
  -1   7  10    6.42    1.85
   1   7  10    9.59    2.72
  -1   7 -10    9.70    2.30
  -1   7 -10   10.77    4.54
  -1  -7 -10   11.37    5.80
  -1  -7 -10   10.19    3.47
   1  -7 -10    9.98    3.17
   1  -7 -10   25.20    8.89
   1   7 -10    4.19    2.92
  -1   7  10   15.04    4.53
   1   7  10    8.08    2.26
  -1  -7  10    8.30    2.92
   1  -7  10   14.46    3.28
  -1   7  11   62.07    6.89
   1   7  11   65.69    6.99
   1  -7  11   70.00    6.55
  -1  -7  11   59.94    6.16
   1   7  11   65.14    7.37
  -1   7  11   66.58    7.26
  -1  -7  11   45.88    6.00
   1  -7  11   72.86    6.68
   1   7  11   66.84    7.74
   1   7 -11   58.55   12.11
   1  -7 -11   90.86   15.38
   1  -7 -11   68.54    6.84
  -1  -7 -11   56.89   11.62
  -1   7 -11   67.97   13.39
   1  -7  11   71.77    6.19
  -1   7  11   65.85    6.66
   1   7  11   73.56    6.80
   1   7  11   63.06    6.61
   1  -7  11   61.04    6.71
  -1   7 -11   75.98   17.22
  -1   7 -11   72.79   15.04
   1   7 -11   63.79   13.53
   1   7 -11   72.93   14.37
  -1  -7 -11   90.36   15.49
   1   7 -11   90.03   17.37
  -1   7 -11   72.96    6.92
   1   7 -11   66.82    7.04
   1  -7  11   65.05    8.65
  -1   7  11   58.79    9.80
  -1  -7  11   66.11    5.49
  -1   7  11   75.01    6.30
  -1   7  11   69.08    5.86
  -1  -7  11   55.35    9.13
   1  -7  12   49.24    5.70
  -1   7  12   42.33    5.87
   1   7  12   47.62    5.93
   1   7  12   43.02    6.65
   1   7  12   49.34    6.30
  -1   7  12   47.81    6.38
   1   7 -12   55.10   12.49
   1  -7 -12   46.98   11.52
   1  -7 -12   48.61    5.40
   1  -7  12   47.13    5.06
  -1   7  12   54.27    6.15
   1   7  12   53.17    5.71
  -1  -7  12   48.46    5.99
   1   7  12   42.51    5.41
   1  -7  12   50.61    6.08
  -1   7 -12   62.92   15.39
   1   7 -12   37.29   12.20
  -1   7 -12   45.38    9.23
   1   7 -12   49.94   12.60
   1   7 -12   50.02   13.84
  -1   7 -12   51.66    5.87
   1   7 -12   47.14    6.08
  -1   7  12   51.25    5.64
  -1   7  12   54.89    5.41
  -1  -7  12   43.82    5.20
  -1  -7  12   46.40    4.92
   1   7  13  187.56   11.67
  -1   7  13  172.93   11.14
  -1  -7 -13  212.44   11.47
   1   7 -13  223.94   25.20
   1  -7 -13  211.19   26.03
  -1  -7 -13  195.72   23.48
   1  -7  13  180.50    9.32
  -1   7  13  179.90   10.54
   1   7  13  175.21   10.09
  -1   7  13  196.67   12.30
   1   7  13  187.84   12.82
  -1  -7  13  180.81    9.79
   1  -7  13  180.08   10.91
  -1  -7  13  182.74   11.29
   1   7  13  162.15   10.37
   1  -7 -13  173.52   11.02
   1   7 -13  207.83   12.15
  -1   7 -13  217.84   11.91
   1  -7 -13  203.95   11.37
  -1  -7  13  189.43    9.46
  -1   7  13  190.93    9.62
  -1  -7  13  193.56    9.48
  -1  -7  14   92.05    7.66
   1  -7  14   90.40    7.43
   1  -7 -14   82.95   15.33
   1   7 -14   79.22   11.80
   1  -7  14   82.85    5.90
   1   7  14   99.08    7.23
  -1   7  14   92.43    7.20
  -1   7  14   88.07    7.15
   1   7  14   97.82    7.72
   1  -7 -14   85.80    7.21
   1   7 -14  104.66    8.23
  -1   7 -14  112.04    8.01
  -1   7  14   95.50    7.95
   1   7  14   95.62    8.59
   1  -7  15  108.17    7.34
  -1  -7  15  103.77    7.45
  -1   7 -15  106.47    7.07
   1  -7 -15  102.71    7.06
   1  -7  15  109.30    5.94
   1   7  15  113.66    6.75
  -1   7  15  100.69    6.58
  -1   7  15  125.57    7.55
   1   7  15  114.60    8.22
   1   7  15  127.74    7.87
  -1   7  15  100.96    6.92
  -1   7  16   32.88    3.24
   1   7  16   29.17    2.80
  -1   7  16   28.85    2.92
   1   7  16   31.88    3.22
   1  -7  16   27.30    3.03
  -1  -7  16   28.35    3.23
   1   7  16   32.14    3.49
  -1  -8   0   -0.07    3.24
  -1  -8   0    1.98    2.78
  -1  -8   0   -0.18    3.24
   1  -8   0    1.24    3.80
  -1   8   0    1.32    1.76
   1   8   0   -0.05    1.79
  -1  -8   0   -1.94    2.89
  -1   8   0   -0.67    1.80
   1  -8   0    1.25    2.17
   1   8  -1  536.24   21.58
  -1  -8  -1  552.70   24.34
  -1   8  -1  504.22   24.53
  -1  -8   1  548.68   20.79
  -1  -8  -1  534.08   22.83
  -1  -8   1  566.12   24.19
  -1   8  -1  526.88   22.68
   1  -8  -1  511.11   17.61
   1   8  -1  530.59   16.99
   1   8   1  558.78   23.98
  -1   8   1  538.56   23.93
  -1  -8   1  539.37   15.44
   1   8   1  552.82   19.00
   1  -8  -1  567.38   24.90
  -1   8  -1  569.53   20.86
  -1  -8  -1  542.14   22.69
   1  -8   1  562.17   24.55
   1   8  -1  509.06   20.21
  -1   8  -1  500.28   20.75
  -1  -8   2    7.57    1.34
  -1   8  -2    8.73    3.44
   1  -8   2    7.97    3.38
   1  -8  -2   10.08    5.11
  -1  -8  -2    5.93    3.29
  -1  -8   2    7.66    2.73
   1   8  -2    6.91    2.29
  -1   8  -2   10.01    3.51
  -1  -8  -2    6.98    2.81
   1   8   2    6.43    2.34
   1  -8  -2    9.88    4.94
  -1  -8  -2    9.16    3.63
  -1   8   2    6.86    1.98
  -1   8  -2   10.32    4.11
   1   8   2    7.36    3.71
   1  -8  -2    7.73    3.03
   1   8  -3    1.11    2.78
   1  -8  -3    1.52    2.70
  -1   8  -3    3.83    3.15
  -1   8   3    4.08    4.35
   1   8   3    1.20    3.70
  -1  -8  -3    1.34    2.67
   1  -8  -3    0.27    3.16
   1  -8   3    1.81    3.43
   1  -8  -3    2.22    3.31
  -1  -8   3    2.52    1.75
  -1   8   3    1.05    1.23
   1   8  -3    1.19    0.82
  -1   8  -3    0.31    1.18
  -1   8   3    1.20    2.16
   1  -8  -3    3.12    4.24
   1   8   3    0.39    2.06
  -1  -8   3    0.51    2.45
   1   8  -3    2.05    2.92
  -1   8  -3    1.96    2.54
  -1  -8  -3    2.12    2.43
   1   8   3   -1.47    3.56
  -1  -8  -3    1.89    2.67
   1  -8  -4   44.69    6.39
  -1   8  -4   44.26    8.07
  -1   8   4   47.22    9.22
   1   8   4   46.01    7.74
   1   8  -4   43.68    8.06
   1   8  -4   44.64    7.71
   1  -8  -4   34.14    7.08
   1  -8   4   42.24    7.40
   1  -8  -4   50.91    8.82
  -1  -8  -4   38.34    7.69
  -1  -8   4   44.50    6.85
   1  -8   4   45.63    5.56
   1   8   4   49.99    5.78
  -1  -8   4   45.66    5.84
  -1   8   4   48.80    5.87
   1   8  -4   43.62    3.65
  -1   8  -4   44.72    3.66
   1  -8  -4   44.43    4.01
   1   8  -4   38.65    7.12
  -1  -8  -4   41.81    7.11
  -1  -8   4   42.52    6.32
   1   8   4   49.56    9.00
  -1   8  -4   45.05    6.96
  -1  -8  -4   45.91    7.16
  -1   8   4   39.38    7.50
   1  -8  -4   40.78    7.19
   1  -8  -5  233.17   18.23
  -1   8  -5  238.41   19.40
   1   8  -5  231.19   18.34
  -1  -8  -5  247.52   18.99
   1  -8   5  208.92   17.05
   1   8  -5  235.40   18.06
  -1  -8  -5  218.65   18.39
  -1  -8  -5  229.75   18.75
   1  -8  -5  199.24   18.55
  -1  -8   5  237.06   17.17
   1  -8  -5  242.03   18.94
   1  -8   5  251.45   14.27
  -1  -8   5  251.08   14.10
  -1   8   5  257.71   14.10
   1   8   5  269.81   15.11
  -1  -8   5  224.94   12.81
   1  -8  -5  208.45    8.98
  -1   8  -5  232.79    8.69
   1   8  -5  232.33    8.92
  -1   8  -5  234.39   16.32
  -1  -8  -5  223.69   17.15
  -1   8   5  223.64   17.73
   1   8   5  235.00   19.39
   1   8  -5  210.93   16.92
   1  -8  -5  221.39   19.13
  -1  -8  -6  153.44   15.52
   1   8  -6  137.67   14.47
  -1   8  -6  162.23   14.67
   1   8   6  152.95   16.95
   1  -8  -6  148.49   16.49
  -1   8   6  145.51   15.67
   1   8  -6  141.60   15.90
  -1   8  -6  149.97   16.26
   1   8  -6  151.73   16.68
  -1  -8  -6  165.56   16.78
   1  -8  -6  149.48   15.46
   1   8  -6  148.53   15.39
  -1   8  -6  147.37   14.48
  -1  -8   6  169.41   15.17
  -1  -8  -6  146.89   15.18
   1  -8  -6  136.63   15.09
  -1  -8  -6  127.44   14.62
  -1   8   6  170.52   13.05
   1  -8   6  167.49   13.04
  -1   8   6  163.41   12.35
  -1  -8   6  162.81   12.79
  -1  -8   6  154.34   11.60
   1   8   6  177.85   13.64
  -1   8  -6  148.88    7.33
   1  -8  -6  141.26    7.66
   1   8  -6  154.16    7.70
   1  -8   6  160.51    8.91
  -1  -8  -7   14.47    5.72
   1   8   7   14.14    7.07
   1  -8  -7   12.14    3.87
  -1   8  -7   17.11    4.69
  -1   8   7   14.25    5.56
   1   8  -7   10.71    3.65
  -1   8  -7   13.12    5.02
   1   8  -7   12.23    4.93
  -1   8  -7   13.50    7.22
   1   8  -7    5.61    3.21
   1  -8  -7   15.24    6.50
   1   8  -7    8.57    3.97
  -1  -8  -7   13.32    5.95
   1   8  -7   13.79    5.43
  -1  -8   7   14.06    4.72
   1  -8  -7   14.79    6.14
  -1   8  -7   13.93    4.80
  -1  -8  -7   14.66    5.63
  -1  -8  -7   17.29    4.81
  -1  -8   7   17.24    5.49
   1   8   7   19.17    5.23
  -1  -8   7    9.25    3.78
  -1   8   7   16.18    4.88
  -1   8   7   16.11    4.72
   1  -8   7   12.09    3.00
   1  -8  -7   12.04    2.53
  -1   8  -7   11.91    2.16
   1   8  -7   11.78    2.08
  -1  -8   7   13.22    2.91
   1  -8   7   13.68    3.54
   1   8   8  135.61   17.87
   1  -8  -8  136.98   18.90
  -1   8  -8  133.35   14.56
   1   8  -8  127.12   15.43
  -1  -8  -8  129.43   15.83
  -1   8   8  132.58   17.22
   1  -8  -8  120.46   15.75
  -1   8  -8  142.56   15.89
  -1  -8  -8  146.40   16.99
  -1  -8   8  125.47   14.89
   1   8  -8  127.53   16.01
  -1  -8  -8  136.03   14.02
   1   8  -8  133.03   17.00
  -1   8  -8  148.60   17.82
   1   8  -8  144.20   17.74
   1  -8  -8  141.32   16.88
  -1   8  -8  130.57   17.50
  -1  -8  -8  142.46   17.28
   1   8  -8  136.01   17.84
   1  -8   8  154.60   14.89
  -1   8   8  148.81   14.98
  -1   8   8  147.91   14.04
   1  -8  -8  123.44   16.08
  -1  -8   8  137.80   13.46
  -1  -8   8  159.45   15.16
   1   8   8  161.79   15.51
   1  -8   8  136.15    8.95
  -1   8  -8  137.35    8.03
   1   8  -8  138.88    8.54
   1  -8  -8  130.74    7.79
  -1   8   9    7.05    3.75
  -1   8   9   10.16    3.10
   1   8   9    9.15    2.94
  -1  -8  -9   10.49    2.44
  -1   8  -9   11.92    2.71
   1   8  -9   13.78    3.07
  -1  -8   9    2.81    2.31
   1   8   9   12.17    3.11
  -1  -8   9    8.78    5.87
   1  -8  -9   10.55    3.89
  -1   8  -9   14.42    4.97
   1   8  -9   11.51    6.05
  -1  -8  -9    8.21    5.84
  -1   8   9   15.61    6.44
   1  -8   9   12.72    4.23
  -1  -8   9    9.46    3.02
   1  -8  -9   14.29    7.63
  -1  -8   9    6.91    3.11
   1   8   9   19.23    6.57
   1   8  -9    9.95    2.81
   1   8  -9    9.52    6.11
  -1   8  -9   14.85    6.95
  -1   8  -9   12.92    7.31
   1   8  -9   18.56    7.64
  -1  -8  -9   12.27    4.44
   1  -8  -9    9.52    3.12
  -1  -8  -9   16.69    3.77
   1  -8  -9   12.02    5.47
   1   8  -9    9.14    4.83
   1   8   9    8.96    5.66
  -1   8   9   12.22    4.55
  -1   8  -9    7.26    3.91
   1  -8   9    6.97    2.52
   1   8  10    7.77    4.78
   1  -8 -10    3.96    8.47
  -1   8  10    4.88    3.88
  -1  -8 -10   -0.18    6.14
   1   8 -10   -1.68    6.86
   1   8 -10    5.36    4.66
   1   8 -10    8.79    6.43
  -1   8 -10    1.17    3.99
   1  -8 -10    6.51    3.63
   1  -8 -10    6.85    3.95
  -1  -8 -10    4.72    5.32
  -1   8  10    6.51    2.66
   1  -8  10    8.65    3.07
   1   8  10    4.86    1.97
   1  -8  10    4.54    3.06
   1   8  10    1.01    2.74
  -1  -8  10    3.63    2.54
  -1   8  10    4.69    2.74
   1   8  10    5.53    2.69
   1   8  10    4.45    1.28
  -1   8  10    4.79    2.43
   1  -8  10    4.61    2.58
   1   8  10    5.79    2.01
  -1   8  10    5.23    2.27
  -1  -8  10    6.83    3.02
  -1  -8 -10    4.62    4.36
  -1  -8 -10    5.47    5.18
   1  -8 -10    3.23    2.42
   1  -8 -10    9.56    6.71
  -1   8 -10    1.50    2.71
   1   8 -10   -0.29    7.84
  -1   8 -10    2.66    1.99
   1   8 -10    6.46    2.72
  -1   8 -11   33.57    9.08
   1   8 -11   32.58   10.81
  -1  -8 -11   14.05    5.94
   1   8 -11   39.13   12.83
  -1  -8  11   31.79    4.44
   1  -8  11   24.76    4.14
   1   8  11   26.38    3.83
  -1  -8  11   27.02    4.55
   1   8  11   26.28    5.02
   1  -8  11   24.58    4.03
  -1   8  11   28.14    5.10
   1   8  11   24.54    4.41
  -1   8  11   23.54    3.77
   1   8  11   27.95    4.22
   1  -8  11   26.60    3.67
   1   8  11   23.78    4.14
  -1   8  11   25.85    4.98
  -1  -8  11   29.37    4.51
   1   8 -11   30.18    8.86
  -1   8 -11   38.96   10.37
   1  -8 -11   31.09    8.26
  -1  -8 -11   31.43   10.36
   1  -8 -11   29.51    5.02
  -1   8 -11   34.01    5.04
   1   8 -11   32.67    4.97
   1   8 -12   46.26   12.89
  -1   8 -12   36.87    9.64
  -1   8  12   37.76    4.68
  -1  -8  12   35.77    4.21
  -1   8  12   42.61    5.02
   1  -8  12   39.67    4.88
   1   8  12   37.31    6.06
  -1   8  12   43.22    6.16
   1   8  12   41.06    5.64
   1   8  12   40.65    4.95
   1  -8  12   39.92    4.66
  -1   8  12   36.09    5.15
  -1   8  12   37.97    5.17
   1   8  12   36.24    5.38
   1  -8  12   36.63    4.79
  -1  -8  12   36.63    4.77
   1   8  12   33.76    4.74
  -1   8 -12   43.51    5.55
   1   8 -12   42.07    5.77
   1  -8 -12   33.05    4.99
  -1  -8 -12   35.43   10.29
   1   8 -12   38.33   10.55
   1  -8 -12   27.87    7.35
  -1   8  13    0.77    2.09
   1   8  13    7.83    3.16
  -1   8  13    4.47    2.13
  -1  -8  13    3.64    2.56
   1   8  13    2.88    1.60
   1  -8 -13    1.58    5.55
   1   8 -13   -0.65    6.10
  -1  -8 -13    1.40    1.61
   1  -8 -13   -1.19    3.14
   1   8  13    2.94    2.33
  -1   8  13    2.37    2.46
   1  -8  13    2.72    1.41
   1  -8 -13    2.72    2.35
  -1   8 -13    3.00    1.80
   1   8 -13    4.70    2.18
   1   8  13    2.67    1.56
  -1  -8  13    2.48    2.07
   1  -8  13    4.09    2.75
  -1  -8  13    4.72    2.19
  -1   8  13   -0.48    2.80
   1   8  14   73.55    7.38
  -1  -8  14   69.34    5.59
  -1   8  14   82.81    7.02
  -1   8  14   70.51    6.02
   1  -8  14   76.56    5.50
   1   8  14   77.21    6.26
  -1   8  14   71.72    6.70
   1   8  14   80.37    6.86
  -1   8 -14   77.82    6.91
   1  -8 -14   69.50    6.58
  -1   8 -14   85.43    7.05
   1   8 -14   78.93    7.25
  -1  -8  14   68.80    6.30
   1  -8  14   59.43    6.15
   1  -8  14   70.18    6.45
   1   8  15    0.12    1.22
  -1   8  15    0.42    1.03
   1   8  15    0.18    1.68
  -1   8  15    1.38    1.43
  -1   8  15    0.36    1.35
   1   8  15   -1.78    2.01
   1  -8 -15   -2.63    1.77
   1  -8  15   -2.35    2.25
  -1  -8  15    1.65    1.99
   1   8 -15   -1.61    1.79
  -1   8  16    7.26    1.54
   1   8  16    7.13    1.28
  -1   8  16    9.60    1.58
   1   8  16    8.57    1.79
   1   8  16    6.15    1.50
  -1  -8  16    7.62    1.55
   1  -8  16    5.13    1.45
   1  -9   0   57.24    8.72
  -1   9   0   63.49    7.60
  -1  -9   0   59.40    8.46
   1   9   0   63.88    7.78
   1   9   0   60.37    8.76
  -1  -9   0   57.12    6.47
  -1   9   0   59.92    8.49
  -1  -9   0   61.12    8.54
  -1  -9   0   52.49    6.90
  -1   9   1   65.33    6.91
   1  -9   1   72.11    9.88
  -1  -9  -1   68.40    8.61
   1   9  -1   73.36    8.22
  -1   9  -1   72.76    8.01
   1   9   1   79.40    7.97
   1  -9  -1   68.06    9.15
  -1   9  -1   68.26    8.85
   1   9   1   68.89    9.26
  -1  -9   1   70.23    5.96
  -1   9   1   72.53    9.42
  -1   9  -1   67.17    8.72
  -1  -9  -1   67.46    7.78
   1  -9  -1   67.70    6.42
  -1  -9  -1   59.53    8.28
  -1  -9   1   61.63    7.74
  -1  -9   1   72.26    9.27
   1  -9  -1   80.33    9.41
   1   9  -1   69.66    8.44
  -1   9  -1   67.72    9.52
   1  -9   1   64.51    7.53
  -1  -9  -1   72.72    9.14
  -1   9   2  119.43   11.81
  -1  -9   2  128.52   11.67
   1  -9  -2  108.08   11.71
  -1   9  -2  128.56   12.15
  -1   9   2  125.06    9.23
  -1   9  -2  136.72   11.21
   1   9  -2  119.66   11.47
   1   9   2  128.11    9.33
  -1  -9  -2  116.09   10.96
  -1   9  -2  111.30   11.51
  -1  -9  -2  115.20   10.85
   1  -9  -2  120.18   10.32
   1   9   2  113.56   12.58
   1  -9  -2  114.55    6.40
   1  -9  -2  119.65   11.78
  -1  -9  -2  113.88   12.40
  -1   9  -2  121.05   13.30
  -1  -9  -2  121.66   13.03
   1  -9   2  115.67   10.55
  -1  -9  -3   13.05    4.10
   1   9  -3   11.80    4.18
  -1  -9  -3   14.51    4.83
  -1  -9   3    9.31    3.14
  -1   9   3   13.81    3.00
  -1   9  -3   13.42    4.69
   1   9   3   11.63    4.56
   1  -9  -3   16.70    6.63
  -1   9   3    8.58    3.66
  -1   9  -3   11.69    4.53
   1   9   3   16.87    5.76
  -1   9   3   16.10    6.96
   1  -9  -3   12.81    3.95
   1  -9  -3   13.57    2.25
   1   9  -3   13.84    2.25
   1  -9   3   11.19    4.13
  -1  -9  -3   11.93    5.83
  -1   9  -3    9.39    4.33
  -1  -9  -3   10.40    2.59
   1  -9  -3   10.96    5.14
   1  -9  -4   16.33    4.82
  -1  -9  -4   19.40    5.73
  -1  -9  -4   13.31    4.47
  -1  -9   4   15.68    3.88
  -1   9  -4   15.36    5.03
   1   9   4   16.37    5.99
   1   9  -4   15.21    4.48
  -1   9   4   18.54    5.38
   1  -9   4   12.43    4.94
  -1  -9  -4   17.29    5.73
  -1  -9  -4   18.22    5.88
   1  -9  -4   13.08    3.69
  -1  -9   4   19.45    4.83
  -1   9   4   20.31    7.39
   1  -9  -4   16.74    5.29
  -1   9  -4   13.76    5.07
   1   9  -4   16.29    4.65
   1   9   4   15.59    5.19
   1  -9  -4   20.85    3.24
   1   9  -4   16.21    2.60
  -1   9  -4   17.01    2.55
   1  -9  -5    0.31    2.73
  -1  -9  -5    2.57    2.42
  -1   9  -5    1.71    2.22
   1   9  -5    2.87    2.71
   1   9   5    2.95    3.37
  -1   9   5    2.75    2.96
  -1   9   5    2.45    2.87
   1   9  -5    1.43    2.60
  -1  -9  -5    3.97    5.38
   1  -9  -5    2.65    3.04
   1  -9  -5   -0.25    5.48
  -1  -9  -5   -6.24    3.61
  -1  -9   5    1.02    3.04
  -1  -9  -5    1.85    5.15
   1  -9   5    2.32    2.21
  -1  -9   5   -0.53    1.64
   1   9  -5    1.15    1.43
  -1   9  -5    1.30    0.98
   1  -9  -5    1.79    1.46
   1   9  -6  220.16   19.31
  -1   9  -6  233.18   17.67
  -1  -9  -6  240.16   19.50
  -1   9   6  224.26   19.30
   1   9   6  240.62   21.78
   1  -9  -6  211.13   20.32
   1  -9  -6  229.70   19.98
  -1  -9  -6  233.62   20.75
  -1   9  -6  241.67   22.88
   1   9  -6  218.77   20.37
   1   9  -6  217.83   19.33
  -1  -9  -6  221.37   19.93
  -1  -9  -6  239.88   20.19
  -1  -9   6  233.45   19.01
   1  -9  -6  223.37   19.95
  -1  -9   6  241.84   10.54
   1  -9   6  237.15   11.24
   1  -9  -6  217.64    9.69
  -1   9  -6  233.17    9.48
   1   9  -6  223.80    9.61
   1   9  -7   40.51    9.22
  -1  -9  -7   46.59    8.63
  -1   9  -7   48.09    8.89
   1   9   7   37.42    8.42
   1  -9  -7   50.51   11.41
  -1   9   7   45.81    9.92
  -1  -9  -7   57.63   10.81
  -1   9  -7   44.63   10.30
   1   9  -7   51.81   10.93
   1  -9  -7   37.39    7.91
  -1  -9  -7   52.08   10.62
  -1  -9  -7   50.52   11.60
   1  -9  -7   51.51   11.55
  -1  -9   7   51.33    9.23
   1   9  -7   46.87   10.04
   1  -9   7   47.63    5.75
  -1  -9   7   46.11    5.03
  -1   9  -7   47.50    4.69
   1   9  -7   43.81    4.69
   1  -9  -7   40.92    4.16
   1  -9  -8  119.46    7.79
   1   9  -8  127.19    8.13
  -1   9  -8  117.42    7.72
  -1  -9  -8  120.11   14.95
  -1   9   8  125.58   16.95
   1  -9  -8  106.67   16.31
  -1   9  -8  124.17   14.44
   1   9   8  127.15   18.69
   1   9  -8  110.79   15.09
  -1  -9   8  126.32   15.63
   1  -9  -8  120.84   15.90
  -1  -9  -8  118.19   14.98
  -1  -9  -8  131.79   17.56
   1   9  -8  119.08   15.49
  -1  -9  -8  148.57   18.73
   1  -9  -8  126.83   17.45
   1   9  -8  122.59   17.10
  -1   9  -8  110.16   16.07
   1  -9  -8  109.32   14.98
   1  -9   8  123.83    9.06
   1  -9  -9   36.30    8.12
   1   9   9   43.67    5.80
  -1   9   9   37.28    6.12
   1   9   9   47.64    6.04
  -1  -9   9   40.92    5.17
   1   9   9   43.00    4.96
   1  -9   9   48.60    5.51
  -1   9   9   51.32    7.17
  -1   9   9   46.85    6.23
   1   9   9   40.91    5.96
   1  -9   9   50.12    5.60
   1  -9   9   46.31    5.95
  -1  -9   9   46.10   11.32
  -1  -9  -9   57.01   11.97
   1  -9  -9   53.94   12.03
   1   9  -9   46.20    9.83
   1   9   9   48.15    5.30
   1  -9   9   46.11    6.08
   1  -9   9   51.16    6.27
  -1  -9  -9   46.79   11.81
   1   9  -9   47.17   11.84
  -1   9  -9   49.83   11.56
   1  -9  -9   50.57   11.00
   1  -9  -9   52.79   11.05
  -1   9  -9   37.89    7.86
   1   9  -9   27.08    3.21
  -1   9   9   45.43   11.28
   1   9   9   50.62   11.01
   1   9  -9   45.81    5.19
  -1   9  -9   45.67    5.38
  -1  -9  -9   47.73    5.20
  -1   9  10  626.05   41.54
   1  -9 -10  623.21   43.97
   1   9 -10  577.92   38.32
   1   9  10  635.44   43.82
  -1  -9  10  577.35   18.80
   1   9  10  582.16   21.43
  -1   9  10  557.33   21.46
   1  -9  10  617.98   19.82
   1   9  10  594.66   23.64
  -1   9  10  622.93   22.88
   1   9  10  630.09   21.98
   1  -9  10  634.75   17.45
  -1   9  10  578.58   19.22
   1   9  10  604.70   18.76
   1   9  10  579.18   18.66
  -1   9  10  631.05   22.77
   1  -9  10  619.69   19.93
  -1  -9 -10  636.97   40.73
   1  -9 -10  683.95   43.62
   1   9 -10  675.50   44.64
  -1   9 -10  687.26   45.54
   1   9 -10  645.83   20.52
  -1   9 -10  647.87   20.13
  -1  -9 -10  603.59   37.24
  -1  -9 -10  617.94   39.08
   1   9 -10  669.85   41.63
   1  -9 -10  510.05   35.76
   1  -9 -10  625.30   20.44
  -1  -9  11   15.81    3.28
  -1   9  11   13.62    3.92
   1   9  11   16.10    4.08
   1   9  11   15.30    3.95
   1  -9  11   13.97    2.96
  -1   9  11   14.61    4.09
   1   9  11   15.48    3.57
   1  -9  11   19.03    3.22
   1   9  11   15.22    3.12
  -1   9  11   16.18    3.71
  -1   9 -11   22.48    7.44
   1   9 -11   18.46    4.17
  -1  -9 -11   27.97   10.36
  -1   9 -11   21.63    4.03
   1   9 -11   18.59    4.32
  -1  -9  11   14.75    3.25
   1   9  11   15.54    2.97
   1  -9  11   18.06    4.06
   1  -9 -11   16.02    3.31
   1  -9 -11   16.28    6.97
  -1  -9 -11   12.25    4.87
   1   9 -11   19.96    7.78
   1  -9  12  109.77    8.64
   1   9  12   95.62    7.68
  -1  -9  12  116.40    9.02
  -1  -9 -12  122.22   17.30
   1  -9 -12  107.07    8.83
   1  -9 -12   91.01   16.29
   1   9  12  109.64    8.11
   1  -9  12  109.56    7.06
  -1   9  12   99.79    8.17
   1   9  12   99.98    9.81
   1  -9  12   99.07    7.65
  -1   9  12  102.30    9.04
   1   9  12  117.68    9.63
  -1   9  12   98.40    9.10
   1   9  12  105.76    9.08
   1   9 -12  111.14    8.90
  -1   9 -12  115.10    8.67
   1   9 -12  117.16   19.85
  -1   9 -12  124.76   20.06
   1  -9 -13    9.99    4.62
  -1  -9 -13    5.06    1.92
   1  -9 -13    7.22    2.60
   1  -9  13   10.47    2.41
   1   9  13    8.82    2.46
  -1   9  13   10.00    3.59
   1  -9  13    6.09    2.22
   1   9  13    9.43    2.82
  -1  -9  13    8.16    1.95
  -1   9  13    9.04    3.34
   1   9  13    8.86    3.09
   1  -9 -13    8.38    2.32
  -1   9 -13   13.19    3.36
   1   9 -13    6.63    1.53
  -1   9 -13    7.22    2.63
  -1   9  13    9.47    2.88
  -1  -9  13    9.88    2.98
   1   9  13    7.93    3.11
   1  -9  13    4.84    1.78
   1   9  14  190.21   11.38
  -1  -9  14  181.95    8.70
  -1   9  14  213.20   10.89
   1   9  14  208.35    9.28
  -1   9  14  205.27    9.89
  -1   9 -14  202.51   11.03
   1   9 -14  208.98   11.69
   1   9  14  193.02   10.72
  -1   9  14  192.01   10.42
   1   9 -14  210.18   11.08
  -1  -9 -14  185.24   10.04
   1  -9 -14  177.49   10.36
   1  -9  14  207.26   10.26
   1  -9  14  172.15   10.33
  -1  -9  14  210.63   10.33
  -1   9  15    1.02    1.17
   1   9  15    1.14    1.12
  -1   9  15    1.29    1.33
   1   9  15    0.13    1.40
   1  -9 -15    0.99    1.88
   1   9  15    0.12    1.50
  -1   9  15   -0.63    1.45
   1   9 -15    1.34    1.42
  -1  -9  15   -0.03    1.46
   1  -9  15    2.81    1.83
   1   9  16   25.08    2.47
  -1   9  16   26.17    2.55
   1  -9  16   24.45    2.37
  -1  -9  16   25.28    2.62
   1   9  16   26.32    2.83
  -1   9  16   23.26    2.25
   1   9  16   23.15    1.97
  -1 -10   0    0.36    2.16
  -1 -10   0    1.13    3.64
   1 -10   0   -0.70    2.94
  -1  10   0    1.67    1.35
   1 -10   0    0.36    1.41
  -1  10   0    0.84    2.56
   1 -10   0    2.85    3.20
  -1 -10   0    0.59    3.77
   1  10   0   -0.62    1.78
   1  10   0   -0.39    2.72
  -1  10   0    0.94    2.56
  -1 -10   0    0.46    1.83
  -1 -10   1  114.44   11.02
  -1 -10  -1   99.37   11.88
  -1 -10  -1  110.09   11.72
  -1 -10   1  105.90   11.82
   1  10  -1  112.05   11.21
   1 -10   1   97.18    9.53
  -1  10  -1   97.96   12.66
   1 -10  -1  102.84   10.73
   1 -10  -1  116.00    6.30
  -1  10  -1  105.69    6.36
  -1  10   1  111.82    6.53
  -1  10   1  119.07   10.00
   1 -10   1  102.56   12.40
  -1  10  -1  112.14   10.84
  -1  10  -1  115.68   10.68
   1  10  -1  110.43   10.87
   1  10   1  122.55   10.47
  -1 -10  -1  115.87   11.81
   1 -10  -1  108.45   12.27
   1 -10  -1  118.11    9.11
  -1  10  -1  112.85   12.14
   1  10   1  110.12   12.45
  -1  10   1  104.08   12.05
  -1 -10  -1  112.67   10.35
  -1 -10  -2  449.88   24.82
   1 -10   2  391.15   21.12
  -1  10  -2  420.92   26.24
   1  10  -2  428.01   23.34
   1 -10  -2  461.12   24.56
  -1 -10  -2  447.96   25.70
   1 -10  -2  443.90   12.67
  -1  10  -2  506.78   22.92
  -1  10   2  484.32   18.91
  -1  10   2  448.24   24.17
   1 -10  -2  435.95   25.15
  -1 -10  -2  424.42   22.66
  -1 -10   2  449.38   23.28
  -1  10  -2  460.69   23.26
   1  10   2  497.63   19.90
   1  10  -2  424.39   21.88
   1  10   2  429.02   25.27
  -1 -10  -2  475.86   22.91
   1 -10  -2  482.60   21.08
  -1  10  -2  440.90   24.51
  -1 -10  -3   17.29    5.19
  -1 -10   3   18.52    5.29
   1 -10  -3   14.20    3.61
  -1  10   3   19.03    3.74
  -1  10  -3   20.67    5.21
   1  10   3   18.00    5.74
   1  10  -3   15.99    4.59
  -1  10  -3   17.25    5.22
  -1  10   3   15.65    4.58
  -1 -10  -3   19.52    4.25
  -1 -10   3   17.19    4.80
  -1  10  -3   14.04    5.46
  -1 -10  -3   18.00    5.61
   1 -10  -3   17.91    5.88
   1 -10   3   17.85    5.56
   1  10  -3   19.49    2.98
   1 -10  -3   15.61    2.41
   1 -10   3   14.79    3.18
   1 -10  -3   17.10    4.51
  -1 -10  -3   19.10    5.93
  -1  10  -3   20.70    6.71
  -1  10   3   20.35    7.52
   1  10   3   21.14    5.84
  -1 -10   4  199.03   15.43
   1  10  -4  207.82   17.26
  -1 -10  -4  188.58   16.71
   1 -10  -4  195.04   18.66
   1  10   4  223.10   19.75
  -1  10  -4  212.35   16.66
  -1  10   4  209.61   17.54
   1 -10  -4  187.72   17.80
  -1 -10   4  217.72   16.32
   1 -10   4  193.56   16.61
  -1 -10  -4  199.48   19.24
  -1 -10  -4  202.83   18.37
   1 -10  -4  200.83    9.12
   1  10  -4  201.85    8.92
  -1  10  -4  196.01    9.40
  -1 -10   4  227.62    9.62
   1  10  -4  214.80    9.59
   1 -10   4  179.14    9.76
   1 -10  -4  212.85   17.38
   1  10   4  206.17   20.12
  -1 -10  -4  218.10   18.05
  -1  10  -4  206.57   18.57
  -1  10   4  206.37   21.73
   1  10   5    3.08    4.05
   1 -10  -5    0.32    2.77
  -1 -10  -5    3.29    2.68
  -1  10   5    2.44    2.93
  -1  10  -5    3.97    2.14
   1  10  -5   -0.51    3.87
   1 -10  -5    1.35    3.45
  -1 -10  -5    1.31    4.46
  -1 -10  -5    3.15    4.31
  -1 -10   5    2.50    2.34
   1  10  -5    3.49    1.53
  -1  10  -5    1.35    1.25
  -1  10  -5    2.26    1.60
   1 -10  -5    1.15    1.52
  -1 -10   5    2.54    1.80
   1 -10   5    3.69    2.47
  -1  10   5    1.99    3.67
   1 -10  -5    2.87    2.83
   1  10   5    4.48    4.61
  -1  10  -5   -0.62    4.70
  -1 -10  -5    1.06    3.77
   1  10  -6  107.14   13.43
  -1 -10  -6  122.58   14.75
  -1  10   6  117.20   15.18
  -1  10  -6  123.23   13.67
   1  10   6  117.23   16.49
   1 -10  -6  117.07   15.79
  -1 -10  -6  127.86   14.84
  -1 -10  -6  139.90   16.31
   1 -10  -6  128.03   15.56
  -1 -10   6  120.38   14.33
   1  10  -6  130.16    7.67
   1 -10  -6  122.55    7.69
  -1  10  -6  128.26    7.44
   1 -10   6  129.70    8.84
  -1 -10   6  136.82    8.36
  -1  10  -6  136.70    8.31
  -1 -10  -6  132.13   15.93
   1  10  -6  126.98   16.36
   1 -10  -6  122.59   15.28
   1  10  -7  285.92   24.48
   1 -10  -7  329.98   28.45
   1  10   7  354.01   29.74
  -1  10  -7  303.77   23.34
  -1 -10  -7  317.83   24.61
  -1  10   7  320.19   26.26
  -1 -10  -7  322.98   26.16
  -1 -10   7  308.32   24.48
  -1 -10  -7  360.35   26.17
   1 -10  -7  327.29   26.47
  -1 -10  -7  347.80   27.35
   1 -10  -7  325.27   25.74
   1  10  -7  356.95   28.06
  -1 -10   7  271.38   12.21
   1 -10   7  307.63   14.66
  -1  10  -7  308.00   12.13
   1  10  -7  315.48   12.76
   1 -10  -7  327.26   12.85
  -1  10   8   82.36    8.29
  -1 -10   8   92.47    7.62
   1 -10   8   91.38    8.28
   1 -10  -8   97.20   14.69
  -1  10  -8   89.69   14.27
  -1 -10  -8   81.49   14.08
   1  10  -8   77.36   13.79
  -1 -10   8   92.02    6.85
   1 -10  -8   81.95    6.72
  -1  10  -8   85.70    6.75
  -1 -10  -8   85.48    7.13
   1  10  -8   91.25    7.10
  -1 -10   8   85.14    6.63
   1 -10   8   96.28    7.38
  -1 -10   8   81.47   13.43
   1 -10  -8   82.18   13.45
  -1 -10  -8   93.19   13.79
  -1 -10  -8   85.53   13.41
  -1  10  -8  100.16   14.87
   1 -10  -8   88.02   15.51
   1  10  -8   92.50   13.81
  -1  10   8   95.80   15.84
   1  10   8   88.35   16.01
   1 -10  -8   72.96   13.08
  -1  10  -9  329.63   26.86
   1  10  -9  325.57   29.16
   1  10   9  330.56   30.33
  -1  10   9  327.83   28.65
   1 -10  -9  336.23   31.51
   1 -10  -9  284.88   26.81
   1  10   9  305.85   16.13
  -1  10   9  323.60   17.75
   1 -10   9  321.85   15.41
   1 -10  -9  327.20   29.21
  -1 -10  -9  335.14   28.84
   1  10  -9  329.25   30.71
  -1  10  -9  363.52   31.73
   1 -10   9  357.47   14.96
   1  10   9  320.56   13.11
  -1  10   9  357.71   16.85
   1 -10   9  338.79   16.53
  -1  10   9  329.04   16.79
   1 -10   9  349.95   14.86
   1  10   9  359.65   16.20
   1 -10   9  311.70   15.37
  -1 -10   9  339.14   13.95
   1  10   9  311.84   16.06
  -1 -10  -9  368.20   29.37
   1 -10  -9  355.54   29.86
   1  10  -9  353.67   14.73
  -1  10  -9  356.58   14.24
  -1 -10  -9  358.40   14.21
   1  10  10  570.81   22.28
   1 -10 -10  650.09   43.06
  -1 -10 -10  624.74   41.34
   1  10 -10  656.94   44.99
  -1  10  10  604.29   22.36
   1 -10  10  576.96   21.86
   1 -10  10  623.74   19.88
   1  10  10  573.35   23.57
   1  10  10  595.30   21.44
   1  10  10  659.37   18.82
   1 -10  10  479.17   18.39
  -1  10  10  575.76   19.17
  -1 -10  10  644.73   19.84
   1 -10  10  637.98   19.84
  -1  10  10  636.51   22.68
   1  10  10  585.21   18.20
   1  10  10  575.69   22.04
  -1  10  10  539.44   21.19
  -1 -10  10  558.82   18.35
  -1  10 -10  649.17   20.11
   1  10 -10  660.52   20.87
  -1 -10 -10  628.93   18.77
   1 -10 -10  669.90   42.53
   1 -10 -10  629.21   20.80
  -1 -10 -10  631.70   41.03
   1  10 -11   24.14    8.49
  -1  10 -11   21.52    4.91
   1  10  11   24.41    3.98
   1 -10  11   30.58    5.28
  -1 -10  11   30.55    5.31
  -1  10  11   20.93    4.41
   1 -10  11   25.29    4.63
   1  10  11   23.16    4.95
   1  10  11   29.79    5.58
  -1  10  11   24.12    4.11
   1  10  11   29.88    4.52
  -1  10 -11   28.27    4.41
   1  10 -11   27.60    4.69
  -1  10 -11   24.53    4.25
  -1 -10 -11   43.47   13.61
   1 -10 -11   28.70    4.82
   1 -10 -11   18.37    7.30
  -1  10  11   26.33    5.38
  -1 -10  11   25.91    4.47
   1  10  11   21.38    4.42
  -1  10  12   61.64    7.25
   1  10  12   66.69    7.25
  -1  10  12   60.71    6.87
   1 -10  12   62.36    6.07
   1  10  12   64.36    6.81
  -1 -10  12   63.34    6.10
   1  10  12   68.53    8.00
  -1 -10 -12   84.63   13.34
   1 -10 -12   43.77    9.36
  -1 -10 -12   66.16    6.57
   1 -10 -12   70.60    7.01
  -1  10  12   56.77    6.03
   1  10  12   69.62    6.28
   1 -10  12   62.58    6.34
   1  10  12   56.73    5.92
  -1 -10  12   65.03    6.22
  -1  10 -12   73.95    7.51
   1  10 -12   67.34    6.89
  -1  10 -12   63.20    6.62
   1  10 -12   47.91    5.72
   1 -10 -13   -4.20    7.68
   1 -10 -13    2.81    1.86
  -1 -10 -13    1.87    2.19
  -1  10  13    2.78    1.68
   1  10  13    1.71    1.44
   1 -10  13    4.33    2.64
  -1 -10  13    1.75    1.79
  -1  10  13    2.57    2.28
   1  10  13    2.61    1.94
  -1  10 -13    3.33    2.32
   1 -10 -13    1.59    1.69
   1  10 -13    0.89    1.49
   1  10 -13    2.50    2.36
  -1  10  13    2.37    1.76
   1  10  13   -0.03    2.59
   1 -10  13    3.27    2.14
  -1 -10  13    0.79    2.28
  -1  10  14   15.81    2.94
   1  10  14   15.71    2.51
  -1 -10  14   17.88    3.03
   1 -10  14   17.65    3.21
  -1  10  14   10.20    2.25
   1  10  14   14.27    2.71
  -1 -10 -14   11.79    2.35
   1  10 -14   17.44    3.59
   1 -10 -14   12.10    2.84
  -1  10 -14   12.62    2.26
   1 -10  14   13.02    2.67
   1  10  14   14.75    3.41
  -1  10  14   14.99    2.70
  -1 -10  14   14.90    2.51
  -1  10  15    4.87    1.35
   1  10  15    3.31    1.30
   1 -10  15    6.87    1.98
  -1 -10  15    5.20    2.04
  -1  10  15    5.65    1.78
   1  10  15    4.71    1.14
  -1 -10  15    6.06    2.06
   1 -10  15    1.50    1.01
   1  10  15    6.74    1.82
   1  10  16    7.55    1.11
  -1  10  16    5.91    1.18
   1 -10  16    9.03    1.57
  -1 -10  16    5.89    1.17
   1  11   0   21.34    5.30
  -1  11   0   22.10    4.86
   1 -11   0   21.87    7.35
  -1 -11   0   18.99    5.04
  -1 -11   0   20.29    6.05
   1 -11   0   19.39    4.95
  -1 -11   0   17.91    5.49
   1 -11   0   22.14    3.28
  -1  11   0   18.74    3.00
  -1  11   0   21.04    5.27
   1  11   0   21.10    6.64
   1 -11   1   25.86    6.73
   1  11  -1   20.35    4.62
   1 -11  -1   18.24    5.79
  -1  11  -1   19.92    4.48
  -1 -11  -1   19.51    5.62
  -1 -11   1   17.43    4.29
  -1  11   1   23.29    4.39
   1  11   1   19.74    4.33
  -1  11  -1   21.11    6.03
  -1  11   1   21.22    6.19
  -1 -11  -1   21.27    4.43
   1  11   1   22.07    5.67
  -1 -11  -1   21.18    5.82
   1 -11  -1   22.11    4.51
  -1 -11  -1   20.15    5.56
  -1  11  -1   15.65    5.77
   1  11  -1   19.81    4.92
  -1 -11   1   19.96    4.69
   1 -11   1   23.49    2.85
   1 -11  -1   20.41    3.07
  -1  11  -1   19.69    3.12
   1  11  -1   24.24    3.33
  -1  11   2  202.83   12.62
  -1  11  -2  202.14   15.89
  -1  11  -2  222.33   16.29
   1  11   2  222.72   14.26
   1 -11  -2  183.06   17.53
  -1 -11   2  199.78   16.85
   1  11  -2  223.26   16.92
  -1 -11  -2  171.92   15.41
  -1  11   2  207.48   16.77
   1 -11  -2  199.25   13.99
  -1 -11  -2  191.58   14.88
  -1  11  -2  211.71   18.02
   1  11   2  193.17   18.06
   1  11  -2  202.08   16.88
  -1 -11  -2  182.32   18.20
  -1  11  -2  198.91   18.99
  -1 -11  -2  192.21   16.85
   1 -11  -2  189.46   16.82
  -1 -11   2  183.23   14.70
   1 -11  -2  206.65    9.21
  -1  11  -2  202.22    9.40
   1  11  -2  214.04    9.61
  -1  11   3  125.88   13.74
  -1 -11  -3  140.12   14.16
   1  11   3  152.35   16.82
  -1 -11   3  150.28   14.42
  -1  11  -3  145.87   15.35
   1  11  -3  140.39   14.58
   1 -11  -3  130.70   15.01
  -1  11  -3  148.76   13.86
  -1 -11  -3  154.92   14.95
   1 -11  -3  150.61   13.43
   1  11   3  140.10   17.47
  -1  11   3  147.00   19.64
  -1  11  -3  132.12   14.73
  -1 -11   3  140.69   13.28
  -1  11  -3  141.21   16.48
  -1 -11  -3  154.71   16.61
   1  11  -3  129.99   14.71
   1 -11  -3  134.39   15.70
  -1 -11  -3  129.66   15.19
   1 -11  -3  139.65    7.96
   1 -11   3  144.73    8.25
  -1  11  -3  144.40    8.04
   1  11  -3  142.36    8.00
  -1 -11   3  144.22    7.87
  -1 -11  -4    9.08    3.08
   1  11   4    9.57    3.34
   1  11  -4    9.84    4.57
  -1  11  -4   11.21    4.66
   1 -11  -4   11.85    4.91
  -1  11  -4    9.57    3.27
  -1  11   4    9.73    3.10
   1  11   4   13.67    6.96
   1 -11  -4   13.08    3.57
  -1 -11  -4   13.77    5.11
  -1  11   4   10.22    7.15
  -1  11  -4    7.08    3.55
  -1 -11  -4   10.06    4.20
  -1  11  -4   10.73    5.76
  -1 -11   4   10.86    4.03
  -1 -11  -4   10.84    4.98
   1 -11  -4   12.36    5.55
  -1  11  -4   12.65    3.01
   1  11  -4   13.74    2.58
   1 -11  -4   12.60    2.94
   1 -11   4    8.29    2.02
  -1 -11   4   12.13    2.95
   1 -11  -5    5.00    2.69
  -1 -11  -5    1.40    4.08
  -1  11  -5    3.21    2.94
  -1  11   5    4.97    2.28
   1  11   5    6.30    4.44
   1  11  -5    3.80    2.95
  -1 -11  -5    3.35    3.74
   1 -11  -5    2.57    3.84
  -1  11   5    0.38    4.31
   1  11   5    4.32    3.32
  -1  11  -5    4.74    3.76
  -1 -11   5    3.80    4.32
   1 -11  -5    0.77    2.94
  -1 -11  -5   -0.01    6.84
  -1  11  -5    4.62    4.80
  -1 -11  -5    1.71    3.72
  -1  11  -5    4.88    2.07
   1  11  -5    6.20    2.40
   1  11  -5    3.04    1.59
   1 -11  -5    4.67    2.46
   1 -11   5    3.99    1.65
  -1 -11   5    3.79    2.30
  -1  11  -6  114.09   14.25
  -1 -11  -6  117.90   14.46
   1 -11  -6  126.91   17.41
   1  11  -6  129.58   15.66
  -1  11   6  137.18   16.58
   1  11   6  136.41   18.02
   1 -11  -6  153.80   17.18
  -1  11  -6  143.48   18.04
  -1 -11  -6  131.56   15.77
  -1 -11   6  147.59   15.93
  -1 -11  -6  126.24   15.89
  -1 -11  -6  117.98   15.51
   1 -11  -6  145.92   18.05
   1  11  -6  132.68    8.06
   1 -11  -6  136.61    8.55
   1  11  -6  133.89    8.70
  -1  11  -6  138.39    8.74
  -1 -11   6  137.60    9.09
   1 -11   6  131.74    9.36
   1  11  -7   64.93   11.69
   1 -11  -7   68.51   12.49
  -1  11   7   79.17   14.76
   1  11   7   58.04   12.12
  -1  11  -7   53.44    9.04
  -1 -11  -7   63.13   11.54
  -1 -11   7   65.41   11.83
  -1 -11  -7   66.05   11.44
  -1 -11  -7   73.81   12.19
   1 -11  -7   66.35   13.47
   1 -11  -7   72.67   13.29
  -1  11  -7   54.88   11.94
  -1 -11  -7   66.18   11.46
   1 -11   7   67.52    7.25
  -1 -11   7   67.94    6.79
  -1  11  -7   63.95    6.48
  -1  11  -7   64.10    5.80
   1 -11  -7   66.11    6.31
   1  11  -7   63.91    6.06
  -1  11   8 1113.11   53.35
   1 -11  -8 1099.89   54.70
  -1  11  -8 1132.03   48.27
   1  11  -8 1112.02   51.45
   1  11   8 1062.12   55.25
   1 -11  -8  982.45   47.97
   1  11  -8 1095.21   23.94
   1  11   8 1072.86   30.13
   1  11   8  917.67   26.66
  -1  11   8 1085.13   30.73
  -1  11  -8 1064.21   26.51
  -1 -11   8 1132.36   27.22
   1 -11   8 1103.25   29.41
   1  11  -8 1100.15   53.42
  -1 -11  -8 1086.59   52.43
   1 -11  -8 1124.78   51.07
  -1  11  -8 1171.40   57.67
  -1 -11   8 1102.71   24.51
   1 -11   8 1093.36   24.78
  -1  11   8 1091.44   29.33
  -1  11   8 1051.66   29.28
   1 -11   8 1171.92   31.35
   1 -11   8 1096.49   26.40
   1  11   8 1102.76   28.39
  -1 -11   8 1113.80   27.90
   1 -11   8 1049.33   27.75
   1 -11  -8 1059.35   51.36
  -1 -11   8 1076.74   48.54
  -1 -11  -8 1115.14   52.14
   1  11  -8 1139.89   25.67
   1 -11  -8 1121.76   25.97
  -1 -11  -8 1088.27   25.31
  -1  11  -8 1114.48   24.38
   1  11  -9   14.64    7.23
  -1  11   9   12.26    5.27
   1 -11  -9    8.77    6.52
  -1  11  -9    1.74    4.11
   1  11   9   12.47    9.66
  -1  11   9    7.33    2.98
   1  11   9   11.74    4.46
   1 -11   9    9.94    3.38
  -1  11  -9   17.93    5.90
   1 -11  -9   12.07    6.38
  -1 -11  -9   17.57    8.37
   1  11  -9    5.24    4.69
   1  11  -9    8.24    1.85
   1  11   9    7.41    3.17
  -1 -11   9    7.33    2.79
  -1  11   9   26.01    4.30
  -1 -11   9    6.55    2.23
   1 -11   9   10.02    2.52
   1 -11   9    7.40    3.12
  -1  11   9   11.93    3.79
   1 -11   9    7.33    2.44
   1  11   9   15.16    3.39
   1 -11   9   10.50    3.08
  -1 -11   9    9.66    3.72
   1 -11  -9   15.53    9.38
  -1 -11  -9    5.43    3.56
  -1 -11  -9    7.92    6.24
   1  11  -9   11.23    2.85
  -1  11  -9   10.22    2.98
  -1 -11  -9   12.69    2.99
  -1  11  -9    9.44    2.20
   1  11  10  190.57   13.00
  -1  11  10  189.05   12.53
   1  11  10  193.52   12.75
  -1 -11  10  199.07   11.35
  -1 -11  10  227.15   11.59
   1 -11  10  215.14   11.55
   1  11  10  201.25   10.56
  -1  11  10  212.59   13.42
   1  11  10  202.59   14.00
   1 -11  10  209.55   13.12
  -1  11  10  200.37   13.14
   1 -11  10  203.07   11.59
   1  11  10  202.05   12.43
  -1  11  10  208.15   11.50
   1 -11  10  184.44   11.51
   1 -11  10  204.03   12.28
  -1  11 -10  214.33   12.59
  -1  11 -10  220.25   27.66
  -1 -11 -10  241.27   26.13
   1  11 -10  211.86   12.00
  -1  11 -10  211.85   11.51
  -1 -11 -10  219.71   11.33
   1 -11 -10  230.38   25.73
   1 -11 -10  226.68   12.53
  -1 -11 -10  223.38   24.20
  -1  11  11   61.10    7.00
  -1 -11  11   71.85    7.23
   1 -11  11   69.90    6.68
   1  11  11   60.55    7.67
   1  11  11   69.45    7.16
   1 -11 -11   73.66    7.16
  -1 -11 -11   74.60   13.57
   1 -11 -11   79.46   15.59
   1  11  11   79.25    6.60
  -1  11  11   63.60    6.14
   1  11  11   63.26    6.00
  -1 -11  11   72.51    6.99
   1 -11  11   72.22    6.68
  -1  11 -11   79.18    8.07
   1  11 -11   79.94    8.04
   1  11 -11   69.29    7.08
  -1  11 -11   71.01    6.85
  -1 -11  11   70.61    6.71
  -1  11  11   63.13    7.22
   1  11  11   69.16    7.64
   1  11  12   25.88    4.46
  -1  11  12   25.75    4.77
   1  11  12   24.31    5.08
   1 -11  12   24.24    3.91
  -1  11  12   23.94    4.49
  -1 -11  12   25.64    4.26
   1  11  12   29.47    4.48
   1  11  12   28.78    3.91
  -1  11  12   27.45    4.20
   1 -11  12   30.10    4.62
   1  11  12   27.51    3.80
  -1 -11  12   31.60    4.53
   1  11 -12   28.77    4.60
  -1  11 -12   30.19    4.87
   1  11 -12   25.69    4.30
   1 -11 -12   21.09    9.31
   1 -11 -12   34.48    5.05
  -1 -11 -12   27.49    5.19
  -1  11 -12   30.29    9.09
  -1 -11 -12   16.99    5.99
  -1 -11  13   29.12    4.09
  -1  11  13   29.29    4.13
   1  11  13   23.71    4.17
   1 -11  13   23.97    3.38
  -1 -11 -13   28.04    4.19
   1 -11 -13   29.84    4.40
  -1  11  13   27.78    3.96
   1  11  13   28.40    3.50
   1 -11  13   31.31    4.07
  -1 -11  13   27.67    3.84
  -1  11 -13   31.02    4.83
   1  11 -13   24.09    3.94
   1 -11 -13   23.55    3.89
   1  11  13   26.35    4.43
  -1  11  13   26.03    4.33
   1  11  14    2.45    1.47
  -1  11  14    2.49    1.38
   1  11  14    0.41    1.05
  -1  11  14    1.61    1.14
   1 -11  14    2.82    1.64
   1  11  14    2.97    1.25
  -1 -11  14    2.00    1.62
  -1  11  14   -0.27    1.90
  -1  11 -14    0.98    1.23
   1 -11  14    0.97    1.43
  -1 -11  14    4.23    1.92
   1  11 -14    0.84    1.31
   1 -11 -14    2.92    1.57
   1  11  15    6.80    1.86
  -1 -11  15    3.99    1.47
   1 -11  15    2.68    1.22
  -1  11  15    7.32    1.49
   1 -11  15    5.13    1.52
  -1 -11  15    6.75    1.81
  -1  11  15    5.46    1.59
   1  11  15    6.26    1.59
   1 -12   0    0.18    1.38
   1  12   0    1.40    4.34
  -1  12   0   -1.41    3.60
   1 -12   0    2.12    3.58
  -1 -12   0   -3.32    4.34
  -1 -12   0   -1.98    4.05
  -1  12   0    0.61    1.49
   1 -12   0    1.04    1.33
   1  12   0    0.24    1.87
  -1  12   0    1.14    3.09
   1 -12   0    3.35    5.12
   1 -12  -1  113.18    6.70
   1 -12   1  108.44    7.05
   1  12  -1  107.65   14.25
  -1  12   1  103.24   13.16
  -1  12  -1  114.51   13.85
   1  12   1  105.16   13.10
  -1 -12  -1   96.47   13.65
  -1 -12  -1  100.41   12.72
  -1 -12   1  107.39   11.01
   1 -12  -1  100.99   11.86
  -1 -12   1  107.26    5.97
  -1  12  -1  100.91    6.86
   1 -12  -1  100.73    6.78
  -1  12   1  114.92   10.83
  -1 -12   1  103.40   12.88
  -1  12  -1  117.56   12.04
   1  12  -1  117.40   12.76
   1 -12  -1  107.06   13.81
  -1 -12  -1  105.81   13.03
   1 -12   1   98.64   13.40
   1  12   1   96.82   10.36
  -1 -12   2  296.35   11.18
   1 -12   2  302.28   11.98
   1  12  -2  309.97   12.36
  -1 -12  -2  296.97   19.34
   1  12   2  287.94   23.15
  -1  12  -2  309.64   22.57
  -1 -12  -2  273.95   21.35
  -1 -12  -2  302.27   23.30
   1  12  -2  293.51   21.23
   1 -12  -2  267.99   20.74
  -1  12  -2  254.23   22.33
  -1 -12   2  323.48   19.60
   1 -12  -2  293.07   11.67
  -1  12  -2  283.56   11.83
  -1  12  -2  283.18   19.56
  -1  12   2  298.93   21.21
  -1  12  -2  315.06   21.01
  -1  12   2  330.53   17.46
   1  12  -2  316.64   21.51
  -1 -12  -2  278.01   20.72
  -1 -12   2  306.23   21.23
   1 -12  -2  259.86   21.99
   1 -12   3   96.82    7.04
   1  12  -3   97.45    7.04
  -1 -12   3   95.55    6.78
  -1  12  -3   95.19    6.98
  -1  12  -3   85.11   13.06
   1  12   3   93.57   14.43
   1 -12  -3   89.17   10.63
  -1 -12  -3   94.48   11.88
  -1  12   3  104.42   16.79
   1 -12  -3   81.59   12.90
  -1 -12  -3   69.58   11.90
  -1  12  -3   90.34   14.11
   1  12  -3   91.35   12.97
  -1 -12   3   91.55   11.52
   1 -12  -3   87.88    6.57
   1 -12  -3   98.34   13.39
  -1 -12  -3   92.89   12.17
   1  12   3  101.25   14.73
  -1  12  -3   94.10   11.59
   1  12  -3   86.44   11.61
  -1 -12   3  101.70   12.09
  -1  12   3   80.95   10.75
  -1  12  -3   96.43   12.14
   1 -12   4    0.34    1.60
  -1  12  -4    1.04    1.83
  -1 -12   4    1.64    1.58
   1  12   4   -1.28    3.95
   1 -12  -4   -0.22    5.15
  -1  12  -4    5.17    5.31
  -1 -12  -4    1.12    4.62
  -1  12   4    1.94    4.83
   1  12  -4   -0.84    5.05
  -1 -12   4    1.15    2.70
  -1 -12  -4    1.67    3.01
   1 -12  -4    4.86    4.97
  -1  12  -4    3.40    5.59
  -1 -12  -4    2.74    4.87
   1  12  -4    2.15    1.70
   1 -12  -4    2.61    1.96
   1 -12  -4    1.76    4.29
  -1  12  -4    0.22    4.30
  -1  12   4   -1.65    5.16
  -1  12  -4    2.34    3.32
   1  12   4    0.03    3.21
   1  12  -4    3.20    4.60
  -1 -12  -4    0.04    4.46
   1 -12   5    8.43    3.45
  -1 -12   5    8.70    2.49
  -1  12   5   14.89    7.45
   1  12   5    7.08    3.07
   1 -12  -5    9.38    6.37
  -1 -12  -5   11.27    5.92
  -1  12  -5    7.85    5.22
  -1 -12   5   12.56    4.74
  -1 -12  -5    8.63    5.86
   1 -12  -5    1.66    5.53
  -1 -12  -5    5.40    7.59
  -1  12  -5    8.24    4.54
   1  12  -5    7.12    2.43
  -1  12  -5   10.99    3.05
   1 -12  -5   10.01    3.38
   1  12  -5   11.46    6.09
  -1  12  -5   11.91    7.42
  -1 -12  -5    8.16    2.82
  -1  12  -5    6.76    4.90
  -1  12   5    3.19    4.02
   1 -12  -5    7.05    6.19
   1  12   5    6.93    4.88
   1 -12   6    8.19    2.55
  -1 -12   6    4.87    1.79
  -1 -12  -6    4.98    3.68
   1 -12  -6    3.20    4.78
  -1  12  -6    6.75    2.46
  -1 -12  -6    5.84    4.40
   1 -12  -6    5.09    6.11
  -1 -12   6    3.23    4.44
  -1 -12  -6    6.37    5.29
  -1  12  -6    5.94    6.26
   1  12  -6    5.81    4.84
   1 -12  -6   -0.11    6.95
  -1 -12  -6    2.21    2.87
   1  12   6   -0.18    5.01
  -1  12  -6    3.54    2.48
  -1  12   6    3.10    2.70
  -1  12  -6    2.53    3.89
   1  12  -6    5.82    2.52
  -1  12  -6    8.26    2.30
   1 -12  -6    5.64    2.71
   1  12   7 1352.27   31.28
   1  12   7 1408.35   34.79
  -1  12   7 1440.56   35.70
   1 -12   7 1472.35   33.74
  -1  12  -7 1429.59   30.18
   1  12  -7 1519.91   31.33
  -1 -12   7 1543.11   31.61
   1 -12  -7 1486.54   57.26
  -1  12  -7 1561.02   64.29
  -1 -12   7 1387.27   26.99
  -1 -12  -7 1498.81   29.89
   1 -12  -7 1441.58   29.58
   1  12  -7 1426.83   28.73
   1 -12   7 1512.61   29.54
  -1  12   7 1459.48   34.83
   1  12   7 1440.86   32.19
  -1 -12   7 1505.27   31.67
   1 -12   7 1406.13   32.74
  -1 -12  -7 1514.36   60.86
   1 -12  -7 1458.14   59.67
  -1 -12   7 1448.37   55.49
  -1  12  -7 1555.80   68.20
  -1  12  -7 1463.82   55.46
   1 -12  -7 1433.96   61.35
   1  12   7 1451.50   63.85
  -1  12   7 1424.87   58.71
   1  12  -7 1469.71   58.80
  -1  12  -8  169.06   19.41
   1  12  -8  187.95   21.55
   1  12   8  191.36   22.99
   1 -12  -8  195.44   22.10
  -1  12   8  190.84   21.84
   1 -12  -8  156.65   19.50
   1  12   8  193.65   12.97
   1  12  -8  189.37   10.03
  -1  12   8  197.17   13.42
   1 -12   8  199.58   12.83
  -1  12  -8  178.67   10.85
   1  12  -8  184.66   11.43
  -1 -12   8  193.51   11.72
  -1 -12  -8  196.61   21.99
   1 -12  -8  209.34   22.05
  -1  12  -8  191.49   23.84
  -1 -12   8  180.29   10.23
  -1  12   8  179.83   12.24
   1 -12   8  197.73   13.68
   1 -12   8  190.94   11.00
  -1  12   8  192.29   12.84
   1  12   8  194.51   11.87
   1 -12   8  179.72   12.49
  -1 -12   8  190.44   11.78
   1 -12  -8  192.45   22.69
  -1 -12   8  175.35   19.86
  -1 -12  -8  181.23   21.36
  -1 -12  -8  196.21   22.79
   1  12  -8  193.26   10.77
   1 -12  -8  198.16   11.30
  -1 -12  -8  191.87   11.14
   1  12  -9  332.26   13.32
   1  12   9  317.38   17.10
   1 -12   9  336.54   16.51
  -1  12  -9  320.56   15.38
   1  12  -9  349.62   15.92
  -1  12  -9  363.02   34.30
   1 -12  -9  351.39   31.64
  -1 -12  -9  372.97   31.79
  -1 -12   9  307.68   13.89
   1  12   9  290.27   15.66
   1 -12   9  362.69   14.17
  -1 -12   9  361.80   14.41
  -1  12   9  320.97   16.01
   1 -12   9  312.38   14.39
   1 -12   9  325.24   17.42
   1  12   9  349.42   16.17
  -1  12   9  329.35   13.84
  -1 -12   9  339.98   16.17
   1 -12   9  312.91   16.25
  -1 -12  -9  342.37   31.61
   1 -12  -9  355.65   15.57
   1 -12  -9  332.79   30.06
  -1 -12  -9  339.96   14.86
   1  12  -9  335.57   14.70
   1  12  10   70.50    8.16
  -1  12  10   66.12    7.58
  -1 -12  10  116.85    8.66
   1 -12  10   77.07    7.25
  -1  12  10   71.78    7.82
  -1 -12  10   78.21    6.80
   1 -12  10   72.92    7.42
  -1  12  10   63.44    7.59
  -1 -12  10   81.27    7.87
   1 -12  10   70.10    7.51
   1  12  10   64.04    7.90
   1 -12 -10   81.32   15.20
  -1 -12 -10   84.66   14.89
  -1  12 -10   71.91   16.06
  -1 -12  10   76.48    7.81
  -1  12  10   68.32    6.47
   1 -12  10   63.46    6.87
  -1  12 -10   80.29   16.53
  -1 -12 -10   62.61   12.77
  -1  12 -10   74.01    7.74
   1  12 -10   72.36    7.57
   1 -12  10   75.65    7.61
   1  12 -10   76.02    7.23
  -1 -12 -10   67.68    6.50
   1  12 -10   75.22    6.60
   1  12  10   64.73    7.96
  -1  12  10   55.39    8.12
  -1 -12  11    0.36    2.04
  -1  12  11    2.01    2.01
   1  12  11    3.40    2.39
   1 -12  11    4.28    3.39
  -1  12  11    1.08    1.59
  -1 -12  11    2.37    2.77
   1  12  11    0.15    1.99
   1 -12  11    0.85    2.26
   1  12  11    1.83    2.79
  -1  12  11    0.77    1.63
   1 -12  11   -1.55    2.90
   1 -12  11   -1.84    2.67
  -1 -12  11    0.60    1.79
  -1  12 -11    0.22    2.20
   1  12 -11   -0.07    1.96
   1  12 -11   -0.06    1.50
  -1  12 -11   -0.01    5.30
   1 -12 -11    0.95    3.00
  -1 -12 -11   -2.76    6.68
  -1 -12  12   32.15    4.50
   1  12  12   28.07    5.08
  -1  12  12   29.07    4.58
   1 -12  12   29.01    4.10
   1  12  12   29.34    4.32
  -1  12  12   31.20    4.08
  -1  12 -12   32.43    5.30
   1  12 -12   36.36    5.60
   1  12  12   34.90    5.04
  -1  12  12   30.07    5.19
   1 -12  12   33.95    4.45
  -1 -12  12   36.85    4.61
  -1 -12 -12   32.44    9.23
  -1 -12 -12   30.39    4.52
   1 -12 -12   36.28    5.07
  -1  12 -12   40.77   13.69
   1 -12 -12   32.44   10.94
   1 -12  13   -0.16    1.85
  -1 -12  13   -1.42    2.10
   1 -12 -13   -4.73    2.93
  -1 -12 -13   -1.92    2.18
   1  12  13   -1.06    1.31
  -1  12  13   -0.78    1.18
  -1  12 -13    0.02    2.12
   1  12  13    1.21    1.61
  -1  12  13    0.74    1.45
   1  12 -13    1.80    2.35
   1 -12 -13    1.97    1.71
  -1  12  13    1.63    2.02
   1  12  13    2.32    1.86
   1 -12  13    0.16    1.52
  -1 -12  13    0.97    1.61
   1 -12  14    4.41    1.56
  -1 -12  14    4.11    1.53
   1  12  14    4.46    2.08
  -1  12  14    1.93    1.27
  -1  12  14    4.95    1.60
   1  12 -14    6.40    2.50
   1  12  14    3.74    1.32
   1 -12  14    4.87    1.77
  -1 -12  14    5.23    1.86
  -1  12  14    5.05    1.45
  -1  12  15    8.52    1.37
  -1 -12  15   10.20    1.68
   1  12 -15    6.83    1.64
   1 -12  15    7.90    1.53
  -1 -12  15    2.74    1.29
   1  12  15    8.42    1.46
  -1  12  15    7.20    1.48
   1  12  15    7.93    1.61
   1  13   0   17.78    7.80
  -1  13   0   12.88    3.25
   1 -13   0   11.49    5.63
  -1  13   0   18.54    5.09
   1  13   0    9.02    4.39
   1 -13   0   11.72    2.57
  -1  13   0   13.17    2.68
  -1 -13   0   11.36    2.63
   1 -13   0   13.81    3.36
  -1  13   0   13.71    3.56
  -1  13   1   17.59    3.62
   1 -13   1   12.01    2.99
   1 -13  -1   12.48    2.72
  -1  13   1    9.04    3.93
  -1  13  -1   15.59    5.12
   1  13  -1   15.31    6.46
   1  13   1   12.41    4.99
   1 -13  -1   18.74    5.53
  -1 -13  -1   17.44    6.04
  -1 -13   1   15.21    4.19
   1 -13  -1   13.56    2.84
  -1  13  -1   14.06    3.07
  -1 -13   1   16.41    2.74
   1  13  -1   17.57    5.26
  -1 -13  -1   16.22    6.26
  -1 -13   1   14.58    4.42
   1  13   1   21.26    6.58
   1 -13  -1   16.32    5.80
  -1  13   1   13.30    5.13
  -1  13  -1   12.83    3.47
  -1  13   2   87.72    7.50
   1  13  -2   89.95    7.07
  -1 -13   2   75.73    6.51
   1 -13  -2   81.74    5.98
  -1  13  -2   85.75   12.54
  -1 -13   2   75.73    9.99
  -1  13  -2   70.52   12.86
  -1 -13  -2   89.48   13.25
   1 -13  -2   77.83   12.02
   1 -13  -2   84.54    6.68
  -1  13  -2   77.08    6.43
  -1  13  -2   92.22   11.70
   1  13  -2   84.78   12.00
  -1  13   2   82.35   11.58
   1 -13  -2   75.73   12.42
   1  13   2   84.66   13.44
  -1 -13  -2   83.09   12.34
  -1 -13   2   89.21   12.96
   1 -13   3    4.12    2.07
  -1 -13   3    5.00    2.36
   1  13  -3    3.95    1.94
  -1  13   3    4.91    2.54
  -1  13  -3    4.83    2.12
  -1  13   3   -0.11    5.61
   1  13   3    5.10    4.13
  -1  13  -3    5.10    2.57
  -1 -13  -3    4.37    4.77
   1 -13  -3    0.85    3.69
  -1  13  -3    0.98    3.38
  -1 -13   3    7.35    3.56
   1  13  -3   -0.69    4.86
  -1 -13  -3    5.98    3.65
   1 -13  -3    3.71    1.97
  -1  13   3    0.93    2.94
   1  13   3    2.73    2.63
   1 -13  -3    3.35    2.98
  -1  13  -3   -0.33    2.61
  -1 -13  -3   -0.13    2.23
  -1  13  -3    5.73    3.97
  -1 -13   3    4.69    3.63
   1  13  -3    0.97    2.52
   1  13  -4    4.76    2.55
  -1 -13   4    3.55    1.50
  -1  13  -4    2.68    1.27
   1 -13   4    3.54    2.50
   1  13   4    1.19    3.53
  -1  13   4    3.38    4.91
  -1  13  -4    7.87    5.82
  -1  13  -4    0.11    4.04
  -1 -13   4    1.92    2.93
   1 -13  -4    3.94    3.99
   1  13  -4   -0.50    5.26
  -1 -13  -4   -0.71    3.34
  -1 -13  -4    1.04    4.44
   1 -13  -4    4.15    2.37
  -1  13  -4    2.16    4.13
   1 -13  -4    0.81    4.23
   1  13   4    6.06    3.38
  -1 -13  -4    1.94    3.84
  -1  13  -4    6.51    3.02
   1  13  -4    2.83    2.97
   1 -13   5   77.58    7.59
   1  13  -5   80.62    7.54
  -1  13  -5   87.32    7.42
  -1 -13   5   79.41    7.38
   1 -13  -5   88.64   12.74
  -1  13  -5   83.59   13.47
  -1  13   5   82.80   15.97
   1  13   5   79.13   13.63
   1 -13  -5   66.15   13.76
   1  13  -5   72.74   13.81
  -1 -13  -5   81.37   14.63
  -1  13  -5   68.82   13.53
  -1 -13   5   86.35   13.24
  -1  13   5   70.97   11.46
  -1  13  -5   89.22   13.42
   1 -13  -5   70.48   12.40
  -1 -13  -5   78.59   13.19
   1  13  -5   76.31   13.42
  -1  13  -5   80.25   11.90
   1  13   5   65.94   12.17
   1 -13  -5   83.78    7.41
   1 -13   6    2.17    1.65
  -1 -13   6   -1.31    3.13
  -1 -13  -6    3.46    3.13
   1 -13  -6    1.27    1.91
   1  13  -6    2.55    2.67
  -1  13   6    2.50    2.62
   1 -13   6    0.55    1.71
  -1 -13   6   -0.14    2.94
  -1  13  -6    1.38    4.20
  -1 -13  -6    0.05    5.67
   1 -13  -6    6.15    6.22
  -1 -13   6    0.86    2.18
   1 -13   6    0.28    2.45
   1 -13  -6    2.10    4.80
  -1  13  -6   -1.97    4.48
   1 -13   6    0.97    3.04
  -1  13  -6    1.32    1.75
  -1 -13   6    1.49    2.76
  -1  13   6    3.37    1.82
  -1  13   6    1.15    2.80
   1  13   6   -0.51    2.38
   1  13   6    1.98    2.13
   1  13   6    4.07    3.07
  -1  13   6    0.43    5.36
  -1 -13  -6  -15.21    5.82
  -1  13  -6    1.46    4.30
  -1  13  -6   -2.11    6.65
   1 -13  -6    4.60    5.48
  -1  13   7   15.14    4.60
   1 -13  -7   14.34    3.05
   1  13   7   14.51    3.96
   1  13   7   12.36    3.69
  -1  13   7    7.63    4.03
  -1 -13   7   13.35    3.17
   1 -13   7   14.89    3.72
   1 -13  -7   12.74    4.12
  -1  13  -7   17.44    6.09
  -1 -13  -7   19.72    3.96
   1  13  -7   13.56    2.85
  -1 -13   7   15.79    3.53
   1 -13  -7   11.37    6.47
  -1  13  -7   17.04    3.79
  -1  13  -7   23.28    9.18
   1  13  -7   32.96    9.51
   1  13   7    6.61    5.18
  -1  13   7   12.17    3.85
   1 -13   7   14.16    3.62
   1  13   7   14.75    2.96
   1 -13   7   11.93    3.71
  -1 -13   7   12.45    2.99
  -1 -13   7   13.28    5.88
   1 -13  -7    4.79    5.64
  -1 -13  -7    8.53    3.77
  -1  13  -7   12.37    5.90
  -1  13  -7   13.63    3.64
  -1 -13  -7   13.80    3.60
   1 -13  -7   12.59    3.14
   1  13  -7   10.49    2.35
  -1  13   8  107.53   10.17
   1  13   8  109.67   10.38
   1 -13  -8   97.04    7.97
   1  13  -8  110.17    7.65
   1  13  -8   98.87    8.59
  -1 -13   8  111.51    9.52
   1 -13   8  109.19   10.02
  -1  13  -8  104.49    8.53
  -1  13  -8  115.68   18.52
   1 -13  -8  121.86   17.81
  -1 -13  -8  121.42   17.84
  -1 -13  -8  113.71    8.97
  -1  13   8   95.37    9.53
   1 -13   8  104.63   10.13
  -1  13   8   99.54    9.66
   1 -13   8  101.17    8.35
   1  13   8  103.52    8.82
   1 -13   8   98.84    9.36
  -1 -13   8  112.36    9.46
   1 -13  -8  104.79    8.40
  -1  13  -8  110.71   19.00
  -1 -13  -8  109.58   18.54
  -1 -13  -8  112.92   18.65
   1 -13  -8  107.84   16.49
   1 -13  -8   99.24   15.83
  -1  13  -8  133.41   20.06
   1  13   8   90.84   17.61
   1  13   9  213.33   14.03
  -1  13   9  230.23   14.98
   1  13  -9  253.64   11.76
   1  13  -9  233.84   13.21
   1 -13   9  247.76   14.78
  -1  13  -9  247.99   13.44
  -1  13  -9  267.35   28.62
  -1 -13  -9  258.85   26.01
  -1  13   9  252.24   14.13
  -1 -13   9  264.37   13.35
   1 -13   9  247.22   15.06
   1 -13   9  242.05   12.46
   1  13   9  241.35   13.20
  -1 -13   9  244.95   13.76
  -1  13   9  250.24   11.70
   1 -13   9  220.18   13.37
   1  13   9  227.12   14.02
  -1 -13  -9  259.07   25.59
  -1  13  -9  273.69   30.94
   1 -13  -9  267.41   13.72
   1 -13  -9  296.71   29.14
  -1 -13  -9  261.05   13.10
   1  13 -10   93.57    6.96
  -1  13  10   82.56    8.71
   1  13  10   78.13    8.08
  -1 -13  10   75.86    7.21
   1  13  10   77.02    8.14
  -1  13  10   74.09    8.20
   1 -13  10   81.84    7.20
   1  13  10   72.93    8.61
  -1 -13  10   88.28    7.95
   1 -13  10   80.11    8.37
  -1  13  10   70.30    7.98
  -1 -13  10   91.02    8.32
   1  13  10   79.68    7.53
   1 -13  10   42.17    5.94
  -1 -13  10   83.66    7.95
  -1  13  10   79.20    6.95
   1 -13  10   75.40    7.61
  -1  13 -10   83.32    8.05
   1  13 -10   79.58    7.99
  -1 -13 -10   82.46    7.35
  -1  13  10   97.19    8.55
   1 -13  10   92.13    7.08
   1 -13 -10   93.44   16.34
   1 -13 -10   96.71    8.15
  -1 -13 -10   83.90   15.58
  -1  13 -10   83.14   17.36
  -1 -13 -11   40.82   10.17
  -1  13 -11   39.56   12.22
   1 -13 -11   40.26    5.51
  -1  13  11   37.18    4.55
   1 -13  11   33.50    5.15
   1 -13  11   29.61    4.32
   1  13  11   36.64    5.09
  -1  13  11   34.62    5.43
  -1 -13  11   41.26    5.63
   1 -13  11   32.68    4.82
   1  13  11   27.58    5.53
  -1  13  11   33.58    5.67
   1  13  11   40.29    5.76
  -1 -13  11   38.74    4.61
   1 -13  11   38.62    4.83
  -1  13 -11   38.69    5.62
   1  13 -11   40.48    5.72
  -1 -13  12   -0.74    1.60
   1 -13  12    0.06    1.41
  -1  13 -12    0.02    1.97
   1 -13 -12    0.82    1.64
  -1 -13 -12    3.37    2.38
   1 -13 -12   -2.87    3.83
  -1 -13 -12    3.28    3.91
   1 -13 -12   -2.94    2.15
  -1  13  12    0.94    1.71
  -1  13 -12    0.13    1.75
   1  13  12    2.23    1.52
  -1  13  12   -1.22    2.58
   1  13 -12   -1.34    2.16
  -1 -13  12   -0.84    2.02
   1  13  12   -0.94    2.31
   1 -13  12   -0.82    1.71
  -1  13  12    0.84    1.35
   1 -13  13   19.70    3.08
   1 -13  13   14.80    2.99
  -1 -13  13   21.06    3.46
  -1  13  13   19.16    2.99
   1  13  13   19.49    3.79
  -1  13  13   24.31    3.12
  -1  13 -13   17.82    2.99
   1  13  13   22.60    3.73
  -1  13  13   16.94    3.29
   1  13 -13   26.50    3.87
   1 -13 -13   15.92    2.74
  -1 -13  13   27.19    3.51
   1 -13  13   23.63    2.85
  -1  13 -13   23.89    3.56
  -1  13  14    6.94    1.47
  -1 -13  14    8.13    1.59
   1 -13  14    8.58    1.74
   1  13 -14    6.73    1.97
  -1 -13  14    6.07    1.49
   1 -13  14    5.51    2.18
   1  13  14    6.99    1.90
   1  13  14    5.86    1.86
  -1  13  14    7.27    1.62
  -1  13  15    9.77    1.54
   1  13  15    9.72    1.56
  -1  14   0    0.54    2.63
   1  14   0   -0.11    3.73
  -1 -14   0    1.02    1.53
   1 -14   0    0.26    1.89
  -1  14   0   -1.03    1.78
  -1  14   0    1.23    2.10
  -1 -14   0   -0.13    1.86
   1 -14   0   -2.55    2.61
  -1 -14   0   -1.24    3.15
  -1  14   0    1.50    2.37
   1  14   0   -1.64    2.62
  -1  14   1   34.79    6.05
  -1  14   1   35.15    7.00
   1 -14  -1   35.61    7.91
  -1  14  -1   38.98    7.81
   1  14  -1   35.59    7.66
  -1 -14   1   40.90    9.22
   1  14   1   29.14    7.61
  -1  14  -1   34.67    8.96
   1  14  -1   35.96    9.01
  -1 -14   1   37.75    7.26
  -1 -14  -1   32.97    7.40
   1 -14  -1   44.58    8.91
  -1  14  -1   38.30    4.56
   1 -14  -1   37.25    4.57
  -1 -14  -1   35.76    4.06
  -1 -14   1   38.31    4.05
  -1  14   1   39.55    5.58
  -1  14  -1   35.90    5.07
   1 -14   1   32.67    4.80
  -1 -14   1   42.90    4.63
  -1  14  -2   -0.13    4.62
   1 -14  -2    2.20    2.59
  -1 -14  -2   -0.50    2.48
   1  14   2    1.65    3.40
  -1 -14   2   -1.27    3.81
  -1  14   2   -1.40    2.41
   1  14  -2   -2.19    5.13
  -1  14  -2    2.27    3.39
   1  14  -2    1.03    2.98
   1 -14  -2    1.58    3.59
  -1 -14   2    6.39    4.56
  -1 -14  -2   -3.01    3.71
   1 -14  -2    0.92    2.15
  -1 -14  -2    2.60    2.53
  -1  14  -2    1.95    1.32
  -1 -14   2    5.10    2.77
   1 -14   2    0.49    2.03
  -1  14   2    4.83    2.76
   1 -14  -2   -0.64    1.48
   1  14  -3   26.45    7.70
   1  14   3   33.98    9.99
   1 -14  -3   27.87    6.84
  -1  14  -3   27.92    7.05
  -1 -14  -3   28.72    7.53
  -1  14   3   23.60    4.34
  -1  14  -3   23.42    8.08
   1  14   3   24.81    8.76
  -1  14   3   27.67    9.59
  -1 -14  -3   19.79    6.04
   1 -14  -3   23.04    6.82
  -1 -14   3   34.03    8.53
  -1  14  -3   32.36    9.37
  -1 -14  -3   32.08    4.55
   1 -14  -3   28.58    4.40
  -1  14  -3   27.36    4.19
   1 -14   3   25.82    4.50
   1  14  -3   26.41    4.12
  -1 -14   3   29.19    4.48
  -1  14   3   28.44    4.02
   1  14  -4   13.47    4.73
   1 -14  -4   10.98    4.47
   1  14   4   16.94    3.94
  -1  14  -4   18.18    5.58
  -1 -14  -4   19.18    6.43
   1 -14  -4   23.02    6.89
   1  14  -4   20.81    7.94
  -1 -14  -4   20.19    7.68
  -1 -14   4   17.25    6.42
  -1  14  -4   18.19    6.14
  -1  14   4   19.34    8.84
  -1  14  -4   13.88    2.66
   1  14   4   15.81    6.57
   1  14  -4   19.62    4.10
   1 -14   4   14.11    3.64
  -1  14  -4   18.12    3.60
  -1 -14   4   15.19    3.27
   1 -14  -4   22.52    4.09
  -1 -14  -4   20.89    4.13
   1  14   5   12.71    3.41
   1  14   5    7.23    2.36
  -1  14   5   11.07    3.63
   1 -14  -5   14.15    2.62
  -1  14   5    6.85    3.19
  -1  14  -5   13.07    2.94
  -1 -14   5   14.29    3.76
   1 -14   5   11.46    3.08
   1  14  -5   14.99    3.77
  -1  14   5    9.56    6.15
   1  14   5    9.52    6.80
  -1 -14   5    8.05    2.95
   1  14  -5   13.44    3.25
  -1  14   5   12.61    3.29
   1  14  -5   13.97    3.27
  -1  14  -5   12.26    2.64
   1 -14   5   11.03    1.77
  -1 -14   5   15.78    2.75
  -1  14   5   15.54    4.12
  -1 -14  -5    7.62    5.06
  -1 -14   5   15.19    6.75
   1  14  -5    3.44    2.93
   1 -14  -5   16.25    6.68
  -1  14  -5   16.16    6.06
   1 -14   5   14.48    3.97
  -1 -14   5   13.75    2.90
   1 -14   5   10.62    3.08
   1 -14  -5   12.83    5.56
  -1 -14  -5    6.17    7.29
   1  14  -5   10.42    4.96
  -1  14  -5    9.49    4.19
   1  14   5   11.55    3.44
   1 -14  -5   12.18    3.40
  -1 -14  -5   13.62    3.53
   1 -14  -6    2.16    2.34
   1  14   6    2.44    3.16
  -1  14   6    6.11    3.78
   1  14   6    6.10    2.00
  -1  14   6    2.02    1.93
   1 -14   6    2.03    2.67
   1  14  -6    2.93    2.55
  -1 -14   6    3.00    1.82
  -1  14  -6    2.72    2.01
   1 -14  -6    3.32    4.87
  -1 -14  -6  -18.84    6.64
  -1 -14   6    5.77    2.57
   1  14  -6    6.42    1.82
  -1  14  -6    4.18    1.53
  -1  14   6    3.92    2.39
   1 -14   6    5.07    2.70
  -1 -14   6    6.05    2.62
  -1 -14  -6    5.32    6.34
  -1  14  -6   -2.11    4.22
   1 -14  -6    8.15    5.02
  -1 -14   6   -1.91    2.83
   1  14  -6    2.42    2.45
  -1 -14  -6   -0.57    3.64
   1 -14   6    3.51    2.11
   1 -14   6    4.57    2.42
  -1 -14   6    2.69    1.83
   1 -14  -6    7.48    3.57
  -1 -14  -6    4.83    2.20
   1  14  -6    2.40    4.07
  -1  14  -6    2.72    4.97
   1 -14  -6    0.40    9.48
  -1  14  -6    0.19    6.98
   1  14   6   -0.22    7.12
  -1  14   7  499.85   21.67
   1  14  -7  526.49   17.05
   1 -14  -7  510.27   18.85
   1  14   7  481.22   21.42
   1 -14   7  481.27   20.46
  -1 -14   7  537.56   19.92
  -1  14  -7  502.81   18.95
   1  14  -7  508.00   19.08
  -1 -14  -7  552.19   36.40
   1 -14  -7  518.24   34.54
   1 -14  -7  512.87   18.98
  -1 -14  -7  531.23   18.94
  -1  14  -7  505.27   18.37
  -1 -14   7  516.11   18.42
  -1  14   7  467.86   20.44
   1 -14   7  508.71   18.04
   1  14   7  484.95   18.52
  -1 -14   7  519.34   19.61
   1 -14   7  450.50   19.56
   1 -14   7  503.24   19.74
  -1 -14   7  468.33   33.05
  -1  14  -7  508.46   39.76
   1  14  -7  505.22   37.81
   1 -14  -7  510.84   17.81
   1 -14  -7  537.27   37.98
  -1 -14  -7  500.39   36.27
   1  14   7  443.48   36.92
   1 -14  -7  462.13   35.45
  -1  14  -7  511.95   37.24
   1  14  -7  483.27   35.68
  -1  14  -7  529.34   35.57
  -1 -14  -8  102.50    8.61
  -1  14  -8   97.55    8.04
  -1  14   8   88.08    8.27
  -1 -14   8   90.19    7.86
   1 -14   8  104.72   10.08
   1 -14   8   87.08    8.01
  -1  14   8   85.77    8.73
   1  14   8   92.54    8.13
  -1 -14   8   83.32    8.13
   1 -14   8   81.59    8.36
   1 -14  -8   95.38   14.75
  -1 -14  -8   94.01   14.62
  -1 -14   8  100.74    9.08
  -1  14  -8   94.50    8.47
   1 -14   8   93.79    9.29
   1  14  -8   94.23    8.49
  -1 -14  -8   96.21   15.40
   1 -14  -8  106.98    8.67
  -1  14  -8   98.38   17.83
   1  14  -8   97.08   16.25
   1 -14  -8  100.94   17.37
   1  14   8   84.42    9.10
   1 -14  -8   94.33    8.24
   1  14  -8   97.56    7.08
  -1  14   9  136.26   11.45
   1  14   9  132.02   10.99
   1  14  -9  137.61    8.27
   1 -14   9  138.65   10.94
  -1  14  -9  138.75   10.03
   1  14  -9  142.43   10.43
  -1  14   9  133.04   10.37
  -1  14  -9  145.59    9.59
   1 -14   9  140.46   11.45
   1 -14   9  128.75    9.33
  -1 -14   9  144.20    9.82
   1  14   9  139.17    9.47
  -1 -14   9  132.58   10.19
  -1  14   9  147.03    8.70
   1 -14   9  122.33   10.14
   1  14   9  117.85   10.46
  -1 -14  -9  156.53   20.88
  -1  14  -9  145.43   22.59
   1  14  -9  130.83   19.77
   1 -14  -9  141.92   10.09
   1 -14  -9  154.45   21.01
  -1 -14  -9  135.08    9.49
   1  14  10   -0.68    3.64
   1 -14 -10    3.40    2.03
  -1  14  10    3.36    3.24
  -1 -14  10    1.28    2.53
   1  14  10    2.02    2.18
  -1  14  10    0.64    1.79
  -1 -14  10    4.10    2.56
   1 -14  10    1.45    2.05
  -1 -14  10    4.62    2.66
   1 -14  10    1.94    2.73
   1  14  10    1.40    1.97
  -1  14  10    1.59    2.57
   1  14  10    1.58    1.43
  -1  14  10    2.20    1.46
   1 -14  10   -0.84    2.59
  -1 -14  10    0.47    2.17
  -1  14  10    3.25    2.09
  -1  14 -10    3.69    2.24
   1 -14  10   -3.19    2.88
  -1  14 -10    2.73    2.00
   1  14 -10   -0.18    1.73
  -1 -14 -10    1.72    1.88
   1 -14 -10    4.98    3.18
  -1 -14 -10    3.56    4.63
  -1  14 -10    7.39    3.24
   1  14 -10   -4.97    7.54
   1  14  11   17.06    3.68
  -1  14  11   15.02    4.12
   1 -14  11   18.06    4.32
  -1 -14  11   14.19    3.43
   1  14  11   13.62    4.12
   1 -14  11   19.48    4.16
  -1  14  11   10.65    2.75
   1  14  11   13.09    2.55
   1 -14  11   13.00    3.14
  -1 -14  11   11.98    3.03
  -1  14  11   15.42    3.06
  -1  14 -11   18.31    3.67
   1  14 -11   14.55    3.75
   1 -14  11   17.28    2.59
  -1  14 -11   18.67    3.78
  -1 -14 -11   17.92    3.80
   1 -14 -11   20.16    4.44
   1 -14 -11   11.26    7.91
  -1 -14 -11   22.29    6.89
  -1  14 -12   17.24    2.87
   1 -14  12   17.88    3.03
   1 -14 -12   15.72    3.21
  -1 -14 -12   19.13    3.53
   1 -14 -12   21.42    3.72
  -1  14  12   20.45    2.95
   1  14 -12   22.00    3.79
  -1  14 -12   19.61    3.71
   1  14  12   20.02    3.24
  -1  14  12   16.13    3.77
   1 -14 -12   20.85    3.42
   1  14  12   16.45    2.98
  -1  14  12   14.88    2.73
  -1 -14  12   18.91    3.21
   1 -14  12   14.75    3.14
   1 -14  13    1.73    1.62
  -1  14  13    4.39    1.83
   1  14  13    2.02    1.38
  -1 -14  13    3.96    1.60
  -1  14  13    4.57    1.28
  -1  14 -13    1.42    1.24
   1  14 -13    3.84    1.87
   1 -14  13   -0.38    1.34
   1 -14 -13    3.01    1.58
   1  14 -13    3.74    1.95
   1  14  13    2.39    1.71
   1 -14 -13    2.18    1.25
  -1  14  13    3.48    1.62
   1  14 -14   14.99    2.54
  -1  14 -14   12.33    2.22
   1 -14  14    6.84    2.00
  -1 -14  14    6.10    1.92
  -1 -14  14   12.81    2.04
   1  14  14   12.55    2.48
   1  14  14   11.79    1.89
  -1  14  14   11.01    2.00
  -1  15   0    4.16    4.93
   1  15   0    6.45    3.85
  -1 -15   0   10.41    2.64
  -1 -15   0   18.45    5.87
  -1  15   0   14.40    5.35
   1  15   0    1.86    3.92
  -1  15   0    7.20    2.88
  -1 -15   0    7.37    1.49
   1 -15   0    2.76    2.05
   1 -15   1   21.14    4.04
  -1  15   1   26.14    5.01
  -1 -15  -1   20.38    3.75
  -1 -15   1   25.23    4.02
  -1  15  -1   21.96    3.72
   1 -15  -1   18.49    3.25
   1  15   1   23.01    8.68
  -1  15  -1   20.31    7.30
   1  15  -1   21.45    7.22
  -1 -15   1   28.13    5.46
  -1 -15  -1   25.02    8.14
  -1 -15   1   23.22    6.22
   1  15  -1   21.23    5.99
   1 -15  -1   17.34    5.38
  -1  15  -1   30.40    7.25
  -1  15  -1   24.13    3.96
  -1 -15  -1   24.64    3.64
  -1 -15   1   29.04    3.86
   1 -15  -2    4.04    2.21
  -1 -15  -2    3.68    1.77
   1 -15   2    3.55    1.88
  -1  15   2    5.94    2.55
  -1 -15   2    3.52    2.06
  -1  15  -2    3.58    2.30
  -1  15  -2    8.12    5.49
   1  15  -2    7.58    5.93
   1  15   2   13.55    7.36
  -1  15   2    6.49    5.55
  -1 -15   2    6.32    3.36
  -1 -15  -2   -1.77    6.24
   1 -15  -2   -0.85    5.18
   1 -15  -2    4.34    1.75
  -1 -15  -2    6.25    2.80
  -1  15  -2    5.34    2.26
  -1 -15   2   12.24    4.68
  -1  15  -2    5.89    2.90
   1  15   2    5.65    7.07
   1 -15  -2    2.79    5.04
   1  15  -2    6.73    4.87
  -1  15   3   14.97    4.70
   1  15   3   18.01    4.18
  -1  15   3   13.04    3.55
   1  15   3   14.86    3.83
   1 -15  -3   22.60    4.49
  -1 -15  -3   14.80    3.46
   1 -15   3   16.81    3.80
  -1 -15   3   20.05    3.73
   1  15  -3   21.57    7.21
   1  15   3   20.57    7.89
  -1  15   3   19.00   10.41
  -1  15  -3   14.92    3.27
  -1  15  -3   18.82    3.97
   1 -15  -3   19.59    4.35
  -1 -15  -3   23.14    3.88
  -1  15   3   20.61    4.29
  -1  15  -3   19.60    4.13
   1  15  -3   22.27    4.25
  -1  15   3   16.47    3.34
   1 -15   3   17.96    3.30
   1  15   3   14.30    3.11
  -1 -15   3   20.72    4.29
   1 -15   3   20.77    4.15
  -1 -15   3   22.34    3.38
   1 -15   3   20.25    3.94
   1 -15  -3   16.95    3.04
  -1 -15   3   17.74    5.62
  -1 -15  -3   13.40    5.50
   1 -15  -3   18.62    5.75
  -1  15  -3   26.80    8.31
   1 -15  -3   13.95    5.37
  -1 -15  -3   19.33    8.26
   1  15  -3   20.95    7.85
   1  15   3   20.52    7.55
   1  15  -4   31.20    4.92
   1  15   4   32.70    5.86
  -1  15   4   29.55    6.00
  -1  15   4   30.19    5.13
   1 -15  -4   33.99    4.89
   1  15   4   28.88    4.51
   1 -15   4   30.30    5.57
   1  15  -4   30.88    5.12
  -1 -15   4   35.17    5.35
   1  15   4   28.68    8.29
  -1  15   4   24.71    5.76
  -1  15  -4   30.47    8.69
  -1 -15   4   18.80    3.83
  -1  15   4   32.11    5.58
  -1  15  -4   38.77    5.66
   1  15  -4   40.51    5.30
  -1 -15   4   34.35    4.54
   1 -15   4   35.61    4.99
  -1 -15   4   34.37    7.95
  -1  15  -4   27.78    9.14
  -1 -15  -4   24.63    7.23
   1 -15  -4   25.46    6.23
  -1 -15   4   38.13    4.50
  -1 -15   4   39.74    5.02
   1 -15   4   31.00    4.81
   1 -15   4   35.19    5.30
  -1 -15  -4   31.02    4.01
  -1  15  -4   29.65    8.47
   1 -15  -4   24.15    7.01
  -1 -15  -4   23.57    4.85
   1  15  -4   24.12    6.58
   1  15   4   30.44    8.83
   1 -15  -4   37.28    5.61
  -1  15  -4   30.99    4.83
  -1 -15  -4   35.61    4.90
   1 -15  -5   14.38    3.87
  -1  15   5   15.45    3.85
   1  15   5   19.64    7.00
  -1  15   5    6.21    2.43
   1  15   5   14.04    3.44
   1 -15   5   12.66    4.37
   1  15  -5   17.16    3.80
  -1  15  -5   14.70    3.21
  -1 -15   5   15.16    3.70
  -1  15  -5   11.32    5.19
  -1  15   5   19.84    8.49
  -1 -15   5   12.38    3.18
   1  15  -5   20.26    3.74
  -1  15  -5   19.53    3.66
   1  15  -5   15.30    3.59
  -1  15   5   15.89    3.92
  -1 -15   5   20.28    3.82
   1 -15   5   15.75    2.92
  -1  15   5   18.10    4.60
  -1 -15  -5   13.02    4.94
   1 -15  -5   15.45    3.52
  -1  15  -5   17.30    7.69
  -1 -15   5    6.61    3.16
   1 -15  -5    6.15    3.68
   1 -15   5   14.63    3.63
  -1 -15  -5   17.39    4.14
   1 -15   5   16.65    4.13
  -1 -15   5   15.34    3.37
  -1 -15   5   15.23    3.64
   1  15   5   11.67    5.23
   1 -15  -5   15.05    5.48
   1  15  -5    8.56    3.80
  -1  15  -5   22.01    7.28
  -1 -15  -5   17.47    3.93
   1 -15  -5   13.60    3.08
  -1 -15  -6  161.30   10.76
   1 -15  -6  170.85   11.35
   1  15  -6  175.78   11.42
  -1  15  -6  179.48   11.14
  -1  15   6  172.97   12.49
   1 -15   6  153.98    9.84
  -1 -15   6  157.92   10.19
  -1 -15  -6  166.09   20.34
  -1 -15   6  150.62   18.65
   1  15  -6  159.46   20.28
   1 -15  -6  146.75   20.54
   1 -15  -6  164.77    9.93
  -1  15  -6  143.37   20.35
   1 -15   6  148.82   11.00
  -1 -15   6  152.48   10.47
  -1 -15   6  161.12   10.74
   1 -15   6  154.55   11.26
  -1  15  -6  157.76   20.55
  -1 -15  -6  175.83   19.22
   1  15  -6  164.27   11.08
  -1 -15   6  151.64   10.88
  -1  15  -6  161.67   11.02
   1 -15   6  148.85   11.52
   1 -15  -6  146.22   19.24
   1  15   6  143.10   21.15
   1  15   6  144.94   10.62
   1  15   6  150.42   12.54
  -1  15   6  165.06   12.82
   1 -15  -6  171.93   11.63
   1  15  -6  179.45   10.09
   1  15  -7   73.27    7.38
  -1  15  -7   73.25    7.11
  -1  15   7   67.42    7.98
   1 -15   7   69.44    7.06
  -1 -15   7   76.41    7.54
   1 -15   7   74.29    8.66
   1  15  -7   71.74   14.42
  -1 -15  -7   68.04   12.81
  -1  15  -7   55.65   13.41
   1 -15  -7   78.79    7.46
   1 -15  -7   78.33   15.88
  -1 -15   7   65.63    7.30
   1 -15   7   64.80    7.38
   1 -15   7   62.13    7.27
  -1 -15  -7  102.38   16.39
  -1  15  -7   73.32    7.49
  -1 -15   7   72.94    7.61
   1  15  -7   75.89    7.41
   1 -15   7   64.99    7.87
  -1 -15  -7   75.85    7.35
  -1  15   7   70.60    8.12
   1  15   7   65.26    7.54
  -1  15   7   37.45    7.06
   1  15  -7   82.53    6.73
   1 -15  -7   77.68    7.80
   1  15   7   76.72    8.73
   1 -15   8  208.93   13.89
  -1  15   8  195.16   13.25
  -1 -15   8  223.21   12.05
   1 -15   8  194.61   11.71
  -1  15  -8  194.47   25.40
   1  15  -8  206.50   24.13
   1 -15  -8  214.95   12.07
   1 -15  -8  228.02   24.14
  -1 -15  -8  211.43   23.99
  -1 -15   8  206.83   12.53
   1 -15   8  196.39   12.73
  -1  15  -8  206.94   11.73
  -1  15   8  195.08   12.52
   1  15  -8  219.12   12.73
  -1 -15   8  218.47   13.02
   1 -15   8  198.93   13.67
  -1  15  -8  199.56   12.16
   1  15  -8  213.84   12.77
  -1 -15  -8  233.03   12.76
   1 -15  -8  208.30   12.26
   1  15   8  193.70   13.91
  -1  15   8  204.90   13.74
   1  15  -8  241.65   11.66
  -1 -15   9  -11.01    3.04
   1  15   9    3.35    3.32
   1 -15   9   -0.49    3.20
  -1 -15   9   -1.87    3.03
   1 -15   9    0.36    2.74
  -1 -15   9    0.64    2.78
  -1  15  -9   -1.27    5.95
   1 -15  -9    1.43    6.44
   1 -15  -9   -0.23    2.06
  -1 -15  -9    1.65    3.76
   1  15  -9   16.95    6.98
  -1 -15   9   -2.06    2.71
   1 -15   9   -0.73    2.52
  -1  15  -9   -1.20    2.55
  -1  15   9   -0.04    1.81
   1  15  -9    0.09    1.94
   1 -15   9    0.33    3.58
  -1  15  -9   -0.74    2.11
  -1 -15   9   -1.27    2.62
   1  15  -9   -1.31    2.70
  -1 -15  -9   -0.40    1.95
   1 -15  -9    1.89    2.56
   1  15   9   -0.08    2.64
  -1  15   9   -2.72    2.86
  -1 -15  10   -3.16    2.70
   1 -15  10    1.59    2.38
   1  15  10    0.34    2.08
  -1  15  10   -0.57    1.50
  -1 -15  10   -1.64    2.19
   1 -15  10    1.76    2.34
  -1  15 -10   -2.38    9.03
   1 -15 -10    0.09    2.68
  -1 -15 -10   -2.08    6.28
   1  15 -10    9.83    5.27
  -1 -15  10    0.35    2.65
   1 -15  10    0.20    2.32
   1  15 -10    0.94    2.05
  -1  15 -10    0.39    1.57
  -1  15 -10    0.03    1.79
   1 -15  10    0.56    2.25
   1  15 -10    0.95    1.58
  -1 -15 -10   -0.86    2.44
   1 -15 -10    0.16    2.59
   1  15  10    1.53    2.32
  -1  15  10    0.65    2.28
  -1  15  10    1.76    2.54
   1  15  10    2.09    2.49
   1  15  11   71.18    6.88
  -1  15  11   66.98    7.13
   1  15  11   73.00    7.83
  -1 -15  11   74.57    6.73
   1 -15  11   69.84    5.96
   1 -15  11   69.78    6.60
  -1  15  11   66.32    6.29
  -1 -15  11   77.19    6.53
  -1 -15 -11   93.58   15.60
  -1 -15 -11   83.33    7.05
   1 -15  11   69.24    6.61
  -1 -15  11   54.87    5.60
  -1  15 -11   79.41    7.29
   1  15 -11   80.89    7.47
   1 -15 -11   80.70    7.21
  -1  15 -11   86.23    7.01
   1  15 -11   83.99    7.22
   1 -15 -11   86.36    7.24
   1  15 -12  122.40    7.98
  -1  15 -12  127.74    7.67
  -1  15  12  102.02    6.92
   1  15  12  111.53    8.26
  -1 -15  12  114.36    7.23
   1 -15  12  100.97    6.62
  -1  15  12  117.96    7.77
   1  15  12  109.12    7.58
   1 -15 -12  117.53    8.03
   1  15 -12  116.52    8.11
  -1  15 -12  116.72    7.96
  -1  15  13    2.12    1.26
   1 -15 -13   -0.94    1.38
   1  15  13    4.07    1.41
  -1 -15 -13    1.50    1.40
   1  15 -13    5.56    1.96
  -1 -15  13    3.54    1.36
   1  15  13    3.76    1.56
   1 -15  13    2.15    1.43
  -1  15  14   -0.02    0.77
   1  15  14    0.60    0.85
  -1 -15  14    0.50    0.68
   1 -15  14   -0.30    0.84
   1  16   0   -0.65    2.21
  -1  16   0   -2.20    1.81
   1  16   0   -0.99    1.67
  -1  16   0    1.32    2.70
  -1  16   0   -1.09    2.93
   1 -16   0    0.35    2.93
  -1 -16   0   -8.80    2.84
  -1 -16   0    0.70    1.62
   1  16   0   -0.60    5.48
  -1 -16   0   -0.16    2.03
  -1  16   0    0.47    1.85
   1 -16   0   -0.08    1.76
   1 -16   0   -2.16    3.25
  -1 -16   0   -0.64    2.12
   1  16  -1    1.64    2.59
  -1  16   1    5.29    2.70
   1  16  -1    2.78    1.77
   1  16  -1    1.58    2.07
  -1  16  -1    3.06    2.45
  -1  16   1    3.14    2.12
   1  16   1    8.04    3.01
  -1  16  -1    5.38    3.31
   1  16  -1    2.88    3.03
   1 -16   1    3.53    2.79
  -1  16   1   -0.32    2.18
   1  16   1    2.65    1.94
   1 -16  -1    2.48    3.08
   1  16   1    3.79    2.47
  -1  16   1    0.49    2.73
   1 -16  -1    0.95    1.71
  -1 -16  -1    1.71    2.15
  -1 -16   1    3.07    1.95
   1 -16   1    2.19    1.90
  -1  16  -1   -1.42    2.37
  -1  16   1    1.85    1.81
  -1  16  -1   -1.35    3.09
   1  16  -1    5.53    6.52
   1 -16   1    3.48    2.26
   1 -16  -1    1.96    2.22
  -1 -16   1    0.25    2.00
  -1 -16  -1    3.67    3.29
   1 -16   1   -0.07    1.81
  -1 -16   1    2.17    2.19
  -1 -16  -1    1.18    1.74
  -1 -16   1   -1.48    3.43
   1  16   1    0.93    4.53
  -1  16  -1    2.57    2.52
   1 -16  -1    0.09    4.71
  -1 -16  -1   -1.92    6.74
   1 -16   2   21.67    3.73
   1 -16  -2   29.33    5.06
  -1  16   2   35.96    6.31
   1  16   2   36.69    5.22
   1  16   2   38.32    6.29
  -1  16   2   31.58    4.64
   1  16  -2   38.69    5.11
  -1  16  -2   29.76    5.09
   1 -16  -2   37.55    4.61
  -1 -16   2   36.78    4.87
  -1 -16  -2   34.33    4.35
   1 -16   2   37.58    5.83
  -1  16   2   41.58   12.65
  -1  16  -2   33.57   10.28
   1  16  -2   35.36    9.77
   1  16   2   37.63   11.41
  -1  16  -2   36.57    4.83
  -1 -16  -2   37.38    5.13
   1  16  -2   35.47    5.28
  -1  16  -2   31.63    4.26
  -1  16   2   35.39    5.55
   1  16  -2   39.93    5.57
   1 -16   2   37.82    4.48
  -1  16  -2   38.40    5.81
   1  16   2   41.87    6.43
  -1  16   2   39.00    5.66
   1  16   2   28.20    4.05
   1 -16   2   34.28    4.71
  -1 -16   2   35.85    5.32
   1 -16   2   33.68    4.59
  -1 -16   2   36.65    4.90
   1 -16  -2   29.14    4.56
  -1 -16  -2   34.36    4.70
  -1 -16  -2   31.19    6.30
  -1 -16   2   38.37    7.47
   1  16  -2   49.24   11.37
  -1  16  -2   36.68    7.20
  -1 -16  -2   41.61   10.30
   1  16   2   42.31   11.35
   1 -16  -2   39.26    9.21
  -1 -16  -3  144.23    9.60
  -1  16  -3  130.70    9.46
  -1  16   3  139.12   11.12
  -1  16  -3  128.78    9.14
   1  16  -3  142.60   10.15
   1 -16   3  133.81    8.86
  -1  16  -3  145.99   11.48
  -1 -16   3  155.80    9.27
   1  16   3  128.30   10.29
  -1  16   3  144.64   11.54
  -1 -16   3  109.12   13.26
   1 -16  -3  109.85   15.24
  -1 -16  -3  128.30   16.68
  -1 -16   3  136.61    9.77
   1 -16   3  126.21    9.81
   1 -16   3  132.67    9.65
  -1 -16   3  139.98    9.48
  -1  16  -3  138.75   19.37
   1  16  -3  141.63   19.14
  -1  16   3  142.28   22.38
   1  16   3  130.88   20.21
  -1 -16   3  128.14    9.43
   1 -16   3  140.76   10.24
  -1 -16  -3  135.42    8.35
   1  16   3  118.15   17.25
   1  16  -3  122.56   16.36
  -1  16  -3  141.88   17.06
   1 -16  -3  107.91   16.07
  -1 -16  -3  108.72   15.77
   1  16   3  165.70   12.26
   1  16   3  124.33    9.63
   1 -16  -3  124.61   10.63
   1  16  -3  141.94    9.34
   1  16   4   56.10    7.08
  -1  16   4   56.62    7.47
   1 -16  -4   47.65    6.65
   1  16   4   48.91    5.89
   1  16  -4   52.15    5.49
  -1  16   4   47.10    5.66
  -1 -16   4   51.00    6.17
   1 -16   4   47.02    5.87
   1  16  -4   54.64   11.10
  -1  16  -4   48.90   10.16
   1  16   4   39.09   11.33
  -1  16   4   41.82   12.75
  -1 -16   4   41.55    4.81
  -1  16  -4   53.65    6.39
  -1  16   4   49.54    6.34
   1  16  -4   58.68    6.43
  -1 -16   4   51.90    5.65
   1 -16   4   49.91    5.38
   1 -16  -4   56.54    5.82
  -1 -16  -4   49.20    9.62
  -1 -16   4   46.80    9.86
   1 -16  -4   45.31   11.17
  -1 -16   4   53.96    6.43
   1 -16   4   48.41    6.56
  -1 -16   4   49.59    5.75
   1 -16  -4   56.38    5.82
  -1 -16  -4   57.41    5.77
   1 -16   4   45.25    6.02
  -1  16  -4   53.18   11.26
   1 -16  -4   43.80   10.47
   1  16   4   38.04    7.94
   1  16  -4   54.88   13.31
  -1  16  -4   45.40    5.86
  -1 -16  -4   57.24    5.81
  -1  16  -5  323.12   15.82
  -1 -16  -5  326.40   14.78
  -1  16  -5  315.89   14.85
   1  16  -5  329.66   15.63
  -1 -16   5  317.99   13.98
  -1  16   5  333.23   18.28
   1 -16   5  285.04   13.36
  -1 -16   5  322.40   25.93
  -1 -16  -5  296.17   27.95
   1 -16  -5  308.12   28.25
  -1  16  -5  291.98   30.20
   1 -16  -5  343.54   13.90
  -1 -16  -5  323.50   13.88
  -1 -16   5  323.51   14.97
  -1 -16   5  302.80   14.81
   1 -16   5  311.16   15.66
   1 -16   5  308.28   15.73
  -1  16  -5  346.63   29.89
   1  16  -5  308.14   29.28
  -1  16   5  303.96   30.81
  -1 -16   5  311.31   15.24
   1  16  -5  327.29   15.64
   1 -16   5  335.65   16.75
   1  16   5  264.72   27.10
   1  16   5  310.83   17.49
   1  16   5  371.84   17.40
  -1  16   5  319.60   17.36
   1 -16  -5  324.83   15.59
   1  16  -5  318.19   13.85
  -1 -16   6   -0.09    1.72
   1  16  -6   -1.37    2.50
   1  16  -6   -1.27    2.96
  -1  16  -6    2.35    2.12
  -1  16   6    0.49    2.94
  -1 -16   6    1.76    2.19
   1 -16   6    0.48    2.52
   1 -16  -6    3.56    5.21
  -1 -16  -6   -1.53    4.79
   1 -16  -6    0.49    2.20
  -1  16  -6    1.40    4.85
  -1 -16   6    0.66    2.29
   1 -16   6    1.97    2.53
   1 -16   6   -2.22    2.77
  -1 -16   6    1.67    1.92
  -1  16  -6    5.36    5.47
   1  16  -6   -0.22    2.29
   1 -16   6   -1.04    2.78
  -1 -16   6    0.53    2.55
   1  16   6    2.10    2.32
   1  16   6   -0.90    2.17
   1 -16  -6    0.60    2.11
  -1  16   6    1.89    2.88
  -1  16   6    1.42    2.20
  -1 -16  -6    0.64    2.73
  -1  16  -6   -0.18    2.35
  -1 -16   7   31.53    5.06
  -1  16  -7   48.00    5.68
  -1  16   7   42.50    6.44
   1  16  -7   61.10    6.71
   1 -16   7   47.08    7.37
  -1 -16   7   49.64    6.02
  -1  16   7   39.61    6.11
   1 -16   7   44.83    5.93
   1 -16  -7   42.99    8.55
  -1  16  -7   40.39   10.04
   1 -16  -7   48.91    5.76
  -1 -16  -7   40.83    9.30
   1 -16   7   48.59    6.90
   1 -16   7   53.16    6.95
  -1 -16   7   43.80    5.94
  -1  16  -7   56.66   12.68
  -1 -16   7   40.04    5.84
  -1  16  -7   48.83    6.50
   1  16  -7   49.83    6.21
   1 -16   7   48.83    6.82
  -1  16   7   46.09    6.93
   1 -16  -7   51.76    6.82
   1  16  -7   49.21    5.44
   1  16   7   46.23    6.29
   1  16   7   40.46    6.75
  -1 -16  -7   46.77    6.52
  -1  16  -7   46.69    6.62
  -1 -16   8   -1.64    2.71
   1  16   8    0.62    1.64
   1  16  -8   -1.30    2.61
  -1  16   8    1.65    2.57
   1  16  -8    1.52    1.85
  -1  16  -8    0.38    2.19
   1 -16   8    0.06    2.28
  -1  16   8   -2.59    4.11
   1 -16   8    0.32    2.08
  -1 -16   8    0.68    2.32
   1 -16  -8    5.17    3.48
   1 -16  -8   -2.01    3.23
  -1 -16  -8    1.09    5.07
   1 -16   8   -1.89    3.36
  -1 -16   8    0.16    2.82
  -1  16  -8   -9.86    5.24
   1 -16   8   -3.25    3.22
   1  16  -8   -1.05    2.39
  -1  16  -8   -0.84    2.02
  -1 -16   8   -1.29    2.05
  -1 -16  -8   -0.72    2.26
   1  16   8   -1.00    3.17
  -1  16   8   -0.99    2.79
   1  16   8    1.40    2.21
   1 -16  -8    1.44    2.13
   1  16   9    1.17    2.28
   1 -16   9   -1.19    2.39
  -1 -16   9    0.00    2.21
   1 -16   9   -4.59    2.62
  -1  16   9   -1.30    1.76
  -1 -16   9   -0.66    3.08
   1 -16  -9   -0.84    2.42
  -1  16  -9   -0.74    3.67
  -1 -16  -9    3.85    4.79
   1 -16   9    2.20    2.76
  -1 -16   9    2.32    3.02
   1  16  -9   -1.06    2.81
  -1  16  -9    3.38    3.17
   1 -16   9   -0.06    2.30
  -1  16  -9    1.50    1.81
  -1 -16   9    2.01    2.34
   1  16  -9   -0.27    2.56
  -1 -16  -9   -1.04    2.22
  -1  16   9    1.96    2.70
   1  16   9    0.36    3.02
   1 -16  -9   -0.34    1.85
  -1 -16  -9   -2.22    3.61
   1  16  10   38.07    5.39
  -1  16  10   41.57    5.65
   1 -16  10   45.07    5.19
  -1 -16  10   43.08    5.19
  -1 -16  10   42.49    5.29
   1 -16  10   45.02    6.20
   1  16  10   34.66    5.75
  -1  16  10   35.66    5.26
  -1 -16 -10   54.51    5.94
  -1 -16 -10   52.13    9.92
   1 -16  10   37.63    5.26
  -1 -16  10   38.56    5.18
  -1  16 -10   50.37    5.54
   1  16 -10   43.63    5.55
   1 -16  10   29.17    5.09
  -1  16 -10   42.22    5.46
   1  16 -10   43.82    5.47
   1 -16 -10   51.49    5.76
  -1  16 -10   50.34    7.07
   1 -16 -10   39.93    4.96
  -1 -16 -10   44.80    5.25
   1  16  10   45.44    5.96
  -1  16  11   21.29    3.76
   1  16  11   18.03    3.44
   1 -16  11   20.16    3.42
  -1  16  11   20.47    3.41
  -1 -16  11   20.50    3.45
   1 -16  11   18.53    3.41
   1  16  11   20.87    3.85
  -1 -16  11   19.01    3.18
   1 -16 -11   24.80    3.73
  -1 -16 -11   29.39    4.50
  -1 -16  11   13.22    3.18
   1 -16  11   20.56    3.37
   1  16 -11   22.76    3.81
   1 -16 -11   27.00    4.06
  -1 -16 -11   27.66    4.02
  -1  16 -11   23.08    3.91
   1  16 -11   19.33    3.28
   1 -16 -11   14.71    3.58
  -1  16 -11   27.07    4.73
   1  16  12   16.34    3.13
  -1  16  12   13.31    2.04
  -1 -16  12   13.56    2.71
   1 -16  12   13.92    3.00
   1  16 -12   18.47    3.22
  -1  16 -12   16.39    2.66
  -1  16  12   15.39    3.13
   1 -16 -12   14.42    3.96
   1  16  12   15.60    2.71
   1  16 -12   18.03    3.20
  -1  16  13   50.49    3.81
   1  16  13   50.82    3.73
   1  16 -13   53.70    4.35
  -1 -16  13   44.11    3.53
  -1  16 -13   56.93    4.85
   1  16  13   53.01    4.13
  -1  17   0   41.81    6.87
  -1  17   0   37.22    5.34
   1  17   0   39.08    5.72
  -1 -17   0   36.77   11.14
   1 -17   0   36.00    5.32
  -1 -17   0   32.60    4.48
  -1 -17   0   39.36    5.48
   1  17   0   31.04    9.07
   1 -17   0   27.97    4.39
  -1  17   0   38.75    5.93
  -1 -17   0   33.69    5.07
   1 -17   0   38.10    5.51
   1  17   0   33.15    5.07
  -1  17   0   41.71    6.04
  -1  17   0   31.26    4.47
  -1 -17   0   36.32    4.39
  -1  17  -1  116.80   10.24
  -1  17   1  125.31   10.85
   1  17  -1  134.80   10.37
   1  17  -1  134.38   10.92
   1  17   1  120.47   10.14
  -1  17   1  124.91   10.70
  -1  17  -1  134.82   11.12
  -1 -17  -1  113.46   16.91
  -1  17  -1  128.16   16.64
   1  17   1  121.65   18.35
  -1 -17   1  132.76    9.81
  -1 -17   1  127.74    8.63
   1 -17   1  120.33    8.82
  -1 -17  -1  134.85    9.86
   1 -17   1  124.23   10.20
   1  17  -1  131.69   19.16
   1  17   1  147.53   22.67
  -1  17   1  135.70   21.56
  -1  17  -1  102.19   17.09
   1 -17  -1  132.26    8.91
  -1  17  -1  124.88   10.30
  -1 -17   1  139.18    9.47
   1 -17   1  148.72   10.48
  -1 -17  -1  127.57    8.88
  -1  17   1  131.45   10.41
   1  17   1  155.55   11.71
   1  17   1  125.81    8.84
   1 -17   1  133.50    9.96
   1  17  -1  124.07    8.90
  -1  17   1  119.66    8.72
  -1  17   1  135.51   10.44
  -1 -17  -1  126.59    8.34
  -1  17   2   41.04    6.68
   1  17   2   33.77    5.32
  -1  17   2   28.86    5.18
   1  17   2   36.34    5.04
   1 -17   2   36.55    5.44
   1 -17  -2   40.50    5.35
  -1 -17  -2   36.86    4.75
   1 -17   2   34.42    5.31
   1 -17  -2   34.69    4.85
  -1  17  -2   32.21    5.71
  -1 -17   2   28.78    5.04
  -1  17   2   32.62   10.91
   1  17  -2   38.48    9.91
  -1  17  -2   31.99   10.23
   1  17   2   27.74    8.46
   1  17  -2   40.47    4.79
  -1  17   2   30.18    5.38
  -1  17  -2   35.09    5.37
   1  17  -2   32.80    5.10
   1  17  -2   31.56    5.53
  -1  17  -2   33.82    5.94
  -1  17   2   38.01    6.27
   1  17  -2   33.67    5.57
   1  17   2   32.11    5.34
   1  17   2   22.57    4.04
   1 -17   2   33.73    5.54
   1 -17   2   27.72    4.78
  -1 -17  -2   33.39    5.22
   1 -17  -2   31.63    4.74
  -1 -17   2   37.67    4.88
  -1 -17   2   37.96    4.98
  -1 -17  -2   35.21   11.60
   1  17  -2   37.83    7.86
   1 -17  -2   27.79    8.82
   1  17   2   31.74    9.47
  -1  17  -2   37.64    9.89
  -1 -17  -2   32.50    4.36
  -1 -17  -3  601.48   19.68
  -1  17  -3  630.86   21.06
   1  17  -3  614.11   21.30
  -1  17  -3  606.90   20.72
  -1  17   3  601.33   23.60
   1  17  -3  590.58   22.86
   1 -17   3  563.58   18.13
  -1  17  -3  607.56   23.98
  -1 -17  -3  649.91   37.15
  -1 -17   3  592.66   20.10
  -1 -17   3  658.03   20.43
   1 -17   3  614.83   20.81
   1 -17   3  575.68   21.52
  -1  17  -3  599.87   39.75
   1  17  -3  596.75   41.04
  -1  17   3  600.93   46.54
   1  17   3  553.84   41.36
   1 -17   3  624.70   21.90
  -1 -17   3  617.72   20.83
  -1 -17  -3  639.92   18.19
  -1  17  -3  572.82   22.24
   1  17   3  542.42   38.27
   1 -17  -3  652.01   22.35
   1  17   3  560.03   20.12
   1  17  -3  647.10   19.96
   1  17   3  653.73   24.62
  -1  17   3  615.88   23.63
  -1  17  -4  460.10   18.27
  -1  17   4  442.99   19.83
   1  17  -4  482.12   18.78
  -1  17  -4  469.98   21.06
   1 -17   4  431.55   16.13
  -1 -17   4  485.19   16.79
   1 -17  -4  468.82   34.51
  -1 -17  -4  476.63   32.98
  -1 -17   4  463.67   18.00
  -1 -17  -4  487.44   17.49
   1 -17   4  449.01   19.05
   1 -17   4  458.75   18.58
  -1 -17   4  443.27   17.83
   1 -17  -4  449.82   17.07
   1  17   4  350.40   33.38
  -1  17  -4  446.80   33.93
   1  17  -4  491.65   36.67
  -1  17   4  458.66   39.60
   1 -17   4  469.46   19.30
  -1 -17   4  468.41   18.57
  -1  17  -4  450.80   19.96
   1  17   4  467.55   21.40
   1  17  -4  512.79   17.32
   1 -17  -4  484.06   19.33
   1  17   4  426.30   17.72
  -1  17   4  448.50   20.94
  -1 -17  -4  459.10   17.75
  -1  17  -4  469.19   18.79
  -1 -17   5   -0.47    1.77
   1  17  -5    9.00    1.76
   1  17  -5    9.93    2.95
  -1  17  -5    8.76    2.49
  -1 -17   5   10.21    2.87
  -1  17   5   11.38    3.81
   1 -17   5    9.74    3.13
  -1  17  -5   12.83    3.83
  -1 -17  -5    9.13    6.70
   1 -17  -5    9.43    2.56
   1 -17  -5    7.69    4.97
   1 -17   5   11.99    3.73
  -1 -17  -5   12.51    3.16
  -1 -17   5   14.58    3.18
   1 -17   5   12.34    4.60
  -1 -17   5    9.35    3.41
  -1  17  -5    8.23    4.70
   1  17  -5    8.49    3.30
   1 -17   5    8.00    3.51
  -1 -17   5   11.93    3.17
   1 -17  -5   11.41    3.38
   1  17   5   13.07    4.56
  -1  17   5    8.95    3.24
  -1  17   5    8.90    2.84
   1  17   5   12.58    4.29
  -1  17  -5    9.22    3.06
  -1 -17  -5   12.80    3.87
   1  17  -6  378.81   16.89
  -1  17  -6  369.62   16.47
  -1 -17   6  374.99   15.14
   1 -17   6  352.59   14.73
   1 -17   6  420.41   19.49
  -1  17   6  367.53   18.16
  -1 -17  -6  400.20   32.34
   1 -17  -6  412.91   15.72
   1 -17  -6  393.46   33.35
  -1 -17   6  371.89   17.02
   1 -17   6  350.57   17.23
   1 -17   6  365.29   17.26
  -1  17  -6  392.80   31.99
   1  17  -6  389.48   32.72
  -1 -17   6  387.23   17.41
   1 -17   6  375.83   18.04
  -1  17   6  377.22   18.80
   1  17  -6  375.98   14.74
   1 -17  -6  383.00   17.33
   1  17   6  468.79   21.88
  -1  17  -6  390.29   17.39
  -1 -17  -6  422.51   17.32
   1  17  -7   93.25    8.36
  -1  17   7   87.27    8.35
  -1  17  -7   87.08    7.65
  -1  17   7   94.51    9.24
  -1 -17   7   86.65    7.51
   1 -17   7  101.87    9.72
   1 -17   7   86.70    7.62
  -1 -17  -7   94.06   15.84
   1 -17  -7  103.28    8.09
  -1  17  -7   94.91   17.37
  -1 -17   7   89.71    8.77
   1 -17   7   91.44    8.82
   1 -17   7   81.83    8.20
   1  17  -7   91.93   15.98
  -1  17  -7  120.23   17.63
   1  17  -7   87.99    8.02
   1 -17   7   90.19    9.07
   1 -17  -7   97.08    8.56
   1  17   7   84.64    9.18
  -1  17   7   88.29    8.71
   1  17  -7   97.75    6.95
  -1 -17  -7  109.67    8.78
  -1  17  -7   93.30    8.82
   1  17   8    0.77    2.32
  -1  17   8    3.64    1.63
   1  17  -8    3.72    2.89
  -1  17  -8    5.12    2.78
   1 -17   8    1.82    2.05
   1 -17   8    3.10    2.05
  -1  17   8    1.49    1.98
  -1 -17   8    4.93    2.60
   1 -17  -8    1.81    1.72
  -1  17  -8  -10.48    5.71
  -1 -17  -8   10.95    8.33
  -1 -17   8    3.66    2.52
   1 -17   8    2.63    3.01
   1  17  -8  -15.92    6.54
   1  17  -8    4.37    2.83
   1 -17   8    2.13    2.54
  -1 -17   8    1.14    1.87
  -1  17  -8    3.58    1.77
  -1 -17  -8    1.51    1.93
   1 -17  -8    4.01    2.61
   1  17   8    4.46    3.98
  -1  17   8    2.56    3.21
  -1 -17  -8    4.24    2.26
  -1  17   9    1.79    1.76
   1  17   9    3.20    1.70
  -1 -17   9    1.77    2.42
   1 -17   9   -1.72    2.90
  -1 -17   9    2.23    1.70
   1 -17   9    2.42    2.48
  -1  17   9    1.53    1.99
  -1 -17  -9   -2.27    2.40
  -1 -17  -9   -1.12    8.17
   1 -17  -9   -0.47    1.98
  -1 -17   9    1.79    1.96
   1 -17   9   -0.63    1.89
  -1  17  -9   -0.88    2.08
   1  17  -9    0.43    1.73
   1  17  -9    0.08    2.08
  -1 -17   9   -1.55    2.51
   1 -17   9   -0.39    2.06
  -1  17  -9    2.47    1.49
  -1 -17  -9    0.24    1.92
   1 -17  -9    2.47    2.07
   1 -17  -9   -1.92    2.83
   1  17   9    0.73    2.96
  -1  17   9   -1.09    3.49
   1  17  10   19.70    3.67
  -1  17  10   18.60    3.82
   1 -17  10   25.06    3.84
  -1  17  10   16.64    3.07
   1 -17  10   22.85    4.28
  -1 -17  10   21.22    3.60
  -1 -17  10   22.85    3.58
   1  17  10   19.33    4.10
   1 -17 -10   27.72    4.34
  -1 -17  10   14.25    3.22
   1 -17  10   19.98    3.71
  -1  17 -10   20.24    3.18
   1 -17  10   16.73    4.29
   1  17 -10   19.12    3.34
  -1  17 -10   22.25    3.38
   1  17 -10   18.99    3.11
   1 -17 -10   17.81    3.21
  -1 -17 -10   27.90    3.96
  -1  17 -11   24.55    3.20
   1 -17 -11   19.26    3.88
   1  17 -11   27.81    4.04
   1 -17 -11   27.72    3.80
  -1 -17 -11   24.59    3.26
  -1  17 -11   24.71    4.70
   1 -17  11   17.45    3.60
  -1 -17  11   23.31    3.19
  -1 -17  11   23.28    3.35
  -1  17  11   27.39    3.82
   1  17  11   21.64    3.37
   1 -17 -11   25.26    3.77
  -1 -17  11   21.77    3.66
   1 -17  11   16.84    3.23
  -1  17  11   21.36    3.39
   1  17  11   22.19    3.29
  -1  17 -12   -0.80    1.44
   1 -17  12   -0.93    1.35
  -1 -17  12    0.05    1.37
  -1  17 -12   -2.00    1.90
   1  17  12    0.32    1.30
   1  17 -12   -1.11    1.80
  -1 -17 -12    1.97    1.61
   1  17  12   -0.91    1.04
   1 -17 -12    0.28    1.51
  -1  17  12   -0.03    1.28
  -1 -17  13   11.54    1.96
   1  17 -13   27.49    3.08
  -1  17 -13   20.91    2.70
   1 -17  13   16.08    2.23
  -1  17  13   21.43    2.24
  -1  18   0    0.65    2.12
   1  18   0    0.15    3.89
  -1 -18   0   -1.19    1.81
   1  18   0   -2.05    2.88
  -1  18   0    1.00    2.68
   1  18   0    0.45    2.96
  -1  18   0    1.20    1.80
   1 -18   0   -1.33    2.42
  -1 -18   0   -0.30    2.61
  -1  18   0    0.05    1.77
   1 -18   0    0.35    2.02
  -1 -18   0   -1.21    1.66
   1 -18   0    0.51    2.20
  -1 -18   0    1.61    2.17
  -1 -18   0    3.46    2.82
  -1  18   0   -3.08    2.24
   1  18  -1   36.85    5.63
  -1  18  -1   34.92    5.81
  -1  18   1   34.01    6.42
   1  18   1   37.81    6.46
  -1  18  -1   35.82    5.68
   1  18  -1   31.84    5.29
  -1  18   1   30.97    5.06
  -1  18   1   34.86    4.89
  -1 -18  -1   48.08    6.85
  -1  18  -1   39.10    5.63
   1  18   1   28.59    5.40
  -1  18   1   41.76    6.66
   1  18   1   41.17    6.75
   1 -18   1   33.59    5.24
  -1 -18   1   20.92    5.40
   1 -18  -1   32.80    5.97
  -1  18  -1   38.92    5.57
   1 -18   1   31.78    4.95
   1 -18  -1   37.02    5.05
  -1 -18   1   37.71    5.27
  -1 -18  -1   37.70    5.14
   1  18  -1   26.28    8.39
  -1  18   1   25.83    8.07
   1  18   1   30.35    8.18
  -1 -18  -1   30.46    5.13
   1 -18  -1   25.69    5.52
   1 -18   1   35.17    5.84
  -1 -18   1   42.04    5.26
   1 -18   1   37.66    4.97
  -1 -18   1   34.13    5.56
   1  18  -1   34.46    4.93
  -1 -18  -1   37.42    5.15
   1  18  -2    1.87    2.46
  -1  18  -2    8.26    4.99
  -1  18   2    2.15    2.94
   1  18  -2   -0.80    2.68
  -1  18   2    2.09    3.25
   1  18   2    2.82    1.81
  -1  18  -2    0.67    2.23
   1  18  -2    1.00    3.17
   1  18   2    0.63    2.36
   1 -18  -2    2.42    2.52
  -1  18   2    1.21    2.40
   1 -18   2   -9.87    3.17
  -1  18   2   -2.02    3.28
   1  18   2    0.36    2.19
  -1 -18  -2    0.92    2.19
  -1  18  -2    0.07    2.88
   1 -18   2    1.60    3.26
  -1 -18   2    0.09    2.64
   1  18  -2   -0.46    4.08
   1  18   2    8.61   12.77
  -1  18  -2    0.99    4.79
  -1  18   2   -2.39    6.10
   1 -18   2    0.83    2.04
  -1 -18  -2   -1.31    2.24
   1 -18  -2    1.06    2.02
  -1 -18   2    1.15    2.92
  -1 -18   2   -6.44    2.58
   1 -18   2   -0.18    3.07
   1  18  -2   -0.07    2.06
  -1 -18  -2   -0.95    2.59
   1  18  -3   15.06    3.34
  -1  18   3   10.37    2.90
  -1  18  -3   11.94    3.57
   1  18  -3   10.08    2.88
   1  18  -3   11.84    3.39
  -1  18  -3    9.13    3.82
  -1 -18  -3   14.83    5.90
  -1 -18   3    8.08    1.98
   1 -18  -3    8.21    3.07
   1 -18   3   11.33    3.74
  -1 -18   3    9.75    3.11
  -1 -18  -3    9.92    3.71
   1 -18   3    9.19    2.41
  -1  18   3   13.18    7.02
   1  18  -3   10.89    7.38
  -1  18  -3    9.90    3.69
   1  18   3    4.52    8.35
  -1 -18  -3    9.40    2.40
  -1 -18   3    6.95    2.81
   1 -18   3    9.68    3.11
  -1  18  -3   13.80    4.53
  -1  18   3    8.21    2.88
   1  18   3   10.07    3.46
  -1  18   3    8.85    3.66
   1 -18  -3   11.74    3.86
   1  18   3    9.85    2.35
  -1 -18  -3   10.43    2.35
   1  18  -4   18.00    3.56
  -1  18   4   16.45    4.43
   1  18  -4   20.15    4.71
  -1  18  -4   16.55    3.37
   1  18   4   15.76    3.99
  -1 -18   4   17.80    3.61
   1  18  -4   15.58    3.84
  -1  18  -4   17.90    4.59
  -1 -18  -4   11.89    3.67
  -1 -18  -4   19.99    4.41
  -1 -18   4   18.55    4.29
   1 -18   4   15.31    3.83
  -1 -18   4   14.63    3.54
   1 -18   4   12.49    4.16
   1 -18  -4   10.38    3.55
  -1  18  -4    6.47    3.25
   1  18   4  -13.28    6.66
  -1  18   4   12.00    8.67
   1  18  -4   14.65    5.81
  -1  18  -4   17.23    4.15
  -1 -18   4   13.78    3.56
   1 -18   4   14.20    4.48
   1  18  -4   17.70    3.72
   1  18   4   17.10    5.69
   1  18   4   11.23    3.10
  -1  18   4   11.45    3.62
  -1  18   4   13.83    5.00
   1 -18  -4   13.10    5.32
  -1 -18  -4   16.76    4.24
   1  18  -5   47.90    6.03
  -1  18  -5   44.84    5.46
   1 -18   5   43.96    5.01
  -1  18   5   49.50    7.21
  -1 -18   5   46.30    5.29
  -1  18  -5   48.32    6.76
   1  18  -5   47.76    6.38
  -1 -18  -5   62.28   11.92
   1 -18   5   43.37    5.85
  -1 -18  -5   44.08    5.06
  -1 -18   5   52.16    6.59
  -1 -18   5   47.11    6.29
   1 -18   5   41.71    6.32
  -1  18  -5   50.85   10.51
   1  18  -5   54.04   11.07
  -1 -18   5   50.70    6.66
   1 -18   5   48.80    7.23
  -1  18  -5   42.02    5.95
   1  18  -5   52.57    5.81
   1  18   5   45.28    7.01
  -1  18   5   37.76    5.04
  -1  18   5   50.15    6.74
   1 -18  -5   48.59    6.43
   1  18   5   43.46    6.01
  -1  18  -5   56.14    6.66
  -1 -18  -5   51.07    6.02
   1  18  -6   27.20    3.86
   1  18  -6   26.68    5.06
  -1  18  -6   26.77    3.87
  -1  18   6   27.10    4.76
   1 -18   6   25.21    3.98
  -1  18  -6   26.30    5.08
   1 -18   6   26.41    5.21
  -1 -18   6   25.05    4.31
   1 -18  -6   39.29    5.61
  -1 -18  -6   25.14    9.20
  -1 -18   6   23.27    4.92
   1 -18   6   20.67    4.45
  -1 -18   6   28.01    4.48
   1 -18   6   22.06    4.14
  -1  18  -6   31.19   10.94
   1  18  -6   18.61    2.32
   1 -18   6   25.15    5.76
  -1 -18   6   23.63    4.79
  -1 -18  -6   16.52    4.37
   1 -18  -6   21.72    3.78
   1  18   6   24.94    4.61
  -1  18   6   24.12    4.96
   1  18   6   23.03    5.04
  -1  18   6   18.58    4.07
  -1  18  -6   19.88    3.74
  -1 -18  -6   33.38    5.12
   1  18  -7   11.13    3.25
  -1  18   7   11.29    3.05
  -1  18  -7   11.55    2.86
   1  18  -7   11.42    2.81
  -1  18  -7   12.18    3.84
   1 -18   7   10.27    2.63
   1 -18   7    8.16    2.72
  -1  18   7   12.54    4.12
  -1 -18   7   11.25    2.91
   1 -18  -7   12.31    3.05
  -1 -18  -7   16.74    4.43
   1 -18   7   11.11    5.25
  -1 -18   7   10.35    3.31
   1 -18   7    5.61    1.96
   1  18  -7    2.51    3.30
   1 -18   7   11.89    3.53
  -1 -18   7    8.14    3.23
  -1  18  -7    8.51    2.35
  -1 -18  -7   15.20    3.82
  -1 -18  -7   10.85    3.98
   1  18   7    8.21    3.67
  -1  18   7   12.24    4.34
   1 -18  -7   13.11    4.14
   1  18   7   10.39    3.90
   1  18   8    2.00    1.56
   1 -18   8    3.41    1.92
  -1  18  -8    0.32    3.40
  -1 -18   8    0.61    2.12
   1 -18   8    2.91    2.65
  -1 -18   8    0.91    2.13
   1 -18  -8    2.63    2.25
  -1 -18  -8    3.08    6.07
  -1 -18  -8    3.74    1.70
   1 -18   8    2.03    2.33
  -1 -18   8    0.86    2.05
  -1  18  -8    3.08    1.54
   1  18  -8    0.93    1.78
   1 -18   8   -0.57    2.49
  -1 -18   8    1.21    2.22
  -1  18  -8    2.37    1.50
  -1 -18  -8    1.26    2.17
  -1  18   8    2.35    2.94
   1 -18  -8    2.77    2.12
   1  18   8    0.73    2.64
   1  18   9    0.30    1.36
  -1  18   9   -1.05    2.16
   1  18   9    0.86    2.31
  -1  18  -9   -0.78    1.96
   1 -18   9    0.05    1.92
  -1 -18   9   -0.86    2.35
  -1 -18   9   -0.64    1.98
   1 -18   9    1.35    1.93
  -1  18   9   -0.64    2.31
   1 -18   9    1.30    1.77
   1 -18  -9   -3.69    3.19
  -1 -18  -9   -0.53    2.33
  -1 -18  -9    0.26    4.00
  -1 -18   9   -0.70    2.10
   1 -18   9   -0.93    2.53
  -1  18  -9   -2.20    2.52
   1 -18   9   -2.23    3.22
  -1 -18   9    0.28    2.08
  -1  18  -9    0.39    1.90
   1  18  -9    1.21    2.05
   1  18   9   -0.45    2.58
   1 -18  -9    1.17    2.57
  -1  18   9    0.16    2.64
   1 -18  -9   -4.88    3.31
  -1 -18  -9   -1.56    2.23
   1 -18 -10   -0.45    2.08
   1  18 -10   -1.41    1.67
  -1  18 -10   -1.57    1.61
   1 -18 -10    0.69    1.70
  -1 -18 -10   -0.99    2.08
  -1  18 -10    0.69    1.82
   1 -18  10   -3.19    2.70
  -1 -18  10   -1.85    2.27
   1 -18  10   -0.78    1.55
  -1  18  10   -0.44    1.47
   1 -18  10   -0.50    1.74
  -1 -18  10    3.01    1.98
  -1 -18  10   -0.46    1.62
   1 -18  10    0.18    1.31
  -1  18 -10    1.85    1.98
   1  18  10   -0.29    2.37
   1 -18 -10   -0.63    2.12
   1  18  10    0.21    1.16
  -1  18  10    0.32    1.52
  -1  18 -11   30.53    4.20
  -1  18  11   26.08    2.92
   1  18 -11   29.67    4.25
  -1 -18  11   27.33    3.20
  -1 -18  11   31.64    3.17
   1  18  11   24.04    3.28
  -1 -18  11   21.70    3.04
  -1  18 -11   22.05    3.50
   1  18 -11   29.32    3.57
   1 -18  11   20.95    3.36
   1  18  11   25.80    3.01
   1 -18 -11   21.98    4.08
  -1  18  11   24.88    3.36
  -1 -18 -11   38.13    4.06
   1 -18 -11   32.67    3.76
  -1  18  12  103.41    5.34
   1  18  12  106.33    4.96
  -1  18 -12  109.79    6.80
   1  18 -12  109.47    5.53
   1  18 -12  116.65    6.89
   1  18  12  111.72    5.64
  -1  18 -12  129.52    7.14
   1  19   0   10.50    3.86
   1  19   0   24.00    5.46
  -1  19   0   25.02    4.85
   1 -19   0   21.11    5.10
  -1  19   0   14.93    3.11
  -1 -19   0   13.98    3.59
  -1 -19   0   16.54    3.73
   1 -19   0   18.97    3.62
   1  19   0   15.33   10.19
  -1  19   0   17.58    6.38
  -1 -19   0   19.38    4.24
  -1 -19   0   19.70    3.71
   1 -19   0   11.44    4.27
  -1  19   0   21.06    5.01
  -1  19   0   16.55    4.16
   1  19   0   18.18    4.35
  -1  19  -1    4.12    3.28
  -1  19   1    3.26    3.00
  -1  19   1    2.00    1.99
   1  19  -1    1.87    1.73
  -1 -19  -1    1.81    2.33
   1  19   1    2.19    2.81
   1 -19   1   -0.44    1.96
   1  19   1    3.92    3.41
  -1 -19   1   -2.95    3.79
   1 -19  -1    3.16    2.56
   1 -19  -1    2.67    1.64
   1 -19   1    1.73    2.79
  -1  19  -1    2.87    2.24
  -1 -19  -1    4.18    2.73
  -1 -19   1    6.13    3.60
   1  19   1   10.96    7.18
   1  19  -1    0.70    7.18
   1 -19   1    1.67    2.55
  -1 -19   1    6.39    3.32
  -1 -19   1    4.19    2.65
   1 -19   1    2.70    2.36
   1 -19  -1    0.56    3.17
  -1 -19  -1    1.88    2.88
  -1  19  -1    1.66    3.03
   1  19  -1    0.71    2.81
  -1  19   1    0.35    2.34
  -1  19  -1    3.23    3.04
   1  19  -1   -1.68    2.76
   1  19   1    0.00    1.82
  -1  19   1    5.04    3.14
   1  19  -2    3.46    2.80
   1  19   2   -0.16    2.87
  -1  19  -2    2.62    3.99
  -1  19   2    3.65    3.46
   1  19  -2    2.66    1.67
   1 -19  -2    0.61    3.31
  -1  19   2    0.85    2.38
  -1  19   2    2.92    2.82
  -1 -19  -2   -0.76    2.80
   1  19   2    1.21    2.54
   1  19   2    0.74    2.18
  -1  19  -2    2.56    2.37
   1 -19   2   -0.66    2.88
  -1 -19  -2    3.96    2.21
  -1  19  -2    4.25    3.12
  -1 -19   2    4.69    3.30
   1 -19   2    2.20    2.40
  -1  19   2    4.79    3.80
   1  19  -2    3.62    4.67
   1  19   2   -0.46    7.65
   1 -19  -2   -0.69    3.10
  -1 -19   2    1.40    3.13
   1 -19   2    1.11    2.16
  -1 -19   2    6.36    2.77
  -1 -19  -2    3.99    3.55
   1 -19   2    2.16    3.62
  -1 -19  -2    3.82    2.70
   1  19  -2    3.51    3.09
  -1  19  -2   -0.20    3.11
  -1  19   2    3.80    2.08
   1  19  -3   15.98    4.01
   1  19  -3   23.78    4.70
  -1  19   3   15.74    3.55
  -1  19  -3   18.20    4.70
  -1  19  -3   16.97    4.93
   1  19  -3   13.04    2.59
  -1  19   3   16.83    3.73
   1  19   3   13.78    3.62
   1  19   3   14.74    4.08
  -1  19   3   14.47    4.88
   1 -19  -3   16.27    3.69
  -1 -19  -3   15.58    3.69
   1 -19   3   16.22    4.12
  -1  19  -3   12.87    4.11
  -1 -19  -3   17.14    3.50
  -1 -19   3   16.62    3.85
   1  19  -3   15.98    8.99
  -1  19  -3   11.18    5.54
  -1  19   3   13.15    9.73
   1  19   3    8.42    3.31
  -1 -19  -3   14.18    3.10
   1 -19   3   13.74    3.17
   1 -19  -3   16.90    4.24
  -1 -19   3   18.74    4.41
  -1 -19   3   17.93    3.38
   1 -19   3   13.57    3.17
   1  19  -3   19.86    3.52
  -1 -19  -3   17.48    3.76
   1  19  -4   77.46    7.87
  -1  19  -4   80.09    8.72
   1  19  -4   88.41    7.84
   1  19  -4   82.10    8.33
   1  19   4   86.93    8.35
  -1  19   4   84.36    9.35
  -1  19  -4   92.00    9.48
  -1 -19   4   85.30    6.72
  -1 -19  -4   75.76   13.38
  -1 -19  -4   88.20    7.61
  -1 -19   4   83.68    8.02
   1 -19   4   77.66    7.91
   1 -19   4   76.34    8.37
   1 -19  -4   83.10    7.26
  -1 -19   4   85.99    8.03
   1  19  -4   68.18   12.51
  -1  19   4   69.64   16.11
  -1  19  -4   77.52   15.07
   1 -19   4   71.02    8.22
  -1 -19   4   87.71    8.64
  -1  19  -4   82.18    8.32
   1  19   4   79.31    8.48
   1  19  -4   86.72    6.79
   1 -19  -4   85.15    8.84
   1  19   4   68.19    7.37
  -1  19   4   48.04    6.22
  -1  19   4   74.91    9.30
  -1 -19  -4   83.80    7.66
   1  19  -5   65.12    6.76
  -1  19  -5   63.60    7.30
   1  19  -5   65.74    7.24
  -1  19   5   76.22    8.81
   1 -19   5   67.70    7.91
  -1  19  -5   70.18    8.33
  -1 -19   5   68.24    6.07
  -1 -19  -5   69.37   11.56
   1 -19   5   62.83    7.09
   1 -19   5   59.76    7.18
  -1 -19   5   64.35    7.00
  -1 -19  -5   72.57    6.49
  -1 -19   5   62.82    6.91
  -1  19  -5   59.04   11.27
   1  19  -5   72.92   14.60
  -1  19  -5   64.14    7.59
   1  19  -5   58.33    6.72
   1 -19   5   61.60    7.33
  -1 -19   5   66.86    7.75
  -1 -19  -5   70.99    7.16
   1  19  -5   65.98    5.81
  -1  19   5   33.16    5.58
   1 -19  -5   72.47    7.84
   1  19   5   66.28    8.20
   1  19   5   66.63    7.18
  -1 -19  -5   56.81    7.31
  -1  19   5   56.49    7.51
   1  19  -6  129.51   10.18
  -1  19   6  141.67   10.58
  -1  19  -6  148.18   11.40
  -1 -19   6  130.94    8.44
   1 -19   6  140.61   10.87
  -1 -19  -6  148.71   19.09
   1 -19   6  126.59    9.97
   1 -19   6  121.41    9.81
  -1 -19   6  149.33   10.52
  -1 -19   6  150.93    9.85
  -1  19  -6  141.29    9.28
   1  19  -6  135.99    9.77
   1 -19   6  134.02    9.45
  -1  19  -6  132.39   10.44
   1 -19   6  138.78   10.26
   1  19  -6  118.50    9.28
  -1 -19   6  141.69   10.21
  -1 -19  -6  154.24   10.32
   1 -19  -6  172.68   11.13
   1  19   6  139.88   11.10
  -1  19   6  124.65   10.61
   1  19  -6  143.49    8.16
   1 -19   7   50.23    6.50
  -1  19  -7   48.34    6.37
  -1 -19   7   47.48    5.07
   1  19  -7   45.10    6.00
  -1  19   7   39.46    5.16
  -1 -19  -7   54.46    5.09
  -1 -19  -7   47.85   11.29
  -1 -19   7   49.69    5.80
   1 -19   7   40.12    5.75
   1 -19   7   33.62    4.47
  -1  19  -7   47.83    5.26
   1  19  -7   44.66    5.22
   1 -19   7   41.34    5.14
  -1 -19   7   44.88    5.77
  -1  19  -7   41.65    5.82
   1 -19   7   41.54    5.85
   1 -19  -7   52.32    5.28
   1  19   7   41.14    5.65
   1 -19  -7   52.44    6.58
  -1  19   7   44.63    5.44
   1  19   7   43.84    6.01
   1 -19   8   12.19    3.55
  -1 -19   8   11.54    3.19
   1  19  -8    9.64    2.40
  -1 -19   8   10.09    2.28
   1 -19   8    9.87    3.06
  -1  19  -8   14.69    3.61
   1 -19  -8    7.24    1.81
  -1 -19  -8   11.12    2.81
  -1 -19   8   11.24    2.94
   1 -19   8    8.56    2.97
   1  19   8   10.37    2.68
   1 -19   8    8.77    3.30
  -1 -19   8   12.66    3.23
  -1  19  -8   10.58    3.25
  -1  19  -8    9.67    2.14
   1  19  -8   11.06    2.92
  -1 -19  -8   10.05    3.65
   1 -19  -8   15.02    3.51
   1 -19  -8   14.58    3.48
  -1  19   8   12.86    2.69
   1  19   8    9.63    3.00
   1 -19  -9    6.96    3.96
   1  19  -9   21.16    3.64
   1 -19   9   15.49    3.61
  -1  19  -9   18.66    2.74
   1 -19  -9   19.27    3.93
  -1  19   9   18.70    3.49
  -1 -19  -9   17.96    3.34
   1 -19  -9   22.57    3.23
   1  19   9   36.29    4.73
   1 -19   9   12.59    3.64
  -1  19  -9   16.65    3.35
  -1 -19   9    6.99    3.94
  -1 -19   9   19.13    3.40
   1 -19   9   17.60    3.79
  -1 -19   9   22.94    4.05
   1  19  -9   21.19    4.04
  -1  19   9   15.69    2.64
   1  19   9   17.19    3.69
   1 -19   9   19.99    3.80
  -1 -19   9   21.11    3.25
  -1  19  -9   20.29    3.55
   1 -19  -9   22.49    3.81
   1  19   9   20.09    3.34
  -1  19   9   14.94    3.19
  -1 -19  10    1.29    1.47
  -1  19 -10    0.15    1.55
   1  19  10    1.04    1.10
  -1 -19  10    2.04    1.56
   1 -19  10   -1.97    2.00
   1 -19  10    0.91    1.22
  -1  19  10    1.40    0.99
   1  19 -10    2.17    1.46
  -1 -19  10    1.25    1.59
   1 -19  10   -0.15    1.48
   1  19 -10   -2.13    2.26
  -1  19 -10   -0.37    2.09
   1  19  10    1.77    1.38
  -1  19  10    1.62    1.47
   1  19 -10    1.01    1.25
   1 -19 -10    0.38    1.72
   1 -19 -10    0.66    1.58
  -1 -19 -10    6.86    2.18
  -1 -19 -10    5.43    2.18
  -1  19 -11   79.31    6.03
   1  19 -11   82.58    5.14
   1  19  11   68.64    4.16
  -1  19  11   71.21    4.60
  -1  19 -11   89.70    6.36
   1  19  11   74.02    4.98
   1  19 -11   82.23    5.93
   1 -20   0    0.28    2.45
   1  20   0   -2.58    2.69
  -1 -20   0   -0.40    2.10
  -1  20   0   -0.01    2.40
   1  20   0    0.38    3.46
   1 -20   0    0.20    1.69
  -1 -20   0    0.31    1.94
  -1  20   0   -5.80    4.97
   1  20   0   -6.35    4.61
   1 -20   0    0.59    2.54
  -1 -20   0    0.54    2.16
  -1 -20   0   -9.32    3.20
  -1  20   0   -2.04    3.48
   1  20   0    0.81    1.82
  -1  20   0   -0.64    2.05
   1  20   1   79.60    8.51
  -1  20   1   59.55    5.67
   1  20  -1   67.37    7.54
  -1  20   1   77.96    8.15
   1  20   1   65.76    6.94
  -1  20  -1   71.55    8.00
   1  20  -1   67.81    6.60
   1 -20  -1   60.81    7.38
   1 -20   1   67.15    7.33
  -1  20  -1   69.88    6.91
  -1 -20  -1   65.32    6.54
   1 -20  -1   70.33    6.37
  -1 -20   1   62.23    6.99
   1 -20   1   72.63    7.14
  -1  20  -1   53.83   14.20
   1  20   1   47.74   11.47
  -1  20   1   48.59    9.75
   1  20  -1   52.45   12.17
  -1 -20  -1   62.17    6.99
   1 -20   1   67.30    6.40
  -1 -20   1   71.74    6.94
   1 -20  -1   63.27    7.07
   1 -20   1   62.79    7.87
  -1 -20   1   67.48    7.19
  -1  20   1   63.04    7.72
  -1  20  -1   69.37    8.26
   1  20   1   64.09    7.33
   1  20  -1   60.69    7.32
  -1  20   1   63.10    7.49
  -1  20  -1   67.31    7.96
  -1 -20  -2    1.89    3.13
  -1  20   2   -1.03    2.72
  -1  20  -2   -0.46    2.10
   1 -20  -2   -5.91    2.94
  -1  20   2    0.40    2.11
   1 -20   2    1.57    2.59
   1  20   2    0.08    2.42
   1  20  -2    0.39    1.62
   1  20   2    1.98    2.11
  -1  20  -2   -1.03    2.78
   1 -20   2    0.90    2.48
  -1 -20  -2    0.69    1.55
  -1 -20   2   -0.07    2.45
   1 -20  -2   -1.35    1.95
  -1 -20  -2    1.01    1.95
   1 -20   2    2.20    1.74
  -1 -20   2    1.79    2.14
   1 -20   2    0.02    2.96
  -1 -20   2   -0.09    2.83
  -1  20  -2    1.73    2.87
   1  20  -2   -0.64    2.00
  -1  20  -2    0.68    2.75
  -1  20   2    0.72    2.29
   1  20  -2    0.91    2.73
   1  20  -3   41.48    4.97
   1  20   3   49.33    6.20
   1 -20  -3   42.05    6.01
  -1  20   3   39.73    6.50
  -1  20   3   35.20    5.00
  -1  20  -3   38.53    6.62
   1  20   3   38.87    6.55
  -1 -20  -3   46.85    5.98
   1 -20   3   37.27    5.62
  -1 -20   3   46.22    6.30
  -1  20  -3   35.62    5.54
   1  20  -3   37.01    9.34
   1  20  -3   38.47    5.74
   1 -20   3   39.89    5.62
  -1  20  -3   36.05    5.35
  -1  20   3   38.66    5.32
  -1  20  -3   42.76    5.97
   1  20  -3   45.67    5.99
   1 -20  -3   42.50    5.44
  -1 -20   3   38.01    5.45
  -1 -20  -3   36.36    5.45
   1 -20   3   31.04    4.80
  -1 -20   3   40.67    5.26
   1 -20   3   36.84    5.48
   1 -20   4  122.80    9.81
  -1 -20   4  119.82    9.01
   1 -20   4  107.19    8.74
   1 -20  -4  133.09    8.93
  -1 -20   4  138.02   10.04
  -1 -20  -4  129.88    9.01
   1  20  -4  127.79   10.19
   1 -20   4  133.33   10.54
  -1  20   4  137.88   10.68
  -1  20  -4  130.44   10.62
  -1  20  -4  108.91    9.04
  -1 -20   4  127.04    9.66
   1 -20   4  127.25   10.10
   1  20  -4  118.48    9.59
  -1  20  -4  118.63   10.39
   1  20   4  129.93   11.02
   1  20  -4  129.50    8.14
  -1  20   4  124.53   11.01
  -1 -20  -4  131.16   10.08
   1 -20  -4  136.00   10.22
   1  20   4  119.75    9.48
  -1  20   5    2.65    1.74
   1  20   5    5.60    2.92
   1 -20  -5    0.97    3.47
   1  20   5    4.09    3.43
  -1  20   5    2.35    2.62
  -1 -20  -5    2.85    2.23
   1 -20   5    1.44    2.21
  -1  20  -5    1.57    2.06
  -1 -20   5    2.19    2.31
  -1 -20   5    2.44    1.98
  -1 -20  -5    4.09    2.16
   1 -20   5    5.57    2.78
  -1 -20   5    2.96    1.97
   1 -20   5    3.61    2.39
   1 -20   5    4.69    2.74
  -1  20  -5    4.31    2.69
  -1  20   5    3.14    2.74
  -1 -20   5    8.54    3.60
   1  20  -5    4.08    3.08
   1  20  -5    3.67    1.69
  -1  20  -5    1.94    2.39
   1  20  -5    5.00    2.87
   1  20  -5    3.33    2.45
   1 -20   6   68.46    6.86
  -1 -20   6   65.44    7.01
  -1  20   6   62.77    6.47
   1  20  -6   75.08    7.54
  -1 -20   6   67.30    5.62
   1 -20   6   77.84    7.62
  -1  20  -6   72.50    7.88
  -1  20  -6   62.93    7.14
   1 -20   6   69.47    7.48
  -1 -20   6   77.03    7.60
  -1  20  -6   70.20    7.51
   1  20  -6   68.10    6.64
   1  20  -6   68.56    6.52
   1  20   6   56.13    6.96
   1  20   6   50.99    6.24
  -1 -20  -6   77.90    7.40
  -1  20   6   60.43    7.15
   1 -20  -6   73.53    7.36
   1 -20  -7    5.15    2.73
  -1 -20  -7    4.26    2.25
  -1  20   7    2.44    2.17
   1  20   7    1.86    1.89
   1 -20  -7    8.09    3.29
  -1  20  -7    4.55    2.62
   1 -20   7    9.67    3.25
   1  20  -7    4.54    2.40
  -1 -20   7    3.21    2.08
  -1 -20   7    2.71    2.44
   1 -20   7   -1.24    2.10
   1 -20   7    2.14    2.27
   1 -20   7    3.46    1.74
   1 -20   7    3.09    2.75
  -1  20  -7    5.26    3.00
  -1 -20   7    3.32    2.64
  -1  20   7    3.59    2.08
   1  20  -7    4.87    2.49
  -1 -20   7    4.35    1.86
   1  20   7    3.03    1.97
   1  20  -7    3.94    1.65
  -1  20  -7    6.28    2.92
   1  20  -7    2.58    1.99
  -1 -20  -8    6.19    2.18
   1 -20  -8    6.92    2.22
   1  20   8    6.96    2.65
   1 -20  -8    2.39    2.30
  -1  20   8    8.20    2.77
  -1 -20   8    0.91    1.58
   1  20  -8    4.10    2.03
  -1  20  -8    5.32    2.29
   1 -20   8    4.33    2.48
   1 -20   8    4.51    2.25
  -1 -20   8    2.03    1.84
  -1  20   8    4.36    1.55
   1 -20   8    4.51    1.94
  -1 -20   8    4.99    1.98
  -1 -20   8    5.43    2.76
   1 -20   8    3.41    1.94
   1  20  -8    4.56    1.89
  -1  20  -8    7.62    2.45
  -1  20   8    3.39    1.59
   1  20   8    3.51    1.15
  -1  20  -8    4.82    2.28
   1  20  -8    5.55    1.69
   1 -20  -8    0.55    2.18
   1 -20  -9    1.86    1.59
   1  20   9    2.06    1.79
  -1 -20  -9    3.64    1.74
   1 -20  -9    1.95    1.53
  -1 -20  -9    3.71    2.19
  -1  20  -9    0.39    1.43
   1  20   9    2.76    1.68
   1  20  -9    0.33    1.66
  -1  20  -9    2.42    1.93
   1 -20   9    3.49    1.39
  -1 -20   9    4.51    1.49
  -1 -20   9    0.82    1.12
   1 -20   9    3.01    1.28
  -1  20   9    2.25    0.98
  -1 -20   9    2.99    2.15
   1 -20   9    1.62    1.49
  -1  20   9    1.86    1.46
   1  20   9    1.30    0.83
   1  20  -9    0.89    1.43
   1  20  -9    3.55    1.86
   1 -20  -9    1.56    1.90
  -1  20  -9    3.17    1.91
  -1 -20 -10   56.46    4.82
   1 -20 -10   52.77    4.60
  -1 -20  10   35.50    3.70
   1 -20  10   38.16    3.80
  -1  20 -10   46.31    4.61
   1  20 -10   47.42    4.59
  -1 -20  10   51.04    4.28
   1  20  10   36.56    3.56
  -1  20 -10   46.33    4.69
   1  20  10   40.61    3.23
  -1  20  10   39.05    3.62
   1  20 -11    5.94    1.50
  -1  20  11    6.39    1.28
  -1  20 -11    4.30    1.00
  -1 -21   0   30.05    4.72
   1 -21   0   34.02    5.19
  -1  21   0   27.75    5.61
   1  21   0   35.15    5.37
   1 -21   0   28.20    4.34
  -1 -21   0   35.12    4.37
   1  21   0   33.35    4.42
   1  21   0   34.98    5.48
  -1  21   0   38.19    5.22
   1 -21   0   27.73    4.64
  -1 -21   0   33.34    4.93
  -1  21   0   31.57    5.06
   1 -21  -1   -0.86    2.24
  -1 -21   1   -1.09    2.52
  -1 -21   1    1.06    2.73
   1 -21   1    0.00    1.52
   1 -21   1    0.58    2.39
  -1 -21  -1    3.02    1.98
   1  21  -1    0.03    1.82
  -1  21  -1    0.81    2.12
   1 -21   1    1.16    1.49
   1 -21   1    1.60    1.88
  -1 -21  -1    1.74    1.67
  -1 -21   1    2.67    1.66
   1 -21  -1    0.32    1.76
   1 -21  -1    3.27    2.02
  -1  21  -1    3.93    3.46
   1  21   1    0.08    2.04
  -1 -21  -1    2.99    1.97
   1 -21   1    3.31    2.88
   1  21  -1    1.67    2.52
   1  21  -1   -0.89    2.13
   1  21   1   -0.13    3.68
   1 -21  -1    2.27    1.69
  -1 -21   1   -0.31    1.78
  -1  21   1    0.14    3.01
  -1  21   1   -0.91    2.26
  -1  21  -1    3.20    2.09
  -1  21   1   -0.08    2.06
  -1 -21   2    8.73    2.66
  -1 -21   2   11.32    3.74
   1 -21  -2    7.27    2.05
   1 -21   2    9.33    4.05
   1 -21   2    7.33    1.98
  -1 -21  -2    7.05    2.38
   1  21  -2    7.17    3.26
   1 -21   2    9.42    3.11
  -1  21  -2    7.56    3.74
   1 -21   2    7.39    2.77
  -1 -21  -2    5.92    1.66
  -1 -21   2    8.63    2.96
  -1  21   2    4.76    2.66
   1 -21   2   11.22    3.36
  -1 -21  -2    7.01    2.42
   1  21   2    6.89    2.75
   1 -21  -2    5.36    2.54
  -1  21  -2    5.21    2.79
  -1  21   2    7.18    2.74
   1  21  -2    4.74    2.92
   1  21   2    5.74    2.36
   1  21  -2    8.45    2.35
  -1  21   2    7.37    3.40
  -1  21  -2    6.46    2.90
   1  21  -2   10.09    2.87
  -1 -21  -3    0.77    2.45
   1 -21   3   -0.27    2.52
   1 -21   3    1.15    2.34
  -1 -21   3    0.91    1.91
   1 -21  -3    0.89    2.98
  -1 -21   3   -2.23    2.64
   1  21  -3   -1.13    1.75
   1 -21   3    1.59    2.24
  -1  21  -3    1.45    2.93
   1  21   3   -0.26    2.11
  -1  21   3    0.91    2.61
   1 -21   3    0.44    2.32
  -1 -21   3    3.09    2.46
  -1  21  -3   -1.11    2.22
  -1  21  -3    0.76    3.52
   1 -21  -3   -0.88    2.09
   1  21  -3    1.31    2.27
  -1  21   3   -1.55    2.83
  -1  21  -3    2.47    2.82
   1  21  -3   -1.43    2.24
   1  21  -3   -0.38    2.51
   1  21   3   -0.07    2.78
   1  21   3   -0.66    1.95
  -1  21   3    1.16    2.83
   1 -21  -3   -1.79    2.76
  -1 -21  -3    1.97    2.50
   1  21   4   42.60    6.24
  -1  21   4   24.49    4.14
   1  21  -4   41.01    4.34
  -1  21   4   39.89    6.55
  -1 -21  -4   51.33    6.08
   1  21   4   33.99    5.37
   1 -21  -4   45.57    6.17
  -1  21  -4   43.56    5.59
   1 -21   4   45.40    5.65
  -1  21  -4   41.00    5.29
  -1 -21   4   49.19    6.15
   1 -21   4   40.21    5.66
  -1 -21  -4   42.56    4.95
  -1 -21   4   38.59    5.20
   1 -21   4   40.97    5.40
   1 -21  -4   47.72    5.47
  -1 -21   4   46.21    5.45
   1 -21   4   43.10    5.48
  -1  21   4   54.33    6.65
  -1  21  -4   50.29    6.57
   1  21  -4   43.67    5.70
   1  21  -4   41.61    5.52
  -1  21  -4   46.33    5.70
  -1 -21  -5    7.24    1.76
   1 -21   5    5.23    2.82
   1 -21   5    5.03    2.87
  -1 -21   5    3.88    2.28
  -1 -21   5    6.86    2.55
   1 -21   5    4.57    1.94
  -1  21  -5    1.65    1.92
   1  21  -5    7.01    3.26
  -1  21   5    1.20    1.65
  -1 -21   5    3.78    2.79
   1 -21   5    6.41    3.29
  -1  21  -5    3.92    2.33
   1  21  -5    3.95    1.76
   1 -21  -5    1.63    2.23
  -1  21  -5    5.23    1.95
   1  21   5    4.92    2.54
  -1  21   5    3.89    2.61
  -1 -21  -5    3.07    2.44
  -1  21  -5    1.29    2.88
   1 -21  -5    4.30    2.34
   1  21  -5    6.16    4.17
   1  21   5    2.10    2.28
   1 -21  -5    4.25    3.12
   1  21   6    1.50    1.91
   1 -21  -6    1.62    2.49
  -1  21   6    0.53    2.29
  -1 -21  -6    0.09    1.87
  -1  21  -6    0.76    2.87
   1  21   6   -0.92    2.47
   1 -21  -6   -0.77    2.02
   1 -21   6    2.48    2.63
  -1 -21   6    0.30    2.27
  -1  21  -6    2.04    1.88
  -1 -21   6   -2.57    2.65
  -1 -21   6    1.95    1.83
   1 -21   6    1.08    1.69
   1 -21   6   -0.54    2.17
   1  21  -6    2.08    2.01
  -1 -21   6    2.24    1.87
  -1  21   6   -2.39    2.32
   1 -21   6   -2.35    2.03
  -1  21  -6   -1.53    3.33
   1  21   6    0.75    1.03
  -1  21  -6    0.42    1.95
   1  21  -6    2.21    1.52
   1 -21  -6    0.62    1.86
   1 -21  -7    6.84    3.02
   1 -21  -7    9.07    2.50
  -1  21  -7    0.44    1.66
  -1 -21  -7    6.29    2.26
  -1  21   7    9.77    2.90
   1  21   7    3.87    1.96
  -1 -21   7   -0.05    2.29
   1 -21   7    3.55    2.80
  -1  21  -7    5.03    1.43
   1 -21   7    4.43    1.81
   1 -21   7    4.12    2.60
  -1 -21   7    6.14    2.49
  -1  21  -7    7.65    2.61
   1  21  -7    6.03    2.21
   1 -21   7    5.17    1.63
  -1 -21   7    7.54    2.48
   1  21   7    7.20    1.84
  -1  21  -7    8.10    3.10
   1 -21  -7    3.24    2.92
   1  21  -7    5.54    1.98
   1  21   8   10.58    2.85
  -1  21   8   14.06    2.66
  -1  21  -8   -2.58    1.87
  -1 -21  -8   16.97    3.05
   1 -21  -8   19.03    3.51
   1 -21  -8   17.94    3.18
  -1  21  -8   12.58    2.82
   1 -21   8    7.40    3.27
   1  21  -8   11.70    2.67
  -1 -21   8    8.43    2.14
  -1 -21   8   15.61    2.59
  -1  21  -8   14.99    3.13
   1  21   8   11.59    2.19
   1 -21   8   10.66    2.22
  -1  21   8   10.25    1.80
   1 -21   8   13.93    2.86
   1 -21   8   13.48    2.73
  -1 -21   8   11.13    2.32
   1  21   8   15.07    2.36
  -1  21   8   11.53    2.35
   1  21  -8   13.54    2.51
  -1  21  -8   11.69    1.97
   1 -21  -8    7.53    2.98
  -1 -21  -9   -3.20    1.58
  -1 -21  -9   -0.21    1.45
   1 -21  -9   -0.07    1.37
   1 -21  -9   -2.51    1.10
   1 -21   9   -1.89    1.88
  -1 -21   9    0.55    1.17
  -1  21  -9    2.10    1.45
   1  21  -9   -0.07    1.11
   1 -21   9    2.44    1.24
   1  21   9    0.20    1.18
   1 -21   9    1.55    1.17
  -1 -21   9    5.39    1.59
  -1 -21   9    1.28    1.34
  -1  21  -9   -1.09    1.34
   1  21  -9    2.42    1.34
   1 -21  -9    0.92    1.56
  -1 -21  -9    0.66    1.30
   1  21   9    1.17    0.88
  -1  21   9    1.27    1.17
  -1  21 -10   -0.14    1.30
   1  21 -10    1.43    1.26
  -1  21  10    1.99    1.02
   1 -21 -10    0.08    1.09
  -1  21 -10    1.39    1.36
  -1 -21 -10   -0.42    1.11
  -1 -22   0   -0.99    2.46
   1 -22   0    0.51    1.57
  -1  22   0   -0.21    2.30
   1  22   0    0.98    2.33
  -1  22   0    0.69    2.54
  -1 -22   0    3.61    2.08
   1  22   0   -1.26    2.23
   1 -22   0   -0.83    2.26
   1 -22   0   -1.15    2.80
  -1 -22   0    0.39    2.62
   1 -22  -1  468.66   17.17
   1 -22   1  439.92   17.49
  -1 -22   1  449.20   14.65
  -1 -22  -1  484.09   16.75
  -1 -22   1  426.28   16.66
  -1  22  -1  457.60   18.78
   1  22  -1  453.69   17.41
   1 -22   1  490.36   16.16
  -1 -22  -1  462.45   15.41
   1 -22   1  449.87   16.07
  -1  22   1  468.47   18.32
   1 -22  -1  470.04   16.04
   1  22   1  520.41   17.18
   1 -22   1  485.70   16.95
  -1  22  -1  516.79   18.60
   1  22  -1  493.02   19.17
   1 -22  -1  492.69   17.87
   1  22  -1  445.60   14.94
   1  22   1  505.16   19.27
  -1  22   1  428.52   17.00
  -1  22  -1  446.94   17.90
   1 -22   2    0.95    2.35
  -1 -22   2   -0.89    2.17
   1 -22   2    2.64    1.94
   1 -22  -2    0.60    1.90
  -1 -22  -2    2.53    1.79
  -1 -22   2    0.15    1.97
  -1  22  -2    6.09    3.76
   1  22  -2    0.67    1.60
  -1  22   2    1.28    2.42
   1  22   2    0.45    1.80
   1 -22   2    3.73    2.91
   1 -22   2   -0.16    2.01
  -1 -22   2    3.82    2.30
   1 -22   2    2.03    1.51
  -1 -22  -2    2.49    1.99
   1  22   2    1.62    2.42
  -1  22  -2    0.19    1.96
   1  22   2    2.19    2.08
   1  22  -2    0.64    2.18
   1 -22  -2    3.16    2.27
   1 -22  -2   -0.26    2.70
   1  22  -2    1.69    2.25
  -1  22   2    2.20    2.17
  -1  22   2    2.28    2.65
  -1  22   2    0.28    1.64
  -1  22  -2    2.68    2.27
   1 -22  -3    4.03    2.48
  -1 -22  -3    6.59    2.03
  -1 -22   3    3.59    2.57
  -1 -22   3    4.26    1.95
   1 -22   3    5.53    2.36
   1 -22   3    6.02    3.08
  -1  22  -3    5.98    3.08
  -1  22   3    6.74    2.28
   1  22  -3    8.08    3.16
   1  22   3    7.74    1.92
   1 -22   3    4.85    1.87
  -1 -22   3    6.60    2.50
   1 -22   3    4.83    2.81
   1 -22  -3    6.55    2.98
   1  22  -3    5.67    2.13
  -1  22  -3    1.78    2.01
  -1 -22  -3    3.97    2.80
   1  22   3    4.00    2.54
  -1  22   3    4.09    3.14
   1 -22  -3    4.69    1.59
  -1  22   3    3.40    2.01
   1  22  -3    1.77    2.03
   1  22   3    7.02    2.91
   1  22  -3    5.07    2.19
  -1  22  -3    6.72    3.27
   1 -22  -4    9.49    2.64
  -1 -22  -4    8.35    2.05
  -1 -22   4    6.02    2.54
  -1 -22   4    4.12    2.74
   1 -22   4    0.65    1.94
   1 -22   4    5.46    2.39
  -1  22  -4    8.02    3.07
   1  22  -4    6.19    1.87
   1 -22   4    3.88    1.78
  -1  22   4    6.60    2.33
  -1 -22   4    4.81    1.92
   1 -22   4    6.17    2.79
   1 -22  -4    4.84    2.34
  -1  22  -4    2.69    2.02
  -1 -22  -4    3.93    2.65
   1  22   4    2.96    1.85
   1  22   4    6.69    2.60
   1 -22  -4    5.38    1.67
   1  22  -4    4.25    1.39
   1  22  -4    2.74    2.27
  -1  22   4    3.70    2.13
  -1  22  -4    4.94    2.11
   1 -22  -4    5.90    2.47
   1  22  -4    6.24    2.09
  -1 -22  -5   92.94    6.54
  -1 -22   5   73.43    6.34
   1 -22   5   60.77    5.79
  -1  22  -5   81.74    7.22
   1  22  -5   76.37    6.69
  -1 -22   5   99.06    7.86
  -1  22   5   70.54    6.53
   1 -22   5   84.92    7.01
  -1  22  -5   75.55    6.47
   1 -22   5   76.28    7.02
   1 -22  -5   94.53    7.53
  -1  22   5   70.52    6.73
   1 -22  -5   96.42    7.86
   1  22  -5   79.31    6.55
  -1  22  -5   86.68    7.50
  -1 -22   6    3.10    2.03
   1 -22   6    7.66    2.51
   1 -22   6    4.84    2.37
  -1 -22   6    9.88    2.49
   1 -22   6   10.17    2.49
  -1  22  -6   11.66    3.24
   1  22  -6   11.12    3.02
  -1  22   6    6.39    1.78
  -1 -22   6   13.99    2.94
  -1 -22   6    5.95    2.71
  -1  22  -6   13.11    2.58
   1 -22   6    9.10    2.64
   1  22  -6   12.47    2.89
   1 -22  -6    0.75    1.75
  -1  22  -6   16.56    3.54
   1  22  -6    1.32    2.36
   1 -22  -6    9.74    2.48
  -1 -22  -6   10.18    3.22
   1  22   6    6.42    1.80
   1 -22  -6   11.66    3.15
  -1  22   6    7.90    2.42
  -1  22  -6    5.65    2.21
   1  22   7   15.05    2.98
   1  22  -7   -2.91    1.75
   1 -22  -7   30.85    3.71
  -1  22   7   21.71    3.26
   1 -22  -7   31.15    4.22
  -1  22  -7    4.70    1.70
  -1 -22  -7   27.84    4.35
  -1  22  -7   27.94    3.84
  -1  22   7   21.10    2.91
  -1 -22   7   32.95    3.95
   1  22  -7   28.14    3.72
   1 -22   7   32.56    4.09
  -1 -22   7   32.68    3.85
   1 -22   7   10.53    2.74
   1 -22   7   27.32    3.89
  -1  22   7   23.35    2.94
   1 -22  -7   13.83    3.66
  -1  22  -7   25.72    3.47
   1  22  -7   30.91    3.64
   1  22   8   -1.74    1.02
   1  22  -8   -0.63    1.03
  -1 -22  -8   -1.38    2.06
   1 -22  -8   -0.59    1.54
   1 -22  -8    1.47    1.54
  -1 -22  -8   -0.26    1.47
  -1 -22   8   -1.61    1.08
   1 -22   8    0.82    1.22
  -1  22   8    0.50    0.94
   1 -22  -8   -1.03    1.59
  -1  22  -8    1.14    1.21
   1  22  -8   -0.45    1.18
  -1 -22   8    1.01    1.43
   1  22   8    0.75    0.96
   1 -22   8   -0.62    1.06
   1  22  -8    0.42    1.21
  -1 -22  -8    0.02    1.37
  -1  22  -8    2.15    1.64
  -1  22  -9    1.49    1.01
   1  22  -9    1.67    0.90
  -1  22  -9    2.96    1.27
  -1 -22   9    0.26    1.00
  -1 -23   0   96.03    7.33
   1 -23   0  108.78    7.85
  -1 -23   0  105.41    6.71
  -1 -23   0   90.51    6.56
   1  23   0   85.46    6.10
  -1  23   0  100.33    7.65
   1  23   0  106.27    8.03
   1 -23   0  104.04    7.48
  -1  23   0   87.32    7.03
   1 -23  -1  119.17    8.24
  -1 -23   1  100.46    7.52
  -1 -23   1   98.06    6.20
   1 -23   1  104.93    7.83
  -1 -23   1  119.77    7.34
  -1 -23   1   99.33    7.04
   1 -23   1   98.58    6.80
  -1 -23  -1  107.40    6.77
   1  23   1   97.71    6.68
   1 -23   1  109.53    7.43
  -1  23   1  107.34    8.07
   1  23   1  103.41    8.07
  -1  23  -1  107.19    7.94
   1  23  -1  116.04    8.24
   1 -23  -1  109.97    7.91
   1  23  -1   95.05    6.48
  -1  23   1   98.36    7.29
  -1  23  -1  100.81    7.62
  -1 -23   2    5.99    2.03
   1 -23  -2    5.51    2.47
  -1 -23   2    5.39    2.11
  -1 -23  -2    8.20    1.96
   1 -23   2    4.41    1.67
   1 -23   2    5.26    2.68
  -1 -23   2    3.16    1.46
   1 -23   2    3.20    1.16
   1  23   2    6.90    2.23
  -1  23   2    4.33    2.06
   1  23  -2    7.24    2.43
  -1  23  -2    4.88    1.80
   1 -23   2    6.93    1.74
  -1 -23   2    6.19    1.81
   1  23  -2    5.89    1.65
   1  23   2    4.78    2.29
   1 -23  -2    6.18    1.73
   1  23   2    5.52    2.49
   1 -23  -2    7.20    2.81
  -1  23  -2    6.42    2.08
  -1  23   2    5.68    2.42
  -1 -23  -2    6.00    1.66
   1  23  -2    5.65    2.80
  -1  23  -2    7.89    2.85
   1 -23  -3   80.68    6.27
   1 -23   3   69.58    5.29
  -1 -23   3   66.65    5.50
   1 -23   3   75.71    6.75
  -1 -23  -3   81.06    6.18
  -1  23  -3   74.38    6.62
   1  23  -3   70.89    6.18
  -1  23   3   68.73    6.21
   1 -23   3   78.03    6.10
  -1 -23   3   90.13    6.80
  -1 -23   3   81.96    6.42
   1 -23   3   74.34    6.18
   1 -23  -3   83.64    6.82
   1  23   3   67.93    5.71
   1  23  -3   73.84    5.10
  -1  23   3   69.67    6.43
   1 -23  -3   72.58    6.18
  -1  23  -3   74.99    6.51
  -1 -23  -4    3.34    1.70
   1 -23   4    0.46    1.32
   1 -23   4   -0.03    1.87
  -1 -23   4    0.20    2.16
  -1 -23   4    3.04    1.49
   1  23  -4   -0.32    2.13
  -1 -23   4    1.93    1.81
   1 -23   4    0.37    1.58
  -1  23  -4    0.32    1.89
  -1  23   4    0.14    1.49
  -1 -23   4    0.62    1.54
   1 -23   4    2.80    2.21
  -1  23  -4    2.85    2.20
  -1  23  -4    0.27    1.44
   1 -23  -4    0.80    1.87
  -1 -23  -4   -0.75    1.71
   1  23   4    1.36    1.48
  -1  23   4    1.10    1.63
   1 -23  -4    0.88    2.22
   1  23  -4   -0.86    1.66
   1  23   4    2.77    1.94
  -1  23  -5   -3.02    2.12
   1 -23  -5    2.20    1.90
  -1  23   5    1.50    2.09
   1  23  -5    0.09    1.69
   1 -23   5    0.36    1.19
   1 -23  -5   -0.26    1.66
  -1 -23  -5    0.99    1.60
   1  23   5   -0.74    1.80
  -1 -23   5    1.38    1.76
   1  23  -5    1.18    1.18
   1 -23   5    0.71    1.36
  -1  23  -5    0.26    1.44
  -1  23   5   -0.53    1.39
  -1 -23   5   -0.89    1.36
  -1  23  -5   -0.24    2.14
  -1 -23  -5   -2.14    1.12
   1 -23  -5   -3.41    2.06
   1 -23   5    0.82    1.15
  -1 -23   5   -0.65    1.46
  -1 -23   5   -1.28    1.39
   1 -23   5    1.40    1.72
   1 -23   6    0.97    1.64
   1 -23   6   -0.97    1.54
  -1 -23   6    0.54    1.02
  -1 -23   6    1.04    1.79
  -1  23   6   -0.64    0.86
   1 -23  -6   -0.09    0.94
   1  23  -6    0.96    1.34
  -1  23  -6    0.53    1.62
  -1 -23   6   -0.91    1.22
   1 -23   6    0.75    1.13
  -1 -23  -6   -1.36    1.13
   1  23  -6    0.90    1.09
  -1  23  -6    0.76    1.43
   1  23  -6    1.80    1.46
  -1  23  -6    0.63    1.47
   1 -23  -6    0.50    1.49
  -1 -23  -6   -0.13    1.25
   1  23   6    1.22    1.50
  -1  23   6   -0.16    1.18
  -1 -23  -6   -2.73    1.39
   1 -23   6   -0.43    0.89
   1 -23  -6    0.64    1.26
  -1 -23   7   10.23    2.13
   1 -23   7   10.34    2.05
  -1  23   7   11.86    2.01
   1 -23  -7    4.02    1.87
   1  23  -7   10.85    2.12
   1  23   7   10.12    1.84
   1 -23   7   12.85    2.40
  -1  23  -7   14.33    2.45
  -1 -23   7   13.12    2.20
  -1  23   7   10.23    2.18
  -1 -23  -7   10.59    2.03
   1  23   7    5.52    1.80
   1 -23  -7   13.42    2.33
   1 -23   7    5.74    1.11
   1  23  -7    0.69    1.09
  -1 -23  -7    8.21    2.56
   1 -23  -7   15.37    2.57
  -1  23  -7   11.90    1.90
  -1 -23  -7    0.26    0.84
  -1 -24   0   -1.94    2.41
   1 -24   0    0.49    1.52
   1  24   0    0.72    1.05
  -1  24   0    1.78    1.76
   1 -24   0   -1.04    1.49
   1  24   0   -0.78    1.84
   1  24   0   -1.08    1.52
  -1  24   0    1.08    2.09
  -1 -24   1  334.74   10.53
  -1  24   1  301.60   12.00
  -1 -24  -1  330.67   11.78
  -1 -24   1  301.26   11.31
   1 -24  -1  317.73   11.51
   1 -24   1  290.74   11.38
   1  24   1  257.16    9.59
   1  24   1  300.53   12.28
   1 -24  -1  335.01   11.59
  -1  24  -1  298.62   11.22
   1  24  -1  317.27   12.16
   1  24  -1  284.68    9.18
   1 -24   1  326.65   10.35
  -1  24  -1  288.22   10.92
   1 -24   2    3.05    1.41
  -1  24   2    1.26    1.28
  -1 -24   2    3.67    1.57
   1 -24   2    0.27    1.86
  -1 -24   2    3.65    1.60
   1 -24  -2    2.66    1.36
  -1 -24  -2    1.94    1.31
  -1 -24   2    2.12    1.30
   1  24   2    0.84    1.47
   1  24  -2    2.30    1.65
   1 -24  -2    2.96    1.49
  -1 -24  -2    2.04    1.45
  -1 -24  -2    1.96    0.96
  -1  24   2    1.10    1.32
  -1  24  -2    2.45    1.30
   1  24   2    2.52    1.26
   1 -24  -2    2.41    1.80
  -1  24  -2    1.33    1.10
   1 -24   3    3.71    1.81
  -1  24   3   -0.14    1.31
  -1 -24   3    0.36    1.27
   1 -24   3    0.34    1.53
   1 -24  -3   -2.48    1.73
  -1 -24   3   -1.19    1.18
  -1 -24  -3    1.78    1.17
   1 -24   3   -0.83    1.20
  -1 -24   3   -0.31    1.40
   1  24  -3    0.37    1.22
  -1 -24  -3    0.06    1.09
   1  24   3    0.70    1.14
   1  24   3   -2.32    2.07
  -1  24   3   -0.01    1.38
   1 -24  -3    0.71    1.28
   1 -24  -3    0.71    1.72
  -1  24  -3    0.82    1.20
  -1 -24  -3   -0.28    1.61
  -1  24  -3    0.78    1.26
   1  24  -4    4.18    1.44
   1 -24   4    3.73    0.91
  -1 -24   4    6.03    1.83
  -1  24   4    2.31    1.03
  -1  24  -4    5.02    1.78
  -1  24  -4    9.93    2.07
  -1  24  -4    2.96    1.18
   1 -24  -4    8.89    2.12
  -1  24   4    3.05    1.38
   1  24   4    2.47    2.21
  -1 -24  -4   10.36    2.44
   1 -24  -4    3.50    1.35
  -1 -24  -4    5.43    2.24
   1  24  -4    2.49    1.19
   1 -24   4    2.25    0.87
  -1 -24  -4   10.67    1.85
  -1 -24   4    5.00    1.52
  -1 -24   4    2.52    1.37
   1 -24   4    1.35    1.73
   1 -24   5   -0.88    1.17
   1 -24   5    0.27    0.91
  -1 -24   5   -0.69    1.27
  -1 -24   5   -2.30    1.30
  -1  24   5    0.40    0.69
  -1  24  -5    0.56    1.03
   1  24   5    0.43    1.07
   1 -24  -5   -2.58    1.60
   1  24  -5   -0.49    2.14
  -1 -24  -5    1.21    1.32
  -1 -24  -5   -1.48    1.41
   1 -24  -5   -1.38    1.44
  -1  24   5    1.44    1.08
  -1  24  -5    1.65    1.28
   1 -24   5    2.27    1.29
   1  24  -5    0.16    1.34
  -1 -24   5    0.64    1.16
   1 -24  -6    1.32    1.25
  -1 -24  -6    4.21    1.40
  -1  24   6    0.79    1.20
   1  24   6    3.17    1.21
  -1 -24  -6    1.07    1.31
   1  24   6    0.29    0.71
  -1  24  -6    1.49    0.91
  -1 -24   6    3.57    1.34
  -1 -24   6    2.37    0.87
  -1  25   0   40.48    3.41
   1  25   0   46.00    3.95
  -1  25   0   37.40    3.84
   1  25  -1    4.87    1.54
   1  25   1    2.23    1.12
  -1  25  -1    2.00    1.07
   1 -25  -1    3.67    1.07
  -1  25   1    5.17    1.39
  -1  25   1    4.39    1.26
  -1  25  -1    1.94    1.09
   1 -25   1    1.29    1.12
  -1 -25   1    3.08    1.59
  -1 -25  -1    4.14    1.79
   1 -25  -1    2.45    1.30
   1 -25  -2   64.09    4.41
  -1  25   2   50.52    3.72
  -1 -25  -3    7.65    1.78
   1 -25  -3    9.87    1.96
   1  25  -3    3.85    1.46
  -1  25   3    7.75    1.49
   1  25   3    6.62    1.47
  -1 -25   3    4.84    2.10
   1 -25   3    4.20    1.62
   1  25   4   -0.77    1.14
   1 -25  -4   -0.78    0.92
   1 -25   4   -0.16    0.85
  -2   0   0  164.40    8.66
   2   0   0  158.60    6.15
   2   0  -1    1.46    2.29
   2   0   1    0.42    0.95
  -2   0  -1   -0.61    1.36
  -2   0   1    0.78    1.58
   2   0  -1   -0.57    1.60
   2   0   1   -0.10    2.05
   2   0  -1   -0.87    1.28
  -2   0  -1    0.64    1.73
  -2   0   2  592.99   18.49
  -2   0  -2  615.63   15.57
  -2   0  -2  564.40   17.93
   2   0  -2  565.99   18.07
   2   0   2  579.62   15.89
   2   0   2  590.34   16.98
   2   0  -2  588.98   16.18
  -2   0  -3    0.85    1.11
   2   0  -3   -1.56    2.69
  -2   0   3    0.29    2.27
   2   0   3   -0.55    2.08
   2   0   3    0.10    2.32
   2   0  -4   17.35    3.88
  -2   0   4   20.72    4.32
   2   0   4   19.85    4.54
  -2   0  -4   21.94    3.14
   2   0  -4   20.26    4.56
   2   0   4   17.23    3.59
  -2   0   4   18.14    3.99
   2   0   4   22.17    4.32
   2   0   4   16.34    4.00
   2   0   5    0.77    3.17
  -2   0  -5   -0.37    1.18
  -2   0   5    0.11    1.89
   2   0  -5    1.06    2.81
  -2   0  -5   -0.04    1.20
   2   0  -5    2.80    2.98
   2   0   5    0.52    2.20
   2   0   5   -0.04    4.03
  -2   0   5    0.00    2.32
  -2   0  -6   47.50    4.47
   2   0  -6   37.84    6.47
   2   0   6   43.52    7.70
   2   0  -6   44.79    8.03
   2   0   6   51.14    7.86
  -2   0   6   43.54    7.25
   2   0   6   42.49    7.70
   2   0  -7    0.58    4.09
   2   0  -7    0.70    1.31
  -2   0   7    0.14    3.21
   2   0   7   -2.66    4.95
   2   0   7   -0.42    2.78
   2   0   7    0.60    3.26
   2   0  -7    2.64    2.57
  -2   0   7   -0.86    1.26
   2   0  -8  172.22   18.98
   2   0   8  163.61   16.76
  -2   0  -8  159.99   16.23
  -2   0   8  166.15   16.54
   2   0  -8  159.58   17.34
  -2   0  -8  157.54   14.33
   2   0   8  144.90   16.71
   2   0  -8  170.97    8.10
   2   0  -8  157.40    8.51
  -2   0   8  157.78    7.12
   2   0  -9    1.04    6.24
   2   0   9    0.92    3.67
  -2   0   9    1.44    5.52
  -2   0  -9    0.40    4.42
  -2   0  -9    1.89    2.64
  -2   0  -9   -2.41    5.17
   2   0  -9   -0.62    2.74
  -2   0  -9   -0.45    2.64
   2   0  -9   -2.83    5.40
  -2   0   9   -0.22    1.43
   2   0  -9    0.73    1.51
   2   0 -10   -2.32    4.80
  -2   0 -10    0.60    4.44
   2   0 -10    2.84    3.66
  -2   0 -10   -2.78    7.31
  -2   0 -10    0.58    5.16
  -2   0  10    0.81    4.70
   2   0  10    3.78    4.89
   2   0 -10   -2.66    6.13
  -2   0  10    0.15    1.39
   2   0 -10    0.54    2.01
  -2   0 -11    4.25    7.51
   2   0 -11  -12.21    6.24
   2   0  11   -7.44    2.43
  -2   0  11    4.08    6.85
  -2   0 -11    7.88    3.33
   2   0  11    0.48    4.02
  -2   0  11   -1.09    5.41
   2   0  11   -0.97    2.18
  -2   0  11   -1.57    2.54
   2   0  11   -0.26    1.73
   2   0  11    0.31    1.85
   2   0  11    0.76    2.03
  -2   0  11    1.47    1.76
   2   0  11    1.29    1.75
  -2   0  11    1.06    1.70
  -2   0  11   -0.02    2.11
   2   0  11   -1.29    2.06
   2   0 -11   -1.47    4.23
   2   0 -11   10.05    8.26
  -2   0  12   -0.62    1.67
   2   0  12   -1.19    1.39
   2   0  12   -1.76    2.60
   2   0  12    0.31    1.42
   2   0  12    0.20    2.55
  -2   0  12   -1.66    2.09
   2   0  12   -1.89    3.12
  -2   0  12    0.45    1.89
  -2   0  12    0.42    2.43
   2   0  12   -0.65    2.73
  -2   0  12    1.75    2.76
   2   0  12   -0.66    2.04
  -2   0 -12   -4.51    9.91
  -2   0 -12   -4.09    4.37
   2   0 -12    3.27    6.69
   2   0 -12    1.84    5.05
   2   0 -12   -0.70    2.30
   2   0  13    0.25    2.21
  -2   0  13    0.09    1.52
   2   0  13    1.54    2.55
   2   0  13   -1.98    2.48
  -2   0  13    0.04    2.06
   2   0  13   -1.15    2.62
  -2   0  13    0.96    3.32
  -2   0  13   -1.48    3.07
   2   0  13   -0.61    1.82
   2   0 -13   -2.31    3.15
   2   0  13   -0.09    2.19
   2   0  13    1.65    2.25
   2   0 -13    0.19    2.63
  -2   0  14  130.40    8.40
   2   0  14  136.98    8.81
   2   0  14  141.00   10.69
  -2   0  14  129.16    9.13
   2   0  14  131.51    9.18
   2   0  14  127.42    8.63
  -2   0  14  139.57    8.09
  -2   0  14  121.36    9.02
  -2   0  14  130.25    8.94
   2   0  15    1.75    2.44
  -2   0  15   -0.86    1.29
   2   0 -15    0.33    2.57
  -2   0  15   -0.46    1.74
   2   0  15   -1.11    1.51
   2   0  15   -0.32    2.24
  -2   0  15   -0.97    1.57
  -2   0  15   -2.42    3.32
  -2   0  15   -0.61    2.31
   2   0  16   11.90    2.15
  -2   0  16   10.73    2.03
   2   0  16   10.39    2.34
  -2   0  16    9.81    2.41
   2   0  16    5.34    1.46
   2   0  17    0.18    0.87
  -2   0  17    0.38    0.76
   2  -1   0    1.19    1.22
  -2  -1   0   -0.61    1.71
  -2   1   0    0.58    1.42
   2   1   0    0.53    1.87
   2  -1   1 5762.66   36.18
   2   1  -1 5056.10   51.47
   2  -1  -1 4923.40   49.62
  -2  -1   1 5448.45   53.99
  -2   1   1 5408.36   51.91
   2  -1   1 5329.57   34.89
  -2  -1  -1 5636.69   51.71
  -2   1  -1 5317.91   45.24
   2   1   1 4969.13   46.66
   2  -1   1 5287.26   47.79
  -2   1  -1 5371.68   54.85
  -2  -1  -1 5370.92   50.10
  -2  -1   1 4920.65   42.76
  -2  -1  -1 5370.21   45.82
   2   1  -2 6031.70   59.84
  -2  -1   2 6581.92   62.39
   2  -1  -2 5754.64   59.91
  -2   1   2 6264.12   59.96
  -2   1  -2 6209.26   45.78
  -2  -1  -2 6662.68   53.35
  -2  -1  -2 6217.22   27.92
   2  -1   2 6222.89   50.65
   2   1   2 6061.78   54.80
  -2  -1  -2 6218.66   54.76
   2  -1   2 6110.47   55.12
   2   1   2 5559.94   52.84
  -2   1  -2 6330.58   49.87
   2   1  -2 6197.22   55.95
  -2  -1  -3 1138.86   22.49
  -2   1  -3 1186.12   18.27
  -2  -1   3 1163.63   27.28
  -2   1   3 1170.39   28.00
   2  -1   3 1146.21   26.21
   2  -1  -3 1056.77   28.68
   2   1   3 1130.98   27.35
   2  -1  -3 1066.95   25.39
   2   1  -3 1080.30   27.06
   2   1   3 1128.50   25.61
   2  -1   3 1097.23   25.44
   2   1  -3 1128.84   27.74
   2   1   4    0.12    2.07
   2  -1   4   -0.41    2.17
   2  -1   4    2.43    2.50
  -2   1   4    0.00    2.58
   2  -1   4    1.13    2.29
   2   1   4    0.89    2.58
   2  -1  -4   -0.15    2.56
   2   1   4   -0.25    2.83
  -2  -1   4    1.55    2.12
   2   1  -4    1.02    1.99
   2  -1  -4   -1.26    2.41
  -2   1  -4   -0.90    1.13
  -2  -1   4    0.44    2.25
  -2   1   4   -0.82    1.65
  -2  -1  -4   -0.28    1.27
   2   1   4   -2.14    2.73
   2   1  -4    1.63    2.64
   2  -1   4    0.08    2.55
   2  -1  -4   -0.57    2.64
   2   1  -4   -0.30    2.91
  -2  -1   5  108.08   10.03
   2  -1   5  111.85   10.16
  -2   1   5  105.62    9.88
   2   1   5  123.18   11.03
   2   1   5  112.07   10.07
   2  -1   5  120.41   10.87
   2   1  -5  126.00   12.12
   2  -1  -5  107.74   11.76
  -2  -1  -5  112.04    7.56
  -2  -1  -5  115.46    5.61
   2  -1   5  109.77   11.01
   2  -1  -5  117.82   11.66
   2  -1  -5  104.13    9.19
  -2  -1   5  100.88    8.85
   2   1   5  122.30   11.46
  -2   1  -5  110.75    7.34
   2   1  -5  110.73   10.15
   2   1  -5  124.70   11.95
   2   1   6   25.96    5.50
  -2   1   6   24.27    5.11
   2  -1   6   29.36    5.23
   2   1   6   21.19    4.73
   2  -1   6   22.48    4.51
  -2  -1   6   23.78    5.26
   2  -1  -6   21.59    5.99
   2  -1  -6   27.52    3.13
   2   1  -6   28.31    6.53
   2  -1  -6   23.68    6.10
   2   1  -6   26.73    6.91
   2  -1  -6   24.01    4.77
  -2   1  -6   26.30    3.52
   2   1  -6   21.51    4.62
   2   1   6   25.63    5.75
   2  -1  -6   28.11    7.62
  -2  -1  -6   27.18    3.89
   2  -1   6   22.82    5.97
   2  -1   7    7.80    3.80
   2   1   7   10.68    4.79
  -2  -1  -7   11.15    4.85
   2   1  -7    9.30    3.17
   2  -1  -7    5.99    3.18
   2  -1   7    7.97    3.58
  -2   1   7   12.18    4.45
   2   1   7    9.96    4.21
  -2   1  -7   11.28    4.33
   2   1   7    7.93    4.30
  -2  -1   7    9.77    3.91
   2  -1   7   11.63    5.94
  -2  -1   7   10.76    3.06
   2  -1  -7   10.39    2.13
   2   1  -7   12.39    2.16
   2  -1  -7    9.56    5.55
   2   1  -7    6.28    3.97
  -2  -1   7    9.55    1.98
   2   1  -7    6.02    2.43
   2   1   8   98.69   13.37
  -2   1  -8  105.57   13.46
   2   1  -8   89.87   11.53
  -2  -1  -8   98.09   12.27
   2  -1  -8   85.13   14.19
  -2  -1  -8   95.58   13.51
   2   1   8  106.50   13.36
   2  -1   8  121.27   14.56
  -2   1   8   95.69   12.38
  -2  -1   8   96.14   12.41
   2  -1  -8   93.58   13.60
   2   1  -8   95.55   13.78
   2  -1  -8   97.67    6.22
   2   1  -8   99.07    6.54
   2  -1  -8   88.82    6.31
  -2  -1   8   86.97    5.44
  -2   1   8   89.09    5.29
  -2   1  -8   84.06   10.76
  -2  -1  -8  100.51   13.39
   2   1  -8   96.78   14.69
   2  -1  -9   74.59   13.95
   2   1   9   66.23   12.47
  -2  -1  -9   75.60   12.77
  -2  -1  -9   91.18   13.56
  -2   1  -9   68.65   12.02
  -2   1   9   86.46   13.29
   2   1   9   87.20   12.21
   2  -1   9   85.94   13.21
  -2  -1   9   76.56   11.99
   2   1  -9   67.96   12.06
   2  -1  -9   88.63   14.78
   2  -1  -9   70.91    6.21
   2   1  -9   71.50    6.07
   2  -1  -9   78.70    5.98
  -2  -1   9   75.80    5.46
  -2   1   9   75.55    5.12
  -2   1  -9   91.69   13.97
  -2  -1  -9   74.25   12.06
  -2   1  -9   61.01    9.45
   2  -1  -9   70.04   12.95
   2   1  -9   67.02   12.06
   2  -1 -10   23.22    7.74
   2   1 -10   25.84   10.97
   2   1 -10   29.24    7.72
   2  -1 -10   16.86    7.82
  -2   1  10   22.69    6.44
   2   1  10   26.38    8.67
  -2  -1  10   18.35    6.82
  -2  -1 -10   21.25    8.74
   2  -1  10   24.94    4.98
  -2   1 -10   18.87    4.88
   2  -1 -10   21.39    5.90
  -2  -1 -10   17.96    3.23
  -2   1 -10   28.43    4.24
  -2  -1 -10   23.26    5.70
   2   1 -10   26.10    7.91
  -2  -1  10   23.24    3.17
  -2   1  10   20.73    3.06
   2  -1 -10   21.81    4.10
   2   1 -11   47.48   12.30
   2  -1 -11   42.77   12.04
   2   1 -11   38.69    4.75
   2   1 -11   36.70   10.54
  -2  -1 -11   41.65   10.28
  -2  -1 -11   40.12   10.46
   2  -1 -11   33.49    8.02
  -2   1 -11   55.64   13.10
   2   1  11   41.17    5.40
   2  -1  11   40.52    5.12
  -2  -1  11   45.80   10.10
  -2  -1 -11   55.20   10.80
   2  -1  11   42.18    5.26
  -2   1  11   36.98    8.43
  -2  -1  11   46.68   10.53
   2   1  11   42.41    5.06
  -2   1  11   46.71    9.86
   2   1  11   41.67    7.97
   2  -1  11   58.98   13.26
   2   1  11   44.08    5.66
   2  -1  11   43.75    5.38
   2   1  11   44.09    5.78
  -2  -1  11   46.85    5.10
  -2   1  11   43.97    5.23
   2  -1  11   38.61    5.11
   2   1  11   43.67    5.42
   2   1  11   44.18    5.48
   2  -1  11   43.16    6.03
  -2  -1  11   49.62    5.00
   2  -1  11   41.65    5.82
   2   1  11   42.70    6.07
  -2  -1  11   48.55    5.80
  -2   1  11   45.72    5.32
  -2  -1  11   43.68    5.70
  -2   1  11   47.21    5.03
   2  -1  11   43.32    4.94
  -2  -1  11   41.17    4.81
   2   1  11   41.65    5.07
  -2   1  11   41.56    4.97
   2  -1 -11   43.63   10.44
   2   1 -11   39.36    9.49
   2  -1 -11   43.50    5.28
  -2  -1  12    0.62    1.34
   2   1  12    0.20    1.93
  -2   1  12   -1.55    3.06
   2  -1  12    0.44    2.56
   2   1  12    0.25    1.98
   2  -1  12    0.69    1.88
   2   1  12   -1.92    2.76
   2   1  12    0.00    1.77
   2  -1  12   -1.54    2.02
  -2   1  12    1.73    1.89
   2   1  12   -0.14    2.61
  -2  -1  12   -1.18    2.51
   2  -1  12    1.84    2.01
  -2  -1  12   -0.40    1.81
  -2   1  12   -1.74    2.19
  -2  -1  12    1.92    1.96
   2   1  12   -0.99    2.48
   2  -1  12   -0.85    1.57
  -2   1  12   -0.10    1.56
  -2   1  12   -2.24    2.61
  -2  -1  12    0.40    2.24
  -2  -1  12    1.19    3.46
   2   1  12   -0.65    1.86
   2  -1  12    0.59    1.66
  -2   1  12   -2.38    2.75
  -2   1 -12    6.53    6.97
   2  -1 -12    4.23    3.95
  -2  -1 -12    0.59    6.80
   2  -1 -12    3.39    8.52
   2  -1 -12   -1.11    1.90
   2   1 -12   -0.23    1.93
   2   1  13   10.98    3.05
   2  -1  13   11.87    3.70
  -2   1  13    9.40    2.29
   2  -1  13    9.61    2.10
  -2  -1  13   11.21    2.34
  -2   1  13   12.22    2.65
   2   1  13   13.43    3.62
   2  -1  13   11.33    3.15
   2   1  13   10.82    3.25
  -2   1  13   10.65    2.79
  -2  -1  13   10.86    3.11
   2   1  13   10.86    2.92
   2  -1  13    9.60    2.34
  -2  -1  13   13.80    3.52
   2   1  13   10.48    3.07
  -2   1  13    8.36    3.71
   2  -1  13    9.71    3.22
  -2  -1  13    8.65    2.74
  -2   1  13   11.90    3.53
  -2   1 -13    6.64    2.57
   2   1 -13   17.21    7.97
   2  -1  13   11.84    4.52
   2   1  13    9.81    3.08
   2  -1  13    7.56    2.36
   2   1  13   10.02    3.24
   2   1 -13    9.91    2.58
   2  -1 -13    7.18    1.97
  -2  -1  14   13.00    3.13
   2   1  14   11.14    2.59
   2  -1  14    9.87    2.78
  -2   1  14   13.78    3.33
   2   1 -14   11.42    3.11
  -2   1  14   10.80    2.62
   2   1  14   15.18    3.39
   2  -1  14   13.29    2.88
  -2  -1  14   12.27    2.64
   2  -1  14   11.64    3.70
   2   1  14   14.81    3.94
  -2   1  14    8.96    3.87
  -2  -1  14    8.84    4.28
  -2   1  14    9.20    3.97
  -2  -1  14    9.13    3.59
   2  -1 -14   18.89    3.64
  -2   1  14   12.68    2.71
   2  -1  14   10.83    2.88
  -2  -1  14   10.78    2.18
   2   1  14   14.11    3.52
   2   1  15   30.39    4.72
   2   1 -15   22.98    7.59
   2  -1 -15   34.71   11.25
  -2  -1  15   27.89    3.96
   2   1  15   31.61    4.18
   2  -1  15   25.70    3.47
  -2   1  15   26.16    3.76
  -2   1  15   29.21    3.42
   2   1  15   28.89    3.74
   2  -1  15   27.85    3.54
  -2   1  15   22.02    3.90
  -2  -1  15   24.94    4.04
  -2   1  15   24.71    4.27
  -2  -1  15   26.99    4.38
  -2   1  15   28.35    3.91
   2  -1  15   25.88    3.47
   2   1  15   25.49    3.59
  -2  -1  15   26.03    3.68
   2  -1  16    8.13    2.01
   2   1  16    6.48    1.74
   2  -1  16    6.09    1.88
  -2   1  16    6.58    1.67
  -2  -1  16    5.64    1.85
   2  -1  16    7.22    1.69
   2   1  16    5.17    1.61
  -2   1  16    5.78    1.40
  -2  -1  16    6.00    1.74
  -2  -1  17    2.10    1.06
   2   1  17   -0.25    1.16
  -2   1  17    3.19    1.04
   2  -1  17    4.32    1.70
   2   2   0 4927.18   49.83
  -2   2   0 5277.84   49.45
   2  -2   0 5130.53   46.39
  -2   2   0 4900.31   49.70
  -2  -2   0 4647.52   51.06
  -2  -2   1   54.64    5.99
  -2  -2  -1   60.41    5.73
  -2   2   1   54.37    5.47
  -2   2  -1   57.18    4.83
   2   2   1   56.84    5.44
   2  -2  -1   57.49    5.79
   2   2  -1   51.80    5.76
   2  -2   1   55.72    4.55
   2   2  -1   55.74    3.81
  -2  -2   1   57.36    5.13
   2  -2   1   54.51    5.26
   2   2   1   57.08    5.04
   2  -2   2  379.05   12.45
  -2  -2   2  393.10   15.72
   2   2   2  370.01   14.57
  -2  -2  -2  381.43    7.18
  -2  -2  -2  375.68   13.54
   2  -2  -2  368.55   15.82
  -2   2  -2  371.73   10.94
   2  -2  -2  384.41   13.57
   2   2  -2  358.36   15.49
  -2   2   2  381.01   15.21
  -2   2  -2  359.79   12.78
  -2  -2  -2  360.87   12.15
  -2  -2  -2  366.05   13.13
  -2   2  -2  358.67   10.12
   2   2   2  375.05   13.52
   2  -2   2  366.34   13.26
  -2  -2   3 1768.54   34.51
  -2   2  -3 1712.53   18.27
  -2   2   3 1840.50   35.97
   2   2   3 1686.65   34.62
   2  -2   3 1705.53   32.33
  -2  -2  -3 1601.29   29.20
  -2  -2  -3 1738.29   24.62
   2  -2  -3 1655.42   36.98
  -2   2   3 1544.76   28.61
  -2  -2  -3 1656.87   28.89
   2   2  -3 1653.42   34.47
   2  -2  -3 1653.01   32.79
  -2   2  -3 1744.66   33.34
  -2   2  -3 1735.90   30.87
   2   2  -3 1683.05   35.04
   2   2   3 1781.17   31.61
   2   2   3 1691.44   31.29
   2  -2   3 1717.47   32.87
   2   2   3 1608.36   31.90
   2  -2   3 1650.13   31.77
   2  -2   3 1714.24   31.34
   2   2  -4   84.42    9.20
   2  -2  -4   73.20    8.30
  -2   2   4   74.75    7.61
   2  -2   4   73.38    7.79
  -2  -2   4   74.21    7.42
   2   2   4   80.83    8.90
   2  -2  -4   70.54    8.36
  -2  -2  -4   84.45    6.80
   2   2  -4   77.27    7.92
   2   2  -4   79.35    8.89
  -2   2   4   76.17    7.53
  -2  -2   4   87.67    8.20
   2   2   4   67.98    7.37
   2  -2   4   81.48    7.66
   2  -2   4   77.59    7.92
   2   2   4   76.96    7.65
   2   2  -5    2.62    3.46
  -2   2  -5    0.54    1.53
   2  -2   5    0.75    3.58
   2   2   5   -0.60    3.84
   2   2  -5    1.27    2.93
  -2  -2   5    0.22    1.80
  -2  -2  -5    0.14    2.61
   2  -2  -5    3.50    4.36
   2   2  -5    0.06    2.85
   2   2   5    0.87    2.85
  -2   2  -5    1.69    2.40
   2  -2   5    0.22    2.84
   2  -2  -5    3.35    2.99
  -2  -2   5    1.56    2.66
  -2   2   5   -6.08    3.00
   2   2   5    0.42    2.95
   2  -2   5    0.05    3.48
   2  -2  -6  348.40   19.16
   2   2  -6  397.23   23.87
   2  -2  -6  347.61   10.24
   2   2  -6  373.74   23.39
   2   2  -6  348.04   19.53
   2  -2  -6  382.94   22.91
  -2  -2   6  345.19   17.07
   2  -2  -6  357.51   23.30
  -2  -2  -6  378.33   20.19
  -2   2  -6  377.47   15.31
   2   2   6  351.90   21.40
  -2   2  -6  375.15   19.62
   2  -2   6  384.06   19.95
   2   2   6  380.47   19.89
   2  -2   6  359.73   20.95
   2   2   6  394.25   21.35
  -2   2   6  360.24   19.56
  -2  -2   6  368.21   19.54
   2   2   7  186.15   17.27
  -2   2  -7  187.72   11.10
   2   2  -7  178.25   14.88
   2  -2  -7  184.56   18.50
  -2  -2  -7  195.72   15.54
   2  -2  -7  195.59   17.84
  -2   2  -7  181.34   15.38
  -2  -2   7  185.44   12.98
   2  -2  -7  178.74   14.91
   2   2  -7  175.60   16.86
   2  -2  -7  176.46    8.14
  -2  -2   7  180.95    7.09
   2   2  -7  187.17   18.16
  -2   2  -7  195.53   16.93
   2  -2   7  196.75   17.21
   2  -2   7  202.38   16.22
   2   2   7  205.77   16.19
  -2   2   7  186.57   15.37
   2   2   7  211.60   17.50
  -2  -2   7  192.90   15.81
   2   2   8   47.01    9.51
  -2  -2  -8   43.32    7.65
   2   2  -8   43.21    8.82
  -2   2  -8   40.24    6.86
  -2  -2  -8   39.74    7.37
   2  -2  -8   49.00   10.70
  -2   2   8   45.18    7.73
  -2  -2   8   44.24    8.31
   2   2   8   42.58    8.52
  -2   2  -8   49.26    8.78
  -2   2   8   46.02    8.51
   2  -2   8   48.94    9.59
  -2  -2   8   43.97    6.77
   2  -2  -8   40.92    4.25
   2  -2  -8   46.51   10.16
   2   2  -8   48.75    9.95
  -2  -2   8   43.13    4.03
   2   2  -8   50.35    5.03
  -2   2   8   46.38    3.88
  -2   2  -8   50.54    9.98
  -2   2  -8   48.43    7.68
   2   2  -8   40.60    8.49
  -2  -2  -9   20.66    8.05
   2   2   9   14.19    5.01
   2  -2  -9   15.73    6.40
  -2   2   9   23.85    8.06
  -2  -2   9   25.07    7.84
  -2   2  -9   19.83    5.92
   2   2   9   25.60    9.93
   2  -2   9   30.74    7.49
  -2  -2  -9   12.59    3.01
   2   2  -9   17.80    5.45
   2  -2  -9   21.75    7.72
   2  -2  -9   19.76    3.23
  -2   2  -9   24.27    8.31
   2   2  -9   18.31    5.28
   2  -2  -9   20.27    3.74
  -2   2   9   23.15    3.17
  -2  -2   9   19.95    3.15
   2   2  -9   18.29    3.10
  -2  -2 -10  134.92   18.61
   2  -2 -10  110.73   16.86
   2   2 -10  113.68   16.63
   2  -2 -10  113.19   16.53
   2  -2  10  134.13   17.40
  -2  -2  10  124.68   16.54
   2   2  10  137.71   17.47
  -2   2  10  123.78   16.79
  -2  -2 -10  107.72   15.35
  -2   2 -10  139.21   20.14
  -2   2 -10  122.36   18.73
   2   2 -10  112.97   16.84
  -2   2 -10  127.01   16.61
   2  -2 -10  109.14   15.63
  -2  -2 -10  124.76   16.48
   2   2 -10  106.82    7.85
   2  -2 -10  115.67    7.64
   2  -2 -10  103.07    8.03
  -2  -2  10  114.94    7.27
   2  -2 -11   60.00   17.55
   2   2 -11   56.62   15.81
   2   2 -11   43.04    5.46
   2  -2 -11   41.83   11.63
  -2  -2 -11   50.94    8.94
   2   2 -11   48.57   13.30
  -2   2 -11   54.30   13.28
  -2   2 -11   60.65   14.14
   2  -2  11   48.76    5.64
   2   2  11   46.15    5.12
   2   2  11   45.51    5.18
  -2  -2  11   50.76   12.01
  -2   2  11   53.90   11.38
  -2  -2  11   44.44    9.97
  -2   2  11   59.06   11.29
   2   2  11   52.37   11.68
   2  -2  11   55.58   10.66
  -2  -2 -11   40.58    6.53
   2  -2  11   48.54    5.22
   2   2  11   47.02    6.17
   2  -2  11   49.92    5.56
  -2   2  11   44.37    5.58
   2   2  11   48.19    5.62
   2   2  11   40.01    4.78
   2   2  11   42.72    5.48
   2  -2  11   45.71    5.91
   2  -2  11   40.91    5.12
  -2   2  11   53.24    6.07
   2  -2  11   50.62    6.46
   2   2  11   45.31    6.09
  -2  -2  11   51.49    5.90
   2   2  11   47.74    6.41
  -2  -2  11   44.70    5.22
  -2  -2  11   43.04    5.87
  -2   2  11   49.15    5.37
   2  -2  11   44.73    5.08
   2   2  11   46.15    5.36
  -2   2  11   45.47    5.85
  -2  -2  11   43.04    5.31
   2  -2 -11   29.57    8.44
   2  -2 -11   41.87    5.28
   2   2 -12   26.16    4.23
  -2   2 -12   41.42   13.58
  -2  -2 -12   36.89   12.54
  -2   2 -12   34.32    9.96
   2   2 -12   18.84    4.47
   2   2 -12   32.29    8.42
  -2   2 -12   28.35    7.57
   2   2 -12   30.89   10.36
   2  -2 -12   28.82    8.04
  -2   2  12   27.94    4.30
  -2  -2  12   32.20    4.54
  -2   2  12   26.82    4.56
  -2  -2  12   29.61    5.35
   2   2  12   30.50    4.68
   2  -2  12   28.99    4.61
   2   2  12   29.61    4.44
  -2   2  12   24.63    3.65
   2   2  12   27.08    4.45
   2  -2  12   29.94    4.38
   2  -2  12   22.42    3.92
   2  -2  12   26.73    4.76
   2   2  12   22.81    4.17
   2   2  12   32.06    4.57
  -2   2  12   36.86    5.29
   2  -2  12   30.53    5.74
  -2  -2  12   26.16    4.09
   2   2  12   28.19    4.66
  -2   2  12   33.34    4.69
  -2   2  12   26.24    4.16
  -2  -2  12   30.01    4.42
   2  -2  12   27.80    4.18
   2   2  12   29.36    4.40
   2  -2 -12   28.15    8.60
   2  -2 -12   27.76    4.29
   2   2  13   -2.61    2.44
   2   2  13   -0.17    2.34
   2  -2  13    1.77    2.20
  -2  -2  13   -1.72    2.02
   2   2  13   -1.16    3.15
   2  -2  13   -0.21    1.97
  -2   2  13    1.13    1.34
   2   2 -13   -2.26    4.90
   2  -2 -13    3.96    6.54
  -2   2  13   -0.46    2.13
   2   2  13   -1.70    1.97
   2  -2  13    0.63    1.65
  -2  -2  13   -1.23    2.33
  -2   2  13   -1.92    3.06
  -2  -2  13   -0.86    2.63
  -2   2  13    0.50    2.43
  -2  -2  13    0.48    2.49
   2  -2  13   -2.71    1.96
   2   2 -13   -5.06    9.96
   2  -2 -13   -0.65    2.50
  -2   2  13   -0.71    1.94
   2   2  13    2.42    2.29
   2  -2  13    0.57    1.72
   2   2  13   -1.70    2.45
   2  -2  13   -0.80    1.58
   2   2  14   32.88    4.25
  -2   2  14   34.49    4.36
   2  -2  14   28.79    4.54
  -2  -2  14   32.54    5.08
   2   2 -14   29.51   10.04
  -2   2  14   28.71    4.32
  -2  -2  14   27.77    3.84
   2  -2  14   31.33    4.28
   2   2  14   32.17    4.60
   2   2  14   30.33    5.47
  -2  -2  14   30.17    5.08
  -2   2  14   30.67    5.27
  -2   2  14   29.40    4.66
  -2  -2  14   34.25    5.25
   2  -2 -14   29.54    4.40
   2   2  14   31.62    4.39
   2  -2  14   30.80    4.19
  -2   2  14   32.73    4.00
   2   2  15  107.37    8.56
   2  -2 -15  111.17   17.41
   2   2  15  100.46    7.25
   2  -2  15   92.51    6.42
  -2  -2  15   96.57    6.06
  -2   2  15   95.47    6.70
   2  -2  15  102.12    7.08
   2   2  15  108.18    7.53
  -2   2  15   97.80    6.32
  -2   2  15   89.17    6.94
  -2  -2  15   93.73    7.13
  -2   2  15   88.14    6.71
  -2  -2  15   99.25    7.23
  -2  -2  15   94.60    7.27
   2  -2  15   96.01    7.00
  -2   2  15   91.67    6.34
   2   2  16   21.45    2.95
   2  -2  16   17.93    2.64
  -2  -2  16   20.57    2.96
  -2   2  16   16.94    2.38
   2   2  16   18.92    2.76
  -2  -2  16   21.88    2.64
   2  -2  16   17.77    2.68
  -2  -2  17   24.38    2.35
   2   2  17   26.20    2.52
  -2   2  17   31.78    2.50
  -2  -3   0    2.00    2.24
   2   3   0    1.36    2.46
   2  -3   0    0.03    1.78
  -2   3   0   -0.77    1.33
  -2  -3   0    1.19    1.32
  -2   3   0    1.19    1.80
   2   3   1    2.64    2.09
  -2  -3  -1    3.99    2.20
   2  -3  -1    3.94    1.97
  -2   3   1    3.07    0.60
  -2  -3   1    4.39    2.71
   2   3  -1    3.43    2.35
   2  -3   1    2.39    1.71
   2  -3  -1    2.56    1.60
   2  -3   1    2.52    1.62
   2   3   1    2.20    1.52
  -2  -3  -2 1327.96   27.58
  -2  -3   2 1345.12   30.13
   2  -3  -2 1249.57   24.12
   2  -3  -2 1304.73   31.89
  -2   3   2 1260.67   20.68
  -2  -3  -2 1266.97   17.52
   2   3   2 1372.66   30.80
   2   3  -2 1259.86   29.44
   2   3  -2 1335.17   29.48
  -2  -3  -2 1327.45   24.90
  -2  -3  -2 1302.85   20.14
  -2   3  -2 1346.06   26.30
  -2   3   2 1266.39   30.60
   2   3  -2 1298.46   25.54
   2   3   2 1316.76   25.04
   2  -3   2 1259.90   24.19
   2  -3   2 1319.73   25.06
  -2   3  -3 3947.79   37.68
  -2  -3   3 3845.79   52.72
  -2  -3  -3 3724.37   37.25
  -2   3   3 3706.48   44.48
   2  -3  -3 3896.46   50.14
   2  -3  -3 3707.68   58.62
  -2  -3  -3 3818.02   40.16
   2   3   3 3794.18   55.09
   2   3  -3 3750.42   53.61
  -2  -3  -3 3776.86   44.43
  -2   3  -3 3885.63   51.84
  -2   3  -3 3751.08   48.54
  -2   3  -3 3735.50   42.82
   2  -3   3 3907.12   47.53
   2  -3   3 3797.33   49.23
   2   3   3 3934.79   47.55
   2  -3   3 3758.63   46.62
   2   3   3 3857.11   46.70
   2   3   3 3588.67   48.03
  -2  -3   4  499.31   19.52
  -2   3  -4  573.94   17.99
   2  -3  -4  523.65   23.74
  -2  -3  -4  573.42   18.15
   2  -3  -4  555.19   21.86
  -2   3   4  520.45   19.83
   2   3   4  555.97   23.30
   2   3  -4  516.74   21.39
  -2   3  -4  535.30   17.91
   2  -3  -4  525.03   22.38
  -2   3  -4  562.19   22.34
  -2   3  -4  502.93   18.63
  -2   3  -4  522.52   20.54
   2   3  -4  548.00   23.31
   2   3   4  547.63   20.73
  -2  -3   4  537.64   19.47
  -2   3   4  567.56   20.16
   2   3   4  555.43   19.68
   2  -3   4  547.24   20.00
   2  -3   4  550.81   20.91
  -2   3  -5  148.32   12.89
   2  -3  -5  175.42   14.33
   2   3  -5  146.82   13.47
  -2   3  -5  147.69   11.64
  -2   3  -5  148.61   11.01
   2   3   5  153.45   12.24
   2  -3   5  156.09   12.45
  -2  -3   5  141.22   11.26
   2   3   5  162.32   11.67
   2  -3   5  152.30   11.74
  -2   3   5  148.02   11.51
  -2  -3   5  132.66   10.11
   2  -3  -5  142.71   13.60
  -2   3  -5  153.73   11.05
  -2  -3  -5  161.90   11.41
  -2   3  -5  147.04   10.13
  -2   3   5  151.96   12.22
   2   3   5  148.93   13.80
   2   3  -5  141.71   12.45
   2  -3  -5  144.12   12.74
   2  -3  -5  145.79    6.41
   2  -3  -5  135.77   11.70
   2  -3  -6  103.63   12.81
  -2   3  -6  115.71   12.43
  -2   3  -6  102.18   10.44
  -2   3  -6  108.77   10.40
   2   3  -6  118.30   13.25
   2  -3   6  115.81   11.81
   2   3   6  110.00   10.65
   2  -3   6  103.23   10.30
  -2  -3   6  105.06   10.83
  -2   3   6  111.98   10.68
   2   3   6  110.22   11.12
  -2  -3   6  103.34    9.43
   2  -3  -6   96.94   12.01
  -2  -3  -6  109.69   10.65
   2  -3  -6  105.10   12.12
  -2   3  -6  112.13    9.00
  -2   3   6  106.36   11.37
   2   3   6  110.81   12.21
  -2   3  -6  116.66   10.91
   2   3  -6   96.29   10.84
   2  -3  -6   97.22   10.29
   2   3  -6  112.40   12.93
   2  -3  -6  100.52    5.62
  -2  -3   7   12.67    3.03
   2   3  -7    7.51    4.22
   2  -3  -7   12.44    2.47
   2  -3  -7    9.38    4.72
   2   3   7    9.39    3.09
  -2   3  -7   10.69    2.84
   2  -3  -7   10.94    5.16
  -2  -3   7   11.37    3.32
   2  -3   7   12.07    4.18
   2  -3   7   13.77    5.27
  -2   3   7   10.63    3.97
   2   3   7   14.39    5.57
  -2   3  -7   12.51    3.32
  -2   3  -7   11.27    3.50
  -2   3  -7   11.76    3.75
  -2   3  -7   13.33    4.48
   2   3  -7   11.64    4.99
   2  -3  -7   14.14    7.42
   2   3   7   10.17    2.35
  -2   3  -7    7.51    1.46
   2   3  -7   11.20    5.53
  -2  -3  -7   15.44    4.71
  -2  -3   7    9.08    1.99
   2  -3  -8   76.20   10.47
   2   3  -8   93.96   13.47
   2  -3  -8   75.61    5.79
  -2  -3   8   82.06   10.44
   2   3   8   91.73   12.01
   2  -3   8  100.22   13.28
  -2  -3   8   84.78   12.20
  -2   3   8   98.44   12.54
  -2   3   8   88.16   11.67
  -2  -3   8   91.53   12.09
   2   3  -8   84.26    6.51
  -2  -3  -8   79.81   12.85
  -2   3  -8   88.55   13.40
   2   3  -8   84.51   13.77
  -2  -3  -8   80.91   11.92
  -2   3  -8   85.55   12.71
  -2   3  -8  101.33   12.72
  -2  -3  -8   97.31   11.92
   2   3   8   85.45   12.13
   2   3  -8   83.71   11.46
   2  -3  -8   78.49   12.92
   2  -3  -8   75.63   12.49
  -2  -3   8   76.14    5.20
  -2  -3   9    5.93    3.50
   2  -3  -9   10.35    2.62
   2  -3  -9    9.98    5.62
  -2  -3  -9    5.46    4.50
  -2   3   9   10.84    5.53
  -2  -3   9   10.45    3.18
   2   3   9   11.79    4.01
   2  -3   9   13.44    6.38
   2   3  -9   10.95    4.08
  -2   3  -9    8.44    4.67
  -2   3  -9   10.73    5.84
  -2   3  -9   10.89    3.92
   2  -3  -9   13.71    5.65
  -2  -3  -9    7.64    3.41
   2   3   9    5.33    5.81
  -2  -3   9    9.73    2.29
   2   3  10   63.91   14.94
   2  -3 -10   83.41   16.70
   2   3 -10   67.12    6.41
  -2   3 -10   74.97   13.84
  -2   3 -10   88.26   16.44
  -2  -3 -10   80.44   13.51
  -2  -3 -10   71.01   13.40
  -2   3 -10   82.28   14.48
   2   3 -10   85.95   16.22
  -2   3 -10   78.96   13.64
  -2  -3  10   66.39   11.60
  -2  -3 -10   67.31   12.76
   2   3  10   82.69   13.41
  -2  -3  10   89.29   14.46
  -2   3  10   73.54   12.63
   2  -3  10   84.39   15.15
   2  -3  10   70.32    6.29
   2   3  10   64.48    6.22
   2   3  10   66.67    6.30
   2  -3  10   71.35    7.38
   2   3  10   72.70    7.64
   2   3  10   69.38    6.68
   2  -3 -10   58.39   12.07
   2  -3 -10   62.68    6.20
   2  -3 -10   69.68    6.10
  -2  -3  10   59.03    5.56
   2   3 -11   27.82   11.52
   2  -3 -11   35.19   11.60
   2   3 -11   33.62    4.44
  -2   3 -11   44.54   11.24
  -2   3 -11   35.83   11.63
  -2  -3 -11   32.63    8.93
   2  -3 -11   31.07    7.34
  -2  -3 -11   27.96    8.33
   2   3 -11   51.85   14.15
   2   3 -11   33.14    9.59
  -2   3 -11   51.27   13.45
   2   3 -11   35.07   10.53
  -2   3  11   31.44    5.94
  -2  -3  11   29.92    6.98
  -2  -3 -11   46.68   10.71
  -2  -3  11   25.04    7.44
  -2   3  11   34.90    9.64
   2   3  11   41.36   10.92
   2   3  11   39.40    4.99
   2  -3  11   38.29    4.82
   2  -3  11   44.84    9.21
   2  -3  11   29.36    3.87
   2  -3  11   30.03    4.73
   2   3  11   36.58    5.28
  -2  -3  11   30.72    4.64
   2  -3  11   34.45    5.32
   2   3  11   37.44    5.41
   2   3  11   40.35    5.76
  -2   3  11   39.75    4.78
  -2  -3  11   27.53    5.00
  -2   3  11   33.50    4.79
   2   3  11   38.17    4.97
  -2  -3  11   35.83    4.11
   2  -3  11   38.66    4.66
   2  -3  11   39.10    5.08
   2   3  11   33.99    4.78
   2   3  11   31.91    4.77
  -2   3  11   35.43    4.99
   2  -3 -11   35.08    4.65
   2  -3 -11   36.97   10.73
   2  -3 -11   31.66    4.76
   2   3 -12   46.14   12.40
  -2   3 -12   53.04   14.88
  -2   3 -12   50.03   13.86
   2  -3 -12   34.18    8.03
  -2  -3 -12   28.14    8.20
  -2   3 -12   42.93   11.41
   2   3 -12   32.86    8.56
  -2   3  12   40.18    5.27
  -2  -3  12   40.94    5.14
  -2   3  12   39.79    5.26
  -2  -3  12   38.19    4.99
   2  -3  12   37.82    4.99
   2   3  12   39.70    4.93
   2  -3  12   36.19    5.18
   2   3  12   40.28    5.55
   2  -3  12   32.69    4.52
   2  -3  12   39.19    5.75
   2   3  12   52.71    6.76
  -2   3  12   44.41    5.43
  -2  -3  12   38.73    4.90
  -2   3  12   40.90    5.10
   2  -3  12   36.68    4.55
   2   3  12   39.05    5.42
  -2  -3  12   38.55    4.59
  -2   3  12   36.03    5.07
   2   3  12   37.41    5.03
   2   3  12   38.44    5.20
   2  -3  12   42.96    5.38
  -2   3  12   36.49    4.99
   2  -3 -12   33.35    9.97
   2   3 -12   33.33    9.37
   2  -3 -12   39.15    5.09
   2   3 -13   -1.86    7.69
   2   3 -13   13.32    7.73
  -2   3  13    4.97    2.68
  -2  -3  13    3.63    2.72
  -2   3  13    6.28    2.93
  -2  -3  13    6.46    2.93
   2   3  13    5.85    3.32
   2  -3  13    4.79    3.36
  -2  -3  13    3.55    2.24
   2   3  13    5.49    2.69
  -2   3  13    4.90    2.06
  -2   3  13    4.69    2.06
   2   3  13    3.55    2.11
  -2  -3  13    6.01    2.51
  -2   3  13    5.19    2.33
   2  -3  13    6.16    1.97
   2  -3 -13    8.56    3.51
   2  -3  13    6.58    2.64
  -2   3  13    6.41    2.76
   2   3  13    6.52    3.10
   2   3 -13    4.93    6.35
   2  -3 -13    0.36    5.92
   2   3  14   15.61    4.45
   2   3 -14   13.22    3.92
   2   3  14   14.35    3.24
  -2  -3  14   14.32    2.59
   2  -3  14   12.30    3.13
  -2   3  14   13.12    3.62
   2  -3  14   13.77    2.68
   2  -3  14   14.77    3.49
   2   3  14   12.13    3.17
  -2   3  14   11.86    3.00
  -2   3  14   13.48    2.56
  -2  -3  14   12.72    3.57
  -2   3  14   13.64    3.35
  -2  -3  14   10.75    3.66
  -2   3  14   12.26    2.79
   2   3  14   11.39    3.15
  -2  -3  14   11.16    3.58
   2  -3  14   14.26    3.84
   2  -3 -14    9.49    2.63
   2  -3  15   80.42    6.62
  -2  -3  15   84.80    7.26
   2  -3 -15   75.13    6.27
   2   3  15   86.27    6.38
   2  -3  15   77.20    5.78
  -2  -3  15   82.05    5.61
  -2   3  15   77.37    6.13
  -2  -3  15   76.19    6.09
  -2   3  15   76.33    6.02
  -2   3  15   76.08    6.26
  -2  -3  15   77.74    6.12
   2   3  15   83.68    6.77
   2  -3  15   85.93    6.51
  -2   3  15   76.44    5.68
   2   3  15   86.31    7.78
   2   3 -15   84.93    7.24
   2   3  16    5.10    1.86
  -2   3  16    6.86    1.66
  -2  -3  16    5.23    1.77
   2  -3  16    2.72    1.33
   2  -3  16    3.96    1.42
  -2  -3  16    4.05    1.38
   2   3  16    6.11    1.75
  -2   3  16    5.22    1.71
   2   3  17    1.19    0.79
   2  -3  17   -0.18    0.83
  -2  -3  17   -0.49    1.07
   2   3  17    0.18    0.83
  -2   3  17    1.83    0.99
   2  -4   0 1348.82   29.11
  -2  -4   0 1338.63   29.53
   2   4   0 1301.82   27.91
  -2  -4   0 1342.68   28.97
   2  -4  -1  481.90   18.77
   2   4   1  443.25   15.41
  -2  -4  -1  497.50   17.84
  -2   4   1  494.75   10.96
   2  -4   1  499.44   17.27
  -2  -4   1  506.67   18.69
   2  -4  -1  465.79   11.77
   2   4  -1  506.54   18.67
   2   4  -1  524.73   15.65
  -2  -4   1  469.58   16.71
   2   4   1  491.64   14.37
   2  -4   1  479.92   14.21
   2   4   2  545.33   15.71
  -2  -4   2  572.42   20.11
   2  -4  -2  557.88   22.04
  -2   4   2  548.78   15.04
  -2  -4  -2  549.02   13.81
   2  -4   2  584.87   19.30
   2   4  -2  549.70   20.30
   2   4  -2  560.02   19.84
  -2   4   2  611.98   23.38
   2   4  -2  543.17   18.20
   2   4  -2  561.21   17.93
   2   4   2  541.87   15.94
   2  -4   2  562.63   16.21
   2  -4   2  488.89   15.37
   2   4   2  551.48   15.80
   2  -4  -2  522.11   15.63
   2  -4   3  711.17   25.26
  -2  -4   3  718.31   23.63
   2  -4  -3  712.36   27.11
  -2  -4  -3  748.25   18.07
  -2   4   3  708.80   20.45
   2   4   3  789.86   26.47
   2   4  -3  712.82   24.77
   2  -4  -3  791.63   25.57
   2   4  -3  736.86   23.36
  -2   4  -3  697.70   22.89
  -2   4   3  728.58   26.86
  -2  -4  -3  739.72   25.31
  -2   4  -3  732.04   23.95
  -2  -4  -3  741.73   19.11
   2   4  -3  729.69   24.91
   2  -4   3  754.73   20.73
   2   4   3  738.00   20.71
   2   4   3  724.56   21.61
   2  -4   3  725.80   21.60
  -2  -4   3  740.13   21.33
   2  -4  -3  703.21   21.88
   2  -4   3  704.68   20.22
  -2   4   3  728.65   20.76
   2   4   3  739.76   20.55
   2  -4  -4  330.24   17.64
   2  -4   4  302.51   16.58
   2   4   4  311.58   18.20
  -2  -4   4  311.43   15.81
  -2   4   4  315.78   15.77
   2  -4  -4  302.11   18.88
  -2  -4  -4  320.34   12.41
  -2  -4  -4  336.81   14.03
   2   4  -4  317.76   17.55
  -2  -4  -4  311.44   13.56
  -2   4  -4  321.35   14.63
   2  -4  -4  319.55   17.89
   2   4  -4  301.47   16.96
  -2   4  -4  322.69   16.98
  -2   4  -4  309.93   14.81
  -2   4  -4  316.37   17.53
  -2  -4  -4  301.78   17.11
   2   4  -4  323.81   18.36
  -2   4   4  310.69   15.29
   2   4   4  314.44   14.85
   2  -4   4  347.71   15.51
  -2  -4   4  327.52   15.15
   2   4   4  316.27   15.54
   2  -4  -4  304.21   16.14
   2  -4   4  326.00   15.97
   2  -4  -5  193.13   14.36
   2  -4  -5  187.46    7.46
  -2   4  -5  190.63   14.98
   2  -4  -5  202.10   15.66
  -2   4  -5  183.87   13.44
  -2   4  -5  203.22   13.16
  -2   4  -5  194.09   14.49
   2   4  -5  185.42   15.49
  -2  -4  -5  177.97   13.95
  -2  -4   5  178.27   12.22
   2   4   5  198.30   15.60
   2  -4  -5  185.37   16.09
  -2  -4  -5  203.95   12.88
  -2   4  -5  183.97   12.10
  -2   4   5  196.22   13.92
   2   4  -5  183.43   14.09
   2  -4  -5  188.90   14.67
   2   4   5  198.87   14.13
   2  -4   5  199.07   13.74
  -2  -4   5  191.86   12.91
  -2   4   5  194.05   13.21
   2   4   5  209.89   13.31
   2  -4   5  202.36   13.08
   2   4  -6   43.22    7.90
  -2  -4  -6   57.36    6.99
  -2  -4   6   49.30    6.70
  -2   4   6   56.54    8.66
   2   4   6   50.24    9.07
  -2   4  -6   52.56    6.86
   2  -4  -6   52.90    9.88
   2  -4  -6   47.43    4.08
   2  -4  -6   57.84    9.24
  -2  -4   6   48.92    3.55
  -2  -4  -6   49.20    8.05
   2  -4  -6   50.12    8.16
  -2   4  -6   57.14    8.76
  -2   4  -6   55.01    7.99
  -2   4  -6   51.37    8.17
   2   4  -6   60.27   10.56
  -2   4  -6   49.86    7.19
   2  -4   6   56.46    8.82
  -2   4   6   48.28    7.35
[truncated: 1,493,363 more chars]
