# Supplementary material for: Identification of a Privileged Scaffold for Inhibition of Sterol Transport Proteins through the Synthesis and Ring Distortion of Diverse, Pseudo-Natural Products
Source: ACS Cent Sci. 2025 Jan 9;11(1):136–46. doi: 10.1021/acscentsci.4c01657 (PMC11758220; doi:10.1021/acscentsci.4c01657)
Supplement: Supplementary file 4 — oc4c01657_si_004.cif [file oc4c01657_si_004.cif]

data_ll_fsb_133_f51_71_twin1_hklf4
_audit_creation_date               2023-04-26
_audit_creation_method
;
Olex2 1.5
(compiled 2022.04.07 svn.rca3783a0 for OlexSys, GUI svn.r6498)
;
_shelx_SHELXL_version_number       '2018/3'
_audit_contact_author_address      ?
_audit_contact_author_email        ?
_audit_contact_author_name         ''
_audit_contact_author_phone        ?
_publ_contact_author_id_orcid      ?
_publ_section_references
;
Dolomanov, O.V., Bourhis, L.J., Gildea, R.J, Howard, J.A.K. & Puschmann, H.
 (2009), J. Appl. Cryst. 42, 339-341.

Sheldrick, G.M. (2015). Acta Cryst. A71, 3-8.

Sheldrick, G.M. (2015). Acta Cryst. C71, 3-8.
;
_chemical_name_common              ?
_chemical_name_systematic          ?
_chemical_formula_moiety           'C18 H23 N O2'
_chemical_formula_sum              'C18 H23 N O2'
_chemical_formula_weight           285.37
_chemical_melting_point            ?
_chemical_oxdiff_formula           'C18 H23 N O2'
loop_
  _atom_type_symbol
  _atom_type_description
  _atom_type_scat_dispersion_real
  _atom_type_scat_dispersion_imag
  _atom_type_scat_source
 'C' 'C' 0.0181 0.0091 'International Tables Vol C Tables 4.2.6.8 and 6.1.1.4'
 'H' 'H' 0.0000 0.0000 'International Tables Vol C Tables 4.2.6.8 and 6.1.1.4'
 'N' 'N' 0.0311 0.0180 'International Tables Vol C Tables 4.2.6.8 and 6.1.1.4'
 'O' 'O' 0.0492 0.0322 'International Tables Vol C Tables 4.2.6.8 and 6.1.1.4'

_shelx_space_group_comment
;
The symmetry employed for this shelxl refinement is uniquely defined
by the following loop, which should always be used as a source of
symmetry information in preference to the above space-group names.
They are only intended as comments.
;
_space_group_crystal_system        'triclinic'
_space_group_IT_number             2
_space_group_name_H-M_alt          'P -1'
_space_group_name_Hall             '-P 1'
loop_
  _space_group_symop_operation_xyz
 'x, y, z'
 '-x, -y, -z'

_cell_length_a                     7.1510(5)
_cell_length_b                     13.3261(10)
_cell_length_c                     15.9841(11)
_cell_angle_alpha                  84.767(6)
_cell_angle_beta                   82.534(6)
_cell_angle_gamma                  79.158(6)
_cell_volume                       1479.84(19)
_cell_formula_units_Z              4
_cell_measurement_reflns_used      5059
_cell_measurement_temperature      120.00(10)
_cell_measurement_theta_max        76.1030
_cell_measurement_theta_min        5.5860
_shelx_estimated_absorpt_T_max     0.881
_shelx_estimated_absorpt_T_min     0.658
_exptl_absorpt_coefficient_mu      0.653
_exptl_absorpt_correction_T_max    1.00000
_exptl_absorpt_correction_T_min    0.80446
_exptl_absorpt_correction_type     multi-scan
_exptl_absorpt_process_details
;
CrysAlisPro 1.171.42.58a (Rigaku Oxford Diffraction, 2022)
Empirical absorption correction using spherical harmonics,
implemented in SCALE3 ABSPACK scaling algorithm.
;
_exptl_absorpt_special_details     ?
_exptl_crystal_colour              'clear light blue'
_exptl_crystal_colour_lustre       clear
_exptl_crystal_colour_modifier     light
_exptl_crystal_colour_primary      blue
_exptl_crystal_density_diffrn      1.281
_exptl_crystal_density_meas        ?
_exptl_crystal_density_method      ?
_exptl_crystal_description         block
_exptl_crystal_F_000               616
_exptl_crystal_size_max            0.7
_exptl_crystal_size_mid            0.5
_exptl_crystal_size_min            0.2
_exptl_transmission_factor_max     ?
_exptl_transmission_factor_min     ?
_diffrn_reflns_av_R_equivalents    ?
_diffrn_reflns_av_unetI/netI       0.0294
_diffrn_reflns_Laue_measured_fraction_full  0.999
_diffrn_reflns_Laue_measured_fraction_max  0.977
_diffrn_reflns_limit_h_max         9
_diffrn_reflns_limit_h_min         -9
_diffrn_reflns_limit_k_max         16
_diffrn_reflns_limit_k_min         -16
_diffrn_reflns_limit_l_max         20
_diffrn_reflns_limit_l_min         -20
_diffrn_reflns_number              9856
_diffrn_reflns_point_group_measured_fraction_full  0.999
_diffrn_reflns_point_group_measured_fraction_max  0.977
_diffrn_reflns_theta_full          67.684
_diffrn_reflns_theta_max           76.988
_diffrn_reflns_theta_min           4.241
_diffrn_ambient_environment        N~2~
_diffrn_ambient_temperature        120.00(10)
_diffrn_detector                   'CCD plate'
_diffrn_detector_area_resol_mean   5.3073
_diffrn_detector_type              Atlas
_diffrn_measured_fraction_theta_full  0.999
_diffrn_measured_fraction_theta_max  0.977
_diffrn_measurement_details
;
List of Runs (angles in degrees, time in seconds):

  # Type    Start    End  Width  t~exp~   \w     \q     \k     \f   Frames
--------------------------------------------------------------------------
  1  \w   -114.00 -25.00   1.00    1.00    --  -40.81 -56.00 151.00   89
  2  \w    -50.00  30.00   1.00    1.00    --  -40.81  56.00 -65.00   80
  3  \w    151.00 178.00   1.00    1.66    --  112.00  56.00 -65.00   27
  4  \w     41.00 139.00   1.00    1.66    --  112.00 -56.00 151.00   98
  5  \w     92.00 117.00   1.00    1.66    --  112.00  56.00 -65.00   25
  6  \w    -93.00 -68.00   1.00    1.00    --  -40.81 -38.00 -30.00   25
  7  \w    -87.00  -7.00   1.00    1.00    --  -40.81 125.00  60.00   80
  8  \w    -19.00  43.00   1.00    1.00    --   40.81 -77.00-120.00   62
  9  \w     -5.00  20.00   1.00    1.00    --   40.81 -56.00 151.00   25
 10  \w     15.00 114.00   1.00    1.00    --   40.81  57.00  30.00   99
 11  \w     46.00  73.00   1.00    1.00    --   40.81 -77.00-120.00   27
 12  \w     76.00 109.00   1.00    1.66    --  112.00-111.00 -90.00   33
 13  \w     38.00  63.00   1.00    1.66    --  112.00-111.00 -90.00   25
 14  \w     31.00  68.00   1.00    1.66    --  112.00 -95.00 -30.00   37
 15  \w    110.00 176.00   1.00    1.66    --  112.00  77.00 -90.00   66
 16  \w     31.00  61.00   1.00    1.66    --  112.00 -95.00-180.00   30
 17  \w    104.00 177.00   1.00    1.66    --  112.00  77.00 150.00   73
 18  \w    119.00 178.00   1.00    1.66    --  112.00 111.00-150.00   59
 19  \w    104.00 174.00   1.00    1.66    --  112.00  77.00 120.00   70
 20  \w    104.00 163.00   1.00    1.66    --  112.00  77.00-120.00   59
 21  \w    149.00 175.00   1.00    1.66    --  112.00  77.00   0.00   26
 22  \w    105.00 132.00   1.00    1.66    --  112.00  77.00   0.00   27
 23  \w     77.00 109.00   1.00    1.66    --  112.00-111.00  90.00   32
 24  \w     55.00  93.00   1.00    1.66    --  112.00-111.00  30.00   38
 25  \w     60.00 100.00   1.00    1.66    --  112.00 -95.00 -60.00   40
 26  \w     37.00  74.00   1.00    1.66    --  112.00-111.00  90.00   37
 27  \w     73.00 109.00   1.00    1.66    --  112.00-111.00-150.00   36
 28  \w     36.00 109.00   1.00    1.66    --  112.00-111.00   0.00   73
 29  \w    106.00 144.00   1.00    1.66    --  112.00 -77.00  30.00   38
 30  \w     54.00  79.00   1.00    1.66    --  112.00-111.00 -60.00   25
 31  \w     53.00 109.00   1.00    1.66    --  112.00-111.00  60.00   56
 32  \w    113.00 140.00   1.00    1.66    --  112.00  77.00-150.00   27
 33  \w    108.00 178.00   1.00    1.66    --  112.00  30.00-150.00   70
 34  \w     42.00 109.00   1.00    1.66    --  112.00-111.00 150.00   67
;
_diffrn_measurement_device         'four-circle diffractometer'
_diffrn_measurement_device_type    'SuperNova, Dual, Cu at home/near, Atlas'
_diffrn_measurement_method         '\w scans'
_diffrn_orient_matrix_type        
 'CrysAlisPro convention (1999,Acta A55,543-557)'
_diffrn_orient_matrix_UB_11        -0.1069522000
_diffrn_orient_matrix_UB_12        -0.0631002000
_diffrn_orient_matrix_UB_13        -0.0473514000
_diffrn_orient_matrix_UB_21        -0.0995899000
_diffrn_orient_matrix_UB_22        0.0992726000
_diffrn_orient_matrix_UB_23        -0.0447069000
_diffrn_orient_matrix_UB_31        0.1655456000
_diffrn_orient_matrix_UB_32        -0.0091369000
_diffrn_orient_matrix_UB_33        -0.0724751000
_diffrn_radiation_monochromator    mirror
_diffrn_radiation_probe            x-ray
_diffrn_radiation_type             'Cu K\a'
_diffrn_radiation_wavelength       1.54184
_diffrn_source                     'micro-focus sealed X-ray tube'
_diffrn_source_type                'SuperNova (Cu) X-ray Source'
_reflns_Friedel_coverage           0.000
_reflns_Friedel_fraction_full      .
_reflns_Friedel_fraction_max       .
_reflns_number_gt                  7814
_reflns_number_total               9856
_reflns_special_details
;
 _reflns_Friedel_fraction is defined as the number of unique
 Friedel pairs measured divided by the number that would be
 possible theoretically, ignoring centric projections and
 systematic absences. Completness statistics refer to single and
 composite reflections containing twin component 1 only.
;
_reflns_threshold_expression       'I > 2\s(I)'
_computing_cell_refinement         'CrysAlisPro 1.171.42.58a (Rigaku OD, 2022)'
_computing_data_collection         'CrysAlisPro 1.171.42.58a (Rigaku OD, 2022)'
_computing_data_reduction          'CrysAlisPro 1.171.42.58a (Rigaku OD, 2022)'
_computing_molecular_graphics      'Olex2 1.5 (Dolomanov et al., 2009)'
_computing_publication_material    'Olex2 1.5 (Dolomanov et al., 2009)'
_computing_structure_refinement    'SHELXL 2018/3 (Sheldrick, 2015)'
_computing_structure_solution      'SHELXT  (Sheldrick, 2015)'
_refine_diff_density_max           0.397
_refine_diff_density_min           -0.426
_refine_diff_density_rms           0.056
_refine_ls_extinction_coef         .
_refine_ls_extinction_method       none
_refine_ls_goodness_of_fit_ref     1.040
_refine_ls_hydrogen_treatment      constr
_refine_ls_matrix_type             full
_refine_ls_number_parameters       386
_refine_ls_number_reflns           9856
_refine_ls_number_restraints       0
_refine_ls_R_factor_all            0.0635
_refine_ls_R_factor_gt             0.0520
_refine_ls_restrained_S_all        1.040
_refine_ls_shift/su_max            0.000
_refine_ls_shift/su_mean           0.000
_refine_ls_structure_factor_coef   Fsqd
_refine_ls_weighting_details      
 'w=1/[\s^2^(Fo^2^)+(0.1042P)^2^] where P=(Fo^2^+2Fc^2^)/3'
_refine_ls_weighting_scheme        calc
_refine_ls_wR_factor_gt            0.1415
_refine_ls_wR_factor_ref           0.1478
_refine_special_details
;
 Refined as a 2-component twin.
;
_olex2_refinement_description
;
1. Twinned data refinement
 Scales: 0.6709(10)
 0.3291(10)
2. Fixed Uiso
 At 1.2 times of:
  All C(H) groups, All C(H,H) groups, All N(H) groups
 At 1.5 times of:
  All C(H,H,H) groups, All O(H) groups
3.a Ternary CH refined with riding coordinates:
 C00K(H00K), C00U(H00U), C00Z(H00Z), C012(H012)
3.b Secondary CH2 refined with riding coordinates:
 C00H(H00A,H00B), C00M(H00R,H00S), C00N(H00C,H00D), C00O(H00F,H00H), C00S(H00W,
 H00X), C00W(H00M,H00N), C00Y(H00O,H00P), C011(H01G,H01H), C014(H01L,H01M),
 C016(H01N,H01O)
3.c Aromatic/amide H refined with riding coordinates:
 N005(H005), N006(H006), C00E(H00E), C00G(H00G), C00J(H00Q), C00P(H00T),
 C00V(H00V), C00X(H00Y)
3.d Idealised Me refined as rotating group:
 C00T(H00I,H00J,H00L), C010(H01D,H01E,H01F), C013(H01I,H01J,H01K), C015(H01A,
 H01B,H01C)
3.e Idealised tetrahedral OH refined as rotating group:
 O001(H001), O003(H003)
;
_atom_sites_solution_hydrogens     geom
_atom_sites_solution_primary       dual
_atom_sites_solution_secondary     ?
loop_
  _atom_site_label
  _atom_site_type_symbol
  _atom_site_fract_x
  _atom_site_fract_y
  _atom_site_fract_z
  _atom_site_U_iso_or_equiv
  _atom_site_adp_type
  _atom_site_occupancy
  _atom_site_site_symmetry_order
  _atom_site_calc_flag
  _atom_site_refinement_flags_posn
  _atom_site_refinement_flags_adp
  _atom_site_refinement_flags_occupancy
  _atom_site_disorder_assembly
  _atom_site_disorder_group
 O001 O 0.5238(2) 0.37048(11) 0.36353(8) 0.0242(3) Uani 1 1 d . . . . .
 H001 H 0.464891 0.350770 0.327737 0.036 Uiso 1 1 calc R U . . .
 O002 O 0.7584(2) 0.77912(11) 0.25591(8) 0.0239(3) Uani 1 1 d . . . . .
 O003 O 1.4956(2) -0.14785(12) 0.13261(9) 0.0286(3) Uani 1 1 d . . . . .
 H003 H 1.575632 -0.169611 0.167086 0.043 Uiso 1 1 calc R U . . .
 O004 O 1.3581(2) 0.28480(11) 0.24318(9) 0.0282(3) Uani 1 1 d . . . . .
 N005 N 1.3291(2) 0.24431(12) 0.02942(10) 0.0207(3) Uani 1 1 d . . . . .
 H005 H 1.323021 0.210395 -0.014592 0.025 Uiso 1 1 calc R U . . .
 N006 N 0.6818(2) 0.69762(12) 0.47295(9) 0.0200(3) Uani 1 1 d . . . . .
 H006 H 0.669030 0.654439 0.517491 0.024 Uiso 1 1 calc R U . . .
 C007 C 1.2992(3) 0.34892(15) 0.03002(12) 0.0187(4) Uani 1 1 d . . . . .
 C008 C 0.7113(3) 0.79566(14) 0.47533(12) 0.0187(4) Uani 1 1 d . . . . .
 C009 C 0.7378(3) 0.76829(15) 0.33393(12) 0.0193(4) Uani 1 1 d . . . . .
 C00A C 1.2946(3) 0.38121(15) 0.11145(11) 0.0194(4) Uani 1 1 d . . . . .
 C00B C 0.6744(3) 0.67475(14) 0.38593(11) 0.0177(4) Uani 1 1 d . . . . .
 C00C C 0.8002(3) 0.57044(14) 0.36076(11) 0.0165(4) Uani 1 1 d . . . . .
 C00D C 1.3409(3) 0.29033(15) 0.16707(12) 0.0210(4) Uani 1 1 d . . . . .
 C00E C 0.7895(3) 0.94106(15) 0.38146(12) 0.0221(4) Uani 1 1 d . . . . .
 H00E H 0.822621 0.969446 0.326017 0.026 Uiso 1 1 calc R U . . .
 C00F C 0.7538(3) 0.84051(15) 0.39363(12) 0.0195(4) Uani 1 1 d . . . . .
 C00G C 0.7010(3) 0.85268(15) 0.54610(12) 0.0222(4) Uani 1 1 d . . . . .
 H00G H 0.674423 0.823452 0.601851 0.027 Uiso 1 1 calc R U . . .
 C00H C 0.7581(3) 0.43892(15) 0.25713(11) 0.0216(4) Uani 1 1 d . . . . .
 H00A H 0.674894 0.431985 0.213853 0.026 Uiso 1 1 calc R U . . .
 H00B H 0.892745 0.421031 0.231586 0.026 Uiso 1 1 calc R U . . .
 C00I C 1.2477(3) 0.11588(14) 0.14913(12) 0.0183(4) Uani 1 1 d . . . . .
 C00J C 1.2542(3) 0.48513(15) 0.12770(12) 0.0207(4) Uani 1 1 d . . . . .
 H00Q H 1.250055 0.505160 0.183545 0.025 Uiso 1 1 calc R U . . .
 C00K C 0.7201(3) 0.55155(14) 0.27910(11) 0.0185(4) Uani 1 1 d . . . . .
 H00K H 0.785423 0.590619 0.231262 0.022 Uiso 1 1 calc R U . . .
 C00L C 0.7764(3) 0.99867(15) 0.45009(13) 0.0241(4) Uani 1 1 d . . . . .
 C00M C 1.3164(3) -0.04749(15) 0.24959(12) 0.0218(4) Uani 1 1 d . . . . .
 H00R H 1.414711 -0.083332 0.285497 0.026 Uiso 1 1 calc R U . . .
 H00S H 1.191134 -0.039488 0.285162 0.026 Uiso 1 1 calc R U . . .
 C00N C 0.7643(3) 0.48805(14) 0.43220(11) 0.0182(4) Uani 1 1 d . . . . .
 H00C H 0.833443 0.496651 0.480119 0.022 Uiso 1 1 calc R U . . .
 H00D H 0.625672 0.498271 0.452512 0.022 Uiso 1 1 calc R U . . .
 C00O C 0.4719(3) 0.66719(15) 0.36597(12) 0.0204(4) Uani 1 1 d . . . . .
 H00F H 0.401122 0.633803 0.414693 0.024 Uiso 1 1 calc R U . . .
 H00H H 0.397851 0.736079 0.352552 0.024 Uiso 1 1 calc R U . . .
 C00P C 1.2320(3) 0.52422(16) -0.02027(12) 0.0241(4) Uani 1 1 d . . . . .
 H00T H 1.212310 0.574411 -0.065949 0.029 Uiso 1 1 calc R U . . .
 C00Q C 1.3725(3) 0.19736(15) 0.11249(11) 0.0196(4) Uani 1 1 d . . . . .
 C00R C 1.2204(3) 0.55816(15) 0.06169(12) 0.0219(4) Uani 1 1 d . . . . .
 C00S C 1.2425(3) 0.04318(15) 0.07990(12) 0.0216(4) Uani 1 1 d . . . . .
 H00W H 1.153367 0.078472 0.039639 0.026 Uiso 1 1 calc R U . . .
 H00X H 1.371785 0.027548 0.048183 0.026 Uiso 1 1 calc R U . . .
 C00T C 1.0134(3) 0.57707(16) 0.34713(12) 0.0225(4) Uani 1 1 d . . . . .
 H00I H 1.038036 0.624361 0.298007 0.034 Uiso 1 1 calc R U . . .
 H00J H 1.089177 0.509021 0.337197 0.034 Uiso 1 1 calc R U . . .
 H00L H 1.049498 0.602079 0.397471 0.034 Uiso 1 1 calc R U . . .
 C00U C 0.7236(3) 0.36196(15) 0.33173(12) 0.0225(4) Uani 1 1 d . . . . .
 H00U H 0.772622 0.291153 0.313231 0.027 Uiso 1 1 calc R U . . .
 C00V C 0.7306(3) 0.95234(16) 0.53197(13) 0.0250(4) Uani 1 1 d . . . . .
 H00V H 0.719905 0.992070 0.579355 0.030 Uiso 1 1 calc R U . . .
 C00W C 0.5052(3) 0.60219(15) 0.28895(12) 0.0227(4) Uani 1 1 d . . . . .
 H00M H 0.473459 0.645931 0.237452 0.027 Uiso 1 1 calc R U . . .
 H00N H 0.423341 0.549077 0.297879 0.027 Uiso 1 1 calc R U . . .
 C00X C 1.2703(3) 0.42230(16) -0.03798(12) 0.0230(4) Uani 1 1 d . . . . .
 H00Y H 1.276927 0.402654 -0.094091 0.028 Uiso 1 1 calc R U . . .
 C00Y C 0.8295(3) 0.37886(15) 0.40411(12) 0.0233(4) Uani 1 1 d . . . . .
 H00O H 0.969113 0.367102 0.385856 0.028 Uiso 1 1 calc R U . . .
 H00P H 0.804680 0.329169 0.452352 0.028 Uiso 1 1 calc R U . . .
 C00Z C 1.3611(3) 0.05957(15) 0.22134(11) 0.0196(4) Uani 1 1 d . . . . .
 H00Z H 1.321694 0.101790 0.271399 0.024 Uiso 1 1 calc R U . . .
 C010 C 1.0445(3) 0.16625(16) 0.18128(13) 0.0245(4) Uani 1 1 d . . . . .
 H01D H 1.047910 0.204153 0.230637 0.037 Uiso 1 1 calc R U . . .
 H01E H 0.965382 0.113421 0.197335 0.037 Uiso 1 1 calc R U . . .
 H01F H 0.989577 0.213541 0.136537 0.037 Uiso 1 1 calc R U . . .
 C011 C 1.1793(3) -0.05734(15) 0.11541(13) 0.0245(4) Uani 1 1 d . . . . .
 H01G H 1.046370 -0.042375 0.143616 0.029 Uiso 1 1 calc R U . . .
 H01H H 1.180217 -0.100812 0.068282 0.029 Uiso 1 1 calc R U . . .
 C012 C 1.3095(3) -0.11538(15) 0.17832(12) 0.0237(4) Uani 1 1 d . . . . .
 H012 H 1.256731 -0.177373 0.203060 0.028 Uiso 1 1 calc R U . . .
 C013 C 1.1739(3) 0.67107(16) 0.07509(14) 0.0293(5) Uani 1 1 d . . . . .
 H01I H 1.117237 0.681111 0.133584 0.044 Uiso 1 1 calc R U . . .
 H01J H 1.082691 0.705437 0.036317 0.044 Uiso 1 1 calc R U . . .
 H01K H 1.291651 0.700065 0.064074 0.044 Uiso 1 1 calc R U . . .
 C014 C 1.5799(3) 0.13923(16) 0.11380(13) 0.0249(4) Uani 1 1 d . . . . .
 H01L H 1.622682 0.101568 0.062119 0.030 Uiso 1 1 calc R U . . .
 H01M H 1.668251 0.187251 0.117471 0.030 Uiso 1 1 calc R U . . .
 C015 C 0.8019(3) 1.10887(16) 0.44024(15) 0.0313(5) Uani 1 1 d . . . . .
 H01A H 0.892541 1.119335 0.390095 0.047 Uiso 1 1 calc R U . . .
 H01B H 0.851770 1.125770 0.490479 0.047 Uiso 1 1 calc R U . . .
 H01C H 0.678083 1.153235 0.433717 0.047 Uiso 1 1 calc R U . . .
 C016 C 1.5747(3) 0.06472(17) 0.19262(14) 0.0270(4) Uani 1 1 d . . . . .
 H01N H 1.632751 0.089464 0.237993 0.032 Uiso 1 1 calc R U . . .
 H01O H 1.647079 -0.003933 0.179143 0.032 Uiso 1 1 calc R U . . .

loop_
  _atom_site_aniso_label
  _atom_site_aniso_U_11
  _atom_site_aniso_U_22
  _atom_site_aniso_U_33
  _atom_site_aniso_U_23
  _atom_site_aniso_U_13
  _atom_site_aniso_U_12
 O001 0.0283(8) 0.0320(8) 0.0152(6) -0.0042(5) 0.0031(5) -0.0155(6)
 O002 0.0285(8) 0.0296(7) 0.0126(6) 0.0029(5) -0.0006(5) -0.0063(6)
 O003 0.0315(9) 0.0332(8) 0.0183(7) -0.0049(6) -0.0033(6) 0.0034(6)
 O004 0.0448(10) 0.0298(8) 0.0144(6) -0.0003(5) -0.0079(6) -0.0154(6)
 N005 0.0267(9) 0.0238(8) 0.0126(7) -0.0013(6) -0.0035(6) -0.0062(6)
 N006 0.0270(9) 0.0220(8) 0.0117(7) -0.0007(6) 0.0008(6) -0.0086(6)
 C007 0.0161(9) 0.0263(9) 0.0148(8) -0.0024(7) -0.0003(7) -0.0069(7)
 C008 0.0178(9) 0.0216(9) 0.0170(9) 0.0005(7) -0.0022(7) -0.0046(7)
 C009 0.0165(9) 0.0241(9) 0.0167(9) 0.0030(7) -0.0019(7) -0.0043(7)
 C00A 0.0200(10) 0.0267(10) 0.0130(8) -0.0009(7) -0.0005(7) -0.0086(7)
 C00B 0.0188(9) 0.0219(9) 0.0123(8) 0.0000(6) 0.0009(6) -0.0057(7)
 C00C 0.0161(9) 0.0206(9) 0.0123(8) 0.0000(6) 0.0004(6) -0.0039(6)
 C00D 0.0244(10) 0.0264(10) 0.0146(9) -0.0018(7) -0.0025(7) -0.0105(7)
 C00E 0.0200(10) 0.0243(9) 0.0217(9) 0.0046(7) -0.0031(7) -0.0058(7)
 C00F 0.0171(9) 0.0246(9) 0.0171(9) 0.0003(7) -0.0017(7) -0.0053(7)
 C00G 0.0225(10) 0.0272(10) 0.0179(9) -0.0015(7) -0.0025(7) -0.0070(8)
 C00H 0.0250(10) 0.0264(10) 0.0133(8) -0.0034(7) 0.0035(7) -0.0071(7)
 C00I 0.0185(9) 0.0207(9) 0.0164(8) -0.0030(7) -0.0008(7) -0.0050(7)
 C00J 0.0225(10) 0.0255(10) 0.0161(8) -0.0027(7) -0.0005(7) -0.0100(7)
 C00K 0.0191(9) 0.0244(9) 0.0123(8) -0.0002(6) -0.0005(7) -0.0060(7)
 C00L 0.0205(10) 0.0224(10) 0.0304(11) 0.0002(8) -0.0055(8) -0.0050(7)
 C00M 0.0249(10) 0.0229(9) 0.0173(9) -0.0015(7) 0.0003(7) -0.0056(7)
 C00N 0.0208(9) 0.0220(9) 0.0124(8) 0.0014(6) -0.0016(7) -0.0068(7)
 C00O 0.0187(10) 0.0255(9) 0.0162(9) 0.0003(7) -0.0005(7) -0.0040(7)
 C00P 0.0260(11) 0.0289(10) 0.0171(9) 0.0033(7) -0.0019(8) -0.0070(8)
 C00Q 0.0213(10) 0.0261(10) 0.0131(8) -0.0018(7) -0.0042(7) -0.0065(7)
 C00R 0.0208(10) 0.0260(10) 0.0202(9) -0.0012(7) -0.0007(7) -0.0091(7)
 C00S 0.0248(10) 0.0238(9) 0.0178(9) -0.0033(7) -0.0038(7) -0.0064(7)
 C00T 0.0174(10) 0.0307(10) 0.0199(9) 0.0015(7) -0.0010(7) -0.0077(7)
 C00U 0.0298(11) 0.0205(9) 0.0167(9) -0.0026(7) 0.0025(8) -0.0058(7)
 C00V 0.0251(10) 0.0275(10) 0.0235(10) -0.0060(8) -0.0031(8) -0.0053(8)
 C00W 0.0212(10) 0.0274(10) 0.0208(9) -0.0024(7) -0.0046(7) -0.0057(7)
 C00X 0.0248(10) 0.0308(10) 0.0135(8) -0.0007(7) -0.0007(7) -0.0064(8)
 C00Y 0.0260(11) 0.0222(9) 0.0199(9) 0.0029(7) 0.0016(8) -0.0044(7)
 C00Z 0.0205(10) 0.0246(9) 0.0147(8) -0.0020(7) -0.0029(7) -0.0058(7)
 C010 0.0177(10) 0.0277(10) 0.0280(10) -0.0048(8) 0.0010(8) -0.0047(7)
 C011 0.0249(11) 0.0256(10) 0.0250(10) -0.0050(8) -0.0026(8) -0.0082(8)
 C012 0.0308(11) 0.0221(9) 0.0183(9) -0.0023(7) -0.0005(8) -0.0064(8)
 C013 0.0380(13) 0.0244(10) 0.0263(10) -0.0011(8) -0.0020(9) -0.0090(8)
 C014 0.0196(10) 0.0330(11) 0.0223(9) 0.0014(8) -0.0026(8) -0.0071(8)
 C015 0.0315(12) 0.0216(10) 0.0414(13) 0.0011(9) -0.0069(10) -0.0061(8)
 C016 0.0196(10) 0.0330(11) 0.0295(11) 0.0045(8) -0.0070(8) -0.0075(8)

_geom_special_details
;
 All esds (except the esd in the dihedral angle between two l.s. planes)
 are estimated using the full covariance matrix.  The cell esds are taken
 into account individually in the estimation of esds in distances, angles
 and torsion angles; correlations between esds in cell parameters are only
 used when they are defined by crystal symmetry.  An approximate (isotropic)
 treatment of cell esds is used for estimating esds involving l.s. planes.
;
loop_
  _geom_bond_atom_site_label_1
  _geom_bond_atom_site_label_2
  _geom_bond_distance
  _geom_bond_site_symmetry_2
  _geom_bond_publ_flag
 O001 H001 0.8400 . ?
 O001 C00U 1.440(3) . ?
 O002 C009 1.235(2) . ?
 O003 H003 0.8400 . ?
 O003 C012 1.443(3) . ?
 O004 C00D 1.233(2) . ?
 N005 H005 0.8800 . ?
 N005 C007 1.371(2) . ?
 N005 C00Q 1.461(2) . ?
 N006 H006 0.8800 . ?
 N006 C008 1.367(2) . ?
 N006 C00B 1.460(2) . ?
 C007 C00A 1.402(2) . ?
 C007 C00X 1.403(3) . ?
 C008 C00F 1.406(2) . ?
 C008 C00G 1.406(3) . ?
 C009 C00B 1.541(2) . ?
 C009 C00F 1.445(3) . ?
 C00A C00D 1.448(3) . ?
 C00A C00J 1.402(3) . ?
 C00B C00C 1.562(3) . ?
 C00B C00O 1.545(3) . ?
 C00C C00K 1.550(2) . ?
 C00C C00N 1.542(2) . ?
 C00C C00T 1.530(3) . ?
 C00D C00Q 1.545(3) . ?
 C00E H00E 0.9500 . ?
 C00E C00F 1.402(3) . ?
 C00E C00L 1.379(3) . ?
 C00G H00G 0.9500 . ?
 C00G C00V 1.378(3) . ?
 C00H H00A 0.9900 . ?
 C00H H00B 0.9900 . ?
 C00H C00K 1.539(3) . ?
 C00H C00U 1.526(2) . ?
 C00I C00Q 1.559(3) . ?
 C00I C00S 1.544(2) . ?
 C00I C00Z 1.552(3) . ?
 C00I C010 1.526(3) . ?
 C00J H00Q 0.9500 . ?
 C00J C00R 1.382(3) . ?
 C00K H00K 1.0000 . ?
 C00K C00W 1.552(3) . ?
 C00L C00V 1.421(3) . ?
 C00L C015 1.505(3) . ?
 C00M H00R 0.9900 . ?
 C00M H00S 0.9900 . ?
 C00M C00Z 1.536(3) . ?
 C00M C012 1.529(3) . ?
 C00N H00C 0.9900 . ?
 C00N H00D 0.9900 . ?
 C00N C00Y 1.532(3) . ?
 C00O H00F 0.9900 . ?
 C00O H00H 0.9900 . ?
 C00O C00W 1.537(3) . ?
 C00P H00T 0.9500 . ?
 C00P C00R 1.412(3) . ?
 C00P C00X 1.382(3) . ?
 C00Q C014 1.541(3) . ?
 C00R C013 1.508(3) . ?
 C00S H00W 0.9900 . ?
 C00S H00X 0.9900 . ?
 C00S C011 1.531(3) . ?
 C00T H00I 0.9800 . ?
 C00T H00J 0.9800 . ?
 C00T H00L 0.9800 . ?
 C00U H00U 1.0000 . ?
 C00U C00Y 1.517(3) . ?
 C00V H00V 0.9500 . ?
 C00W H00M 0.9900 . ?
 C00W H00N 0.9900 . ?
 C00X H00Y 0.9500 . ?
 C00Y H00O 0.9900 . ?
 C00Y H00P 0.9900 . ?
 C00Z H00Z 1.0000 . ?
 C00Z C016 1.549(3) . ?
 C010 H01D 0.9800 . ?
 C010 H01E 0.9800 . ?
 C010 H01F 0.9800 . ?
 C011 H01G 0.9900 . ?
 C011 H01H 0.9900 . ?
 C011 C012 1.519(3) . ?
 C012 H012 1.0000 . ?
 C013 H01I 0.9800 . ?
 C013 H01J 0.9800 . ?
 C013 H01K 0.9800 . ?
 C014 H01L 0.9900 . ?
 C014 H01M 0.9900 . ?
 C014 C016 1.532(3) . ?
 C015 H01A 0.9800 . ?
 C015 H01B 0.9800 . ?
 C015 H01C 0.9800 . ?
 C016 H01N 0.9900 . ?
 C016 H01O 0.9900 . ?

loop_
  _geom_angle_atom_site_label_1
  _geom_angle_atom_site_label_2
  _geom_angle_atom_site_label_3
  _geom_angle
  _geom_angle_site_symmetry_1
  _geom_angle_site_symmetry_3
  _geom_angle_publ_flag
 C00U O001 H001 109.5 . . ?
 C012 O003 H003 109.5 . . ?
 C007 N005 H005 125.0 . . ?
 C007 N005 C00Q 110.09(15) . . ?
 C00Q N005 H005 125.0 . . ?
 C008 N006 H006 124.8 . . ?
 C008 N006 C00B 110.30(15) . . ?
 C00B N006 H006 124.8 . . ?
 N005 C007 C00A 112.10(17) . . ?
 N005 C007 C00X 128.45(18) . . ?
 C00A C007 C00X 119.43(18) . . ?
 N006 C008 C00F 111.55(16) . . ?
 N006 C008 C00G 128.66(17) . . ?
 C00G C008 C00F 119.78(17) . . ?
 O002 C009 C00B 124.86(17) . . ?
 O002 C009 C00F 128.12(18) . . ?
 C00F C009 C00B 106.88(15) . . ?
 C007 C00A C00D 107.28(17) . . ?
 C00J C00A C007 121.81(17) . . ?
 C00J C00A C00D 130.90(18) . . ?
 N006 C00B C009 102.90(14) . . ?
 N006 C00B C00C 113.93(15) . . ?
 N006 C00B C00O 114.07(15) . . ?
 C009 C00B C00C 113.48(15) . . ?
 C009 C00B C00O 108.50(15) . . ?
 C00O C00B C00C 104.14(15) . . ?
 C00K C00C C00B 102.38(14) . . ?
 C00N C00C C00B 108.39(14) . . ?
 C00N C00C C00K 111.45(15) . . ?
 C00T C00C C00B 111.39(15) . . ?
 C00T C00C C00K 113.36(15) . . ?
 C00T C00C C00N 109.61(15) . . ?
 O004 C00D C00A 128.26(18) . . ?
 O004 C00D C00Q 124.68(18) . . ?
 C00A C00D C00Q 107.04(15) . . ?
 C00F C00E H00E 120.1 . . ?
 C00L C00E H00E 120.1 . . ?
 C00L C00E C00F 119.89(18) . . ?
 C008 C00F C009 107.55(16) . . ?
 C00E C00F C008 121.03(18) . . ?
 C00E C00F C009 131.27(18) . . ?
 C008 C00G H00G 121.1 . . ?
 C00V C00G C008 117.84(18) . . ?
 C00V C00G H00G 121.1 . . ?
 H00A C00H H00B 107.5 . . ?
 C00K C00H H00A 108.5 . . ?
 C00K C00H H00B 108.5 . . ?
 C00U C00H H00A 108.5 . . ?
 C00U C00H H00B 108.5 . . ?
 C00U C00H C00K 115.03(15) . . ?
 C00S C00I C00Q 109.16(15) . . ?
 C00S C00I C00Z 111.32(15) . . ?
 C00Z C00I C00Q 101.93(15) . . ?
 C010 C00I C00Q 111.39(16) . . ?
 C010 C00I C00S 110.17(16) . . ?
 C010 C00I C00Z 112.59(16) . . ?
 C00A C00J H00Q 120.3 . . ?
 C00R C00J C00A 119.34(18) . . ?
 C00R C00J H00Q 120.3 . . ?
 C00C C00K H00K 107.1 . . ?
 C00C C00K C00W 106.16(15) . . ?
 C00H C00K C00C 114.69(15) . . ?
 C00H C00K H00K 107.1 . . ?
 C00H C00K C00W 114.35(16) . . ?
 C00W C00K H00K 107.1 . . ?
 C00E C00L C00V 118.13(18) . . ?
 C00E C00L C015 122.06(19) . . ?
 C00V C00L C015 119.78(19) . . ?
 H00R C00M H00S 107.4 . . ?
 C00Z C00M H00R 108.4 . . ?
 C00Z C00M H00S 108.4 . . ?
 C012 C00M H00R 108.4 . . ?
 C012 C00M H00S 108.4 . . ?
 C012 C00M C00Z 115.62(16) . . ?
 C00C C00N H00C 109.0 . . ?
 C00C C00N H00D 109.0 . . ?
 H00C C00N H00D 107.8 . . ?
 C00Y C00N C00C 112.85(15) . . ?
 C00Y C00N H00C 109.0 . . ?
 C00Y C00N H00D 109.0 . . ?
 C00B C00O H00F 110.7 . . ?
 C00B C00O H00H 110.7 . . ?
 H00F C00O H00H 108.8 . . ?
 C00W C00O C00B 105.26(15) . . ?
 C00W C00O H00F 110.7 . . ?
 C00W C00O H00H 110.7 . . ?
 C00R C00P H00T 118.1 . . ?
 C00X C00P H00T 118.1 . . ?
 C00X C00P C00R 123.87(18) . . ?
 N005 C00Q C00D 103.02(15) . . ?
 N005 C00Q C00I 114.01(15) . . ?
 N005 C00Q C014 113.98(16) . . ?
 C00D C00Q C00I 112.80(15) . . ?
 C014 C00Q C00D 109.35(16) . . ?
 C014 C00Q C00I 103.89(15) . . ?
 C00J C00R C00P 117.97(18) . . ?
 C00J C00R C013 121.96(18) . . ?
 C00P C00R C013 120.07(18) . . ?
 C00I C00S H00W 109.0 . . ?
 C00I C00S H00X 109.0 . . ?
 H00W C00S H00X 107.8 . . ?
 C011 C00S C00I 113.04(16) . . ?
 C011 C00S H00W 109.0 . . ?
 C011 C00S H00X 109.0 . . ?
 C00C C00T H00I 109.5 . . ?
 C00C C00T H00J 109.5 . . ?
 C00C C00T H00L 109.5 . . ?
 H00I C00T H00J 109.5 . . ?
 H00I C00T H00L 109.5 . . ?
 H00J C00T H00L 109.5 . . ?
 O001 C00U C00H 112.45(17) . . ?
 O001 C00U H00U 108.9 . . ?
 O001 C00U C00Y 107.44(15) . . ?
 C00H C00U H00U 108.9 . . ?
 C00Y C00U C00H 110.26(16) . . ?
 C00Y C00U H00U 108.9 . . ?
 C00G C00V C00L 123.28(19) . . ?
 C00G C00V H00V 118.4 . . ?
 C00L C00V H00V 118.4 . . ?
 C00K C00W H00M 110.3 . . ?
 C00K C00W H00N 110.3 . . ?
 C00O C00W C00K 107.09(15) . . ?
 C00O C00W H00M 110.3 . . ?
 C00O C00W H00N 110.3 . . ?
 H00M C00W H00N 108.6 . . ?
 C007 C00X H00Y 121.2 . . ?
 C00P C00X C007 117.51(18) . . ?
 C00P C00X H00Y 121.2 . . ?
 C00N C00Y H00O 109.5 . . ?
 C00N C00Y H00P 109.5 . . ?
 C00U C00Y C00N 110.62(16) . . ?
 C00U C00Y H00O 109.5 . . ?
 C00U C00Y H00P 109.5 . . ?
 H00O C00Y H00P 108.1 . . ?
 C00I C00Z H00Z 106.7 . . ?
 C00M C00Z C00I 114.23(16) . . ?
 C00M C00Z H00Z 106.7 . . ?
 C00M C00Z C016 115.82(16) . . ?
 C016 C00Z C00I 106.23(15) . . ?
 C016 C00Z H00Z 106.7 . . ?
 C00I C010 H01D 109.5 . . ?
 C00I C010 H01E 109.5 . . ?
 C00I C010 H01F 109.5 . . ?
 H01D C010 H01E 109.5 . . ?
 H01D C010 H01F 109.5 . . ?
 H01E C010 H01F 109.5 . . ?
 C00S C011 H01G 109.3 . . ?
 C00S C011 H01H 109.3 . . ?
 H01G C011 H01H 107.9 . . ?
 C012 C011 C00S 111.82(17) . . ?
 C012 C011 H01G 109.3 . . ?
 C012 C011 H01H 109.3 . . ?
 O003 C012 C00M 112.61(17) . . ?
 O003 C012 C011 107.73(16) . . ?
 O003 C012 H012 108.8 . . ?
 C00M C012 H012 108.8 . . ?
 C011 C012 C00M 109.89(16) . . ?
 C011 C012 H012 108.8 . . ?
 C00R C013 H01I 109.5 . . ?
 C00R C013 H01J 109.5 . . ?
 C00R C013 H01K 109.5 . . ?
 H01I C013 H01J 109.5 . . ?
 H01I C013 H01K 109.5 . . ?
 H01J C013 H01K 109.5 . . ?
 C00Q C014 H01L 110.7 . . ?
 C00Q C014 H01M 110.7 . . ?
 H01L C014 H01M 108.8 . . ?
 C016 C014 C00Q 105.23(16) . . ?
 C016 C014 H01L 110.7 . . ?
 C016 C014 H01M 110.7 . . ?
 C00L C015 H01A 109.5 . . ?
 C00L C015 H01B 109.5 . . ?
 C00L C015 H01C 109.5 . . ?
 H01A C015 H01B 109.5 . . ?
 H01A C015 H01C 109.5 . . ?
 H01B C015 H01C 109.5 . . ?
 C00Z C016 H01N 110.4 . . ?
 C00Z C016 H01O 110.4 . . ?
 C014 C016 C00Z 106.83(16) . . ?
 C014 C016 H01N 110.4 . . ?
 C014 C016 H01O 110.4 . . ?
 H01N C016 H01O 108.6 . . ?

loop_
  _geom_torsion_atom_site_label_1
  _geom_torsion_atom_site_label_2
  _geom_torsion_atom_site_label_3
  _geom_torsion_atom_site_label_4
  _geom_torsion
  _geom_torsion_site_symmetry_1
  _geom_torsion_site_symmetry_2
  _geom_torsion_site_symmetry_3
  _geom_torsion_site_symmetry_4
  _geom_torsion_publ_flag
 O001 C00U C00Y C00N -64.44(19) . . . . ?
 O002 C009 C00B N006 177.35(18) . . . . ?
 O002 C009 C00B C00C 53.8(3) . . . . ?
 O002 C009 C00B C00O -61.5(2) . . . . ?
 O002 C009 C00F C008 177.84(19) . . . . ?
 O002 C009 C00F C00E 2.4(4) . . . . ?
 O004 C00D C00Q N005 178.26(19) . . . . ?
 O004 C00D C00Q C00I 54.9(3) . . . . ?
 O004 C00D C00Q C014 -60.2(2) . . . . ?
 N005 C007 C00A C00D 5.0(2) . . . . ?
 N005 C007 C00A C00J -176.04(18) . . . . ?
 N005 C007 C00X C00P 176.3(2) . . . . ?
 N005 C00Q C014 C016 -159.02(17) . . . . ?
 N006 C008 C00F C009 4.1(2) . . . . ?
 N006 C008 C00F C00E -179.92(18) . . . . ?
 N006 C008 C00G C00V -177.8(2) . . . . ?
 N006 C00B C00C C00K 163.87(15) . . . . ?
 N006 C00B C00C C00N 46.0(2) . . . . ?
 N006 C00B C00C C00T -74.67(19) . . . . ?
 N006 C00B C00O C00W -157.51(15) . . . . ?
 C007 N005 C00Q C00D 6.4(2) . . . . ?
 C007 N005 C00Q C00I 128.95(17) . . . . ?
 C007 N005 C00Q C014 -111.98(18) . . . . ?
 C007 C00A C00D O004 177.6(2) . . . . ?
 C007 C00A C00D C00Q -0.7(2) . . . . ?
 C007 C00A C00J C00R -0.9(3) . . . . ?
 C008 N006 C00B C009 9.1(2) . . . . ?
 C008 N006 C00B C00C 132.40(17) . . . . ?
 C008 N006 C00B C00O -108.20(18) . . . . ?
 C008 C00G C00V C00L -1.9(3) . . . . ?
 C009 C00B C00C C00K -78.81(18) . . . . ?
 C009 C00B C00C C00N 163.32(15) . . . . ?
 C009 C00B C00C C00T 42.7(2) . . . . ?
 C009 C00B C00O C00W 88.45(18) . . . . ?
 C00A C007 C00X C00P -2.1(3) . . . . ?
 C00A C00D C00Q N005 -3.32(19) . . . . ?
 C00A C00D C00Q C00I -126.69(17) . . . . ?
 C00A C00D C00Q C014 118.24(17) . . . . ?
 C00A C00J C00R C00P -1.2(3) . . . . ?
 C00A C00J C00R C013 179.29(19) . . . . ?
 C00B N006 C008 C00F -8.7(2) . . . . ?
 C00B N006 C008 C00G 170.17(19) . . . . ?
 C00B C009 C00F C008 1.9(2) . . . . ?
 C00B C009 C00F C00E -173.6(2) . . . . ?
 C00B C00C C00K C00H -157.85(15) . . . . ?
 C00B C00C C00K C00W -30.57(17) . . . . ?
 C00B C00C C00N C00Y 162.44(16) . . . . ?
 C00B C00O C00W C00K 13.53(19) . . . . ?
 C00C C00B C00O C00W -32.72(18) . . . . ?
 C00C C00K C00W C00O 10.94(19) . . . . ?
 C00C C00N C00Y C00U -59.8(2) . . . . ?
 C00D C00A C00J C00R 177.8(2) . . . . ?
 C00D C00Q C014 C016 86.30(19) . . . . ?
 C00E C00L C00V C00G 0.8(3) . . . . ?
 C00F C008 C00G C00V 1.0(3) . . . . ?
 C00F C009 C00B N006 -6.5(2) . . . . ?
 C00F C009 C00B C00C -130.07(17) . . . . ?
 C00F C009 C00B C00O 114.70(17) . . . . ?
 C00F C00E C00L C00V 1.4(3) . . . . ?
 C00F C00E C00L C015 -176.38(19) . . . . ?
 C00G C008 C00F C009 -174.91(18) . . . . ?
 C00G C008 C00F C00E 1.1(3) . . . . ?
 C00H C00K C00W C00O 138.42(16) . . . . ?
 C00H C00U C00Y C00N 58.4(2) . . . . ?
 C00I C00Q C014 C016 -34.4(2) . . . . ?
 C00I C00S C011 C012 -58.3(2) . . . . ?
 C00I C00Z C016 C014 10.2(2) . . . . ?
 C00J C00A C00D O004 -1.2(4) . . . . ?
 C00J C00A C00D C00Q -179.6(2) . . . . ?
 C00K C00C C00N C00Y 50.5(2) . . . . ?
 C00K C00H C00U O001 68.6(2) . . . . ?
 C00K C00H C00U C00Y -51.2(2) . . . . ?
 C00L C00E C00F C008 -2.3(3) . . . . ?
 C00L C00E C00F C009 172.6(2) . . . . ?
 C00M C00Z C016 C014 138.19(18) . . . . ?
 C00N C00C C00K C00H -42.2(2) . . . . ?
 C00N C00C C00K C00W 85.11(18) . . . . ?
 C00O C00B C00C C00K 38.98(16) . . . . ?
 C00O C00B C00C C00N -78.89(17) . . . . ?
 C00O C00B C00C C00T 160.44(15) . . . . ?
 C00Q N005 C007 C00A -7.4(2) . . . . ?
 C00Q N005 C007 C00X 174.01(19) . . . . ?
 C00Q C00I C00S C011 161.97(16) . . . . ?
 C00Q C00I C00Z C00M -159.64(15) . . . . ?
 C00Q C00I C00Z C016 -30.71(18) . . . . ?
 C00Q C014 C016 C00Z 15.0(2) . . . . ?
 C00R C00P C00X C007 0.0(3) . . . . ?
 C00S C00I C00Q N005 46.8(2) . . . . ?
 C00S C00I C00Q C00D 163.81(16) . . . . ?
 C00S C00I C00Q C014 -77.89(18) . . . . ?
 C00S C00I C00Z C00M -43.4(2) . . . . ?
 C00S C00I C00Z C016 85.56(19) . . . . ?
 C00S C011 C012 O003 -66.5(2) . . . . ?
 C00S C011 C012 C00M 56.5(2) . . . . ?
 C00T C00C C00K C00H 82.05(19) . . . . ?
 C00T C00C C00K C00W -150.67(16) . . . . ?
 C00T C00C C00N C00Y -75.8(2) . . . . ?
 C00U C00H C00K C00C 43.8(2) . . . . ?
 C00U C00H C00K C00W -79.2(2) . . . . ?
 C00X C007 C00A C00D -176.29(18) . . . . ?
 C00X C007 C00A C00J 2.7(3) . . . . ?
 C00X C00P C00R C00J 1.7(3) . . . . ?
 C00X C00P C00R C013 -178.8(2) . . . . ?
 C00Z C00I C00Q N005 164.59(15) . . . . ?
 C00Z C00I C00Q C00D -78.37(18) . . . . ?
 C00Z C00I C00Q C014 39.94(17) . . . . ?
 C00Z C00I C00S C011 50.2(2) . . . . ?
 C00Z C00M C012 O003 69.3(2) . . . . ?
 C00Z C00M C012 C011 -50.8(2) . . . . ?
 C010 C00I C00Q N005 -75.1(2) . . . . ?
 C010 C00I C00Q C00D 41.9(2) . . . . ?
 C010 C00I C00Q C014 160.24(16) . . . . ?
 C010 C00I C00S C011 -75.4(2) . . . . ?
 C010 C00I C00Z C00M 80.9(2) . . . . ?
 C010 C00I C00Z C016 -150.16(17) . . . . ?
 C012 C00M C00Z C00I 45.3(2) . . . . ?
 C012 C00M C00Z C016 -78.7(2) . . . . ?
 C015 C00L C00V C00G 178.6(2) . . . . ?

_shelx_res_file
;
TITL ll_fsb_133_f51_71_twin1_hklf4_a.res in P-1
    ll_fsb_133_f51_71_twin1_hklf4.res
    created by SHELXL-2018/3 at 12:37:37 on 26-Apr-2023
REM Old TITL LL_FSB_133_F51_71_twin1_hklf4 in P-1
REM SHELXT solution in P-1: R1 0.142, Rweak 0.006, Alpha 0.045
REM <I/s> 0.000 for 0 systematic absences, Orientation as input
REM Formula found by SHELXT: C36 N2 O4
CELL 1.54184 7.151 13.3261 15.9841 84.767 82.534 79.158
ZERR 4 0.0005 0.001 0.0011 0.006 0.006 0.006
LATT 1
SFAC C H N O
UNIT 72 92 4 8

L.S. 24
PLAN  2
SIZE 0.2 0.5 0.7
TEMP -153
CONF
BOND
list 4
fmap 2 53
MORE -1
BOND $H
ACTA
REM <olex2.extras>
REM <HklSrc "%.\\LL_FSB_133_F51_71_twin1_hklf5.hkl">
REM </olex2.extras>

WGHT    0.104200
BASF   0.32906
FVAR       6.58857
O001  4    0.523815    0.370478    0.363534    11.00000    0.02834    0.03197 =
         0.01516   -0.00424    0.00309   -0.01555
AFIX 147
H001  2    0.464891    0.350770    0.327737    11.00000   -1.50000
AFIX   0
O002  4    0.758415    0.779118    0.255905    11.00000    0.02848    0.02961 =
         0.01260    0.00295   -0.00061   -0.00626

O003  4    1.495611   -0.147848    0.132609    11.00000    0.03149    0.03322 =
         0.01833   -0.00491   -0.00334    0.00339
AFIX 147
H003  2    1.575632   -0.169611    0.167086    11.00000   -1.50000
AFIX   0
O004  4    1.358054    0.284805    0.243176    11.00000    0.04481    0.02976 =
         0.01435   -0.00026   -0.00790   -0.01541
N005  3    1.329082    0.244313    0.029421    11.00000    0.02670    0.02381 =
         0.01260   -0.00129   -0.00347   -0.00622
AFIX  43
H005  2    1.323021    0.210395   -0.014592    11.00000   -1.20000
AFIX   0

N006  3    0.681777    0.697617    0.472951    11.00000    0.02703    0.02197 =
         0.01166   -0.00073    0.00082   -0.00855
AFIX  43
H006  2    0.669030    0.654439    0.517491    11.00000   -1.20000
AFIX   0

C007  1    1.299191    0.348921    0.030022    11.00000    0.01608    0.02632 =
         0.01480   -0.00243   -0.00030   -0.00688
C008  1    0.711340    0.795660    0.475329    11.00000    0.01775    0.02160 =
         0.01703    0.00051   -0.00220   -0.00461
C009  1    0.737783    0.768287    0.333928    11.00000    0.01650    0.02405 =
         0.01670    0.00296   -0.00186   -0.00428
C00A  1    1.294639    0.381206    0.111453    11.00000    0.01997    0.02669 =
         0.01296   -0.00088   -0.00052   -0.00859
C00B  1    0.674368    0.674753    0.385927    11.00000    0.01878    0.02187 =
         0.01226   -0.00001    0.00089   -0.00566
C00C  1    0.800153    0.570445    0.360763    11.00000    0.01609    0.02060 =
         0.01235    0.00001    0.00038   -0.00391
C00D  1    1.340928    0.290334    0.167068    11.00000    0.02443    0.02638 =
         0.01464   -0.00179   -0.00254   -0.01050
C00E  1    0.789474    0.941063    0.381456    11.00000    0.01999    0.02425 =
         0.02170    0.00460   -0.00307   -0.00578
AFIX  43
H00E  2    0.822621    0.969446    0.326017    11.00000   -1.20000
AFIX   0
C00F  1    0.753801    0.840513    0.393630    11.00000    0.01705    0.02464 =
         0.01705    0.00026   -0.00171   -0.00529
C00G  1    0.700984    0.852684    0.546099    11.00000    0.02248    0.02723 =
         0.01789   -0.00151   -0.00249   -0.00701
AFIX  43
H00G  2    0.674423    0.823452    0.601851    11.00000   -1.20000
AFIX   0
C00H  1    0.758077    0.438917    0.257128    11.00000    0.02495    0.02643 =
         0.01333   -0.00344    0.00352   -0.00714
AFIX  23
H00A  2    0.674894    0.431985    0.213853    11.00000   -1.20000
H00B  2    0.892745    0.421031    0.231586    11.00000   -1.20000
AFIX   0

C00I  1    1.247653    0.115879    0.149127    11.00000    0.01853    0.02067 =
         0.01635   -0.00296   -0.00081   -0.00498
C00J  1    1.254195    0.485129    0.127701    11.00000    0.02253    0.02554 =
         0.01608   -0.00267   -0.00048   -0.00997
AFIX  43
H00Q  2    1.250055    0.505160    0.183545    11.00000   -1.20000
AFIX   0

C00K  1    0.720107    0.551555    0.279105    11.00000    0.01905    0.02445 =
         0.01235   -0.00024   -0.00050   -0.00605
AFIX  13
H00K  2    0.785423    0.590619    0.231262    11.00000   -1.20000
AFIX   0
C00L  1    0.776358    0.998669    0.450092    11.00000    0.02047    0.02236 =
         0.03040    0.00023   -0.00554   -0.00504

C00M  1    1.316423   -0.047487    0.249591    11.00000    0.02493    0.02294 =
         0.01725   -0.00152    0.00028   -0.00563
AFIX  23
H00R  2    1.414711   -0.083332    0.285497    11.00000   -1.20000
H00S  2    1.191134   -0.039488    0.285162    11.00000   -1.20000
AFIX   0

C00N  1    0.764285    0.488051    0.432203    11.00000    0.02076    0.02201 =
         0.01238    0.00145   -0.00165   -0.00683
AFIX  23
H00C  2    0.833443    0.496651    0.480119    11.00000   -1.20000
H00D  2    0.625672    0.498271    0.452512    11.00000   -1.20000
AFIX   0
C00O  1    0.471949    0.667192    0.365969    11.00000    0.01871    0.02554 =
         0.01624    0.00031   -0.00052   -0.00403
AFIX  23
H00F  2    0.401122    0.633803    0.414693    11.00000   -1.20000
H00H  2    0.397851    0.736079    0.352552    11.00000   -1.20000
AFIX   0

C00P  1    1.232015    0.524218   -0.020273    11.00000    0.02599    0.02889 =
         0.01710    0.00331   -0.00188   -0.00701
AFIX  43
H00T  2    1.212310    0.574411   -0.065949    11.00000   -1.20000
AFIX   0
C00Q  1    1.372462    0.197357    0.112489    11.00000    0.02128    0.02605 =
         0.01307   -0.00177   -0.00417   -0.00649
C00R  1    1.220405    0.558157    0.061692    11.00000    0.02082    0.02599 =
         0.02025   -0.00118   -0.00070   -0.00911
C00S  1    1.242500    0.043183    0.079896    11.00000    0.02476    0.02380 =
         0.01780   -0.00326   -0.00384   -0.00638
AFIX  23
H00W  2    1.153367    0.078472    0.039639    11.00000   -1.20000
H00X  2    1.371785    0.027548    0.048183    11.00000   -1.20000
AFIX   0

C00T  1    1.013379    0.577072    0.347135    11.00000    0.01738    0.03067 =
         0.01987    0.00152   -0.00101   -0.00771
AFIX 137
H00I  2    1.038036    0.624361    0.298007    11.00000   -1.50000
H00J  2    1.089177    0.509021    0.337197    11.00000   -1.50000
H00L  2    1.049498    0.602079    0.397471    11.00000   -1.50000
AFIX   0
C00U  1    0.723622    0.361956    0.331726    11.00000    0.02982    0.02046 =
         0.01674   -0.00263    0.00246   -0.00582
AFIX  13
H00U  2    0.772622    0.291153    0.313231    11.00000   -1.20000
AFIX   0
C00V  1    0.730607    0.952345    0.531974    11.00000    0.02512    0.02749 =
         0.02346   -0.00603   -0.00310   -0.00534
AFIX  43
H00V  2    0.719905    0.992070    0.579355    11.00000   -1.20000
AFIX   0
C00W  1    0.505227    0.602195    0.288949    11.00000    0.02118    0.02738 =
         0.02081   -0.00238   -0.00464   -0.00569
AFIX  23
H00M  2    0.473459    0.645931    0.237452    11.00000   -1.20000
H00N  2    0.423341    0.549077    0.297879    11.00000   -1.20000
AFIX   0

C00X  1    1.270349    0.422299   -0.037976    11.00000    0.02479    0.03079 =
         0.01350   -0.00073   -0.00074   -0.00644
AFIX  43
H00Y  2    1.276927    0.402654   -0.094091    11.00000   -1.20000
AFIX   0

C00Y  1    0.829507    0.378855    0.404107    11.00000    0.02600    0.02216 =
         0.01989    0.00294    0.00162   -0.00437
AFIX  23
H00O  2    0.969113    0.367102    0.385856    11.00000   -1.20000
H00P  2    0.804680    0.329169    0.452352    11.00000   -1.20000
AFIX   0

C00Z  1    1.361105    0.059573    0.221341    11.00000    0.02047    0.02459 =
         0.01473   -0.00195   -0.00289   -0.00579
AFIX  13
H00Z  2    1.321694    0.101790    0.271399    11.00000   -1.20000
AFIX   0
C010  1    1.044459    0.166254    0.181285    11.00000    0.01766    0.02774 =
         0.02800   -0.00485    0.00102   -0.00472
AFIX 137
H01D  2    1.047910    0.204153    0.230637    11.00000   -1.50000
H01E  2    0.965382    0.113421    0.197335    11.00000   -1.50000
H01F  2    0.989577    0.213541    0.136537    11.00000   -1.50000
AFIX   0
C011  1    1.179283   -0.057336    0.115413    11.00000    0.02493    0.02559 =
         0.02505   -0.00504   -0.00257   -0.00822
AFIX  23
H01G  2    1.046370   -0.042375    0.143616    11.00000   -1.20000
H01H  2    1.180217   -0.100812    0.068282    11.00000   -1.20000
AFIX   0
C012  1    1.309474   -0.115380    0.178318    11.00000    0.03080    0.02215 =
         0.01827   -0.00229   -0.00048   -0.00637
AFIX  13
H012  2    1.256731   -0.177373    0.203060    11.00000   -1.20000
AFIX   0
C013  1    1.173930    0.671070    0.075089    11.00000    0.03797    0.02439 =
         0.02630   -0.00114   -0.00201   -0.00901
AFIX 137
H01I  2    1.117237    0.681111    0.133584    11.00000   -1.50000
H01J  2    1.082691    0.705437    0.036317    11.00000   -1.50000
H01K  2    1.291651    0.700065    0.064074    11.00000   -1.50000
AFIX   0
C014  1    1.579949    0.139234    0.113802    11.00000    0.01962    0.03305 =
         0.02230    0.00138   -0.00260   -0.00706
AFIX  23
H01L  2    1.622682    0.101568    0.062119    11.00000   -1.20000
H01M  2    1.668251    0.187251    0.117471    11.00000   -1.20000
AFIX   0

C015  1    0.801918    1.108866    0.440236    11.00000    0.03154    0.02162 =
         0.04143    0.00107   -0.00692   -0.00612
AFIX 137
H01A  2    0.892541    1.119335    0.390095    11.00000   -1.50000
H01B  2    0.851770    1.125770    0.490479    11.00000   -1.50000
H01C  2    0.678083    1.153235    0.433717    11.00000   -1.50000
AFIX   0

C016  1    1.574729    0.064725    0.192620    11.00000    0.01958    0.03296 =
         0.02948    0.00448   -0.00704   -0.00754
AFIX  23
H01N  2    1.632751    0.089464    0.237993    11.00000   -1.20000
H01O  2    1.647079   -0.003933    0.179143    11.00000   -1.20000
AFIX   0
HKLF 5


REM  ll_fsb_133_f51_71_twin1_hklf4_a.res in P-1
REM wR2 = 0.1478, GooF = S = 1.040, Restrained GooF = 1.040 for all data
REM R1 = 0.0520 for 7814 Fo > 4sig(Fo) and 0.0635 for all 9856 data
REM 386 parameters refined using 0 restraints

END

WGHT      0.1042      0.0000

REM Highest difference peak  0.397,  deepest hole -0.426,  1-sigma level  0.056
Q1    1   0.5806  0.6820  0.5137  11.00000  0.05    0.40
Q2    1   1.4134  0.2172 -0.0138  11.00000  0.05    0.39
;
_shelx_res_checksum                41744
_shelx_hkl_file
;
   0   0  -2 357.912 40.4459   1
   0   0   3 2685.46 99.7321   1
   0   0   4 30320.9 234.190   1
   0   0  -5 128.506 78.7364   1
   0   0  -6 10249.3 189.209   1
   0   0   7 390.462 113.604   1
   0   1   8 55577.4 585.158  -2
   0   0  -8 55577.4 585.158   1
   0   1   9 3791.43 172.206  -2
   0   0  -9 3791.43 172.206   1
   0   1  10 47732.8 640.805  -2
   0   0 -10 47732.8 640.805   1
   0   0  11 7680.65 347.711   1
   0   1  11 6958.65 380.585  -2
   0   0 -11 6958.65 380.585   1
   0   0  12 8820.88 395.775   1
   0   1  12 15002.1 393.118  -2
   0   0 -12 15002.1 393.118   1
   0   0 -13 2880.67 168.616   1
   0   1  13 5412.38 280.912  -2
   0   0 -13 5412.38 280.912   1
   0   0 -14 19266.8 234.544   1
   0   0 -15 25.6296 137.942   1
   0   2  15 2196.09 269.078  -2
   0   0 -15 2196.09 269.078   1
   0   2  16 1354.17 141.730  -2
   0   0 -16 1354.17 141.730   1
   0   2  17 1323.23 162.398  -2
   0   0 -17 1323.23 162.398   1
   0   2  18 1153.49 141.588  -2
   0   0 -18 1153.49 141.588   1
   0   2  19 2598.71 125.578  -2
   0   0 -19 2598.71 125.578   1
   0   3  19 1140.35 106.080  -2
   0   1 -19 1140.35 106.080   1
   0   3  18 1244.42 139.965  -2
   0   1 -18 1244.42 139.965   1
   0   3  17 3611.55 182.018  -2
   0   1 -17 3611.55 182.018   1
   0   3  16 9423.79 193.980  -2
   0   1 -16 9423.79 193.980   1
   0   1 -15 203.281 144.810   1
   0   3  15 3544.19 195.093  -2
   0   1 -15 3544.19 195.093   1
   0   1 -14-17.9012 94.1701   1
   0   1 -13 18765.9 241.182   1
   0   2  13 25811.4 416.742  -2
   0   1 -13 25811.4 416.742   1
   0   1 -12 8559.20 300.315   1
   0  -2 -11 754.321 192.884  -2
   0  -1  11 754.321 192.884   1
   0  -2 -10 61104.5 727.376  -2
   0  -1  10 61104.5 727.376   1
   0   2   9 9701.57 271.255  -2
   0   1  -9 9701.57 271.255   1
   0   2   8 2345.83 188.340  -2
   0   1  -8 2345.83 188.340   1
   0  -1   7 10301.2 297.040   1
   0   2   7 15773.3 403.808  -2
   0   1  -7 15773.3 403.808   1
   0  -1   6 1144.41 114.569   1
   0  -1   5 4929.79 137.723   1
   0  -1   4 21624.6 112.867   1
   0   1  -3 367889. 440.312   1
   0  -1   2 66531.2 170.982   1
   0  -1   1 2370.18 55.6907   1
   0  -1  -1 2413.18 54.3255  -2
   0  -1   1 2413.18 54.3255   1
   0  -1   1 1473.97 33.2993  -2
   0  -1  -1 1473.97 33.2993   1
   0  -1  -2 110365. 241.147   1
   0  -1  -3 438374. 513.146   1
   0  -1  -4 22981.6 125.055   1
   0  -1  -5 266.461 79.9098   1
   0  -1  -6 1842.02 117.897   1
   0   1   7 229.505 111.008   1
   0   0   8 31638.1 454.094  -2
   0  -1  -8 31638.1 454.094   1
   0   0   9 7924.69 248.554  -2
   0  -1  -9 7924.69 248.554   1
   0   0 -10 37576.6 577.985  -2
   0   1  10 37576.6 577.985   1
   0   0  11 4551.48 239.533  -2
   0  -1 -11 4551.48 239.533   1
   0   1  12 11498.2 462.423   1
   0   0  12 15992.6 307.818  -2
   0  -1 -12 15992.6 307.818   1
   0   1  13 4056.30 130.226   1
   0  -1 -14 25214.2 262.954   1
   0  -1 -15 6472.72 298.334   1
   0   1  15 10997.4 258.010  -2
   0  -1 -15 10997.4 258.010   1
   0   1  16 9218.41 179.408  -2
   0  -1 -16 9218.41 179.408   1
   0   1  17 612.838 125.925  -2
   0  -1 -17 612.838 125.925   1
   0   1  18 274.602 91.2707  -2
   0  -1 -18 274.602 91.2707   1
   0   1  19-56.8052 150.665  -2
   0  -1 -19-56.8052 150.665   1
   0   4  19 1396.84 95.0857  -2
   0   2 -19 1396.84 95.0857   1
   0   4  18 1452.01 128.205  -2
   0   2 -18 1452.01 128.205   1
   0   4  17 2189.12 133.021  -2
   0   2 -17 2189.12 133.021   1
   0   4  16 116.025 129.930  -2
   0   2 -16 116.025 129.930   1
   0   2 -15 3611.46 272.513   1
   0   4  15 8688.92 216.042  -2
   0   2 -15 8688.92 216.042   1
   0   2 -14 24552.8 244.123   1
   0   2 -13 29387.4 278.989   1
   0   2 -12 3407.18 174.424   1
   0   3  11 5581.80 392.378  -2
   0   2 -11 5581.80 392.378   1
   0   3  10 8617.96 310.743  -2
   0   2 -10 8617.96 310.743   1
   0  -3  -9 2237.09 169.635  -2
   0  -2   9 2237.09 169.635   1
   0   3   8 63661.4 578.226  -2
   0   2  -8 63661.4 578.226   1
   0  -2   7 44149.9 530.097   1
   0   3   7 84063.3 839.705  -2
   0   2  -7 84063.3 839.705   1
   0   2  -6 23661.9 281.688   1
   0   2  -5 26722.7 170.402   1
   0   2  -4 6.13986 48.1966   1
   0  -2   3 19121.2 149.923   1
   0  -2   2 4274.07 86.9389   1
   0  -2  -1 3093.88 70.9625  -2
   0  -2   1 3093.88 70.9625   1
   0  -2   0 34668.2 174.466  -2
   0  -2   0 34668.2 174.466   1
   0  -2   1 2113.74 73.3074  -2
   0  -2  -1 2113.74 73.3074   1
   0  -2  -2 498.822 64.8140   1
   0  -2  -3 12975.5 161.985   1
   0  -2  -4 106.501 64.3625   1
   0   2   5 31652.5 186.988   1
   0  -2  -6 6303.00 97.7663   1
   0  -2  -7 13572.9 330.723   1
   0   1  -7 17871.3 397.829  -2
   0   2   7 17871.3 397.829   1
   0   1  -8 1308.98 166.887  -2
   0   2   8 1308.98 166.887   1
   0   1  -9 19637.6 456.378  -2
   0   2   9 19637.6 456.378   1
   0   1 -10 43931.1 899.742  -2
   0   2  10 43931.1 899.742   1
   0   1 -11 430.694 287.515  -2
   0   2  11 430.694 287.515   1
   0   2  12 6888.61 406.164   1
   0  -1  12 10826.2 227.876  -2
   0  -2 -12 10826.2 227.876   1
   0  -2 -13 11335.0 162.120   1
   0  -2 -14 5721.60 137.959   1
   0   0  15 3898.03 174.766  -2
   0  -2 -15 3898.03 174.766   1
   0   0  16 1773.66 133.518  -2
   0  -2 -16 1773.66 133.518   1
   0   0  17 1551.64 136.852  -2
   0  -2 -17 1551.64 136.852   1
   0   0  18 679.541 109.277  -2
   0  -2 -18 679.541 109.277   1
   0   0  19 1338.01 114.168  -2
   0  -2 -19 1338.01 114.168   1
   0   5  19 314.847 128.869  -2
   0   3 -19 314.847 128.869   1
   0   5  18 4933.16 126.330  -2
   0   3 -18 4933.16 126.330   1
   0   5  17 1158.10 113.854  -2
   0   3 -17 1158.10 113.854   1
   0   5  16 7672.33 168.515  -2
   0   3 -16 7672.33 168.515   1
   0   3 -15 442.652 118.966   1
   0   5  15 981.657 253.406  -2
   0   3 -15 981.657 253.406   1
   0   3 -14 2556.75 125.692   1
   0   3 -13 23863.3 233.955   1
   0   3 -12 89.5766 206.286   1
   0   4  11 2659.52 340.612  -2
   0   3 -11 2659.52 340.612   1
   0   4  10 1132.58 334.887  -2
   0   3 -10 1132.58 334.887   1
   0   4   9 3165.45 161.194  -2
   0   3  -9 3165.45 161.194   1
   0   4   8 32886.8 416.825  -2
   0   3  -8 32886.8 416.825   1
   0  -3   7 48990.0 536.725   1
   0   4   7 62918.1 764.581  -2
   0   3  -7 62918.1 764.581   1
   0  -3   6 16764.4 169.376   1
   0  -3   5 18481.8 170.028   1
   0   3  -4 39311.8 223.241   1
   0  -3   3 94416.8 244.271   1
   0  -3   2 3996.13 64.5704   1
   0  -3  -1 40134.6 168.082  -2
   0  -3   1 40134.6 168.082   1
   0  -3   0 1509.79 153.072  -2
   0  -3   0 1509.79 153.072   1
   0  -3   1 41908.1 177.485  -2
   0  -3  -1 41908.1 177.485   1
   0  -3  -2 6963.81 84.4680   1
   0  -3  -3 30166.9 203.882   1
   0  -3  -4 57819.5 400.192   1
   0   3   5 3752.74 107.312   1
   0  -3  -6 1588.25 94.5421   1
   0   3   7 91959.2 848.986   1
   0   2  -8 59494.7 887.922  -2
   0   3   8 59494.7 887.922   1
   0   2  -9 2437.35 241.801  -2
   0   3   9 2437.35 241.801   1
   0   2 -10 3378.59 365.897  -2
   0   3  10 3378.59 365.897   1
   0   2 -11 4795.44 389.050  -2
   0   3  11 4795.44 389.050   1
   0   3  12 3162.94 153.818   1
   0  -2  12 3863.79 234.082  -2
   0  -3 -12 3863.79 234.082   1
   0  -3 -13 3430.94 127.195   1
   0  -3 -14 918.057 107.003   1
   0  -3 -15 5940.67 179.581   1
   0  -1  15 6296.81 351.680  -2
   0  -3 -15 6296.81 351.680   1
   0  -1  16 17476.5 208.264  -2
   0  -3 -16 17476.5 208.264   1
   0  -1  17 2450.75 159.218  -2
   0  -3 -17 2450.75 159.218   1
   0  -1  18 779.667 146.268  -2
   0  -3 -18 779.667 146.268   1
   0  -1  19 1333.21 113.477  -2
   0  -3 -19 1333.21 113.477   1
   0   6  18 587.407 116.702  -2
   0   4 -18 587.407 116.702   1
   0   6  17 5890.34 193.270  -2
   0   4 -17 5890.34 193.270   1
   0   6  16 2162.82 182.595  -2
   0   4 -16 2162.82 182.595   1
   0   4 -15 11007.6 161.056   1
   0   4 -14 2530.55 120.096   1
   0   4 -13 599.424 147.008   1
   0   4 -12 2160.65 216.303   1
   0   5  12 5931.30 284.285  -2
   0   4 -12 5931.30 284.285   1
   0   5  11 8152.61 306.769  -2
   0   4 -11 8152.61 306.769   1
   0   5  10 5181.89 452.276  -2
   0   4 -10 5181.89 452.276   1
   0   5   9 8799.15 534.650  -2
   0   4  -9 8799.15 534.650   1
   0   5   8-8.77336 263.032  -2
   0   4  -8-8.77336 263.032   1
   0  -4   7 36519.6 443.351   1
   0   5   7 38697.1 652.658  -2
   0   4  -7 38697.1 652.658   1
   0  -4   6 1476.95 85.9474   1
   0  -4   5 1679.70 64.3396   1
   0  -4   4 171159. 402.197   1
   0  -4   3 21117.9 132.723   1
   0  -4   2 101.876 42.9945   1
   0  -4  -1 35056.5 183.915  -2
   0  -4   1 35056.5 183.915   1
   0  -4   0 61371.9 333.231  -2
   0  -4   0 61371.9 333.231   1
   0  -4   1 27368.9 197.405  -2
   0  -4  -1 27368.9 197.405   1
   0  -4  -2 8869.18 104.665   1
   0  -4  -3 20177.7 155.355   1
   0  -4  -4 81759.0 394.637   1
   0   4   5 16765.8 220.733   1
   0   4   6 19448.5 250.060   1
   0   4   7 23939.8 478.423   1
   0   3  -8 16291.1 514.706  -2
   0   4   8 16291.1 514.706   1
   0   3  -9 2893.99 258.455  -2
   0   4   9 2893.99 258.455   1
   0   3 -10 4082.37 405.198  -2
   0   4  10 4082.37 405.198   1
   0   3 -11 4476.18 387.770  -2
   0   4  11 4476.18 387.770   1
   0   4  12 13575.5 296.483   1
   0  -3  12 13227.0 223.243  -2
   0  -4 -12 13227.0 223.243   1
   0   4  13 911.477 111.782   1
   0  -4 -14 190.233 114.320   1
   0  -4 -15 8330.85 350.177   1
   0  -2  15 11809.4 285.677  -2
   0  -4 -15 11809.4 285.677   1
   0  -2  16 83.7806 142.434  -2
   0  -4 -16 83.7806 142.434   1
   0  -2  17 1351.73 143.930  -2
   0  -4 -17 1351.73 143.930   1
   0  -2  18 2205.97 159.644  -2
   0  -4 -18 2205.97 159.644   1
   0  -2  19 2196.45 114.722  -2
   0  -4 -19 2196.45 114.722   1
   0   7  18 633.835 98.6665  -2
   0   5 -18 633.835 98.6665   1
   0   7  17 9519.75 198.859  -2
   0   5 -17 9519.75 198.859   1
   0   7  16-104.353 194.916  -2
   0   5 -16-104.353 194.916   1
   0   5 -15 5206.69 179.890   1
   0   5 -14 889.980 144.573   1
   0   5 -13 5886.76 198.037   1
   0   5 -12 11439.0 170.144   1
   0   6  11 8051.23 145.967  -2
   0   5 -11 8051.23 145.967   1
   0   6  10 5740.52 455.454  -2
   0   5 -10 5740.52 455.454   1
   0   6   9 6425.39 508.197  -2
   0   5  -9 6425.39 508.197   1
   0   6   8 8166.85 457.851  -2
   0   5  -8 8166.85 457.851   1
   0   6   7 4810.75 338.469  -2
   0   5  -7 4810.75 338.469   1
   0  -5   6 234.458 95.0464   1
   0   5  -5 37.2645 100.565   1
   0  -5   4 24559.4 381.171   1
   0  -5   3 25406.4 388.434   1
   0  -5   2 18776.8 332.927   1
   0  -5  -1 31258.4 207.636  -2
   0  -5   1 31258.4 207.636   1
   0  -5   0 105.733 79.5991  -2
   0  -5   0 105.733 79.5991   1
   0  -5   1 20057.2 199.840  -2
   0  -5  -1 20057.2 199.840   1
   0  -5  -2 55220.5 263.404   1
   0   5   3 72880.9 315.387   1
   0  -5  -4 17411.6 218.794   1
   0  -5  -5 36162.7 305.286   1
   0   5   6 12289.5 225.658   1
   0  -5  -7 1005.13 108.357   1
   0   4  -8-13.1740 239.261  -2
   0   5   8-13.1740 239.261   1
   0   4  -9 8944.02 386.597  -2
   0   5   9 8944.02 386.597   1
   0   4 -10 2358.71 348.487  -2
   0   5  10 2358.71 348.487   1
   0  -4  11 4336.84 137.819  -2
   0  -5 -11 4336.84 137.819   1
   0   5  12 6278.12 162.212   1
   0  -4  12 7154.62 278.371  -2
   0  -5 -12 7154.62 278.371   1
   0  -5 -13 7159.73 171.245   1
   0  -4  13 7487.43 418.211  -2
   0  -5 -13 7487.43 418.211   1
   0  -5 -14 5971.02 162.297   1
   0  -5 -15 573.874 200.261   1
   0  -3  15 639.610 273.954  -2
   0  -5 -15 639.610 273.954   1
   0  -3  16 11685.6 189.865  -2
   0  -5 -16 11685.6 189.865   1
   0  -3  17 1570.09 139.302  -2
   0  -5 -17 1570.09 139.302   1
   0  -3  18 2557.76 152.233  -2
   0  -5 -18 2557.76 152.233   1
   0  -3  19 316.914 87.3087  -2
   0  -5 -19 316.914 87.3087   1
   0   8  17 3678.02 137.682  -2
   0   6 -17 3678.02 137.682   1
   0   8  16 441.912 141.908  -2
   0   6 -16 441.912 141.908   1
   0   6 -15 7156.16 176.931   1
   0   6 -14 4553.42 171.407   1
   0   6 -13-13.7567 106.171   1
   0   6 -12 2049.20 133.004   1
   0   7  11 15587.2 177.540  -2
   0   6 -11 15587.2 177.540   1
   0   7  10 8096.68 170.394  -2
   0   6 -10 8096.68 170.394   1
   0   7   9 1901.54 426.139  -2
   0   6  -9 1901.54 426.139   1
   0   7   8 4504.13 413.220  -2
   0   6  -8 4504.13 413.220   1
   0   6  -7 17107.8 515.684   1
   0   6  -6 16443.0 285.492   1
   0  -6   5 8845.96 225.013   1
   0  -6   4 3165.60 209.044   1
   0  -6   3 2229.22 190.023   1
   0  -6   2 40616.1 541.442   1
   0  -6  -1 21134.3 196.753  -2
   0  -6   1 21134.3 196.753   1
   0  -6   0 838.447 85.5682  -2
   0  -6   0 838.447 85.5682   1
   0  -6   1 15259.6 208.021  -2
   0  -6  -1 15259.6 208.021   1
   0  -6  -2 36486.0 297.253   1
   0  -6  -3 135175. 471.169   1
   0   6   4 71623.9 454.447   1
   0  -6  -5 13709.7 223.632   1
   0   6   6 13765.5 199.901   1
   0  -6  -7-75.5650 101.047   1
   0   5  -7 1776.32 202.846  -2
   0   6   7 1776.32 202.846   1
   0   5  -8 8924.73 276.793  -2
   0   6   8 8924.73 276.793   1
   0   5  -9 13032.8 278.580  -2
   0   6   9 13032.8 278.580   1
   0   5 -10 10470.3 266.126  -2
   0   6  10 10470.3 266.126   1
   0   6  11 10146.2 488.457   1
   0  -5  11 10192.8 161.330  -2
   0  -6 -11 10192.8 161.330   1
   0  -6 -12 850.315 95.0856   1
   0  -6 -13 12496.0 186.504   1
   0  -6 -14 1988.72 124.370   1
   0  -6 -15 972.130 103.914   1
   0  -4  16 4906.76 142.780  -2
   0  -6 -16 4906.76 142.780   1
   0  -4  17 3809.49 142.465  -2
   0  -6 -17 3809.49 142.465   1
   0  -4  18 715.646 119.093  -2
   0  -6 -18 715.646 119.093   1
   0   9  17 5878.85 208.297  -2
   0   7 -17 5878.85 208.297   1
   0   7 -16 501.338 88.8560   1
   0   7 -15 1.75288 103.247   1
   0   7 -14-11.6405 93.4564   1
   0   7 -13 4044.24 137.124   1
   0   7 -12 2715.27 129.907   1
   0   8  11 165.021 146.655  -2
   0   7 -11 165.021 146.655   1
   0   8  10 10274.1 208.067  -2
   0   7 -10 10274.1 208.067   1
   0   8   9 31775.9 344.149  -2
   0   7  -9 31775.9 344.149   1
   0   8   8 7059.34 190.750  -2
   0   7  -8 7059.34 190.750   1
   0   7  -7 19440.4 579.796   1
   0   7  -6 857.699 136.117   1
   0  -7   5 139.586 115.290   1
   0  -7   4-56.2038 148.235   1
   0  -7   3 39153.5 596.746   1
   0  -7   2 5179.68 265.306   1
   0  -7  -1 3866.67 286.266  -2
   0  -7   1 3866.67 286.266   1
   0  -7   0 2016.99 133.935  -2
   0  -7   0 2016.99 133.935   1
   0  -7   1 4996.88 156.379  -2
   0  -7  -1 4996.88 156.379   1
   0  -7  -2 11214.0 340.604   1
   0  -7  -3 1994.58 212.171   1
   0  -7  -4 1464.35 128.821   1
   0   7   5 1152.00 122.276   1
   0   7   6 1892.86 117.108   1
   0  -7  -7 2055.27 158.410   1
   0   6  -7 9640.58 316.400  -2
   0   7   7 9640.58 316.400   1
   0   6  -8 2637.64 207.085  -2
   0   7   8 2637.64 207.085   1
   0  -6   9 790.797 116.366  -2
   0  -7  -9 790.797 116.366   1
   0  -6  10 13839.6 241.652  -2
   0  -7 -10 13839.6 241.652   1
   0   7  11 2558.91 342.303   1
   0   6 -11 8085.04 198.794  -2
   0   7  11 8085.04 198.794   1
   0  -7 -12 3244.37 124.017   1
   0  -7 -13 106.698 94.3416   1
   0  -7 -14 247.797 101.511   1
   0  -7 -15 50.5858 84.5739   1
   0  -5  16 296.604 102.671  -2
   0  -7 -16 296.604 102.671   1
   0  -5  17 5894.06 166.361  -2
   0  -7 -17 5894.06 166.361   1
   0  -5  18 562.416 178.337  -2
   0  -7 -18 562.416 178.337   1
   0   8 -16 189.643 122.420   1
   0   8 -15 5159.93 237.890   1
   0   8 -14 305.541 117.377   1
   0   8 -13 26.7731 131.344   1
   0   8 -12 71.3243 144.712   1
   0   8 -11 13583.8 288.872   1
   0   9  10 27316.2 451.823  -2
   0   8 -10 27316.2 451.823   1
   0   9   9 13938.2 286.558  -2
   0   8  -9 13938.2 286.558   1
   0   9   8 19064.9 409.560  -2
   0   8  -8 19064.9 409.560   1
   0   8  -7 17869.9 276.426   1
   0   8  -6 4789.88 354.974   1
   0   8  -5 4866.39 208.858   1
   0  -8   4 12560.1 403.274   1
   0  -8   3 4709.16 285.169   1
   0  -8   2 6176.62 219.901   1
   0  -8  -1 1087.14 269.250  -2
   0  -8   1 1087.14 269.250   1
   0  -8   0 5386.22 387.250  -2
   0  -8   0 5386.22 387.250   1
   0  -8   1 1261.24 270.080  -2
   0  -8  -1 1261.24 270.080   1
   0  -8  -2 1532.55 237.315   1
   0  -8  -3 8185.46 337.263   1
   0  -8  -4 2121.13 244.512   1
   0  -8  -5 381.649 197.647   1
   0   8   6 4138.74 152.719   1
   0  -8  -7 34173.3 355.992   1
   0  -7   8 3777.71 190.881  -2
   0  -8  -8 3777.71 190.881   1
   0  -7   9 29482.0 402.565  -2
   0  -8  -9 29482.0 402.565   1
   0   7 -10 14991.4 288.366  -2
   0   8  10 14991.4 288.366   1
   0  -7  11 595.871 178.723  -2
   0  -8 -11 595.871 178.723   1
   0  -8 -12 1479.05 152.942   1
   0  -8 -13 10077.7 232.169   1
   0  -8 -14 109.753 142.358   1
   0  -8 -15 6.42383 140.287   1
   0  -6  16 541.146 157.443  -2
   0  -8 -16 541.146 157.443   1
   0  -6  17 2634.23 235.650  -2
   0  -8 -17 2634.23 235.650   1
   0  -6  18 937.789 147.570  -2
   0  -8 -18 937.789 147.570   1
   0   9 -15 3992.28 183.571   1
   0   9 -14 1564.52 118.504   1
   0   9 -13 353.343 98.5182   1
   0   9 -12 3608.44 177.666   1
   0   9 -11 11263.3 260.936   1
   0  10  10 13187.4 342.962  -2
   0   9 -10 13187.4 342.962   1
   0  10   9 3892.09 202.808  -2
   0   9  -9 3892.09 202.808   1
   0  10   8 8467.88 236.866  -2
   0   9  -8 8467.88 236.866   1
   0   9  -7 7127.14 209.918   1
   0   9  -6 4094.58 172.458   1
   0   9  -5 163.539 123.051   1
   0  -9   4 10907.5 415.841   1
   0  -9   3 65990.7 927.575   1
   0  -9   2 1881.72 257.191   1
   0  -9  -1 2508.26 317.877  -2
   0  -9   1 2508.26 317.877   1
   0  -9   0 1142.17 298.897  -2
   0  -9   0 1142.17 298.897   1
   0  -9   1 2968.03 354.020  -2
   0  -9  -1 2968.03 354.020   1
   0  -9  -2 15147.3 509.085   1
   0  -9  -3 4486.56 337.460   1
   0  -9  -4 227.342 215.086   1
   0  -9  -5 6440.61 241.949   1
   0  -9  -6 14.6498 108.399   1
   0  -9  -7 13020.5 255.994   1
   0  -8   8 8918.59 308.587  -2
   0  -9  -8 8918.59 308.587   1
   0  -8   9 22393.4 519.638  -2
   0  -9  -9 22393.4 519.638   1
   0  -8  10 16799.5 415.661  -2
   0  -9 -10 16799.5 415.661   1
   0  -9 -11 395.542 250.635   1
   0  -8  11 5557.84 275.163  -2
   0  -9 -11 5557.84 275.163   1
   0  -9 -12 61.3998 128.907   1
   0  -9 -13 299.191 125.384   1
   0  -9 -14 424.524 145.791   1
   0  -9 -15 1480.55 118.125   1
   0  -9 -16 93.7827 149.118   1
   0  -7  16 46.1849 196.036  -2
   0  -9 -16 46.1849 196.036   1
   0  -7  17 7401.93 241.862  -2
   0  -9 -17 7401.93 241.862   1
   0  10 -14 1538.35 145.662   1
   0  10 -13 251.763 105.607   1
   0  10 -12 419.369 123.008   1
   0  10 -11 1358.64 145.727   1
   0  11  10 423.187 196.469  -2
   0  10 -10 423.187 196.469   1
   0  11   9 2127.26 194.077  -2
   0  10  -9 2127.26 194.077   1
   0  11   8 1864.17 180.370  -2
   0  10  -8 1864.17 180.370   1
   0  10  -7 3144.93 156.836   1
   0  10  -6 6472.25 233.836   1
   0  10  -5 49.9556 120.636   1
   0  10  -4 108.730 103.817   1
   0  10  -3 18848.2 254.162   1
   0  10  -2 4048.13 134.261   1
   0  10   1 67644.5 525.350  -2
   0  10  -1 67644.5 525.350   1
   0 -10   0 11418.9 294.768  -2
   0 -10   0 11418.9 294.768   1
   0  10  -1 44707.4 425.478  -2
   0  10   1 44707.4 425.478   1
   0 -10  -2 549.423 124.853   1
   0  10   3 5417.74 151.898   1
   0 -10  -4 2620.99 114.611   1
   0  10   5 3837.32 142.482   1
   0  10   6 13918.4 221.619   1
   0  10   7 5986.40 187.513   1
   0  -9   8 7950.98 429.624  -2
   0 -10  -8 7950.98 429.624   1
   0  -9   9 4112.53 245.912  -2
   0 -10  -9 4112.53 245.912   1
   0  -9  10 4889.21 229.742  -2
   0 -10 -10 4889.21 229.742   1
   0 -10 -11 96.9825 132.652   1
   0 -10 -12 5616.61 185.666   1
   0 -10 -13 1178.77 128.612   1
   0 -10 -14 71.4498 131.588   1
   0 -10 -15 3396.66 147.221   1
   0 -10 -16 1864.71 146.796   1
   0  11 -13 5332.01 123.936   1
   0  11 -12 323.990 85.8027   1
   0  11 -11 922.522 126.248   1
   0  12  10 2069.96 185.270  -2
   0  11 -10 2069.96 185.270   1
   0  12   9 1435.31 172.575  -2
   0  11  -9 1435.31 172.575   1
   0  12   8 2622.33 170.680  -2
   0  11  -8 2622.33 170.680   1
   0  11  -7 12398.8 284.505   1
   0  11  -6 1262.59 176.366   1
   0  11  -5 4167.02 160.883   1
   0  11  -4 3963.14 161.747   1
   0  11  -3 31173.6 376.820   1
   0  11  -2 2212.66 164.873   1
   0 -11  -1 9901.65 311.007  -2
   0 -11   1 9901.65 311.007   1
   0 -11   0 15546.0 347.512  -2
   0 -11   0 15546.0 347.512   1
   0 -11   1 10874.2 330.570  -2
   0 -11  -1 10874.2 330.570   1
   0 -11  -2 12.2533 123.222   1
   0  11   3 13093.2 249.819   1
   0 -11  -4 821.667 155.702   1
   0  11   5 23263.1 355.789   1
   0 -11  -6 154.293 145.766   1
   0  11   7 19094.0 320.637   1
   0 -10   8 3802.21 357.904  -2
   0 -11  -8 3802.21 357.904   1
   0 -10   9 2012.55 183.920  -2
   0 -11  -9 2012.55 183.920   1
   0 -10  10 1336.52 179.150  -2
   0 -11 -10 1336.52 179.150   1
   0 -11 -11 1716.16 143.370   1
   0 -11 -12 887.214 122.939   1
   0 -11 -13 1728.76 122.959   1
   0 -11 -14 86.4185 88.2145   1
   0 -11 -15 140.704 81.1328   1
   0  12 -12 7720.64 198.892   1
   0  12 -11 851.158 82.3564   1
   0  13  10 546.637 140.704  -2
   0  12 -10 546.637 140.704   1
   0  13   9 2049.10 280.055  -2
   0  12  -9 2049.10 280.055   1
   0  13   8 1917.97 191.294  -2
   0  12  -8 1917.97 191.294   1
   0  12  -7 7015.06 220.045   1
   0  12  -6 44.0812 146.341   1
   0  12  -5 1950.88 130.293   1
   0  12  -4-20.9195 111.005   1
   0  12  -3 2873.04 148.369   1
   0  12  -2 128.798 137.015   1
   0  12   1 3459.13 329.510  -2
   0  12  -1 3459.13 329.510   1
   0  12   0 6347.20 315.352  -2
   0  12   0 6347.20 315.352   1
   0  12  -1 4339.79 238.483  -2
   0  12   1 4339.79 238.483   1
   0 -12  -2 6887.64 230.882   1
   0 -12  -3 8239.04 240.507   1
   0  12   4 4185.99 197.478   1
   0 -12  -5 9373.23 252.553   1
   0  12   6 3745.55 187.674   1
   0 -12  -7 3901.42 183.113   1
   0 -11   8 5065.15 258.161  -2
   0 -12  -8 5065.15 258.161   1
   0 -11   9 2404.63 195.089  -2
   0 -12  -9 2404.63 195.089   1
   0 -11  10 757.555 158.520  -2
   0 -12 -10 757.555 158.520   1
   0 -12 -11 108.503 107.281   1
   0 -12 -12 470.174 99.9469   1
   0 -12 -13 4513.44 116.190   1
   0 -12 -14 1756.26 145.571   1
   0  13 -11 9.37670 91.4560   1
   0  14  10 6108.30 230.767  -2
   0  13 -10 6108.30 230.767   1
   0  14   9 2744.44 258.409  -2
   0  13  -9 2744.44 258.409   1
   0  14   8 3099.59 172.048  -2
   0  13  -8 3099.59 172.048   1
   0  13  -7 3682.45 165.607   1
   0  13  -6 2743.32 167.773   1
   0  13  -5 1424.61 150.472   1
   0  13  -4 84.1988 136.548   1
   0  13  -3 156.154 110.530   1
   0  13  -2 262.184 113.368   1
   0  13   1 6586.55 212.192  -2
   0  13  -1 6586.55 212.192   1
   0  13   0 106.023 152.182  -2
   0  13   0 106.023 152.182   1
   0  13  -1 3045.72 179.534  -2
   0  13   1 3045.72 179.534   1
   0  13   2 1047.64 126.713   1
   0 -13  -3 340.594 116.600   1
   0  13   4 80.1868 111.296   1
   0  13   5 1195.62 119.932   1
   0 -13  -6 838.569 200.017   1
   0 -13  -7 62.4338 132.852   1
   0 -12   8 2707.63 202.370  -2
   0 -13  -8 2707.63 202.370   1
   0 -12   9 1349.51 161.547  -2
   0 -13  -9 1349.51 161.547   1
   0 -12  10 766.999 137.311  -2
   0 -13 -10 766.999 137.311   1
   0 -13 -11 445.965 94.7875   1
   0 -13 -12 3067.10 101.238   1
   0 -13 -13 386.186 118.692   1
   0  15   9 3116.61 184.586  -2
   0  14  -9 3116.61 184.586   1
   0  15   8 1175.86 171.030  -2
   0  14  -8 1175.86 171.030   1
   0  14  -7 1995.86 117.421   1
   0  14  -6 3541.76 148.279   1
   0  14  -5 1862.76 134.953   1
   0  14  -4 70.4176 116.895   1
   0  14  -3 260.993 121.726   1
   0  14  -2 3563.34 280.957   1
   0  14   1 1139.29 308.251  -2
   0  14  -1 1139.29 308.251   1
   0 -14   0 5814.50 211.563  -2
   0 -14   0 5814.50 211.563   1
   0 -14   1 781.379 137.184  -2
   0 -14  -1 781.379 137.184   1
   0  14   2 19.5077 101.173   1
   0  14   3 39.0329 96.8101   1
   0 -14  -4 18.4009 116.248   1
   0 -14  -5 1220.62 172.588   1
   0 -14  -6 1586.76 141.055   1
   0 -14  -7 91.8319 113.015   1
   0 -13   8 1794.22 139.877  -2
   0 -14  -8 1794.22 139.877   1
   0 -13   9 3339.23 155.727  -2
   0 -14  -9 3339.23 155.727   1
   0 -14 -10 582.683 145.566   1
   0 -13  10 3020.52 138.360  -2
   0 -14 -10 3020.52 138.360   1
   0 -14 -11 25.0139 127.101   1
   0  15  -6 641.854 120.076   1
   0  15  -5 75.0360 129.612   1
   0  15  -4-104.038 149.179   1
   0  15  -3 3054.12 213.940   1
   0  15  -2 713.235 189.239   1
   0  15   1 1094.15 258.926  -2
   0  15  -1 1094.15 258.926   1
   0  15   0 2032.78 290.173  -2
   0  15   0 2032.78 290.173   1
   0  15  -1 413.606 239.612  -2
   0  15   1 413.606 239.612   1
   0  15   2-75.0353 173.098   1
   0  15   3 151.474 162.386   1
   0  15   4-30.6443 147.618   1
   0 -15  -5 640.083 177.988   1
   0 -15  -6 527.059 114.166   1
   0 -15  -7 70.0526 101.159   1
   0 -14   8 360.823 119.579  -2
   0 -15  -8 360.823 119.579   1
   0 -14   9 2453.24 195.730  -2
   0 -15  -9 2453.24 195.730   1
   0  16  -3 1821.72 131.479   1
   0  16  -2 33.6327 121.664   1
   0  16  -1 1904.12 154.314   1
   0  16   0 5138.38 200.829  -2
   0  16   0 5138.38 200.829   1
   0  16   1 271.764 133.626   1
   0  16   2 58.9522 113.430   1
   0 -16  -3 256.075 120.643   1
   0 -16  -4 1616.27 94.9743   1
   0 -16  -5 320.485 73.1160   1
   1 -16  -2 6075.29 170.390   1
   1 -16  -1 5283.49 164.019   1
   1 -15  -7 320.310 80.1335   1
  -1 -15   6 503.412 106.285  -2
   1 -15  -6 503.412 106.285   1
   1 -15  -5 271.369 123.586   1
  -1 -15   5 676.727 203.696  -2
   1 -15  -5 676.727 203.696   1
  -1  15   4 1927.50 95.3325   1
   1 -15  -3 428.845 98.3933   1
  -1  15   2 2406.47 125.176   1
  -1  15   1 2687.93 204.323   1
  -1  15   0 6.89774 158.363   1
  -1  15  -1 1438.57 183.422   1
  -1  15  -2 5237.82 233.218   1
   1  16   3 447.640 205.057  -2
  -1  15  -3 447.640 205.057   1
  -1  15  -4 542.562 139.194   1
  -1  15  -5 225.202 109.527   1
   1 -14 -10 397.786 81.0701   1
   1 -14  -9-34.6719 97.3428   1
   1 -14  -8 604.533 116.980   1
  -1 -14   7 1007.31 167.366  -2
   1 -14  -7 1007.31 167.366   1
  -1 -14   6 1048.60 156.050  -2
   1 -14  -6 1048.60 156.050   1
   1  14  -5 154.913 206.409  -2
  -1  14   5 154.913 206.409   1
  -1  14   4 113.316 119.804   1
  -1  14   3 1064.59 140.396   1
  -1  14   2 3046.25 164.635   1
  -1  14   1 8357.64 219.960   1
  -1  14   0-70.9021 131.709   1
  -1  14  -1 181.524 126.612   1
   1  15   2 1900.35 181.833  -2
  -1  14  -2 1900.35 181.833   1
   1  15   3 4344.13 214.896  -2
  -1  14  -3 4344.13 214.896   1
  -1  14  -4 580.945 142.014   1
   1  15   4 1183.79 260.022  -2
  -1  14  -4 1183.79 260.022   1
  -1  14  -5 67.2892 102.197   1
  -1  14  -6-23.0649 89.3201   1
  -1  14  -7 903.112 92.2812   1
  -1  14  -8 1602.96 124.353   1
   1 -13 -12 487.382 122.299   1
   1 -13 -11 4770.15 154.302   1
   1 -13 -10 5966.48 182.279   1
   1 -13  -9 1177.94 144.478   1
   1 -13  -8 80.0815 138.645   1
  -1 -13   7 544.549 194.171  -2
   1 -13  -7 544.549 194.171   1
   1  13  -6 725.614 247.612  -2
  -1  13   6 725.614 247.612   1
   1  13  -5 2799.43 282.926  -2
  -1  13   5 2799.43 282.926   1
  -1  13   4 117.957 184.102   1
  -1  13   3 762.687 210.838   1
  -1  13   2 362.994 199.359   1
  -1  13   1 6583.39 298.264   1
  -1  13   0 3260.62 254.328   1
  -1  13  -1 24407.7 471.701   1
   1  14   2 154.176 242.005  -2
  -1  13  -2 154.176 242.005   1
   1  14   3 2248.29 167.674  -2
  -1  13  -3 2248.29 167.674   1
   1  14   4 3201.31 163.851  -2
  -1  13  -4 3201.31 163.851   1
  -1  13  -5 186.095 95.2255   1
  -1  13  -6 97.2954 122.018   1
  -1  13  -7 366.276 115.206   1
  -1  13  -8 104.781 95.3250   1
  -1  13  -9 74.2266 130.730   1
  -1  13 -10 35.2020 111.394   1
   1 -12 -13 2289.18 171.383   1
   1 -12 -12 208.597 116.546   1
   1 -12 -11 2861.54 167.643   1
   1 -12 -10 101.040 101.789   1
   1 -12  -9 2348.39 136.633   1
   1 -12  -8 1519.15 180.189   1
   1  12  -7 1265.97 195.722  -2
  -1  12   7 1265.97 195.722   1
   1  12  -6 214.044 264.078  -2
  -1  12   6 214.044 264.078   1
   1  12  -5 551.632 273.289  -2
  -1  12   5 551.632 273.289   1
  -1  12   4 3788.56 273.224   1
  -1  12   3 1732.61 243.307   1
  -1  12   2 4136.91 288.227   1
  -1  12   1 1103.22 170.776   1
  -1  12   0-4.43680 148.247   1
  -1  12  -1 7895.92 327.008   1
   1  13   2 2949.29 200.748  -2
  -1  12  -2 2949.29 200.748   1
   1  13   3 549.401 189.426  -2
  -1  12  -3 549.401 189.426   1
   1  13   4 7627.16 245.309  -2
  -1  12  -4 7627.16 245.309   1
  -1  12  -5 117.254 105.766   1
  -1  12  -6 1732.31 163.742   1
  -1  12  -7 73.8871 135.902   1
  -1  12  -8 311.758 121.890   1
  -1  12  -9 320.855 104.978   1
  -1  12 -10 53.5992 93.7376   1
   1  14  11 1856.02 121.425  -2
  -1  12 -11 1856.02 121.425   1
   1  14  12 760.939 140.436  -2
  -1  12 -12 760.939 140.436   1
  -1 -10  14 348.596 195.979  -2
   1 -11 -14 348.596 195.979   1
   1 -11 -13 680.445 91.5551   1
   1 -11 -12 163.908 82.9349   1
   1 -11 -11 309.631 90.2790   1
   1 -11 -10 23.9451 113.344   1
   1 -11  -9 1203.78 134.742   1
   1 -11  -8 7177.53 203.098   1
  -1 -11   7 3201.67 210.359  -2
   1 -11  -7 3201.67 210.359   1
  -1 -11   6 3167.09 233.849  -2
   1 -11  -6 3167.09 233.849   1
   1  11  -5 55131.3 526.312  -2
  -1  11   5 55131.3 526.312   1
  -1  11   4 273.191 157.190   1
   1 -11  -3 22490.5 349.564   1
  -1  11   2 680.058 161.236   1
   1 -11  -1 2747.21 190.238   1
  -1  11   0 68.9954 150.299   1
  -1  11  -1 4609.79 160.529   1
   1  12   2 4224.72 194.094  -2
  -1  11  -2 4224.72 194.094   1
   1  12   3 17570.5 327.060  -2
  -1  11  -3 17570.5 327.060   1
   1  12   4 195.434 189.711  -2
  -1  11  -4 195.434 189.711   1
  -1  11  -5 4733.71 186.720   1
  -1  11  -6 4507.40 210.248   1
  -1  11  -7 5793.95 216.207   1
  -1  11  -8-15.1454 102.768   1
  -1  11  -9 377.373 130.834   1
  -1  11 -10 139.339 116.498   1
   1  13  11 686.941 152.612  -2
  -1  11 -11 686.941 152.612   1
   1  13  12 788.135 142.077  -2
  -1  11 -12 788.135 142.077   1
  -1  11 -13 285.708 109.476   1
   1  13  13 6391.27 205.520  -2
  -1  11 -13 6391.27 205.520   1
  -1  -9  15 390.825 124.830  -2
   1 -10 -15 390.825 124.830   1
  -1  -9  14 964.691 160.973  -2
   1 -10 -14 964.691 160.973   1
   1 -10 -13 25.7911 89.7738   1
   1 -10 -12 119.378 99.1347   1
   1 -10 -11 5328.67 154.603   1
   1 -10 -10 2173.24 131.684   1
   1 -10  -9 963.518 118.515   1
   1 -10  -8 9826.18 277.627   1
   1  10  -7 12623.2 315.361  -2
  -1  10   7 12623.2 315.361   1
  -1 -10   6 3575.57 177.825  -2
   1 -10  -6 3575.57 177.825   1
  -1 -10   5 29828.9 479.215  -2
   1 -10  -5 29828.9 479.215   1
   1 -10  -4 2102.60 195.970   1
   1 -10  -3 266.692 167.757   1
   1 -10  -2 3338.41 218.817   1
   1 -10  -1 2279.61 202.581   1
   1 -10   0 6170.83 245.570   1
   1 -10   1 1270.84 129.848   1
   1  11   2 5583.66 220.507  -2
  -1  10  -2 5583.66 220.507   1
  -1 -11  -3 34368.4 467.524  -2
   1 -10   3 34368.4 467.524   1
  -1 -11  -4 3369.27 170.178  -2
   1 -10   4 3369.27 170.178   1
  -1  10  -5 47977.8 363.284   1
  -1  10  -6 1425.22 230.942   1
  -1  10  -7 8061.55 246.830   1
  -1  10  -8 2950.14 189.723   1
  -1  10  -9 11764.3 258.662   1
  -1  10 -10 3465.19 178.319   1
   1  12  11 306.205 171.238  -2
  -1  10 -11 306.205 171.238   1
   1  12  12 863.278 169.609  -2
  -1  10 -12 863.278 169.609   1
   1  12  13 3215.80 167.722  -2
  -1  10 -13 3215.80 167.722   1
  -1  10 -14 3516.96 107.702   1
  -1  -8  16 58.2825 116.070  -2
   1  -9 -16 58.2825 116.070   1
  -1  -8  15 7870.54 253.162  -2
   1  -9 -15 7870.54 253.162   1
  -1  -8  14 10513.8 219.335  -2
   1  -9 -14 10513.8 219.335   1
   1  -9 -13-11.1690 87.4709   1
   1  -9 -12 3098.08 138.834   1
   1  -9 -11 1690.60 128.920   1
   1  -9 -10 3928.63 153.510   1
   1  -9  -9 1664.58 130.593   1
   1  -9  -8 3040.78 267.769   1
  -1  -9   8 9876.73 473.249  -2
   1  -9  -8 9876.73 473.249   1
  -1  -9   7 10669.7 328.446  -2
   1  -9  -7 10669.7 328.446   1
  -1  -9   6 8415.64 273.290  -2
   1  -9  -6 8415.64 273.290   1
  -1  -9   5 15376.1 361.902  -2
   1  -9  -5 15376.1 361.902   1
   1  -9  -4 3992.33 213.972   1
   1  -9  -3 4261.66 353.167   1
   1  -9  -2 3107.13 318.341   1
   1  -9  -1 3891.84 346.102   1
   1  -9   0-2.28687 228.099   1
   1  -9   1 36042.9 779.608   1
  -1 -10  -2 608.445 313.587  -2
   1  -9   2 608.445 313.587   1
  -1 -10  -3 17562.1 334.566  -2
   1  -9   3 17562.1 334.566   1
  -1 -10  -4 992.525 165.058  -2
   1  -9   4 992.525 165.058   1
   1  -9   5 1.31503 121.028   1
  -1   9  -6 26484.4 410.705   1
  -1   9  -7 3997.04 279.358   1
  -1   9  -8 18830.2 454.157   1
  -1   9  -9 14130.5 413.667   1
  -1   9 -10 32.4757 207.436   1
   1  11  11 6340.06 257.065  -2
  -1   9 -11 6340.06 257.065   1
   1  11  12 2825.74 222.309  -2
  -1   9 -12 2825.74 222.309   1
   1  11  13 2183.50 183.936  -2
  -1   9 -13 2183.50 183.936   1
  -1   9 -14 307.540 99.4030   1
  -1   9 -15 311.030 126.082   1
   1  -8 -17 13.9239 111.779   1
  -1  -7  16 1952.18 161.692  -2
   1  -8 -16 1952.18 161.692   1
  -1  -7  15 1998.95 152.284  -2
   1  -8 -15 1998.95 152.284   1
  -1  -7  14 1966.21 148.569  -2
   1  -8 -14 1966.21 148.569   1
   1  -8 -13 10796.3 375.425   1
  -1  -7  13 10651.1 255.606  -2
   1  -8 -13 10651.1 255.606   1
   1  -8 -12 2379.07 139.636   1
   1  -8 -11 8049.08 188.329   1
   1  -8 -10 1228.08 122.893   1
  -1   8   9 12226.3 222.773   1
  -1   8   8 3851.30 352.810   1
  -1  -8   8 17678.4 350.322  -2
   1  -8  -8 17678.4 350.322   1
   1   8  -7 5529.20 267.575  -2
  -1   8   7 5529.20 267.575   1
  -1  -8   6 906.148 309.963  -2
   1  -8  -6 906.148 309.963   1
  -1  -8   5 3274.21 362.971  -2
   1  -8  -5 3274.21 362.971   1
   1  -8  -4 646.300 133.052   1
   1  -8  -3 12229.9 257.254   1
   1  -8  -2 370.333 111.569   1
   1  -8  -1 3155.47 144.972   1
   1  -8   0 1620.52 241.412   1
   1  -8   1 6496.42 339.824   1
  -1  -9  -2 18751.0 576.934  -2
   1  -8   2 18751.0 576.934   1
  -1  -9  -3 7241.84 495.654  -2
   1  -8   3 7241.84 495.654   1
  -1  -9  -4 5917.64 400.328  -2
   1  -8   4 5917.64 400.328   1
   1  -8   5 16635.5 512.884   1
  -1   8  -6 14418.3 202.344   1
  -1   8  -7 743.421 88.4060   1
  -1   8  -8 23916.5 208.816   1
  -1   8  -9 13521.8 228.170   1
  -1   8 -10 10312.3 210.657   1
   1  10  11 2654.55 234.060  -2
  -1   8 -11 2654.55 234.060   1
   1  10  12 874.617 172.151  -2
  -1   8 -12 874.617 172.151   1
   1  10  13 5769.06 239.775  -2
  -1   8 -13 5769.06 239.775   1
  -1   8 -14 837.753 124.429   1
  -1   8 -15 92.9098 156.553   1
  -1   8 -16 276.039 122.931   1
   1  -7 -18 838.235 102.735   1
   1  -7 -17 252.584 141.353   1
  -1  -6  17 521.842 171.271  -2
   1  -7 -17 521.842 171.271   1
  -1  -6  16 1014.61 170.274  -2
   1  -7 -16 1014.61 170.274   1
  -1  -6  15 112.414 141.069  -2
   1  -7 -15 112.414 141.069   1
  -1  -6  14 225.909 145.706  -2
   1  -7 -14 225.909 145.706   1
  -1  -6  13 4719.98 188.632  -2
   1  -7 -13 4719.98 188.632   1
   1  -7 -12 10364.1 210.312   1
   1  -7 -11 617.195 123.717   1
   1  -7 -10 2480.06 127.726   1
   1  -7  -9 24084.3 282.431   1
  -1   7   8 586.068 241.023   1
  -1  -7   8 118.329 279.232  -2
   1  -7  -8 118.329 279.232   1
   1   7  -7 8449.10 275.539  -2
  -1   7   7 8449.10 275.539   1
  -1  -7   6 8376.22 494.344  -2
   1  -7  -6 8376.22 494.344   1
  -1  -7   5 11864.0 282.623  -2
   1  -7  -5 11864.0 282.623   1
   1  -7  -4 13928.8 260.369   1
   1  -7  -3 1925.77 129.514   1
   1  -7  -2 665.578 103.053   1
   1  -7  -1 56786.4 413.555   1
   1  -7   0 4951.71 144.598   1
   1  -7   1 44604.5 695.783   1
  -1  -8  -2 19509.8 533.659  -2
   1  -7   2 19509.8 533.659   1
  -1  -8  -3 6370.71 416.268  -2
   1  -7   3 6370.71 416.268   1
  -1  -8  -4 2473.84 279.850  -2
   1  -7   4 2473.84 279.850   1
   1  -7   5 6867.66 337.134   1
  -1   7  -6 3623.16 200.947   1
  -1   7  -7 28956.2 682.797   1
  -1   7  -8 4930.87 116.096   1
  -1   7  -9 3695.28 115.565   1
  -1   7 -10 5243.92 204.233   1
   1   9  10 6151.46 349.015  -2
  -1   7 -10 6151.46 349.015   1
   1   9  11 38736.9 312.285  -2
  -1   7 -11 38736.9 312.285   1
   1   9  12 3525.78 145.337  -2
  -1   7 -12 3525.78 145.337   1
   1   9  13 491.923 137.841  -2
  -1   7 -13 491.923 137.841   1
  -1   7 -14-2.80908 110.372   1
  -1   7 -15 318.792 100.546   1
  -1   7 -16 3959.15 113.307   1
  -1   7 -17 1200.62 121.630   1
   1  -6 -18 720.901 126.611   1
   1  -6 -17 410.621 100.559   1
  -1  -5  17 314.121 139.249  -2
   1  -6 -17 314.121 139.249   1
  -1  -5  16 1066.91 128.174  -2
   1  -6 -16 1066.91 128.174   1
  -1  -5  15 459.389 122.890  -2
   1  -6 -15 459.389 122.890   1
  -1  -5  14 5505.58 167.470  -2
   1  -6 -14 5505.58 167.470   1
  -1  -5  13 7040.57 169.939  -2
   1  -6 -13 7040.57 169.939   1
   1  -6 -12 9067.68 160.046   1
   1  -6 -11 4140.97 127.506   1
   1  -6 -10 3124.37 112.271   1
  -1   6   9 1899.49 258.986   1
  -1   6   8 33991.3 685.953   1
   1   6  -8 34970.5 478.896  -2
  -1   6   8 34970.5 478.896   1
   1   6  -7 2160.25 184.002  -2
  -1   6   7 2160.25 184.002   1
  -1  -6   6 2030.17 144.281  -2
   1  -6  -6 2030.17 144.281   1
   1   6  -5 17373.7 227.824  -2
  -1   6   5 17373.7 227.824   1
   1  -6  -4 67826.1 489.485   1
   1  -6  -3 8.63874 97.5189   1
   1  -6  -2 13238.4 210.822   1
   1  -6  -1 51647.9 372.016   1
   1  -6   0 2484.73 223.105   1
   1  -6   1 4400.60 128.887   1
  -1  -7  -2 4587.50 148.515  -2
   1  -6   2 4587.50 148.515   1
  -1  -7  -3 30550.1 339.442  -2
   1  -6   3 30550.1 339.442   1
  -1  -7  -4 22339.0 527.375  -2
   1  -6   4 22339.0 527.375   1
   1  -6   5 6114.02 300.925   1
   1  -6   6 6283.76 223.769   1
  -1   6  -7 1108.49 228.831   1
  -1   6  -8 8213.01 398.434   1
  -1   6  -9 980.295 90.2127   1
   1   8  10 16285.8 195.032  -2
  -1   6 -10 16285.8 195.032   1
   1   8  11 21185.2 262.084  -2
  -1   6 -11 21185.2 262.084   1
   1   8  12 2030.70 182.922  -2
  -1   6 -12 2030.70 182.922   1
   1   8  13 2588.95 132.940  -2
  -1   6 -13 2588.95 132.940   1
   1   8  14 204.596 170.037  -2
  -1   6 -14 204.596 170.037   1
  -1   6 -15 197.639 117.059   1
  -1   6 -16 202.045 102.867   1
  -1   6 -17 3808.21 110.520   1
   1  -5 -18 305.030 76.6998   1
  -1  -4  17 1816.75 119.821  -2
   1  -5 -17 1816.75 119.821   1
  -1  -4  16 3758.77 165.076  -2
   1  -5 -16 3758.77 165.076   1
  -1  -4  15 561.947 117.115  -2
   1  -5 -15 561.947 117.115   1
  -1  -4  14 195.195 118.996  -2
   1  -5 -14 195.195 118.996   1
  -1  -4  13 9368.07 165.531  -2
   1  -5 -13 9368.07 165.531   1
   1  -5 -12 5982.76 198.811   1
  -1  -4  12 13377.6 496.428  -2
   1  -5 -12 13377.6 496.428   1
   1  -5 -11 12521.0 173.414   1
   1  -5 -10 138.250 100.214   1
  -1   5   9 4356.94 178.041   1
  -1   5   8 578.991 182.175   1
   1   5  -8 601.887 185.373  -2
  -1   5   8 601.887 185.373   1
   1   5  -7 15043.8 293.207  -2
  -1   5   7 15043.8 293.207   1
  -1  -5   6 15915.3 230.119  -2
   1  -5  -6 15915.3 230.119   1
   1   5  -5 26844.8 254.556  -2
  -1   5   5 26844.8 254.556   1
  -1   5   4 14055.6 168.280   1
   1  -5  -3 16875.9 227.084   1
   1  -5  -2 14629.3 205.547   1
   1  -5  -1 24028.5 237.418   1
   1  -5   0 29750.6 254.043   1
   1  -5   1 146.674 85.2472   1
  -1  -6  -2 45864.0 328.845  -2
   1  -5   2 45864.0 328.845   1
  -1  -6  -3 10631.1 216.865  -2
   1  -5   3 10631.1 216.865   1
  -1  -6  -4 12479.7 196.906  -2
   1  -5   4 12479.7 196.906   1
   1  -5   5 3673.86 116.899   1
   1  -5   6 476.047 118.342   1
  -1   5  -7 17698.1 474.786   1
  -1   5  -8-147.989 183.536   1
  -1   5  -9 3021.01 274.147   1
   1   7  10 11140.3 169.490  -2
  -1   5 -10 11140.3 169.490   1
   1   7  11 24729.8 279.299  -2
  -1   5 -11 24729.8 279.299   1
   1   7  12 3075.77 170.702  -2
  -1   5 -12 3075.77 170.702   1
   1   7  13 17549.6 315.435  -2
  -1   5 -13 17549.6 315.435   1
   1   7  14 224.050 123.083  -2
  -1   5 -14 224.050 123.083   1
  -1   5 -15 177.717 123.339   1
  -1   5 -16 1680.24 129.289   1
  -1   5 -17-60.7796 94.9773   1
  -1   5 -18 441.688 73.4095   1
   1  -4 -19 448.637 98.6314   1
   1  -4 -18 522.948 91.7256   1
  -1  -3  18 769.676 153.437  -2
   1  -4 -18 769.676 153.437   1
  -1  -3  17 2125.26 133.260  -2
   1  -4 -17 2125.26 133.260   1
  -1  -3  16 864.611 141.842  -2
   1  -4 -16 864.611 141.842   1
  -1  -3  15 8820.64 195.173  -2
   1  -4 -15 8820.64 195.173   1
  -1  -3  14 2546.22 146.157  -2
   1  -4 -14 2546.22 146.157   1
  -1  -3  13 10535.4 190.383  -2
   1  -4 -13 10535.4 190.383   1
   1  -4 -12 17682.4 270.305   1
  -1  -3  12 29527.4 361.858  -2
   1  -4 -12 29527.4 361.858   1
   1  -4 -11 860.873 82.2889   1
  -1   4  10 1671.27 246.797   1
  -1   4   9 7712.87 347.108   1
   1   4  -8 18440.8 461.452  -2
  -1   4   8 18440.8 461.452   1
   1   4  -7 17575.5 484.596  -2
  -1   4   7 17575.5 484.596   1
  -1  -4   6 28909.6 342.698  -2
   1  -4  -6 28909.6 342.698   1
  -1  -4   5 39461.5 286.506  -2
   1  -4  -5 39461.5 286.506   1
  -1   4   4 2463.23 92.3286   1
   1  -4  -3 7799.85 117.899   1
   1  -4  -2 40889.4 479.172   1
   1  -4  -1 10737.0 157.199   1
   1  -4   0 2321.95 99.5992   1
   1  -4   1 9890.74 148.481   1
  -1  -5  -2 17524.4 209.197  -2
   1  -4   2 17524.4 209.197   1
  -1  -5  -3 47016.5 402.053  -2
   1  -4   3 47016.5 402.053   1
  -1  -5  -4 6555.61 164.817  -2
   1  -4   4 6555.61 164.817   1
   1  -4   5 592.366 96.1617   1
  -1   4  -6 6792.78 120.131   1
   1  -4   7 1109.83 88.3429   1
   1  -4   8 451.376 123.053   1
  -1   4  -9 1959.86 154.975   1
   1  -4  10 2563.20 236.350   1
   1   6  10 4000.83 324.539  -2
  -1   4 -10 4000.83 324.539   1
   1   6  11 5744.54 204.082  -2
  -1   4 -11 5744.54 204.082   1
   1   6  12 1719.78 151.920  -2
  -1   4 -12 1719.78 151.920   1
   1   6  13 8307.67 251.597  -2
  -1   4 -13 8307.67 251.597   1
   1   6  14 3849.14 156.291  -2
  -1   4 -14 3849.14 156.291   1
  -1   4 -15 63.0927 126.924   1
   1   6  15 225.856 153.225  -2
  -1   4 -15 225.856 153.225   1
  -1   4 -16 266.031 120.786   1
  -1   4 -17 84.8322 104.897   1
  -1   4 -18 1630.10 94.1513   1
  -1   4 -19 553.602 82.5103   1
   1  -3 -19 187.927 88.5828   1
  -1  -2  18 353.180 125.935  -2
   1  -3 -18 353.180 125.935   1
  -1  -2  17 5760.59 165.667  -2
   1  -3 -17 5760.59 165.667   1
  -1  -2  16 10559.8 236.042  -2
   1  -3 -16 10559.8 236.042   1
  -1  -2  15 16018.0 231.220  -2
   1  -3 -15 16018.0 231.220   1
  -1  -2  14 26078.6 292.281  -2
   1  -3 -14 26078.6 292.281   1
  -1  -2  13 8033.68 204.375  -2
   1  -3 -13 8033.68 204.375   1
   1  -3 -12 6844.45 259.299   1
  -1  -2  12 26143.1 312.533  -2
   1  -3 -12 26143.1 312.533   1
   1  -3 -11 7103.11 150.957   1
  -1   3  10 10028.1 388.371   1
  -1   3   9 10252.0 371.484   1
   1   3  -8 32419.8 569.659  -2
  -1   3   8 32419.8 569.659   1
   1   3  -7 3767.47 282.872  -2
  -1   3   7 3767.47 282.872   1
  -1  -3   6 22288.9 337.249  -2
   1  -3  -6 22288.9 337.249   1
  -1  -3   5 31825.2 308.732  -2
   1  -3  -5 31825.2 308.732   1
   1  -3  -4 12981.1 178.474   1
   1  -3  -3 701.164 73.9518   1
  -1   3   2 41314.9 194.443   1
   1  -3  -1 74613.2 335.583   1
   1  -3   0 141307. 443.335   1
   1  -3   1 1447.06 80.0910   1
  -1  -4  -2 56513.7 334.314  -2
   1  -3   2 56513.7 334.314   1
  -1  -4  -3 20833.9 228.908  -2
   1  -3   3 20833.9 228.908   1
  -1  -4  -4 221812. 770.443  -2
   1  -3   4 221812. 770.443   1
   1  -3   5 92097.5 505.952   1
  -1   3  -6 19568.5 216.308   1
   1  -3   7 34526.6 377.218   1
   1  -3   8 12245.1 253.841   1
   1  -3   9 596.085 132.955   1
   1  -3  10 8983.82 353.013   1
   1   5  10 10128.7 427.956  -2
  -1   3 -10 10128.7 427.956   1
  -1  -5 -11 6699.26 412.942  -2
   1  -3  11 6699.26 412.942   1
   1   5  12 62293.8 433.397  -2
  -1   3 -12 62293.8 433.397   1
   1   5  13 1318.36 133.113  -2
  -1   3 -13 1318.36 133.113   1
   1   5  14 17809.9 274.397  -2
  -1   3 -14 17809.9 274.397   1
  -1   3 -15 1510.94 127.819   1
   1   5  15 2340.94 265.416  -2
  -1   3 -15 2340.94 265.416   1
  -1   3 -16 941.870 95.7519   1
  -1   3 -17 4801.67 151.286   1
   1   6  18 5759.97 215.032  -2
  -1   3 -18 5759.97 215.032   1
   1   6  19 684.544 128.552  -2
  -1   3 -19 684.544 128.552   1
   1  -2 -19 888.629 101.876   1
   1  -2 -18 116.893 84.2730   1
  -1  -1  18-46.8944 169.757  -2
   1  -2 -18-46.8944 169.757   1
  -1  -1  17 4818.27 159.461  -2
   1  -2 -17 4818.27 159.461   1
  -1  -1  16 3549.69 145.313  -2
   1  -2 -16 3549.69 145.313   1
  -1  -1  15 6423.48 159.132  -2
   1  -2 -15 6423.48 159.132   1
  -1  -1  14 15118.1 206.499  -2
   1  -2 -14 15118.1 206.499   1
  -1  -1  13 19135.0 219.169  -2
   1  -2 -13 19135.0 219.169   1
   1  -2 -12 9267.51 200.308   1
  -1  -1  12 9287.72 204.717  -2
   1  -2 -12 9287.72 204.717   1
  -1   2  11 4523.52 299.819   1
  -1   2  10 20714.5 511.817   1
  -1   2   9 4898.60 271.604   1
  -1   2   8 6409.13 270.602   1
   1   2  -7 48506.7 532.482  -2
  -1   2   7 48506.7 532.482   1
  -1  -2   6 45137.3 303.523  -2
   1  -2  -6 45137.3 303.523   1
  -1  -2   5 29478.0 241.299  -2
   1  -2  -5 29478.0 241.299   1
   1  -2  -4 11882.3 153.692   1
   1  -2  -3 11921.7 232.274   1
  -1   2   2 16146.4 134.838   1
   1  -2  -1 64136.7 480.446   1
   1  -2   0 72220.8 299.586   1
   1  -2   1 26356.2 197.331   1
  -1  -3  -2 34304.7 253.316  -2
   1  -2   2 34304.7 253.316   1
  -1  -3  -3 37458.2 373.915  -2
   1  -2   3 37458.2 373.915   1
  -1  -3  -4 37642.8 306.596  -2
   1  -2   4 37642.8 306.596   1
   1  -2   5 4941.49 117.439   1
  -1   2  -6 30739.7 243.338   1
   1  -2   7 9733.65 218.100   1
   1  -2   8 44653.1 442.976   1
  -1   2  -9 7400.02 216.919   1
   1   4  10 879.593 193.075  -2
  -1   2 -10 879.593 193.075   1
  -1  -4 -11 21085.3 652.089  -2
   1  -2  11 21085.3 652.089   1
   1   4  12 58141.7 324.512  -2
  -1   2 -12 58141.7 324.512   1
   1   4  13 13919.8 259.564  -2
  -1   2 -13 13919.8 259.564   1
   1   4  14 16094.5 320.040  -2
  -1   2 -14 16094.5 320.040   1
  -1   2 -15 10850.6 358.039   1
   1   4  15 12595.2 359.006  -2
  -1   2 -15 12595.2 359.006   1
  -1   2 -16 1804.10 109.123   1
  -1   2 -17 275.989 100.875   1
  -1   2 -18 18.4237 102.892   1
   1   5  18 963.090 190.846  -2
  -1   2 -18 963.090 190.846   1
   1   5  19 1415.40 152.669  -2
  -1   2 -19 1415.40 152.669   1
   1  -1 -19-4.81753 94.4423   1
   1  -1 -18 1335.49 159.295   1
  -1   0  18 6958.18 228.338  -2
   1  -1 -18 6958.18 228.338   1
  -1   0  17 2701.12 120.331  -2
   1  -1 -17 2701.12 120.331   1
  -1   0  16 11974.2 205.924  -2
   1  -1 -16 11974.2 205.924   1
  -1   0  15 1179.50 136.810  -2
   1  -1 -15 1179.50 136.810   1
  -1   0  14 9733.83 190.087  -2
   1  -1 -14 9733.83 190.087   1
  -1   0  13 13869.3 199.385  -2
   1  -1 -13 13869.3 199.385   1
   1  -1 -12 202.421 131.993   1
  -1   0  12 2832.35 170.841  -2
   1  -1 -12 2832.35 170.841   1
  -1   1  11 140.528 139.122   1
   1  -1 -10 595.781 140.136   1
   1  -1  -9-52.2634 110.199   1
   1  -1  -8 17023.7 287.431   1
  -1  -1   7 3482.56 199.770  -2
   1  -1  -7 3482.56 199.770   1
   1   1  -6 17977.6 178.030  -2
  -1   1   6 17977.6 178.030   1
  -1  -1   5 34303.9 192.719  -2
   1  -1  -5 34303.9 192.719   1
   1  -1  -4 78815.1 297.116   1
   1  -1  -3 118.265 76.6667   1
   1  -1  -2 10897.5 156.297   1
  -1   1   1 14978.5 96.3563   1
   1  -1   0 158105. 687.233   1
   1  -1   1 165218. 443.163   1
  -1  -2  -2 2288.41 181.879  -2
   1  -1   2 2288.41 181.879   1
  -1  -2  -3 18035.1 354.473  -2
   1  -1   3 18035.1 354.473   1
   1  -1   4 325.581 101.818   1
  -1  -2  -4 8062.98 149.423  -2
   1  -1   4 8062.98 149.423   1
  -1   1  -5 34904.0 222.762   1
   1  -1   6 151.278 69.2150   1
  -1   1  -7 2764.47 145.577   1
   1  -1   8 62566.5 501.787   1
  -1   1  -9 39746.0 432.766   1
  -1  -3 -10 13853.1 457.505  -2
   1  -1  10 13853.1 457.505   1
  -1  -3 -11 8654.66 494.225  -2
   1  -1  11 8654.66 494.225   1
   1   3  12 30288.5 523.410  -2
  -1   1 -12 30288.5 523.410   1
   1   3  13 17244.3 253.779  -2
  -1   1 -13 17244.3 253.779   1
   1   3  14 38537.4 614.942  -2
  -1   1 -14 38537.4 614.942   1
  -1   1 -15 15929.7 406.519   1
   1   3  15 17933.3 401.861  -2
  -1   1 -15 17933.3 401.861   1
  -1   1 -16 715.347 104.538   1
  -1   1 -17-46.6022 104.945   1
   1   4  18 64.1285 122.667  -2
  -1   1 -18 64.1285 122.667   1
   1   4  19 1483.08 106.373  -2
  -1   1 -19 1483.08 106.373   1
   1   0 -19 818.431 72.9370   1
  -1   1  18 12802.4 263.325  -2
   1   0 -18 12802.4 263.325   1
  -1   1  17 1416.93 127.745  -2
   1   0 -17 1416.93 127.745   1
  -1   1  16 11054.7 198.844  -2
   1   0 -16 11054.7 198.844   1
  -1   1  15 1747.56 142.719  -2
   1   0 -15 1747.56 142.719   1
  -1   1  14 9113.19 180.080  -2
   1   0 -14 9113.19 180.080   1
  -1   1  13 7489.10 138.827  -2
   1   0 -13 7489.10 138.827   1
   1   0 -12 5624.50 159.044   1
  -1   1  12 5495.47 172.373  -2
   1   0 -12 5495.47 172.373   1
   1   0 -11 1981.08 277.639   1
  -1   0  10 5778.78 217.063   1
   1   0  -9 3613.69 173.578   1
  -1   0   8 31257.4 371.479   1
   1   0  -7 374.326 143.395  -2
  -1   0   7 374.326 143.395   1
   1   0  -6 4502.11 149.046  -2
  -1   0   6 4502.11 149.046   1
  -1   0   5 129.068 78.6335  -2
   1   0  -5 129.068 78.6335   1
   1   0  -4 7945.61 99.3389   1
   1   0  -3 4853.77 79.8039   1
   1   0  -2 999999. 1819.12   1
   1   0  -1 11360.2 100.495   1
   1   0   0 237304. 373.065   1
   1   0   1 638.286 82.8328   1
   1   0   2 604229. 1294.67   1
  -1  -1  -3 43014.8 273.825  -2
   1   0   3 43014.8 273.825   1
  -1   0  -4 13708.2 139.225   1
   1   0   5 10932.5 163.621   1
  -1   0  -6 145.690 46.4523   1
  -1   0  -7 715.637 113.393   1
  -1   0  -8 20994.1 296.195   1
   1   0   9 114.351 110.895   1
   1   0  10 1652.45 242.910   1
  -1  -2 -11 8780.38 513.091  -2
   1   0  11 8780.38 513.091   1
  -1  -2 -12 22293.4 468.252  -2
   1   0  12 22293.4 468.252   1
   1   2  13 14393.6 386.764  -2
  -1   0 -13 14393.6 386.764   1
   1   2  14 3537.57 319.494  -2
  -1   0 -14 3537.57 319.494   1
  -1   0 -15 2685.34 251.512   1
   1   2  15 12808.4 353.124  -2
  -1   0 -15 12808.4 353.124   1
  -1   0 -16 3424.54 165.857   1
  -1   0 -17 1189.74 119.841   1
   1   3  18 3924.31 152.738  -2
  -1   0 -18 3924.31 152.738   1
   1   3  19 313.763 103.166  -2
  -1   0 -19 313.763 103.166   1
   1   1 -19 305.196 65.1143   1
  -1   2  18 176.904 117.194  -2
   1   1 -18 176.904 117.194   1
  -1   2  17 2757.71 161.382  -2
   1   1 -17 2757.71 161.382   1
  -1   2  16 7656.81 156.801  -2
   1   1 -16 7656.81 156.801   1
  -1   2  15 4746.38 139.220  -2
   1   1 -15 4746.38 139.220   1
  -1   2  14 16535.0 219.173  -2
   1   1 -14 16535.0 219.173   1
  -1   2  13 9906.26 159.600  -2
   1   1 -13 9906.26 159.600   1
   1   1 -12 55.0348 94.3492   1
  -1   2  12 5093.84 176.767  -2
   1   1 -12 5093.84 176.767   1
   1   1 -11 2940.72 303.209   1
   1   1 -10 68.2459 206.146   1
   1   1  -9 58.6842 115.905   1
  -1  -1   8 6699.68 239.854   1
  -1   1   8 14262.0 464.854  -2
   1   1  -8 14262.0 464.854   1
   1  -1  -7 5737.83 215.977  -2
  -1  -1   7 5737.83 215.977   1
   1  -1  -6 15200.1 301.407  -2
  -1  -1   6 15200.1 301.407   1
   1  -1  -5 20895.7 152.196  -2
  -1  -1   5 20895.7 152.196   1
   1   1  -4 59933.1 169.083   1
  -1  -1   3 106.775 31.3738   1
   1   1  -2 30362.2 135.776   1
   1   1  -1 29660.9 132.220   1
   1   1   0 290448. 430.222   1
   1   1   1 76200.4 185.800   1
   1   1   2 9335.29 198.255   1
  -1   0  -2 319087. 881.654  -2
   1   1   2 319087. 881.654   1
  -1   0  -3 79535.1 619.712  -2
   1   1   3 79535.1 619.712   1
   1   1   4 590.790 50.1343   1
   1   0   4 6767.71 148.979  -2
  -1  -1  -4 6767.71 148.979   1
  -1  -1  -5 21269.2 137.073   1
   1   1   6 1405.36 98.2465   1
  -1  -1  -7 4194.27 142.270   1
  -1  -1  -8 88833.2 544.424   1
  -1  -1  -9 3504.61 151.998   1
  -1  -1 -10 36847.4 704.285  -2
   1   1  10 36847.4 704.285   1
  -1  -1 -11 3648.35 397.331  -2
   1   1  11 3648.35 397.331   1
  -1  -1 -12 826.914 205.650  -2
   1   1  12 826.914 205.650   1
  -1  -1 -13 938.273 219.430  -2
   1   1  13 938.273 219.430   1
   1   1  14 27245.8 372.206  -2
  -1  -1 -14 27245.8 372.206   1
  -1  -1 -15 15030.0 406.446   1
   1   1  15 23548.5 427.585  -2
  -1  -1 -15 23548.5 427.585   1
  -1  -1 -16 2163.88 152.556   1
  -1  -1 -17-56.2126 116.098   1
   1   2  17-24.8969 215.631  -2
  -1  -1 -17-24.8969 215.631   1
   1   2  18 2429.04 148.402  -2
  -1  -1 -18 2429.04 148.402   1
   1   2  19 1081.17 113.997  -2
  -1  -1 -19 1081.17 113.997   1
   1   2 -19 96.2311 92.9407   1
  -1   3  18 539.919 115.679  -2
   1   2 -18 539.919 115.679   1
  -1   3  17 10437.3 173.670  -2
   1   2 -17 10437.3 173.670   1
  -1   3  16 6085.14 183.848  -2
   1   2 -16 6085.14 183.848   1
  -1   3  15 20397.8 238.780  -2
   1   2 -15 20397.8 238.780   1
  -1   3  14 36367.0 292.420  -2
   1   2 -14 36367.0 292.420   1
  -1   3  13 7926.07 156.288  -2
   1   2 -13 7926.07 156.288   1
   1   2 -12 39148.7 332.507   1
  -1   3  12 42798.1 321.081  -2
   1   2 -12 42798.1 321.081   1
   1   2 -11 4627.61 355.531   1
   1   2 -10 7783.66 405.004   1
   1   2  -9 18326.5 535.966   1
  -1  -2   8 888.472 137.615   1
  -1   2   8 3398.28 335.982  -2
   1   2  -8 3398.28 335.982   1
   1  -2  -7 23508.0 333.044  -2
  -1  -2   7 23508.0 333.044   1
   1  -2  -6 22003.3 348.706  -2
  -1  -2   6 22003.3 348.706   1
  -1   2   5 63281.0 233.408  -2
   1   2  -5 63281.0 233.408   1
   1   2  -4 249.736 47.2323   1
  -1  -2   3 999.255 44.4995   1
   1   2  -2 26427.7 101.126   1
   1   2  -1 33154.8 114.581   1
   1   2   0 13323.3 83.6376   1
  -1  -2  -1 2637.55 84.8649   1
  -1   1  -2 1185.06 101.023  -2
   1   2   2 1185.06 101.023   1
   1  -1   3 8627.01 125.199  -2
  -1  -2  -3 8627.01 125.199   1
   1  -1   4 14478.4 200.070  -2
  -1  -2  -4 14478.4 200.070   1
   1   2   5 37161.3 197.182   1
   1   2   6 37184.6 183.035   1
   1   2   7 1958.77 212.621   1
   1   2   8 135896. 1123.43   1
   1   2   9-18.7600 181.512   1
  -1   0 -10 1363.31 309.852  -2
   1   2  10 1363.31 309.852   1
  -1   0 -11 17792.9 705.474  -2
   1   2  11 17792.9 705.474   1
   1   0  12 13406.3 292.462  -2
  -1  -2 -12 13406.3 292.462   1
   1   0  13 24928.6 411.863  -2
  -1  -2 -13 24928.6 411.863   1
   1   0  14 3835.32 217.242  -2
  -1  -2 -14 3835.32 217.242   1
  -1  -2 -15 19337.1 312.941   1
   1   0  15 24181.8 411.104  -2
  -1  -2 -15 24181.8 411.104   1
  -1  -2 -16-5.41316 101.182   1
  -1  -2 -17 18.0700 94.0168   1
   1   1  18 2495.15 142.516  -2
  -1  -2 -18 2495.15 142.516   1
   1   1  19 572.988 105.514  -2
  -1  -2 -19 572.988 105.514   1
   1   1  20 1065.07 127.237  -2
  -1  -2 -20 1065.07 127.237   1
   1   3 -19 211.338 84.5365   1
   1   3 -18 41.8956 69.2507   1
  -1   4  17 3813.76 130.584  -2
   1   3 -17 3813.76 130.584   1
  -1   4  16 1467.23 137.091  -2
   1   3 -16 1467.23 137.091   1
  -1   4  15 17541.5 276.249  -2
   1   3 -15 17541.5 276.249   1
  -1   4  14 3578.90 147.418  -2
   1   3 -14 3578.90 147.418   1
  -1   4  13 6290.10 143.055  -2
   1   3 -13 6290.10 143.055   1
   1   3 -12 21696.0 198.442   1
  -1   4  12 34288.3 467.994  -2
   1   3 -12 34288.3 467.994   1
   1   3 -11 17299.7 166.791   1
   1   3 -10 755.847 250.056   1
   1   3  -9 8484.13 414.053   1
  -1   3   8 42903.5 760.936  -2
   1   3  -8 42903.5 760.936   1
  -1   3   7 3067.94 331.747  -2
   1   3  -7 3067.94 331.747   1
   1  -3  -6 35660.0 213.609  -2
  -1  -3   6 35660.0 213.609   1
   1  -3  -5 60148.4 263.502  -2
  -1  -3   5 60148.4 263.502   1
  -1  -3   4 50845.5 198.029   1
   1   3  -3 75869.4 364.413   1
   1   3  -2 28954.2 228.458   1
  -1  -3   1 44989.5 352.108   1
  -1  -3   0 25747.8 156.723   1
   1   3   1 2709.21 65.0514   1
   1  -2   2 29171.5 221.735  -2
  -1  -3  -2 29171.5 221.735   1
  -1   2  -3 19237.2 243.552  -2
   1   3   3 19237.2 243.552   1
   1  -2   4 21022.0 216.910  -2
  -1  -3  -4 21022.0 216.910   1
  -1  -3  -5 318734. 731.203   1
   1   3   6 5148.46 119.982   1
   1   3   7 110988. 532.293   1
   1   3   8 43715.3 668.521   1
   1   3   9 4919.81 294.474   1
  -1   1 -10 11567.9 462.168  -2
   1   3  10 11567.9 462.168   1
  -1   1 -11 5127.45 482.422  -2
   1   3  11 5127.45 482.422   1
  -1   1 -12 20447.4 281.380  -2
   1   3  12 20447.4 281.380   1
   1  -1  13 32988.2 466.291  -2
  -1  -3 -13 32988.2 466.291   1
   1  -1  14 40298.4 358.627  -2
  -1  -3 -14 40298.4 358.627   1
   1  -1  15 11846.0 417.307  -2
  -1  -3 -15 11846.0 417.307   1
  -1  -3 -16 7247.61 159.417   1
  -1  -3 -17 199.928 91.1751   1
  -1  -3 -18 637.842 143.235   1
   1   0  18 2663.92 168.906  -2
  -1  -3 -18 2663.92 168.906   1
   1   0  19 374.884 162.929  -2
  -1  -3 -19 374.884 162.929   1
   1   0  20 930.093 118.219  -2
  -1  -3 -20 930.093 118.219   1
   1   4 -18 84.6877 105.954   1
  -1   5  17 892.074 101.645  -2
   1   4 -17 892.074 101.645   1
  -1   5  16 1878.22 129.155  -2
   1   4 -16 1878.22 129.155   1
  -1   5  15 709.522 133.211  -2
   1   4 -15 709.522 133.211   1
  -1   5  14 117.830 133.540  -2
   1   4 -14 117.830 133.540   1
  -1   5  13 18086.4 228.695  -2
   1   4 -13 18086.4 228.695   1
   1   4 -12 16470.2 192.194   1
   1   4 -11 6489.59 113.324   1
   1   4 -10 935.957 266.843   1
   1   4  -9 8412.83 426.439   1
  -1   4   8 8890.80 437.663  -2
   1   4  -8 8890.80 437.663   1
  -1   4   7 12705.4 553.748  -2
   1   4  -7 12705.4 553.748   1
   1  -4  -6 35936.1 411.603  -2
  -1  -4   6 35936.1 411.603   1
  -1   4   5 80650.0 501.328  -2
   1   4  -5 80650.0 501.328   1
  -1  -4   4 6447.68 180.353   1
  -1   4   4 7473.55 326.272  -2
   1   4  -4 7473.55 326.272   1
   1   4  -3 57123.0 359.009   1
  -1  -4   2 117580. 622.256   1
  -1  -4   1 8986.37 191.837   1
  -1  -4   0 28759.1 316.177   1
  -1  -4  -1 20355.3 186.492   1
   1  -3   2 38854.8 227.942  -2
  -1  -4  -2 38854.8 227.942   1
  -1   3  -3 17330.6 222.248  -2
   1   4   3 17330.6 222.248   1
   1  -3   4 229598. 733.793  -2
  -1  -4  -4 229598. 733.793   1
   1   4   5 9730.25 168.392   1
  -1  -4  -6 9563.15 172.440   1
   1   4   7 74996.2 424.960   1
   1   4   8 22827.1 507.725   1
   1   4   9 2414.91 261.250   1
  -1   2 -10 1815.24 327.590  -2
   1   4  10 1815.24 327.590   1
  -1   2 -11 11380.7 600.719  -2
   1   4  11 11380.7 600.719   1
   1  -2  12 29558.0 423.222  -2
  -1  -4 -12 29558.0 423.222   1
  -1   2 -13 21214.5 393.094  -2
   1   4  13 21214.5 393.094   1
   1  -2  14 9665.27 308.883  -2
  -1  -4 -14 9665.27 308.883   1
  -1  -4 -15 100.202 215.269   1
  -1  -4 -16 5166.42 201.891   1
  -1  -4 -17 1553.67 142.300   1
   1  -1  18 87.5077 116.903  -2
  -1  -4 -18 87.5077 116.903   1
   1  -1  19 884.488 162.936  -2
  -1  -4 -19 884.488 162.936   1
   1   5 -18 1294.38 77.4855   1
  -1   6  17 153.886 123.983  -2
   1   5 -17 153.886 123.983   1
  -1   6  16 2017.38 172.863  -2
   1   5 -16 2017.38 172.863   1
  -1   6  15 528.547 170.669  -2
   1   5 -15 528.547 170.669   1
  -1   6  14 3517.91 219.548  -2
   1   5 -14 3517.91 219.548   1
  -1   6  13 3454.41 212.432  -2
   1   5 -13 3454.41 212.432   1
   1   5 -12 5348.00 165.328   1
   1   5 -11 5087.89 130.989   1
   1   5 -10 264.739 98.3005   1
   1   5  -9 13299.1 536.227   1
  -1   5   8 488.367 312.326  -2
   1   5  -8 488.367 312.326   1
  -1   5   7 6604.82 452.187  -2
   1   5  -7 6604.82 452.187   1
  -1   5   6 17632.6 342.098  -2
   1   5  -6 17632.6 342.098   1
   1  -5  -5 51546.9 437.488  -2
  -1  -5   5 51546.9 437.488   1
   1   5  -4 15186.5 234.749   1
  -1  -5   3 664.919 110.294   1
  -1  -5   2 24220.6 348.945   1
  -1  -5   1 111120. 697.890   1
  -1  -5   0 6431.21 202.818   1
  -1  -5  -1 140372. 765.364   1
   1  -4   2 17021.6 183.021  -2
  -1  -5  -2 17021.6 183.021   1
  -1   4  -3 86386.9 414.602  -2
   1   5   3 86386.9 414.602   1
  -1   4  -4 9064.27 164.204  -2
   1   5   4 9064.27 164.204   1
  -1  -5  -5 1191.29 110.235   1
  -1  -5  -6 5773.31 157.136   1
   1   5   7 5912.77 159.875   1
   1   5   8 9607.69 365.905   1
   1   5   9 6091.20 342.814   1
  -1   3 -10 6784.02 436.042  -2
   1   5  10 6784.02 436.042   1
  -1   3 -11 10373.0 380.247  -2
   1   5  11 10373.0 380.247   1
   1  -3  12 27569.2 372.171  -2
  -1  -5 -12 27569.2 372.171   1
   1  -3  13 2254.78 239.966  -2
  -1  -5 -13 2254.78 239.966   1
   1  -3  14 14664.1 341.127  -2
  -1  -5 -14 14664.1 341.127   1
  -1  -5 -15 76.2419 195.464   1
   1  -3  15 780.758 324.052  -2
  -1  -5 -15 780.758 324.052   1
  -1  -5 -16 6651.96 286.704   1
  -1  -5 -17 115.195 127.485   1
   1  -2  18 2094.85 123.783  -2
  -1  -5 -18 2094.85 123.783   1
   1  -2  19 2229.92 113.136  -2
  -1  -5 -19 2229.92 113.136   1
  -1   7  17 366.585 173.146  -2
   1   6 -17 366.585 173.146   1
  -1   7  16 2421.40 161.586  -2
   1   6 -16 2421.40 161.586   1
  -1   7  15 57.3229 139.203  -2
   1   6 -15 57.3229 139.203   1
  -1   7  14 255.595 170.479  -2
   1   6 -14 255.595 170.479   1
  -1   7  13 4076.72 151.261  -2
   1   6 -13 4076.72 151.261   1
   1   6 -12 1038.20 109.470   1
   1   6 -11 14830.0 216.287   1
   1   6 -10-15.7711 99.2267   1
   1   6  -9 7310.65 194.010   1
  -1   6   8 14774.2 551.835  -2
   1   6  -8 14774.2 551.835   1
  -1   6   7 1909.55 355.104  -2
   1   6  -7 1909.55 355.104   1
   1  -6  -6 2594.16 198.447  -2
  -1  -6   6 2594.16 198.447   1
   1  -6  -5 17966.0 310.151  -2
  -1  -6   5 17966.0 310.151   1
  -1  -6   4 33420.5 366.372   1
  -1  -6   3 40647.9 384.477   1
  -1  -6   2 30601.5 429.681   1
  -1  -6   1 539.234 152.435   1
  -1  -6   0 29895.2 424.488   1
  -1  -6  -1 779.021 164.353   1
  -1   5  -2 78456.4 491.652  -2
   1   6   2 78456.4 491.652   1
   1  -5   3 10290.9 190.297  -2
  -1  -6  -3 10290.9 190.297   1
   1  -5   4 6405.35 158.866  -2
  -1  -6  -4 6405.35 158.866   1
   1   6   5 21.3108 80.6964   1
  -1  -6  -6 1319.07 94.0944   1
   1   6   7 16590.5 273.733   1
   1   6   8 7856.88 360.544   1
   1   6   9 5834.88 344.326   1
  -1   4 -10 4078.14 382.450  -2
   1   6  10 4078.14 382.450   1
   1  -4  11 6587.98 207.784  -2
  -1  -6 -11 6587.98 207.784   1
  -1   4 -12 1067.01 138.932  -2
   1   6  12 1067.01 138.932   1
   1  -4  13 2960.59 192.657  -2
  -1  -6 -13 2960.59 192.657   1
   1  -4  14 2024.99 224.845  -2
  -1  -6 -14 2024.99 224.845   1
  -1  -6 -15-16.3820 142.637   1
  -1  -6 -16 1345.97 198.651   1
  -1  -6 -17-0.36425 88.7159   1
  -1  -6 -18 81.1190 105.432   1
   1  -3  18 2551.82 184.213  -2
  -1  -6 -18 2551.82 184.213   1
   1  -3  19 394.390 116.516  -2
  -1  -6 -19 394.390 116.516   1
  -1   8  17 369.574 138.839  -2
   1   7 -17 369.574 138.839   1
  -1   8  16 2350.43 232.607  -2
   1   7 -16 2350.43 232.607   1
  -1   8  15 4586.82 191.952  -2
   1   7 -15 4586.82 191.952   1
  -1   8  14 3874.05 184.727  -2
   1   7 -14 3874.05 184.727   1
   1   7 -13 817.760 133.587   1
  -1   8  13 5091.20 229.370  -2
   1   7 -13 5091.20 229.370   1
   1   7 -12 659.667 102.082   1
   1   7 -11 10257.3 187.449   1
   1   7 -10 17676.5 226.163   1
   1   7  -9 11012.3 232.168   1
  -1   7   8 298.012 263.092  -2
   1   7  -8 298.012 263.092   1
  -1   7   7 3643.47 386.914  -2
   1   7  -7 3643.47 386.914   1
  -1   7   6 17865.4 747.585  -2
   1   7  -6 17865.4 747.585   1
  -1   7   5 5850.80 244.896  -2
   1   7  -5 5850.80 244.896   1
  -1  -7   4 120.325 117.917   1
   1   7  -3 11378.6 244.314   1
  -1  -7   2 36299.1 508.878   1
  -1  -7   1 23260.6 421.034   1
  -1  -7   0 803.133 169.577   1
  -1  -7  -1 17078.7 368.998   1
   1  -6   2 7138.35 313.412  -2
  -1  -7  -2 7138.35 313.412   1
  -1   6  -3 63056.1 618.203  -2
   1   7   3 63056.1 618.203   1
   1  -6   4 24778.5 268.496  -2
  -1  -7  -4 24778.5 268.496   1
   1   7   5 11855.3 186.439   1
  -1  -7  -6 1650.62 111.280   1
  -1  -7  -7 19399.2 251.768   1
   1   7   8-54.8989 127.416   1
   1   7   9 917.549 148.370   1
   1   7  10 266.933 256.459   1
  -1   5 -10 4068.78 175.401  -2
   1   7  10 4068.78 175.401   1
  -1   5 -11 28212.1 316.327  -2
   1   7  11 28212.1 316.327   1
   1  -5  12 3529.83 194.507  -2
  -1  -7 -12 3529.83 194.507   1
   1  -5  13 21938.1 361.394  -2
  -1  -7 -13 21938.1 361.394   1
   1  -5  14 240.893 159.052  -2
  -1  -7 -14 240.893 159.052   1
  -1  -7 -15 1207.97 155.596   1
  -1  -7 -16 71.4713 129.283   1
  -1  -7 -17 7539.16 130.916   1
  -1  -7 -18 260.303 65.6973   1
  -1   9  16 52.6560 153.965  -2
   1   8 -16 52.6560 153.965   1
  -1   9  15 6895.64 328.819  -2
   1   8 -15 6895.64 328.819   1
  -1   9  14 7878.42 341.500  -2
   1   8 -14 7878.42 341.500   1
   1   8 -13 1091.96 90.5227   1
   1   8 -12 13.5478 120.021   1
   1   8 -11 2784.51 187.665   1
   1   8 -10 447.219 159.470   1
   1   8  -9 2198.94 184.000   1
   1   8  -8 32106.5 820.694   1
  -1   8   8 43650.7 452.713  -2
   1   8  -8 43650.7 452.713   1
  -1   8   7 8157.67 218.860  -2
   1   8  -7 8157.67 218.860   1
  -1   8   6 1135.41 356.711  -2
   1   8  -6 1135.41 356.711   1
   1  -8  -5 4752.47 257.799  -2
  -1  -8   5 4752.47 257.799   1
   1   8  -4 10244.0 274.434   1
  -1  -8   3 4470.01 197.293   1
  -1  -8   2 564.751 178.102   1
  -1  -8   1 271.492 168.512   1
  -1  -8   0 14317.2 372.086   1
  -1  -8  -1 340.096 159.667   1
   1  -7   2 37693.9 409.699  -2
  -1  -8  -2 37693.9 409.699   1
  -1   7  -3 4265.59 216.807  -2
   1   8   3 4265.59 216.807   1
   1  -7   4 6714.19 228.913  -2
  -1  -8  -4 6714.19 228.913   1
   1   8   5 1538.51 118.175   1
   1   8   6 519.072 103.910   1
   1   8   7 347.667 109.673   1
   1   8   8 3848.56 201.145   1
   1   8   9 8344.87 169.657   1
  -1  -8 -10 14728.4 308.738   1
   1  -6  10 17418.2 341.021  -2
  -1  -8 -10 17418.2 341.021   1
   1  -6  11 33056.4 419.728  -2
  -1  -8 -11 33056.4 419.728   1
   1  -6  12 1025.24 175.772  -2
  -1  -8 -12 1025.24 175.772   1
   1  -6  13 1412.07 173.430  -2
  -1  -8 -13 1412.07 173.430   1
   1  -6  14-8.53575 152.908  -2
  -1  -8 -14-8.53575 152.908   1
  -1  -8 -15 780.223 139.279   1
  -1  -8 -16 328.838 84.6534   1
  -1  -8 -17 3541.60 131.914   1
  -1  -8 -18 1005.70 126.236   1
  -1  10  15 564.341 175.293  -2
   1   9 -15 564.341 175.293   1
  -1  10  14 649.648 214.384  -2
   1   9 -14 649.648 214.384   1
   1   9 -13 163.516 96.8977   1
   1   9 -12 978.056 122.169   1
   1   9 -11 146.562 144.952   1
   1   9 -10 515.718 158.360   1
   1   9  -9 5425.18 221.027   1
   1   9  -8 17033.4 308.609   1
  -1   9   8 16671.6 499.419  -2
   1   9  -8 16671.6 499.419   1
  -1   9   7 4796.98 193.724  -2
   1   9  -7 4796.98 193.724   1
  -1   9   6 16670.7 271.803  -2
   1   9  -6 16670.7 271.803   1
  -1   9   5 21364.2 285.080  -2
   1   9  -5 21364.2 285.080   1
   1   9  -4 241.602 153.567   1
  -1  -9   3 2256.24 186.007   1
  -1  -9   2 108.918 206.613   1
  -1  -9   1 22114.8 524.027   1
  -1  -9   0 9592.99 368.387   1
  -1  -9  -1 786.578 214.187   1
   1  -8   2 17157.2 520.854  -2
  -1  -9  -2 17157.2 520.854   1
  -1   8  -3 14982.6 329.377  -2
   1   9   3 14982.6 329.377   1
   1  -8   4 7546.81 268.191  -2
  -1  -9  -4 7546.81 268.191   1
   1   9   5 15627.8 324.817   1
   1   9   6 13885.4 321.823   1
   1   9   7 3356.09 139.358   1
  -1  -9  -8 2911.48 160.021   1
  -1  -9  -9 23283.1 277.864   1
  -1  -9 -10 2829.89 231.362   1
   1  -7  10 4186.78 253.730  -2
  -1  -9 -10 4186.78 253.730   1
   1  -7  11 15550.8 266.021  -2
  -1  -9 -11 15550.8 266.021   1
   1  -7  12 6031.74 243.092  -2
  -1  -9 -12 6031.74 243.092   1
   1  -7  13 452.035 153.461  -2
  -1  -9 -13 452.035 153.461   1
  -1  -9 -14 245.861 129.691   1
   1  -7  14 374.302 240.875  -2
  -1  -9 -14 374.302 240.875   1
  -1  -9 -15 5236.20 140.908   1
  -1  -9 -16 307.796 102.539   1
  -1  -9 -17 1036.79 150.719   1
  -1  11  14 480.593 162.307  -2
   1  10 -14 480.593 162.307   1
   1  10 -13 72.7720 103.769   1
   1  10 -12 341.718 100.837   1
   1  10 -11-78.0478 129.777   1
   1  10 -10 347.373 139.496   1
   1  10  -9 415.120 148.210   1
   1  10  -8 4575.65 169.474   1
  -1  10   7 24655.3 350.928  -2
   1  10  -7 24655.3 350.928   1
  -1  10   6 1780.01 210.348  -2
   1  10  -6 1780.01 210.348   1
  -1  10   5 49843.9 479.114  -2
   1  10  -5 49843.9 479.114   1
   1  10  -4 644.969 95.3497   1
   1  10  -3 31898.1 264.870   1
   1  10  -2 1328.42 103.968   1
  -1 -10   1 13913.2 296.747   1
  -1 -10   0 538.664 150.355   1
  -1 -10  -1 428.950 152.084   1
   1  -9   2 178.871 318.008  -2
  -1 -10  -2 178.871 318.008   1
   1  -9   3 6882.01 309.114  -2
  -1 -10  -3 6882.01 309.114   1
   1  -9   4 1582.78 168.711  -2
  -1 -10  -4 1582.78 168.711   1
  -1 -10  -5 50185.3 367.794   1
   1  10   6 13189.8 213.426   1
  -1 -10  -7 14318.1 287.318   1
  -1 -10  -8 848.476 237.764   1
  -1 -10  -9 1863.63 181.570   1
  -1 -10 -10 50.1197 224.555   1
   1  -8  10 3483.17 341.023  -2
  -1 -10 -10 3483.17 341.023   1
   1  -8  11 1179.58 181.276  -2
  -1 -10 -11 1179.58 181.276   1
   1  -8  12 1303.83 231.228  -2
  -1 -10 -12 1303.83 231.228   1
   1  -8  13 2386.50 226.255  -2
  -1 -10 -13 2386.50 226.255   1
  -1 -10 -14 250.439 134.572   1
  -1 -10 -15 2524.19 140.617   1
  -1 -10 -16 5975.16 219.433   1
  -1 -10 -17 755.744 112.483   1
   1  11 -13 325.119 76.6872   1
   1  11 -12 4286.50 119.181   1
   1  11 -11 397.445 96.7970   1
   1  11 -10 3971.17 168.358   1
   1  11  -9 1233.15 116.787   1
   1  11  -8 1184.85 119.156   1
  -1  11   7 5339.65 277.553  -2
   1  11  -7 5339.65 277.553   1
  -1  11   6 6587.80 324.704  -2
   1  11  -6 6587.80 324.704   1
  -1  11   5 49738.1 548.718  -2
   1  11  -5 49738.1 548.718   1
   1  11  -4 385.579 164.205   1
   1  11  -3 6802.73 187.706   1
   1  11  -2 1227.16 110.397   1
  -1 -11   1 3127.01 134.032   1
   1  11   0 526.922 132.481   1
   1  11   1 1605.78 150.541   1
  -1  10  -2 9391.08 331.139  -2
   1  11   2 9391.08 331.139   1
  -1  10  -3 20633.6 360.576  -2
   1  11   3 20633.6 360.576   1
  -1  10  -4 1718.79 161.587  -2
   1  11   4 1718.79 161.587   1
  -1 -11  -5 15788.0 311.088   1
   1  11   6 2289.24 180.380   1
  -1 -11  -7 700.663 236.387   1
  -1 -11  -8 7573.97 255.919   1
  -1 -11  -9 187.062 158.124   1
  -1 -11 -10 398.678 141.088   1
   1  -9  11 3811.99 204.670  -2
  -1 -11 -11 3811.99 204.670   1
   1  -9  12 4829.95 282.047  -2
  -1 -11 -12 4829.95 282.047   1
   1  -9  13 1523.57 191.273  -2
  -1 -11 -13 1523.57 191.273   1
  -1 -11 -14 54.9801 118.395   1
  -1 -11 -15 2500.35 198.962   1
  -1 -11 -16-12.2753 101.905   1
   1  12 -12 1887.57 140.221   1
   1  12 -11 4521.09 150.720   1
   1  12 -10 2020.63 194.420   1
   1  12  -9 11.1070 114.664   1
   1  12  -8 239.558 137.036   1
  -1  12   7 1291.72 206.123  -2
   1  12  -7 1291.72 206.123   1
  -1  12   6 142.381 174.902  -2
   1  12  -6 142.381 174.902   1
  -1  12   5 162.448 201.377  -2
   1  12  -5 162.448 201.377   1
   1  12  -4-0.20568 153.872   1
   1  12  -3 4171.39 209.666   1
   1  12  -2 3774.61 160.889   1
   1  12  -1 12823.3 294.931   1
   1  12   0 10410.8 275.791   1
   1  12   1-5.48755 158.224   1
  -1  11  -2 2607.46 237.165  -2
   1  12   2 2607.46 237.165   1
   1 -11   3 6766.60 224.878  -2
  -1 -12  -3 6766.60 224.878   1
  -1  11  -4 116.425 205.650  -2
   1  12   4 116.425 205.650   1
  -1 -12  -5 2183.03 264.588   1
  -1 -12  -6 141.458 206.380   1
  -1 -12  -7 10761.1 407.580   1
  -1 -12  -8 159.975 143.538   1
  -1 -12  -9 1995.48 170.786   1
  -1 -12 -10 3802.45 189.789   1
   1 -10  11 262.947 189.534  -2
  -1 -12 -11 262.947 189.534   1
   1 -10  12 671.362 183.783  -2
  -1 -12 -12 671.362 183.783   1
   1 -10  13 1613.56 168.627  -2
  -1 -12 -13 1613.56 168.627   1
  -1 -12 -14 105.431 94.2004   1
   1  13 -11 3438.80 148.584   1
   1  13 -10-23.5558 141.050   1
   1  13  -9 364.289 155.517   1
   1  13  -8 2058.09 139.523   1
  -1  13   7 372.919 170.212  -2
   1  13  -7 372.919 170.212   1
  -1  13   6 437.942 164.346  -2
   1  13  -6 437.942 164.346   1
  -1  13   5 1539.56 195.491  -2
   1  13  -5 1539.56 195.491   1
   1  13  -4 3960.11 191.820   1
   1  13  -3 1153.46 153.729   1
   1  13  -2 52.6363 141.983   1
   1  13  -1 121.178 235.008   1
   1  13   0 136.328 236.007   1
   1  13   1 902.530 163.665   1
  -1  12  -2 2871.58 237.774  -2
   1  13   2 2871.58 237.774   1
  -1  12  -3 1319.35 197.958  -2
   1  13   3 1319.35 197.958   1
  -1  12  -4 9429.56 286.205  -2
   1  13   4 9429.56 286.205   1
  -1 -13  -5 2782.27 262.470   1
  -1 -13  -6 4006.21 276.180   1
  -1 -13  -7 293.520 200.517   1
  -1 -13  -8 190.937 129.459   1
  -1 -13  -9-28.8946 125.014   1
  -1 -13 -10 309.541 134.559   1
   1 -11  11 1420.46 178.939  -2
  -1 -13 -11 1420.46 178.939   1
   1 -11  12 1941.39 178.957  -2
  -1 -13 -12 1941.39 178.957   1
  -1 -13 -13 9610.64 226.829   1
   1 -11  13 15863.9 313.156  -2
  -1 -13 -13 15863.9 313.156   1
   1  14  -9 5947.19 199.342   1
   1  14  -8 1535.30 98.9090   1
  -1  14   7 2534.33 162.669  -2
   1  14  -7 2534.33 162.669   1
  -1  14   6 539.451 156.306  -2
   1  14  -6 539.451 156.306   1
  -1  14   5 206.213 155.544  -2
   1  14  -5 206.213 155.544   1
   1  14  -4 4130.41 172.298   1
   1  14  -3 1334.52 141.680   1
   1  14  -2 2985.25 273.781   1
  -1 -14   1 1495.15 158.849   1
   1  14   0 1918.43 166.499   1
  -1 -14  -1 395.473 140.625   1
   1 -13   2 126.441 181.535  -2
  -1 -14  -2 126.441 181.535   1
   1 -13   3 4647.88 259.999  -2
  -1 -14  -3 4647.88 259.999   1
  -1  13  -4 2060.29 194.840  -2
   1  14   4 2060.29 194.840   1
  -1 -14  -5-20.2045 176.295   1
  -1 -14  -6 321.283 179.358   1
  -1 -14  -7 269.711 125.231   1
  -1 -14  -8 26.0634 113.287   1
  -1 -14  -9-56.1645 114.827   1
  -1 -14 -10 3345.24 148.127   1
   1 -12  11 4478.10 167.927  -2
  -1 -14 -11 4478.10 167.927   1
   1 -12  12 361.060 146.125  -2
  -1 -14 -12 361.060 146.125   1
  -1  15   7 346.256 159.953  -2
   1  15  -7 346.256 159.953   1
  -1  15   6 281.372 165.499  -2
   1  15  -6 281.372 165.499   1
  -1 -15   5 1180.18 87.5325   1
   1  15  -4 297.189 92.3497   1
   1  15  -3 791.477 108.019   1
   1  15  -2 1021.88 121.866   1
   1  15  -1 68.5649 110.028   1
  -1 -15   0 5334.58 180.664   1
  -1 -15  -1 548.062 118.333   1
   1 -14   2 3545.80 192.061  -2
  -1 -15  -2 3545.80 192.061   1
  -1  14  -3 2283.43 191.861  -2
   1  15   3 2283.43 191.861   1
  -1 -15  -4 1585.85 178.615   1
  -1  14  -4 1990.15 227.450  -2
   1  15   4 1990.15 227.450   1
  -1 -15  -5-7.34292 144.029   1
  -1 -15  -6 1672.41 122.001   1
  -1 -15  -7 644.098 99.9385   1
  -1 -15  -8 1009.83 110.362   1
  -1 -15  -9-56.8930 86.0121   1
  -1 -15 -10 762.117 124.920   1
   1  16  -4 393.514 108.814   1
   1  16  -3 243.840 126.955   1
   1  16  -2 1177.70 153.324   1
   1  16  -1 2498.07 181.286   1
   1  16   0 400.589 80.3202   1
   1  16   1 785.291 88.5143   1
  -1 -16  -2 134.767 103.081   1
  -1  15  -2 1818.06 199.585  -2
   1  16   2 1818.06 199.585   1
   1 -15   3 280.782 109.427  -2
  -1 -16  -3 280.782 109.427   1
  -1 -16  -4 4244.87 113.162   1
  -1 -16  -5 706.679 111.123   1
  -1 -16  -6 234.764 127.598   1
  -1 -16  -7-28.9321 105.120   1
   2 -15  -5 2435.82 135.508   1
   2 -15  -4 660.390 118.972   1
  -2 -16   3 3678.08 214.364  -2
   2 -15  -3 3678.08 214.364   1
  -2  15   2-62.2613 109.140   1
  -2  15   1 372.713 89.1679   1
  -2  15   0 4255.30 189.044   1
  -2  15  -1 875.789 139.825   1
  -2  15  -2 112.852 117.659   1
  -2  15  -3 317.670 108.564   1
   2 -14  -8 291.028 120.455   1
   2 -14  -7 334.306 87.7596   1
   2 -14  -6 132.168 91.7555   1
  -2  14   5 137.497 73.1934   1
   2  15  -4 2782.70 133.466  -2
  -2  14   4 2782.70 133.466   1
   2  15  -3 2122.25 179.598  -2
  -2  14   3 2122.25 179.598   1
  -2  14   2 2833.85 143.403   1
  -2  14   1 149.602 152.363   1
  -2  14   0 333.356 116.583   1
  -2  14  -1 9859.63 200.484   1
  -2  14  -2 680.390 114.758   1
  -2  14  -3 292.417 98.5199   1
  -2  14  -4 1518.01 103.261   1
   2  16   5 541.902 106.093  -2
  -2  14  -5 541.902 106.093   1
   2  16   6 685.355 95.3715  -2
  -2  14  -6 685.355 95.3715   1
   2 -13 -10 1951.86 107.410   1
   2 -13  -9 1173.04 118.022   1
   2 -13  -8 37.3886 111.543   1
   2 -13  -7-101.471 116.656   1
   2 -13  -6 156.848 95.4664   1
  -2  13   5 17.2943 100.044   1
  -2 -14   4 824.069 167.168  -2
   2 -13  -4 824.069 167.168   1
   2  14  -3 6706.95 219.084  -2
  -2  13   3 6706.95 219.084   1
   2  14  -2 868.588 260.006  -2
  -2  13   2 868.588 260.006   1
  -2  13   1 11716.1 336.513   1
  -2  13   0 1385.58 205.177   1
  -2  13  -1 56.6546 168.775   1
  -2  13  -2-50.0755 170.502   1
  -2  13  -3 8102.06 182.002   1
  -2  13  -4 54.7374 90.3471   1
   2  15   5 719.428 117.212  -2
  -2  13  -5 719.428 117.212   1
   2  15   6 276.284 144.849  -2
  -2  13  -6 276.284 144.849   1
  -2  13  -7 475.675 100.522   1
  -2  13  -8 199.890 125.117   1
  -2  13  -9 3924.23 153.880   1
  -2 -12  12 1354.96 182.071  -2
   2 -12 -12 1354.96 182.071   1
  -2 -12  11 1401.81 156.458  -2
   2 -12 -11 1401.81 156.458   1
   2 -12 -10 112.393 117.903   1
   2 -12  -9 741.986 108.149   1
   2 -12  -8-41.5563 106.610   1
   2 -12  -7 7028.82 171.355   1
   2 -12  -6 7036.66 177.747   1
  -2  12   5 2662.24 170.047   1
   2  13  -4 2290.48 287.475  -2
  -2  12   4 2290.48 287.475   1
  -2 -13   3 7793.18 303.697  -2
   2 -12  -3 7793.18 303.697   1
   2  13  -2 2806.00 231.089  -2
  -2  12   2 2806.00 231.089   1
  -2  12   1 1848.76 167.243   1
   2 -12   0 5642.69 211.253   1
  -2  12  -1 6574.14 221.010   1
  -2  12  -2 724.129 114.953   1
  -2  12  -3-17.0481 102.427   1
  -2  12  -4 1309.94 132.379   1
   2  14   5 608.024 157.486  -2
  -2  12  -5 608.024 157.486   1
   2  14   6 290.142 126.406  -2
  -2  12  -6 290.142 126.406   1
   2  14   7 2813.28 191.854  -2
  -2  12  -7 2813.28 191.854   1
  -2  12  -8 190.475 102.513   1
  -2  12  -9 502.228 97.0764   1
  -2  12 -10-47.4586 81.9754   1
  -2  12 -11 6627.43 174.316   1
  -2 -11  13 538.059 184.648  -2
   2 -11 -13 538.059 184.648   1
  -2 -11  12 482.428 125.790  -2
   2 -11 -12 482.428 125.790   1
  -2 -11  11 325.815 137.378  -2
   2 -11 -11 325.815 137.378   1
   2 -11 -10 270.710 111.581   1
   2 -11  -9 3303.18 156.830   1
   2 -11  -8 1697.05 185.919   1
  -2  11   7 2489.65 141.668   1
  -2  11   6 122.351 113.924   1
   2 -11  -5-31.1224 140.665   1
  -2 -12   4 718.877 305.974  -2
   2 -11  -4 718.877 305.974   1
  -2 -12   3 1158.37 341.822  -2
   2 -11  -3 1158.37 341.822   1
  -2 -12   2 629.356 331.196  -2
   2 -11  -2 629.356 331.196   1
   2 -11  -1 2661.55 273.520   1
   2 -11   0-45.2002 233.622   1
   2 -11   1 33.0444 130.665   1
  -2  11  -2 1035.70 149.551   1
   2 -11   3 155.082 141.243   1
   2 -11   4 968.623 118.556   1
   2  13   5 920.770 151.318  -2
  -2  11  -5 920.770 151.318   1
   2  13   6 2849.39 210.816  -2
  -2  11  -6 2849.39 210.816   1
   2  13   7 1738.84 201.008  -2
  -2  11  -7 1738.84 201.008   1
  -2  11  -8 4653.40 182.030   1
  -2  11  -9 1226.69 136.842   1
  -2  11 -10 1360.18 125.164   1
  -2  11 -11 84.6910 98.5122   1
  -2  11 -12 72.4688 79.4605   1
   2 -10 -14 352.966 147.422   1
  -2 -10  13 4323.43 191.461  -2
   2 -10 -13 4323.43 191.461   1
  -2 -10  12 1455.37 150.618  -2
   2 -10 -12 1455.37 150.618   1
  -2 -10  11 1043.89 168.415  -2
   2 -10 -11 1043.89 168.415   1
   2 -10 -10 1289.39 141.843   1
   2 -10  -9 2545.48 160.421   1
   2 -10  -8 284.699 161.914   1
   2 -10  -7 161.752 124.844   1
   2 -10  -6 9.24842 196.876   1
   2 -10  -5 87.2332 221.059   1
  -2 -11   4 165.558 303.473  -2
   2 -10  -4 165.558 303.473   1
  -2 -11   3 22409.9 661.368  -2
   2 -10  -3 22409.9 661.368   1
  -2 -11   2 17320.0 519.942  -2
   2 -10  -2 17320.0 519.942   1
   2 -10  -1 1119.17 241.111   1
   2 -10   0 543.573 241.989   1
   2 -10   1 6556.69 214.893   1
   2 -10   2 305.801 144.332   1
   2 -10   3 14744.8 287.350   1
   2 -10   4 5645.26 215.045   1
  -2 -12  -5 2709.56 230.118  -2
   2 -10   5 2709.56 230.118   1
   2  12   6 15471.6 293.825  -2
  -2  10  -6 15471.6 293.825   1
   2  12   7 2595.52 311.831  -2
  -2  10  -7 2595.52 311.831   1
  -2  10  -8 3227.31 180.209   1
  -2  10  -9 5531.59 280.926   1
  -2  10 -10 4748.33 254.948   1
  -2  10 -11 1206.17 134.714   1
  -2  10 -12 3805.77 146.989   1
  -2  10 -13 1740.10 108.465   1
   2  13  14 5510.03 179.988  -2
  -2  10 -14 5510.03 179.988   1
   2  -9 -15 34.9982 130.521   1
   2  -9 -14 861.211 94.6341   1
  -2  -9  13 4876.42 158.852  -2
   2  -9 -13 4876.42 158.852   1
  -2  -9  12 11639.1 225.705  -2
   2  -9 -12 11639.1 225.705   1
  -2  -9  11 5132.90 178.799  -2
   2  -9 -11 5132.90 178.799   1
   2  -9 -10 10643.9 241.861   1
   2  -9  -9 16402.7 360.820   1
   2  -9  -8 5258.44 244.969   1
   2  -9  -7 1965.14 198.978   1
   2  -9  -6 2271.61 249.615   1
   2  -9  -5 3835.59 427.234   1
  -2 -10   5 9620.96 409.133  -2
   2  -9  -5 9620.96 409.133   1
  -2 -10   4 15937.4 315.087  -2
   2  -9  -4 15937.4 315.087   1
  -2 -10   3 15793.4 347.501  -2
   2  -9  -3 15793.4 347.501   1
  -2 -10   2 6967.87 305.015  -2
   2  -9  -2 6967.87 305.015   1
   2  -9  -1 209.719 164.822   1
   2  -9   0 1067.80 180.969   1
   2  -9   1 9066.16 282.204   1
   2  -9   2-75.6710 164.664   1
   2  -9   3 19858.5 374.387   1
   2  -9   4 7102.68 193.242   1
   2  11   5 20226.0 356.861  -2
  -2   9  -5 20226.0 356.861   1
   2  11   6 2748.78 167.655  -2
  -2   9  -6 2748.78 167.655   1
   2  11   7 9301.55 185.215  -2
  -2   9  -7 9301.55 185.215   1
  -2   9  -8 5589.48 175.173   1
  -2   9  -9-32.6862 204.687   1
  -2   9 -10 882.677 205.734   1
  -2   9 -11 3490.27 239.778   1
  -2   9 -12 9622.03 216.266   1
  -2   9 -13 115.341 106.885   1
   2  12  14 3407.55 148.348  -2
  -2   9 -14 3407.55 148.348   1
   2  12  15 1689.19 172.610  -2
  -2   9 -15 1689.19 172.610   1
   2  -8 -16 114.791 76.3164   1
   2  -8 -15 1575.56 101.603   1
   2  -8 -14 141.928 162.389   1
  -2  -8  14 1737.59 192.715  -2
   2  -8 -14 1737.59 192.715   1
  -2  -8  13 1333.80 145.322  -2
   2  -8 -13 1333.80 145.322   1
  -2  -8  12 9397.86 205.273  -2
   2  -8 -12 9397.86 205.273   1
  -2  -8  11 1911.56 145.451  -2
   2  -8 -11 1911.56 145.451   1
   2  -8 -10 297.004 132.686   1
  -2  -8  10 2374.21 349.006  -2
   2  -8 -10 2374.21 349.006   1
   2  -8  -9 6012.52 199.729   1
   2  -8  -8 138.081 137.379   1
   2  -8  -7 21019.1 269.592   1
   2  -8  -6 23999.1 313.852   1
   2  -8  -5 11520.5 375.850   1
  -2  -9   5 11599.3 324.074  -2
   2  -8  -5 11599.3 324.074   1
  -2  -9   4 3321.29 240.531  -2
   2  -8  -4 3321.29 240.531   1
  -2  -9   3 6072.85 296.353  -2
   2  -8  -3 6072.85 296.353   1
  -2  -9   2 839.275 182.450  -2
   2  -8  -2 839.275 182.450   1
   2  -8  -1 2599.21 166.744   1
   2  -8   0 1483.51 148.440   1
   2  -8   1 618.051 264.704   1
   2  -8   2 2015.74 313.912   1
   2  -8   3 33101.5 792.735   1
   2  -8   4 2230.39 181.919   1
  -2 -10  -5 15322.5 242.683  -2
   2  -8   5 15322.5 242.683   1
   2  10   6 1258.00 156.594  -2
  -2   8  -6 1258.00 156.594   1
   2  10   7 8164.36 170.859  -2
  -2   8  -7 8164.36 170.859   1
  -2   8  -8 35573.0 262.732   1
  -2   8  -9 11174.0 169.190   1
  -2   8 -10 7135.54 147.781   1
  -2   8 -11 9995.79 198.709   1
  -2   8 -12 410.133 181.560   1
  -2   8 -13 2499.97 152.092   1
   2  11  14 1271.00 151.091  -2
  -2   8 -14 1271.00 151.091   1
   2  11  15 803.042 205.528  -2
  -2   8 -15 803.042 205.528   1
   2  11  16 641.169 142.972  -2
  -2   8 -16 641.169 142.972   1
   2  -7 -16 2.84839 96.1787   1
   2  -7 -15 2174.73 123.586   1
  -2  -7  14 3207.60 177.905  -2
   2  -7 -14 3207.60 177.905   1
  -2  -7  13 5332.36 202.180  -2
   2  -7 -13 5332.36 202.180   1
  -2  -7  12 6849.46 179.957  -2
   2  -7 -12 6849.46 179.957   1
  -2  -7  11 4484.63 158.679  -2
   2  -7 -11 4484.63 158.679   1
   2  -7 -10 6619.80 321.665   1
  -2  -7  10 7422.20 206.528  -2
   2  -7 -10 7422.20 206.528   1
   2  -7  -9 16264.4 229.363   1
  -2   7   8 214.895 113.926   1
   2  -7  -7 4409.96 169.591   1
   2  -7  -6 1219.31 164.825   1
   2  -7  -5 190.003 142.478   1
  -2  -8   4 2801.03 216.247  -2
   2  -7  -4 2801.03 216.247   1
  -2  -8   3 3499.72 238.184  -2
   2  -7  -3 3499.72 238.184   1
  -2  -8   2 5948.74 224.699  -2
   2  -7  -2 5948.74 224.699   1
   2  -7  -1 197.222 225.211   1
   2  -7   0 265.385 224.120   1
   2  -7   1 10879.0 221.582   1
   2  -7   2 2054.99 136.011   1
   2  -7   3 123.064 221.216   1
   2  -7   4 3527.68 322.638   1
  -2  -9  -5 3199.34 395.998  -2
   2  -7   5 3199.34 395.998   1
  -2  -9  -6 3506.82 446.576  -2
   2  -7   6 3506.82 446.576   1
   2   9   7 19879.0 231.661  -2
  -2   7  -7 19879.0 231.661   1
  -2   7  -8 7662.24 249.920   1
   2   9   8 8222.09 197.451  -2
  -2   7  -8 8222.09 197.451   1
  -2   7  -9 2479.38 120.031   1
  -2   7 -10 2972.48 123.781   1
  -2   7 -11 10503.8 167.630   1
  -2   7 -12 360.046 112.806   1
  -2   7 -13 5626.96 124.080   1
   2  10  13 4900.33 286.362  -2
  -2   7 -13 4900.33 286.362   1
   2  10  14 546.943 116.222  -2
  -2   7 -14 546.943 116.222   1
   2  10  15 448.990 129.078  -2
  -2   7 -15 448.990 129.078   1
   2  10  16 2089.99 116.296  -2
  -2   7 -16 2089.99 116.296   1
   2  -6 -17 5875.45 132.646   1
   2  -6 -16 1038.51 123.240   1
   2  -6 -15 283.267 114.235   1
  -2  -6  14 521.844 164.102  -2
   2  -6 -14 521.844 164.102   1
  -2  -6  13 4841.35 209.304  -2
   2  -6 -13 4841.35 209.304   1
  -2  -6  12 704.770 112.279  -2
   2  -6 -12 704.770 112.279   1
  -2  -6  11 13838.8 221.839  -2
   2  -6 -11 13838.8 221.839   1
   2  -6 -10 40802.0 614.331   1
  -2  -6  10 45731.7 375.419  -2
   2  -6 -10 45731.7 375.419   1
   2  -6  -9 41594.0 273.273   1
   2  -6  -8 1128.10 105.346   1
   2  -6  -7 610.319 202.551   1
   2  -6  -6 4722.24 207.486   1
   2  -6  -5 2783.30 208.129   1
  -2  -7   5 6250.09 394.146  -2
   2  -6  -5 6250.09 394.146   1
  -2  -7   4 19676.6 361.007  -2
   2  -6  -4 19676.6 361.007   1
  -2  -7   3 4703.66 236.351  -2
   2  -6  -3 4703.66 236.351   1
  -2  -7   2 13615.2 508.734  -2
   2  -6  -2 13615.2 508.734   1
   2  -6  -1-0.43937 104.013   1
   2  -6   0 4127.87 155.571   1
   2  -6   1 1997.86 126.949   1
   2  -6   2 20788.9 274.202   1
   2  -6   3 125.449 100.948   1
   2  -6   4-65.7641 101.365   1
  -2  -8  -5 478.609 289.781  -2
   2  -6   5 478.609 289.781   1
  -2  -8  -6 17304.2 705.777  -2
   2  -6   6 17304.2 705.777   1
   2   8   7 7032.74 399.425  -2
  -2   6  -7 7032.74 399.425   1
  -2   6  -8 4144.10 315.978   1
   2   8   8 11779.2 203.444  -2
  -2   6  -8 11779.2 203.444   1
  -2   6  -9 1076.45 101.703   1
  -2   6 -10 5420.81 138.008   1
  -2   6 -11 1207.99 108.443   1
  -2   6 -12 10928.3 168.698   1
   2   9  13 417.127 146.554  -2
  -2   6 -13 417.127 146.554   1
   2   9  14 439.465 117.675  -2
  -2   6 -14 439.465 117.675   1
   2   9  15 3142.00 181.018  -2
  -2   6 -15 3142.00 181.018   1
   2   9  16 8841.22 195.103  -2
  -2   6 -16 8841.22 195.103   1
  -2   6 -17 979.839 78.3634   1
   2  -5 -18-12.5507 92.8938   1
   2  -5 -17 400.068 67.4796   1
   2  -5 -16-25.4019 81.6819   1
   2  -5 -15 490.210 98.8712   1
  -2  -5  15 3832.40 328.675  -2
   2  -5 -15 3832.40 328.675   1
  -2  -5  14 22352.2 239.603  -2
   2  -5 -14 22352.2 239.603   1
  -2  -5  13 14527.7 243.921  -2
   2  -5 -13 14527.7 243.921   1
  -2  -5  12 310.557 119.181  -2
   2  -5 -12 310.557 119.181   1
  -2  -5  11 4385.19 164.431  -2
   2  -5 -11 4385.19 164.431   1
  -2   5  10 2741.02 287.139   1
  -2  -5  10 2981.47 150.364  -2
   2  -5 -10 2981.47 150.364   1
   2  -5  -9 12163.1 180.582   1
  -2   5   8 854.824 223.530   1
   2  -5  -7 12067.5 368.113   1
   2  -5  -6 15379.4 286.339   1
   2  -5  -5 4806.38 231.792   1
  -2  -6   5 9560.19 414.103  -2
   2  -5  -5 9560.19 414.103   1
  -2  -6   4 66954.8 580.185  -2
   2  -5  -4 66954.8 580.185   1
  -2  -6   3 18766.0 648.393  -2
   2  -5  -3 18766.0 648.393   1
  -2  -6   2 6857.54 207.719  -2
   2  -5  -2 6857.54 207.719   1
   2  -5  -1 21804.3 287.917   1
   2  -5   0 93.8397 105.838   1
   2  -5   1 604.938 114.491   1
   2  -5   2 431.089 107.291   1
   2  -5   3 4548.63 156.178   1
   2  -5   4 316.199 102.904   1
  -2  -7  -5 26684.7 370.856  -2
   2  -5   5 26684.7 370.856   1
  -2  -7  -6 6511.71 239.734  -2
   2  -5   6 6511.71 239.734   1
   2   7   7 3114.36 294.871  -2
  -2   5  -7 3114.36 294.871   1
  -2   5  -8 2085.97 241.594   1
  -2   5  -9 208.685 89.2024   1
  -2   5 -10 7430.56 146.114   1
  -2   5 -11 8531.19 157.954   1
  -2   5 -12 109.174 101.200   1
   2   8  13 5093.40 192.500  -2
  -2   5 -13 5093.40 192.500   1
   2   8  14 2343.20 182.380  -2
  -2   5 -14 2343.20 182.380   1
   2   8  15 2515.01 139.735  -2
  -2   5 -15 2515.01 139.735   1
   2   8  16 3922.46 180.486  -2
  -2   5 -16 3922.46 180.486   1
   2   8  17 4086.30 148.532  -2
  -2   5 -17 4086.30 148.532   1
  -2   5 -18 2050.00 101.770   1
  -2  -3  18 1855.19 172.526  -2
   2  -4 -18 1855.19 172.526   1
   2  -4 -17 6591.51 118.193   1
   2  -4 -16 1782.11 103.585   1
   2  -4 -15 3065.20 180.766   1
  -2  -4  15 4326.14 199.486  -2
   2  -4 -15 4326.14 199.486   1
  -2  -4  14 7064.33 183.080  -2
   2  -4 -14 7064.33 183.080   1
  -2  -4  13 2770.39 167.514  -2
   2  -4 -13 2770.39 167.514   1
  -2  -4  12 766.259 111.902  -2
   2  -4 -12 766.259 111.902   1
  -2  -4  11 1621.87 114.529  -2
   2  -4 -11 1621.87 114.529   1
  -2   4  10 317.088 224.875   1
  -2  -4  10 2058.89 112.908  -2
   2  -4 -10 2058.89 112.908   1
  -2   4   9 6118.98 336.752   1
   2  -4  -8 7751.29 230.763   1
   2  -4  -7 9462.90 312.244   1
   2  -4  -6 274.997 112.528   1
   2  -4  -5 8005.22 250.878   1
  -2  -5   5 7889.33 348.573  -2
   2  -4  -5 7889.33 348.573   1
  -2  -5   4 4675.90 201.912  -2
   2  -4  -4 4675.90 201.912   1
  -2  -5   3 37884.6 459.186  -2
   2  -4  -3 37884.6 459.186   1
  -2  -5   2 2800.63 175.498  -2
   2  -4  -2 2800.63 175.498   1
   2  -4  -1 565.986 115.033   1
   2  -4   0 91798.8 504.310   1
   2  -4   1 3128.65 140.254   1
   2  -4   2 17667.7 243.585   1
   2  -4   3 75.3798 108.864   1
   2  -4   4 256.737 131.670   1
  -2  -6  -4 102.632 241.723  -2
   2  -4   4 102.632 241.723   1
  -2  -6  -5 141.070 179.541  -2
   2  -4   5 141.070 179.541   1
  -2  -6  -6 133.722 125.141  -2
   2  -4   6 133.722 125.141   1
   2   6   7 9833.84 238.070  -2
  -2   4  -7 9833.84 238.070   1
  -2   4  -8 9014.38 186.684   1
   2  -4   9 149.348 191.090   1
  -2   4 -10 22689.0 221.404   1
  -2   4 -11 118.929 115.273   1
  -2   4 -12 1272.89 178.265   1
   2   7  12 2865.74 275.274  -2
  -2   4 -12 2865.74 275.274   1
   2   7  13 553.265 166.994  -2
  -2   4 -13 553.265 166.994   1
   2   7  14 1044.04 141.953  -2
  -2   4 -14 1044.04 141.953   1
   2   7  15 1374.00 160.872  -2
  -2   4 -15 1374.00 160.872   1
   2   7  16 84.9455 101.896  -2
  -2   4 -16 84.9455 101.896   1
   2   7  17 4023.89 159.293  -2
  -2   4 -17 4023.89 159.293   1
  -2   4 -18 3279.18 137.807   1
  -2  -2  18 3412.33 97.7198  -2
   2  -3 -18 3412.33 97.7198   1
   2  -3 -17 3.88522 93.1201   1
  -2  -2  17 898.149 214.070  -2
   2  -3 -17 898.149 214.070   1
   2  -3 -16 20227.6 249.335   1
  -2  -3  16 21602.6 463.915  -2
   2  -3 -16 21602.6 463.915   1
  -2  -3  15 1128.29 137.710  -2
   2  -3 -15 1128.29 137.710   1
  -2  -3  14 12583.2 225.118  -2
   2  -3 -14 12583.2 225.118   1
  -2  -3  13 6108.68 186.844  -2
   2  -3 -13 6108.68 186.844   1
  -2  -3  12 601.375 116.713  -2
   2  -3 -12 601.375 116.713   1
  -2  -3  11 6782.85 146.197  -2
   2  -3 -11 6782.85 146.197   1
  -2   3  10 4646.81 305.523   1
  -2  -3  10 7700.91 170.087  -2
   2  -3 -10 7700.91 170.087   1
  -2   3   9 4312.10 290.974   1
   2  -3  -8 306.942 118.388   1
   2  -3  -7-1.67239 142.600   1
   2  -3  -6 30594.1 332.820   1
   2  -3  -5 19859.0 337.675   1
  -2  -4   5 21251.2 458.079  -2
   2  -3  -5 21251.2 458.079   1
  -2  -4   4 14233.5 488.375  -2
   2  -3  -4 14233.5 488.375   1
  -2  -4   3 35780.9 425.127  -2
   2  -3  -3 35780.9 425.127   1
  -2  -4   2 28989.2 319.540  -2
   2  -3  -2 28989.2 319.540   1
   2  -3  -1 1710.55 120.501   1
   2  -3   0 25069.0 260.440   1
   2  -3   1 17859.1 235.044   1
   2  -3   2 266.048 107.862   1
   2  -3   3 347.353 115.075   1
   2  -3   4 4404.98 137.315   1
  -2  -5  -5 16050.0 260.117  -2
   2  -3   5 16050.0 260.117   1
  -2  -5  -6 137638. 1018.87  -2
   2  -3   6 137638. 1018.87   1
  -2  -5  -7 1898.54 139.031  -2
   2  -3   7 1898.54 139.031   1
   2  -3   8 27859.2 542.258   1
   2  -3   9 7132.39 325.368   1
   2  -3  10 5261.35 322.759   1
   2  -3  11 9727.64 164.040   1
  -2   3 -12 1460.23 147.072   1
   2   6  12 3703.29 285.673  -2
  -2   3 -12 3703.29 285.673   1
   2   6  13 10341.7 235.110  -2
  -2   3 -13 10341.7 235.110   1
   2   6  14 6392.70 196.005  -2
  -2   3 -14 6392.70 196.005   1
   2   6  15 11232.8 239.789  -2
  -2   3 -15 11232.8 239.789   1
   2   6  16 3497.37 139.515  -2
  -2   3 -16 3497.37 139.515   1
   2   6  17 927.342 144.218  -2
  -2   3 -17 927.342 144.218   1
  -2   3 -18 4624.41 166.654   1
  -2   3 -19 288.463 89.0881   1
  -2  -1  18 445.004 141.229  -2
   2  -2 -18 445.004 141.229   1
   2  -2 -17 124.621 75.2976   1
  -2  -1  17 751.682 211.937  -2
   2  -2 -17 751.682 211.937   1
   2  -2 -16 2271.19 107.512   1
  -2  -2  16 8222.29 341.838  -2
   2  -2 -16 8222.29 341.838   1
  -2  -2  15 8238.50 200.998  -2
   2  -2 -15 8238.50 200.998   1
  -2  -2  14 5882.45 191.103  -2
   2  -2 -14 5882.45 191.103   1
  -2  -2  13 25201.0 281.504  -2
   2  -2 -13 25201.0 281.504   1
  -2  -2  12 17332.5 207.957  -2
   2  -2 -12 17332.5 207.957   1
  -2  -2  11 8204.69 142.105  -2
   2  -2 -11 8204.69 142.105   1
  -2   2  10 4366.04 288.253   1
  -2   2   9 1635.77 213.848   1
  -2   2   8 444.333 160.218   1
  -2   2   7 175.218 92.7721   1
   2  -2  -6 83.4920 93.2312   1
   2  -2  -5 3135.31 169.423   1
  -2  -3   5 4481.49 274.875  -2
   2  -2  -5 4481.49 274.875   1
  -2  -3   4 17490.0 202.982  -2
   2  -2  -4 17490.0 202.982   1
  -2  -3   3 59690.7 506.177  -2
   2  -2  -3 59690.7 506.177   1
  -2  -3   2 8360.14 194.671  -2
   2  -2  -2 8360.14 194.671   1
   2  -2  -1 6528.05 154.381   1
   2  -2   0 15.6824 91.6004   1
   2  -2   1 22110.5 243.267   1
   2  -2   2 106925. 524.669   1
   2  -2   3 11243.2 165.314   1
   2  -2   4 1230.62 135.962   1
  -2  -4  -5 18164.0 354.834  -2
   2  -2   5 18164.0 354.834   1
  -2  -4  -6 20025.2 303.976  -2
   2  -2   6 20025.2 303.976   1
  -2  -4  -7 10942.0 206.110  -2
   2  -2   7 10942.0 206.110   1
   2  -2   8 2282.98 229.768   1
   2  -2   9 43093.2 710.733   1
   2  -2  10 1760.28 257.404   1
   2  -2  11 337.684 97.3301   1
   2  -2  12 12709.3 275.522   1
   2   5  12 15725.3 241.090  -2
  -2   2 -12 15725.3 241.090   1
   2   5  13 16809.8 226.821  -2
  -2   2 -13 16809.8 226.821   1
   2   5  14 37483.0 312.666  -2
  -2   2 -14 37483.0 312.666   1
   2   5  15 1795.67 147.694  -2
  -2   2 -15 1795.67 147.694   1
   2   5  16 2692.97 157.357  -2
  -2   2 -16 2692.97 157.357   1
   2   5  17 2151.40 227.575  -2
  -2   2 -17 2151.40 227.575   1
   2   5  18 1256.93 185.163  -2
  -2   2 -18 1256.93 185.163   1
  -2   2 -19 193.092 97.7229   1
   2  -1 -18 152.463 91.1726   1
  -2   0  18 461.408 147.844  -2
   2  -1 -18 461.408 147.844   1
   2  -1 -17 57.2572 80.7925   1
  -2   0  17 4665.59 254.332  -2
   2  -1 -17 4665.59 254.332   1
   2  -1 -16 3210.62 146.384   1
  -2  -1  16 5416.97 310.519  -2
   2  -1 -16 5416.97 310.519   1
  -2  -1  15 4848.22 177.961  -2
   2  -1 -15 4848.22 177.961   1
  -2  -1  14 15095.6 211.013  -2
   2  -1 -14 15095.6 211.013   1
  -2  -1  13 28256.8 297.191  -2
   2  -1 -13 28256.8 297.191   1
  -2  -1  12 4217.71 115.278  -2
   2  -1 -12 4217.71 115.278   1
  -2  -1  11 5582.96 118.504  -2
   2  -1 -11 5582.96 118.504   1
  -2  -1  10 53200.5 1025.59  -2
   2  -1 -10 53200.5 1025.59   1
  -2   1   9-15.5796 131.653   1
   2  -1  -8 4529.13 184.608   1
  -2   1   7 4461.82 128.694   1
   2  -1  -6 3888.49 100.411   1
   2  -1  -5 7351.25 141.252   1
  -2  -2   4 9724.55 262.448  -2
   2  -1  -4 9724.55 262.448   1
   2   2  -3 25508.9 142.370  -2
  -2   1   3 25508.9 142.370   1
  -2  -2   2 2757.96 137.876  -2
   2  -1  -2 2757.96 137.876   1
   2  -1  -1 53996.0 594.162   1
  -2  -2   1 57013.6 396.877  -2
   2  -1  -1 57013.6 396.877   1
   2  -1   0 96934.2 782.297   1
   2  -1   1 155064. 986.960   1
   2  -1   2 122469. 440.256   1
   2  -1   3 1581.19 119.747   1
   2  -1   4 6575.18 180.163   1
  -2  -3  -5 40398.5 471.226  -2
   2  -1   5 40398.5 471.226   1
  -2  -3  -6 99170.9 576.622  -2
   2  -1   6 99170.9 576.622   1
  -2  -3  -7 4010.79 331.768  -2
   2  -1   7 4010.79 331.768   1
   2  -1   8 19749.6 484.689   1
   2  -1   9 124.726 186.096   1
   2  -1  10 18050.9 517.050   1
   2  -1  11 4740.55 341.269   1
   2  -1  12 3449.46 181.046   1
   2   4  12 3751.22 186.217  -2
  -2   1 -12 3751.22 186.217   1
  -2  -4 -13 28970.7 262.765  -2
   2  -1  13 28970.7 262.765   1
   2   4  14 1159.30 149.538  -2
  -2   1 -14 1159.30 149.538   1
   2   4  15 303.265 154.300  -2
  -2   1 -15 303.265 154.300   1
   2   4  16 16966.8 447.541  -2
  -2   1 -16 16966.8 447.541   1
   2   4  17 826.440 143.956  -2
  -2   1 -17 826.440 143.956   1
  -2   1 -18 455.407 116.907   1
   2   4  18 1388.20 191.344  -2
  -2   1 -18 1388.20 191.344   1
  -2   1 -19 2889.15 137.782   1
   2   0 -18 729.837 119.538   1
  -2   1  18 768.145 154.629  -2
   2   0 -18 768.145 154.629   1
   2   0 -17 8154.56 157.661   1
   2   0 -16 3493.81 147.375   1
  -2   0  16 5427.98 314.644  -2
   2   0 -16 5427.98 314.644   1
   2   0 -15 1375.05 193.989   1
  -2   0  15 2075.25 132.968  -2
   2   0 -15 2075.25 132.968   1
  -2   0  14 7685.92 166.868  -2
   2   0 -14 7685.92 166.868   1
  -2   0  13 6312.25 161.783  -2
   2   0 -13 6312.25 161.783   1
  -2   0  12 9203.97 145.753  -2
   2   0 -12 9203.97 145.753   1
  -2   0  11 2813.32 113.238  -2
   2   0 -11 2813.32 113.238   1
  -2   0  10 88.3461 307.814  -2
   2   0 -10 88.3461 307.814   1
   2   0  -9 6366.00 371.997   1
   2   0  -8 2902.49 150.243   1
   2   0  -7 191.578 75.1184   1
   2   0  -6 17855.8 187.410   1
   2   0  -5 6602.70 155.142   1
  -2  -1   4 17824.2 298.014  -2
   2   0  -4 17824.2 298.014   1
  -2  -1   3 8065.41 166.862  -2
   2   0  -3 8065.41 166.862   1
   2   0  -2 52465.7 531.852   1
  -2  -1   2 78745.7 413.290  -2
   2   0  -2 78745.7 413.290   1
   2   0  -1 13882.2 200.789   1
  -2  -1   1 110146. 500.113  -2
   2   0  -1 110146. 500.113   1
   2   0   0 824412. 1241.54   1
   2   0   1 36703.3 293.204   1
   2   0   2 174436. 657.363   1
   2   0   3 1632.26 121.207   1
   2   0   4 130576. 631.018   1
  -2  -2  -5 34913.6 223.575  -2
   2   0   5 34913.6 223.575   1
  -2  -2  -6 81143.1 1104.05  -2
   2   0   6 81143.1 1104.05   1
  -2  -2  -7 20354.1 546.640  -2
   2   0   7 20354.1 546.640   1
  -2  -2  -8 13314.0 440.133  -2
   2   0   8 13314.0 440.133   1
   2   0   9 10921.8 405.342   1
   2   0  10 51756.3 842.869   1
   2   0  11 1770.82 278.777   1
   2   0  12 547.007 271.873   1
   2   3  12 6295.63 165.604  -2
  -2   0 -12 6295.63 165.604   1
  -2  -3 -13 1603.34 138.045  -2
   2   0  13 1603.34 138.045   1
   2   3  14 70227.2 592.314  -2
  -2   0 -14 70227.2 592.314   1
   2   3  15 9561.34 446.489  -2
  -2   0 -15 9561.34 446.489   1
   2   3  16 462.119 258.915  -2
  -2   0 -16 462.119 258.915   1
   2   3  17 5940.43 201.313  -2
  -2   0 -17 5940.43 201.313   1
  -2   0 -18-28.8030 117.217   1
   2   3  18 1340.86 196.224  -2
  -2   0 -18 1340.86 196.224   1
  -2   0 -19 152.746 68.5213   1
   2   1 -18-49.0497 108.512   1
  -2   2  18 96.9658 138.904  -2
   2   1 -18 96.9658 138.904   1
   2   1 -17 1634.78 111.411   1
   2   1 -16 4458.84 129.406   1
  -2   1  16 6505.99 314.770  -2
   2   1 -16 6505.99 314.770   1
   2   1 -15 571.105 201.959   1
  -2   1  15 3002.06 137.031  -2
   2   1 -15 3002.06 137.031   1
  -2   1  14 23116.9 234.010  -2
   2   1 -14 23116.9 234.010   1
  -2   1  13 14019.1 219.353  -2
   2   1 -13 14019.1 219.353   1
  -2   1  12 1966.40 109.731  -2
   2   1 -12 1966.40 109.731   1
  -2   1  11 8966.66 147.477  -2
   2   1 -11 8966.66 147.477   1
  -2   1  10 27558.4 791.226  -2
   2   1 -10 27558.4 791.226   1
  -2   1   9 579.011 334.313  -2
   2   1  -9 579.011 334.313   1
   2   1  -8 114.278 189.059   1
   2   1  -7 650.844 204.735   1
  -2  -1   6 2855.02 94.2787   1
  -2  -1   5 7667.86 103.522   1
  -2   0   5 11133.3 397.908  -2
   2   1  -5 11133.3 397.908   1
  -2   0   4 24533.4 274.260  -2
   2   1  -4 24533.4 274.260   1
  -2   0   3 7231.15 153.876  -2
   2   1  -3 7231.15 153.876   1
   2   1  -2 52290.4 533.580   1
  -2   0   2 75430.9 459.436  -2
   2   1  -2 75430.9 459.436   1
   2   1  -1 158477. 524.771   1
  -2   0   1 164421. 575.241  -2
   2   1  -1 164421. 575.241   1
   2   1   0 133987. 248.134   1
   2   1   1 130546. 373.575   1
   2   1   2 23193.6 209.277   1
   2   1   3 155.633 128.887   1
   2   1   4 32525.5 457.679   1
  -2  -1  -5 5034.37 326.343  -2
   2   1   5 5034.37 326.343   1
  -2  -1  -6 62290.1 563.419  -2
   2   1   6 62290.1 563.419   1
  -2  -1  -7 63653.5 509.102  -2
   2   1   7 63653.5 509.102   1
  -2  -1  -8 19229.1 506.349  -2
   2   1   8 19229.1 506.349   1
   2   1   9 1808.23 248.010   1
   2   1  10 14897.9 496.245   1
   2   1  11 35296.5 748.168   1
   2   1  12 988.357 150.850   1
   2   2  13 45308.4 556.178  -2
  -2  -1 -13 45308.4 556.178   1
   2   2  14 1808.73 312.208  -2
  -2  -1 -14 1808.73 312.208   1
   2   2  15 7985.58 425.436  -2
  -2  -1 -15 7985.58 425.436   1
   2   2  16 987.992 180.820  -2
  -2  -1 -16 987.992 180.820   1
   2   2  17 2529.58 177.561  -2
  -2  -1 -17 2529.58 177.561   1
  -2  -1 -18 125.382 132.862   1
   2   2  18 496.185 180.183  -2
  -2  -1 -18 496.185 180.183   1
  -2  -1 -19 167.733 74.7478   1
   2   2 -18 2075.53 87.0904   1
   2   2 -17 1500.68 104.562   1
   2   2 -16 12887.6 210.674   1
  -2   2  16 12122.8 315.278  -2
   2   2 -16 12122.8 315.278   1
  -2   2  15 7479.13 142.880  -2
   2   2 -15 7479.13 142.880   1
  -2   2  14 4325.71 142.795  -2
   2   2 -14 4325.71 142.795   1
  -2   2  13 32398.9 304.531  -2
   2   2 -13 32398.9 304.531   1
  -2   2  12 23424.8 267.096  -2
   2   2 -12 23424.8 267.096   1
  -2   2  11 4150.93 128.497  -2
   2   2 -11 4150.93 128.497   1
  -2   2  10 6292.14 470.937  -2
   2   2 -10 6292.14 470.937   1
   2   2  -9 463.414 237.420   1
   2   2  -8 8290.52 406.614   1
   2   2  -7 19284.7 533.298   1
  -2  -2   6 46897.4 334.471   1
   2   2  -5 12795.4 138.424   1
  -2   1   4 21678.9 127.122  -2
   2   2  -4 21678.9 127.122   1
  -2   1   3 20722.9 125.054  -2
   2   2  -3 20722.9 125.054   1
  -2   1   2 1890.15 78.9226  -2
   2   2  -2 1890.15 78.9226   1
   2   2  -1 167.252 71.4336   1
  -2   1   1 31952.0 241.754  -2
   2   2  -1 31952.0 241.754   1
   2   2   0 186067. 383.433   1
   2   2   1 226138. 544.368   1
   2   2   2 30446.0 155.608   1
  -2  -2  -3 104771. 420.619   1
   2   2   4 65.7358 83.3665   1
  -2   0  -4 68605.8 642.678  -2
   2   2   4 68605.8 642.678   1
  -2   0  -5 15030.0 215.909  -2
   2   2   5 15030.0 215.909   1
  -2   0  -6 41891.7 457.667  -2
   2   2   6 41891.7 457.667   1
   2   0   7 11046.7 227.065  -2
  -2  -2  -7 11046.7 227.065   1
  -2   0  -8 17240.1 493.933  -2
   2   2   8 17240.1 493.933   1
   2   2   9 29433.8 639.006   1
   2   2  10 14477.3 496.956   1
   2   2  11 2710.18 314.587   1
  -2  -2 -12 11930.3 302.285   1
   2   1  12 11866.9 368.844  -2
  -2  -2 -12 11866.9 368.844   1
  -2  -1 -13 40792.3 534.220  -2
   2   2  13 40792.3 534.220   1
   2   1  14 3649.97 349.449  -2
  -2  -2 -14 3649.97 349.449   1
   2   1  15 11718.4 501.562  -2
  -2  -2 -15 11718.4 501.562   1
   2   1  16 663.410 172.054  -2
  -2  -2 -16 663.410 172.054   1
   2   1  17 1414.71 166.534  -2
  -2  -2 -17 1414.71 166.534   1
  -2  -2 -18 766.227 173.515   1
   2   1  18 625.399 174.036  -2
  -2  -2 -18 625.399 174.036   1
  -2  -2 -19 113.140 73.3822   1
   2   3 -18 216.474 59.2061   1
   2   3 -17-71.0906 75.4603   1
   2   3 -16 1429.37 97.6918   1
   2   3 -15 2105.15 229.249   1
  -2   3  15 2033.93 164.469  -2
   2   3 -15 2033.93 164.469   1
  -2   3  14 23849.9 255.358  -2
   2   3 -14 23849.9 255.358   1
  -2   3  13 12869.4 210.017  -2
   2   3 -13 12869.4 210.017   1
  -2   3  12 441.410 107.903  -2
   2   3 -12 441.410 107.903   1
  -2   3  11 9531.08 160.945  -2
   2   3 -11 9531.08 160.945   1
  -2   3  10 9679.27 188.093  -2
   2   3 -10 9679.27 188.093   1
   2   3  -9 5248.73 365.986   1
   2   3  -8 1420.90 263.610   1
   2   3  -7 4743.11 325.619   1
   2   3  -6 14088.6 206.953   1
  -2   2   5 3797.36 130.452  -2
   2   3  -5 3797.36 130.452   1
  -2   2   4 11489.7 217.649  -2
   2   3  -4 11489.7 217.649   1
   2  -2  -3 72919.3 297.279  -2
  -2  -3   3 72919.3 297.279   1
  -2   2   2 7302.57 94.3939  -2
   2   3  -2 7302.57 94.3939   1
   2   3  -1 109903. 504.675   1
  -2   2   1 111521. 380.484  -2
   2   3  -1 111521. 380.484   1
   2   3   0 5368.64 83.2945   1
   2   3   1 167.177 46.4389   1
   2   3   2 604.222 56.3812   1
   2   3   3 449.376 39.9409   1
   2   3   4 2735.26 123.385   1
  -2   1  -4 5860.33 269.260  -2
   2   3   4 5860.33 269.260   1
  -2   1  -5 44824.5 362.230  -2
   2   3   5 44824.5 362.230   1
  -2   1  -6 136973. 621.214  -2
   2   3   6 136973. 621.214   1
  -2   1  -7 6840.88 163.984  -2
   2   3   7 6840.88 163.984   1
  -2   1  -8 12380.1 442.562  -2
   2   3   8 12380.1 442.562   1
   2   3   9 1845.99 262.456   1
   2   3  10 7779.53 409.423   1
   2   3  11 7579.66 440.103   1
   2   3  12 11085.9 518.658   1
   2   0  12 10291.3 261.260  -2
  -2  -3 -12 10291.3 261.260   1
   2   0  13 2775.94 200.339  -2
  -2  -3 -13 2775.94 200.339   1
   2   0  14 36694.7 568.631  -2
  -2  -3 -14 36694.7 568.631   1
   2   0  15 6864.63 432.836  -2
  -2  -3 -15 6864.63 432.836   1
   2   0  16 668.148 166.961  -2
  -2  -3 -16 668.148 166.961   1
   2   0  17 3921.57 173.084  -2
  -2  -3 -17 3921.57 173.084   1
  -2  -3 -18 3105.54 208.563   1
  -2  -3 -19 43.8974 116.028   1
   2   4 -18 6602.11 150.473   1
   2   4 -17 54.3004 65.3156   1
   2   4 -16 615.182 101.425   1
   2   4 -15 885.216 146.650   1
  -2   4  15 2559.62 189.063  -2
   2   4 -15 2559.62 189.063   1
  -2   4  14 7322.96 183.428  -2
   2   4 -14 7322.96 183.428   1
  -2   4  13 5244.95 178.436  -2
   2   4 -13 5244.95 178.436   1
  -2   4  12 1445.96 130.946  -2
   2   4 -12 1445.96 130.946   1
  -2   4  11 959.858 117.170  -2
   2   4 -11 959.858 117.170   1
   2   4 -10 4088.98 239.073   1
  -2   4  10 4112.06 115.482  -2
   2   4 -10 4112.06 115.482   1
   2   4  -9 6126.27 420.179   1
   2   4  -8 3172.43 337.159   1
   2   4  -7 9654.10 426.889   1
   2   4  -6 13416.2 217.324   1
   2  -3  -5 10748.1 176.745  -2
  -2  -4   5 10748.1 176.745   1
  -2   3   4 27386.1 368.492  -2
   2   4  -4 27386.1 368.492   1
   2  -3  -3 24458.9 374.360  -2
  -2  -4   3 24458.9 374.360   1
  -2   3   2 15454.8 253.184  -2
   2   4  -2 15454.8 253.184   1
  -2  -4   1 2768.44 61.7420   1
  -2  -4   0 32971.7 180.756   1
   2   4   1 17269.0 132.007   1
   2   4   2 16858.1 133.555   1
   2   4   3 31835.8 199.313   1
  -2  -4  -4 13354.2 273.972   1
  -2   2  -4 13823.9 340.454  -2
   2   4   4 13823.9 340.454   1
   2  -2   5 33010.1 377.986  -2
  -2  -4  -5 33010.1 377.986   1
  -2   2  -6 18161.9 279.674  -2
   2   4   6 18161.9 279.674   1
  -2   2  -7 5775.40 153.375  -2
   2   4   7 5775.40 153.375   1
  -2   2  -8 5610.71 356.318  -2
   2   4   8 5610.71 356.318   1
   2   4   9 1784.88 261.200   1
   2   4  10-30.0339 240.777   1
   2   4  11 17458.9 601.106   1
   2   4  12 848.207 301.085   1
   2  -1  12 2748.59 203.640  -2
  -2  -4 -12 2748.59 203.640   1
   2  -1  13 25778.2 378.968  -2
  -2  -4 -13 25778.2 378.968   1
   2  -1  14 567.638 216.820  -2
  -2  -4 -14 567.638 216.820   1
   2  -1  15 364.516 288.939  -2
  -2  -4 -15 364.516 288.939   1
   2  -1  16 14524.2 493.437  -2
  -2  -4 -16 14524.2 493.437   1
   2  -1  17 640.177 168.875  -2
  -2  -4 -17 640.177 168.875   1
  -2  -4 -18 1376.65 179.193   1
  -2  -4 -19-58.7586 85.1200   1
   2   5 -17 602.477 86.2501   1
   2   5 -16 883.534 90.3937   1
   2   5 -15 6144.22 156.850   1
  -2   5  15 6985.76 272.729  -2
   2   5 -15 6985.76 272.729   1
  -2   5  14 13904.1 185.319  -2
   2   5 -14 13904.1 185.319   1
  -2   5  13 8520.07 192.898  -2
   2   5 -13 8520.07 192.898   1
  -2   5  12 429.075 130.225  -2
   2   5 -12 429.075 130.225   1
  -2   5  11 8609.63 173.401  -2
   2   5 -11 8609.63 173.401   1
  -2   5  10 2048.99 116.612  -2
   2   5 -10 2048.99 116.612   1
   2   5  -9 8139.65 265.421   1
   2   5  -8 1229.75 277.823   1
   2   5  -7 21292.4 620.211   1
   2   5  -6 6660.79 364.104   1
   2  -4  -5 4618.90 171.056  -2
  -2  -5   5 4618.90 171.056   1
  -2   4   4 3184.19 183.491  -2
   2   5  -4 3184.19 183.491   1
   2  -4  -3 58754.3 587.973  -2
  -2  -5   3 58754.3 587.973   1
  -2   4   2 4807.14 193.942  -2
   2   5  -2 4807.14 193.942   1
  -2  -5   1 67513.9 442.456   1
  -2  -5   0 14164.7 215.273   1
   2   5   1 377.409 69.8314   1
   2   5   2 1512.29 85.1832   1
   2   5   3 8608.76 140.132   1
  -2  -5  -4 1448.05 158.476   1
  -2   3  -4 3330.75 251.255  -2
   2   5   4 3330.75 251.255   1
  -2   3  -5 8922.92 236.742  -2
   2   5   5 8922.92 236.742   1
  -2   3  -6 91028.8 721.144  -2
   2   5   6 91028.8 721.144   1
  -2   3  -7 1175.99 143.331  -2
   2   5   7 1175.99 143.331   1
  -2   3  -8 20669.1 556.584  -2
   2   5   8 20669.1 556.584   1
   2   5   9 3896.41 322.932   1
   2   5  10 4764.29 351.128   1
  -2  -5 -11 6968.36 191.647   1
   2   5  12 530.696 318.870   1
   2  -2  12 7260.84 253.082  -2
  -2  -5 -12 7260.84 253.082   1
   2  -2  13 8114.25 287.979  -2
  -2  -5 -13 8114.25 287.979   1
   2  -2  14 20176.0 453.351  -2
  -2  -5 -14 20176.0 453.351   1
   2  -2  15 2542.02 215.781  -2
  -2  -5 -15 2542.02 215.781   1
   2  -2  16 1154.63 290.429  -2
  -2  -5 -16 1154.63 290.429   1
   2  -2  17 4058.78 197.660  -2
  -2  -5 -17 4058.78 197.660   1
  -2  -5 -18 2534.24 125.799   1
  -2  -5 -19 760.655 85.2053   1
   2   6 -17 13933.9 145.215   1
   2   6 -16 531.941 97.2822   1
   2   6 -15 3676.59 234.407   1
  -2   6  14 545.956 140.826  -2
   2   6 -14 545.956 140.826   1
  -2   6  13 6655.30 221.798  -2
   2   6 -13 6655.30 221.798   1
  -2   6  12 1108.22 177.019  -2
   2   6 -12 1108.22 177.019   1
  -2   6  11 14058.7 236.803  -2
   2   6 -11 14058.7 236.803   1
  -2   6  10 21534.5 242.477  -2
   2   6 -10 21534.5 242.477   1
   2   6  -9 22780.0 233.339   1
   2   6  -8 8451.80 468.757   1
   2   6  -7 9979.55 481.621   1
   2   6  -6 1753.86 272.934   1
  -2   5   5 12302.5 257.902  -2
   2   6  -5 12302.5 257.902   1
  -2   5   4 68386.8 624.788  -2
   2   6  -4 68386.8 624.788   1
  -2   5   3 12236.8 312.777  -2
   2   6  -3 12236.8 312.777   1
  -2   5   2 10153.7 234.230  -2
   2   6  -2 10153.7 234.230   1
   2   6  -1 158169. 725.533   1
   2   6   0-8.11146 105.521   1
  -2  -6  -1 2046.18 105.982   1
   2   6   2 133.093 76.7461   1
   2   6   3 6533.48 133.678   1
   2   6   4 460.906 82.2997   1
  -2   4  -5 21.2813 98.1540  -2
   2   6   5 21.2813 98.1540   1
  -2   4  -6 185.527 102.005  -2
   2   6   6 185.527 102.005   1
   2  -4   7 7499.53 239.652  -2
  -2  -6  -7 7499.53 239.652   1
   2   6   8 8538.47 388.853   1
   2   6   9 28415.2 676.813   1
   2   6  10 79.0752 237.750   1
  -2  -6 -11 1854.39 142.561   1
   2   6  12 4001.01 171.366   1
   2  -3  13 12038.9 321.584  -2
  -2  -6 -13 12038.9 321.584   1
   2  -3  14 6301.36 304.480  -2
  -2  -6 -14 6301.36 304.480   1
   2  -3  15 4884.26 281.168  -2
  -2  -6 -15 4884.26 281.168   1
   2  -3  16 1858.40 283.772  -2
  -2  -6 -16 1858.40 283.772   1
   2  -3  17 1798.42 173.016  -2
  -2  -6 -17 1798.42 173.016   1
  -2  -6 -18 1721.86 89.6034   1
  -2  -6 -19 6892.75 115.374   1
   2   7 -16 143.815 74.2974   1
   2   7 -15 3935.44 133.750   1
  -2   7  14 3970.39 210.730  -2
   2   7 -14 3970.39 210.730   1
  -2   7  13 3049.70 172.061  -2
   2   7 -13 3049.70 172.061   1
  -2   7  12 3786.32 195.972  -2
   2   7 -12 3786.32 195.972   1
  -2   7  11 4949.70 171.023  -2
   2   7 -11 4949.70 171.023   1
   2   7 -10 2069.86 157.251   1
  -2   7  10 3925.08 333.682  -2
   2   7 -10 3925.08 333.682   1
   2   7  -9 840.809 110.713   1
   2   7  -8 20944.4 295.378   1
   2   7  -7 1229.98 177.814   1
   2   7  -6 19.2577 219.683   1
   2  -6  -5 5525.89 227.096  -2
  -2  -7   5 5525.89 227.096   1
   2  -6  -4 11178.1 307.642  -2
  -2  -7   4 11178.1 307.642   1
   2  -6  -3 2429.54 202.209  -2
  -2  -7   3 2429.54 202.209   1
   2  -6  -2 7776.49 233.085  -2
  -2  -7   2 7776.49 233.085   1
   2   7  -1 9134.42 214.369   1
   2   7   0 10165.1 219.065   1
  -2  -7  -1 4248.91 221.149   1
  -2  -7  -2 164.252 139.200   1
   2   7   3 13887.3 186.920   1
   2   7   4 7804.04 153.973   1
  -2   5  -5 41468.5 387.539  -2
   2   7   5 41468.5 387.539   1
   2  -5   6 7787.16 223.644  -2
  -2  -7  -6 7787.16 223.644   1
   2  -5   7 6211.01 195.983  -2
  -2  -7  -7 6211.01 195.983   1
   2   7   8 615.831 227.300   1
  -2   5  -8 1375.71 255.880  -2
   2   7   8 1375.71 255.880   1
   2   7   9 20922.9 368.248   1
  -2  -7 -10 1305.38 114.603   1
  -2  -7 -11 31812.9 311.018   1
  -2  -7 -12 2852.79 189.046   1
   2  -4  13 462.608 203.290  -2
  -2  -7 -13 462.608 203.290   1
   2  -4  14 828.898 209.441  -2
  -2  -7 -14 828.898 209.441   1
   2  -4  15 2313.47 233.031  -2
  -2  -7 -15 2313.47 233.031   1
   2  -4  16 201.949 176.395  -2
  -2  -7 -16 201.949 176.395   1
   2  -4  17 8193.24 290.848  -2
  -2  -7 -17 8193.24 290.848   1
  -2  -7 -18 1395.39 77.1710   1
   2   8 -16 1972.37 120.998   1
   2   8 -15-2.75549 130.449   1
   2   8 -14 3420.87 152.693   1
  -2   8  14 3209.34 182.090  -2
   2   8 -14 3209.34 182.090   1
  -2   8  13 2560.11 219.787  -2
   2   8 -13 2560.11 219.787   1
  -2   8  12 4590.12 278.287  -2
   2   8 -12 4590.12 278.287   1
  -2   8  11 1571.77 184.664  -2
   2   8 -11 1571.77 184.664   1
   2   8 -10 5303.56 218.867   1
   2   8  -9 3263.19 196.016   1
   2   8  -8 8428.41 187.430   1
   2   8  -7 18395.6 240.671   1
   2   8  -6 415.836 129.709   1
  -2  -8   5 10606.8 351.979   1
  -2   7   5 11920.5 524.180  -2
   2   8  -5 11920.5 524.180   1
   2  -7  -4 4563.07 254.294  -2
  -2  -8   4 4563.07 254.294   1
  -2   7   3 1735.75 211.758  -2
   2   8  -3 1735.75 211.758   1
   2  -7  -2 9599.63 277.261  -2
  -2  -8   2 9599.63 277.261   1
  -2  -8   1 9531.01 242.487   1
  -2  -8   0 2255.38 151.101   1
  -2  -8  -1 120.707 166.403   1
  -2  -8  -2 1695.75 196.563   1
  -2  -8  -3 2948.86 221.728   1
  -2  -8  -4 4586.37 145.248   1
  -2   6  -5 966.860 137.910  -2
   2   8   5 966.860 137.910   1
  -2   6  -6 34380.5 401.768  -2
   2   8   6 34380.5 401.768   1
  -2   6  -7 5056.23 199.984  -2
   2   8   7 5056.23 199.984   1
   2   8   8 9813.55 443.985   1
  -2   6  -8 10501.0 276.350  -2
   2   8   8 10501.0 276.350   1
   2   8   9 21725.6 253.023   1
  -2  -8 -10 18059.2 244.308   1
  -2  -8 -11 346.627 145.474   1
  -2  -8 -12 3532.20 196.509   1
   2  -5  13 7628.84 275.747  -2
  -2  -8 -13 7628.84 275.747   1
   2  -5  14 3429.51 246.056  -2
  -2  -8 -14 3429.51 246.056   1
   2  -5  15 1434.96 207.019  -2
  -2  -8 -15 1434.96 207.019   1
   2  -5  16 3173.02 204.425  -2
  -2  -8 -16 3173.02 204.425   1
  -2  -8 -17 2745.56 95.2513   1
  -2  -8 -18 485.775 79.8738   1
   2   9 -15 835.772 112.257   1
   2   9 -14 502.556 143.020   1
  -2   9  14 654.101 185.889  -2
   2   9 -14 654.101 185.889   1
  -2   9  13 2859.54 193.048  -2
   2   9 -13 2859.54 193.048   1
  -2   9  12 12834.2 352.631  -2
   2   9 -12 12834.2 352.631   1
  -2   9  11 11499.5 249.583  -2
   2   9 -11 11499.5 249.583   1
   2   9 -10 481.516 151.228   1
   2   9  -9 45.8667 146.639   1
   2   9  -8 189.050 126.793   1
   2   9  -7 24023.1 296.066   1
   2   9  -6 719.089 141.131   1
   2   9  -5 1611.37 180.115   1
  -2   8   5 7363.43 271.539  -2
   2   9  -5 7363.43 271.539   1
  -2   8   4 2051.46 159.360  -2
   2   9  -4 2051.46 159.360   1
   2  -8  -3 8060.30 347.236  -2
  -2  -9   3 8060.30 347.236   1
  -2   8   2 814.432 189.528  -2
   2   9  -2 814.432 189.528   1
   2   9  -1-28.8224 144.427   1
  -2  -9   0 16108.0 325.075   1
   2   9   1 1737.16 157.037   1
  -2  -9  -2 29305.8 570.754   1
  -2  -9  -3 29495.8 562.804   1
  -2  -9  -4 4465.24 293.846   1
   2  -7   5 7020.43 398.297  -2
  -2  -9  -5 7020.43 398.297   1
   2  -7   6 8821.93 250.681  -2
  -2  -9  -6 8821.93 250.681   1
  -2   7  -7 21983.7 286.251  -2
   2   9   7 21983.7 286.251   1
   2   9   8 1341.68 141.157   1
   2  -7   8 4441.09 293.268  -2
  -2  -9  -8 4441.09 293.268   1
  -2  -9  -9 12127.2 206.225   1
  -2  -9 -10 14632.4 298.786   1
  -2  -9 -11 1097.50 131.787   1
  -2  -9 -12 559.401 151.375   1
  -2  -9 -13 82.1844 182.137   1
   2  -6  13 179.750 289.141  -2
  -2  -9 -13 179.750 289.141   1
   2  -6  14 595.345 182.084  -2
  -2  -9 -14 595.345 182.084   1
   2  -6  15 1821.78 199.115  -2
  -2  -9 -15 1821.78 199.115   1
   2  -6  16 4060.15 190.369  -2
  -2  -9 -16 4060.15 190.369   1
  -2  -9 -17 1123.00 96.6240   1
   2  10 -14 479.961 102.083   1
  -2  10  13 6892.29 202.051  -2
   2  10 -13 6892.29 202.051   1
  -2  10  12 2639.70 197.467  -2
   2  10 -12 2639.70 197.467   1
  -2  10  11 1931.08 155.219  -2
   2  10 -11 1931.08 155.219   1
   2  10 -10 4377.88 161.780   1
   2  10  -9 156.112 113.320   1
   2  10  -8 1222.18 131.465   1
   2  10  -7 77.6043 159.125   1
   2  10  -6 260.211 158.228   1
   2  10  -5 10682.1 285.671   1
  -2   9   4 15792.2 295.187  -2
   2  10  -4 15792.2 295.187   1
  -2   9   3 29561.0 322.381  -2
   2  10  -3 29561.0 322.381   1
   2  -9  -2 2936.74 166.515  -2
  -2 -10   2 2936.74 166.515   1
  -2 -10   1-35.2603 124.850   1
  -2 -10   0 77.0058 121.074   1
   2  10   1 13.7529 119.569   1
  -2 -10  -2 4082.27 219.322   1
  -2 -10  -3 35026.4 447.831   1
  -2 -10  -4 221.604 222.892   1
   2  -8   5 22102.9 458.549  -2
  -2 -10  -5 22102.9 458.549   1
   2  -8   6 1642.81 238.094  -2
  -2 -10  -6 1642.81 238.094   1
   2  -8   7 12693.6 270.472  -2
  -2 -10  -7 12693.6 270.472   1
  -2 -10  -8 4387.42 201.228   1
  -2 -10  -9 19505.5 333.909   1
  -2 -10 -10 1305.42 161.485   1
  -2 -10 -11 150.831 111.760   1
  -2 -10 -12 875.678 119.661   1
  -2 -10 -13 292.256 174.321   1
   2  -7  13 3158.52 334.893  -2
  -2 -10 -13 3158.52 334.893   1
   2  -7  14 319.807 164.783  -2
  -2 -10 -14 319.807 164.783   1
   2  -7  15 982.027 162.256  -2
  -2 -10 -15 982.027 162.256   1
   2  -7  16 5121.40 156.419  -2
  -2 -10 -16 5121.40 156.419   1
  -2 -10 -17 4929.10 160.203   1
  -2  11  13 674.304 151.631  -2
   2  11 -13 674.304 151.631   1
  -2  11  12 1218.64 140.389  -2
   2  11 -12 1218.64 140.389   1
  -2  11  11 183.816 140.951  -2
   2  11 -11 183.816 140.951   1
   2  11 -10 1854.40 116.867   1
   2  11  -9 5687.05 156.895   1
   2  11  -8 331.889 143.307   1
   2  11  -7 982.850 168.808   1
   2  11  -6-4.91595 103.205   1
   2  11  -5 2292.31 195.394   1
  -2  10   4 689.102 224.301  -2
   2  11  -4 689.102 224.301   1
  -2  10   3 32466.6 582.494  -2
   2  11  -3 32466.6 582.494   1
  -2  10   2 9901.51 306.502  -2
   2  11  -2 9901.51 306.502   1
   2  11  -1 18053.9 251.132   1
   2  11   0 9526.70 248.134   1
  -2 -11  -1 123.727 161.417   1
   2  11   2 3773.02 226.013   1
   2  11   3 2486.66 204.919   1
  -2 -11  -4 453.621 136.325   1
   2  -9   5 9622.28 472.817  -2
  -2 -11  -5 9622.28 472.817   1
   2  -9   6 2485.66 200.847  -2
  -2 -11  -6 2485.66 200.847   1
   2  -9   7 14157.2 324.845  -2
  -2 -11  -7 14157.2 324.845   1
  -2 -11  -8 11377.9 264.648   1
  -2 -11  -9 7296.09 227.992   1
  -2 -11 -10 555.497 138.626   1
  -2 -11 -11 5947.97 168.953   1
  -2 -11 -12 910.617 110.251   1
  -2 -11 -13 457.576 119.201   1
   2  -8  13 1005.66 238.605  -2
  -2 -11 -13 1005.66 238.605   1
   2  -8  14 2126.27 161.282  -2
  -2 -11 -14 2126.27 161.282   1
   2  -8  15 1368.30 242.248  -2
  -2 -11 -15 1368.30 242.248   1
   2  -8  16 1048.74 159.440  -2
  -2 -11 -16 1048.74 159.440   1
  -2  12  12 2781.40 181.114  -2
   2  12 -12 2781.40 181.114   1
  -2  12  11 1698.98 215.345  -2
   2  12 -11 1698.98 215.345   1
   2  12 -10 77.9908 168.657   1
   2  12  -9 4802.70 149.297   1
   2  12  -8 2999.68 168.430   1
   2  12  -7-24.6670 141.216   1
   2  12  -6 138.181 148.567   1
   2  12  -5 1673.92 174.783   1
  -2  11   4 505.193 211.015  -2
   2  12  -4 505.193 211.015   1
  -2  11   3 1237.24 231.677  -2
   2  12  -3 1237.24 231.677   1
  -2  11   2 422.546 207.333  -2
   2  12  -2 422.546 207.333   1
   2  12  -1 3299.52 318.120   1
   2  12   0 3862.54 318.013   1
   2  12   1-95.7957 242.392   1
   2  12   2 19112.7 524.256   1
  -2 -12  -3 6390.95 251.206   1
  -2 -12  -4 5068.19 221.940   1
   2 -10   5 5426.13 404.513  -2
  -2 -12  -5 5426.13 404.513   1
   2 -10   6 6930.63 479.142  -2
  -2 -12  -6 6930.63 479.142   1
   2 -10   7 1282.59 317.954  -2
  -2 -12  -7 1282.59 317.954   1
  -2 -12  -8 753.233 235.430   1
  -2 -12  -9-16.4299 211.639   1
  -2 -12 -10-24.7962 203.948   1
  -2 -12 -11 1222.24 146.851   1
  -2 -12 -12 4641.48 179.883   1
  -2 -12 -13 1043.88 119.750   1
   2  -9  14 3961.48 261.050  -2
  -2 -12 -14 3961.48 261.050   1
   2  -9  15 2136.51 201.045  -2
  -2 -12 -15 2136.51 201.045   1
   2  13 -10 303.985 135.702   1
   2  13  -9 4173.76 232.455   1
   2  13  -8 2595.00 153.637   1
   2  13  -7 203.217 127.121   1
   2  13  -6 344.638 138.018   1
   2  13  -5 24.6667 134.673   1
  -2  12   4 4255.59 239.401  -2
   2  13  -4 4255.59 239.401   1
  -2  12   3 3980.89 259.789  -2
   2  13  -3 3980.89 259.789   1
  -2  12   2 4785.89 228.943  -2
   2  13  -2 4785.89 228.943   1
   2  13  -1 2785.22 296.331   1
   2  13   0 452.132 244.397   1
   2  13   1 3887.26 310.700   1
   2  13   2 30.9115 149.845   1
  -2 -13  -3 1798.09 175.604   1
   2  13   4-14.6064 141.585   1
   2 -11   5 1098.58 296.148  -2
  -2 -13  -5 1098.58 296.148   1
   2 -11   6 1784.05 326.059  -2
  -2 -13  -6 1784.05 326.059   1
   2 -11   7 716.722 280.028  -2
  -2 -13  -7 716.722 280.028   1
  -2 -13  -8 254.371 197.979   1
  -2 -13  -9 118.414 196.062   1
  -2 -13 -10 194.832 129.766   1
  -2 -13 -11 1659.53 143.684   1
  -2 -13 -12 90.3429 106.401   1
  -2 -13 -13 6930.74 234.319   1
   2 -10  14 4781.63 198.095  -2
  -2 -13 -14 4781.63 198.095   1
   2  14  -9 222.347 110.336   1
   2  14  -8-18.9189 86.5601   1
   2  14  -7 3669.65 150.023   1
   2  14  -6 41.7434 162.133   1
   2  14  -5 40.8080 179.171   1
  -2  13   4 623.381 271.333  -2
   2  14  -4 623.381 271.333   1
  -2  13   3 3184.26 358.766  -2
   2  14  -3 3184.26 358.766   1
  -2  13   2 1009.03 293.502  -2
   2  14  -2 1009.03 293.502   1
   2  14  -1 2105.74 264.153   1
   2  14   0 357.591 219.964   1
   2  14   1-19.1578 136.884   1
   2  14   2 1366.01 159.488   1
  -2 -14  -3 4314.16 194.970   1
  -2 -14  -4 3943.60 187.724   1
   2 -12   5 538.101 261.045  -2
  -2 -14  -5 538.101 261.045   1
   2 -12   6 411.108 255.604  -2
  -2 -14  -6 411.108 255.604   1
   2 -12   7 2705.33 287.574  -2
  -2 -14  -7 2705.33 287.574   1
  -2 -14  -8 60.6600 171.390   1
  -2 -14  -9 1932.16 204.424   1
  -2 -14 -10 376.970 113.215   1
  -2 -14 -11 153.496 98.4534   1
  -2 -14 -12 18.2558 117.037   1
   2  15  -7 574.504 112.106   1
   2  15  -6 58.3232 63.0260   1
   2  15  -5 365.844 76.6822   1
  -2  14   4 1710.01 242.707  -2
   2  15  -4 1710.01 242.707   1
  -2  14   3 1129.32 159.021  -2
   2  15  -3 1129.32 159.021   1
  -2 -15   2 1623.96 136.068   1
   2  15  -1 167.198 118.235   1
  -2 -15   0 2360.22 154.288   1
  -2 -15  -1 267.147 123.866   1
  -2 -15  -2 4342.63 176.487   1
  -2 -15  -3 161.249 118.094   1
  -2 -15  -4 1172.03 187.003   1
   2 -13   5 792.902 230.676  -2
  -2 -15  -5 792.902 230.676   1
   2 -13   6 241.421 212.472  -2
  -2 -15  -6 241.421 212.472   1
  -2 -15  -7 802.659 166.358   1
  -2 -15  -8 941.484 157.277   1
  -2 -15  -9-31.7587 91.9542   1
  -2 -15 -10 933.786 124.641   1
  -2  15   4 380.397 146.729  -2
   2  16  -4 380.397 146.729   1
  -2  15   3 3932.51 228.261  -2
   2  16  -3 3932.51 228.261   1
  -2 -16   2 131.131 78.1555   1
   2  16  -1 8.46245 83.2122   1
   2  16   0 1125.70 101.294   1
  -2 -16  -1 99.4841 115.922   1
   2  16   2 1158.81 103.236   1
  -2 -16  -3 4.69052 83.6715   1
  -2 -16  -4 61.3078 117.524   1
   2 -14   5 539.832 163.751  -2
  -2 -16  -5 539.832 163.751   1
   2 -14   6 1070.41 165.455  -2
  -2 -16  -6 1070.41 165.455   1
  -2 -16  -7 3906.76 112.689   1
   3 -14  -4 1254.19 123.659   1
   3 -14  -3 26.2177 59.9858   1
   3 -14  -2 631.623 72.2518   1
   3 -14  -1 2283.94 146.051   1
   3  16  -1 2978.80 137.985  -2
  -3  14   1 2978.80 137.985   1
   3  16   0 252.207 91.6115  -2
  -3  14   0 252.207 91.6115   1
  -3  14  -1 847.398 93.6033   1
  -3 -16  -1 902.764 147.016  -2
   3 -14   1 902.764 147.016   1
  -3  14  -2 2686.16 103.273   1
  -3  14  -3 556.707 123.054   1
   3 -13  -8 393.593 112.192   1
   3 -13  -7 83.8421 127.032   1
   3 -13  -6-100.090 68.7686   1
   3 -13  -5 320.271 101.075   1
   3 -13  -4 186.566 103.081   1
   3 -13  -3 69.5095 108.496   1
  -3  13   2 3811.45 152.882   1
   3  15  -1 16.8661 209.966  -2
  -3  13   1 16.8661 209.966   1
   3  15   0 82.3593 170.774  -2
  -3  13   0 82.3593 170.774   1
  -3  13  -1 5135.14 222.319   1
  -3  13  -2 445.908 145.814   1
  -3  13  -3 720.761 94.4225   1
  -3  13  -4 2314.50 93.2269   1
  -3  13  -5 195.704 65.7692   1
  -3  13  -6 22.7179 77.8187   1
  -3  13  -7 249.143 96.7159   1
  -3 -13  10 3090.41 187.656  -2
   3 -12 -10 3090.41 187.656   1
  -3 -13   9 228.073 103.545  -2
   3 -12  -9 228.073 103.545   1
   3 -12  -8-29.1101 95.5543   1
  -3 -13   8 555.653 221.619  -2
   3 -12  -8 555.653 221.619   1
   3 -12  -7-55.7668 88.7953   1
  -3  12   6 1107.33 97.9769   1
  -3  12   5 34.0040 121.621   1
   3 -12  -4 5958.50 157.896   1
   3 -12  -3 9309.25 184.645   1
   3 -12  -2 493.494 138.724   1
  -3 -14   1 1319.29 197.231  -2
   3 -12  -1 1319.29 197.231   1
  -3 -14   0 671.380 281.469  -2
   3 -12   0 671.380 281.469   1
  -3 -14  -1 6011.13 229.969  -2
   3 -12   1 6011.13 229.969   1
  -3  12  -2 372.369 101.456   1
  -3  12  -3 540.511 98.6739   1
  -3  12  -4 559.302 94.0497   1
  -3  12  -5 1197.60 115.846   1
  -3  12  -6 82.8150 108.200   1
  -3  12  -7 246.055 97.9542   1
   3  15   8-17.9635 172.879  -2
  -3  12  -8-17.9635 172.879   1
   3  15   9 396.117 159.945  -2
  -3  12  -9 396.117 159.945   1
  -3  12 -10 662.907 95.8448   1
   3 -11 -11 2236.30 93.7514   1
  -3 -12  10 638.668 122.948  -2
   3 -11 -10 638.668 122.948   1
  -3 -12   9 1250.12 150.140  -2
   3 -11  -9 1250.12 150.140   1
  -3 -12   8 1878.66 157.319  -2
   3 -11  -8 1878.66 157.319   1
   3 -11  -7 4888.65 192.679   1
  -3  11   6 524.843 91.4802   1
   3 -11  -5 2083.80 102.304   1
   3 -11  -4 7117.13 179.600   1
   3 -11  -3 14666.4 399.888   1
   3 -11  -2 162.967 226.654   1
  -3 -13   1 4501.44 372.980  -2
   3 -11  -1 4501.44 372.980   1
  -3 -13   0 3025.45 364.617  -2
   3 -11   0 3025.45 364.617   1
  -3 -13  -1 358.140 180.121  -2
   3 -11   1 358.140 180.121   1
  -3  11  -2 377.089 140.589   1
  -3  11  -3 1222.70 146.687   1
  -3  11  -4 207.308 133.332   1
  -3  11  -5 160.066 100.239   1
  -3  11  -6 1223.14 102.891   1
  -3  11  -7 244.149 174.849   1
   3  14   8 1159.48 230.647  -2
  -3  11  -8 1159.48 230.647   1
   3  14   9 989.590 225.378  -2
  -3  11  -9 989.590 225.378   1
  -3  11 -10 4147.99 185.389   1
   3  14  10 4572.15 224.143  -2
  -3  11 -10 4572.15 224.143   1
  -3  11 -11 476.430 82.9658   1
   3 -10 -13 2444.66 141.538   1
   3 -10 -12 177.344 103.065   1
   3 -10 -11 365.276 101.175   1
  -3 -11  10 3467.34 181.852  -2
   3 -10 -10 3467.34 181.852   1
  -3 -11   9 2195.98 188.921  -2
   3 -10  -9 2195.98 188.921   1
  -3 -11   8-44.6854 158.068  -2
   3 -10  -8-44.6854 158.068   1
   3 -10  -7 110.434 119.405   1
   3 -10  -6 4546.47 142.089   1
   3 -10  -5 2089.25 125.823   1
   3 -10  -4 23600.6 354.591   1
   3 -10  -3 1688.87 267.606   1
   3 -10  -2 3312.08 285.662   1
  -3 -12   1 1209.46 339.127  -2
   3 -10  -1 1209.46 339.127   1
  -3 -12   0 9852.84 495.610  -2
   3 -10   0 9852.84 495.610   1
  -3  10  -2 1971.41 172.873   1
  -3  10  -3 14901.1 288.818   1
   3 -10   4 3281.98 184.539   1
   3 -10   5 12894.1 266.340   1
   3 -10   6 3299.66 171.189   1
  -3  10  -7 8605.31 319.108   1
   3  13   8 16484.4 435.935  -2
  -3  10  -8 16484.4 435.935   1
   3  13   9 2897.43 292.340  -2
  -3  10  -9 2897.43 292.340   1
   3  13  10 4238.92 264.469  -2
  -3  10 -10 4238.92 264.469   1
  -3  10 -11-77.7507 103.765   1
  -3  10 -12 1567.59 104.725   1
  -3  10 -13 443.697 104.507   1
   3  -9 -14 23.9054 111.038   1
   3  -9 -13 2866.52 140.456   1
   3  -9 -12 2422.26 130.547   1
   3  -9 -11 3598.62 261.361   1
  -3 -10  11 3782.16 229.826  -2
   3  -9 -11 3782.16 229.826   1
  -3 -10  10 1300.19 177.086  -2
   3  -9 -10 1300.19 177.086   1
  -3 -10   9 3221.19 184.912  -2
   3  -9  -9 3221.19 184.912   1
  -3 -10   8 3626.09 202.857  -2
   3  -9  -8 3626.09 202.857   1
   3  -9  -7 2526.04 158.482   1
   3  -9  -6 581.420 113.558   1
   3  -9  -5 3124.94 160.577   1
   3  -9  -4 776.070 163.170   1
   3  -9  -3 113.739 235.901   1
   3  -9  -2 43.2280 231.457   1
  -3 -11   1 5146.29 410.157  -2
   3  -9  -1 5146.29 410.157   1
  -3 -11   0 2114.84 369.430  -2
   3  -9   0 2114.84 369.430   1
  -3 -11  -1 13566.2 466.666  -2
   3  -9   1 13566.2 466.666   1
   3  -9   2 2362.66 280.800   1
   3  -9   3 18900.6 463.251   1
   3  -9   4 632.129 227.667   1
   3  -9   5 1257.89 238.410   1
   3  -9   6 17243.1 292.789   1
  -3   9  -7 12564.7 373.178   1
   3  12   8 2121.06 176.971  -2
  -3   9  -8 2121.06 176.971   1
   3  12   9 4254.47 352.450  -2
  -3   9  -9 4254.47 352.450   1
   3  12  10 13984.9 404.947  -2
  -3   9 -10 13984.9 404.947   1
  -3   9 -11 255.671 164.830   1
  -3   9 -12 9641.75 194.150   1
  -3   9 -13 1014.92 100.422   1
  -3   9 -14-70.7417 108.386   1
   3  -8 -15 35.4927 102.240   1
   3  -8 -14 315.830 112.878   1
   3  -8 -13 137.659 131.914   1
   3  -8 -12 69.5774 114.471   1
  -3  -9  11 4750.95 209.597  -2
   3  -8 -11 4750.95 209.597   1
  -3  -9  10 4381.73 190.897  -2
   3  -8 -10 4381.73 190.897   1
  -3  -9   9 11315.3 318.703  -2
   3  -8  -9 11315.3 318.703   1
  -3  -9   8 2991.00 212.332  -2
   3  -8  -8 2991.00 212.332   1
   3  -8  -7 1848.85 157.027   1
   3  -8  -6 8591.59 186.960   1
   3  -8  -5 2421.47 178.718   1
   3  -8  -4 5222.99 159.017   1
   3  -8  -3 1724.54 135.897   1
   3  -8  -2 14415.3 284.494   1
  -3 -10   2 15407.8 697.106  -2
   3  -8  -2 15407.8 697.106   1
  -3 -10   1 664.598 193.282  -2
   3  -8  -1 664.598 193.282   1
  -3 -10   0 12338.1 308.262  -2
   3  -8   0 12338.1 308.262   1
  -3 -10  -1 49900.5 603.601  -2
   3  -8   1 49900.5 603.601   1
   3  -8   2 2139.82 200.739   1
   3  -8   3 201.899 181.943   1
   3  -8   4 2992.97 228.863   1
  -3   8  -5 7815.26 179.153   1
  -3   8  -6 514.755 119.526   1
  -3   8  -7 6565.21 217.406   1
   3  11   7 9782.67 282.828  -2
  -3   8  -7 9782.67 282.828   1
   3  11   8 5842.12 170.332  -2
  -3   8  -8 5842.12 170.332   1
   3  11   9 2744.59 156.263  -2
  -3   8  -9 2744.59 156.263   1
   3  11  10 4454.78 154.940  -2
  -3   8 -10 4454.78 154.940   1
  -3   8 -11 7044.23 132.813   1
  -3   8 -12 460.992 100.243   1
  -3   8 -13 3847.64 147.734   1
  -3   8 -14 188.814 146.262   1
  -3   8 -15 1032.14 124.082   1
   3  -7 -15 1547.57 84.1011   1
   3  -7 -14 302.337 93.4649   1
   3  -7 -13 183.362 104.453   1
   3  -7 -12 5462.19 148.621   1
  -3  -8  11 11316.3 187.893  -2
   3  -7 -11 11316.3 187.893   1
  -3  -8  10 4477.41 204.355  -2
   3  -7 -10 4477.41 204.355   1
  -3  -8   9 3113.31 194.158  -2
   3  -7  -9 3113.31 194.158   1
  -3  -8   8 6015.63 208.357  -2
   3  -7  -8 6015.63 208.357   1
   3  -7  -7 106.461 153.877   1
  -3  -8   7 2199.20 240.928  -2
   3  -7  -7 2199.20 240.928   1
   3  -7  -6 17.7337 113.499   1
   3  -7  -5 17547.7 233.815   1
   3  -7  -4 445.681 106.137   1
   3  -7  -3 3643.98 166.529   1
   3  -7  -2 1576.29 200.425   1
  -3  -9   2 1967.29 233.883  -2
   3  -7  -2 1967.29 233.883   1
  -3  -9   1 1294.32 411.442  -2
   3  -7  -1 1294.32 411.442   1
  -3  -9   0 2644.58 243.814  -2
   3  -7   0 2644.58 243.814   1
  -3  -9  -1 2128.25 217.642  -2
   3  -7   1 2128.25 217.642   1
   3  -7   2 3700.47 156.075   1
   3  -7   3 6204.81 174.599   1
   3  -7   4 585.189 174.780   1
   3  -7   5 394.433 107.281   1
   3  -7   6 136.843 85.1874   1
  -3   7  -7 292.401 145.301   1
   3  10   7 5024.10 252.803  -2
  -3   7  -7 5024.10 252.803   1
   3  10   8 15759.2 259.398  -2
  -3   7  -8 15759.2 259.398   1
   3  10   9 3196.44 167.571  -2
  -3   7  -9 3196.44 167.571   1
   3  10  10 132.331 132.507  -2
  -3   7 -10 132.331 132.507   1
  -3   7 -11 2165.49 226.237   1
   3  10  11 1837.83 164.622  -2
  -3   7 -11 1837.83 164.622   1
  -3   7 -12 3574.01 115.529   1
  -3   7 -13 1644.33 110.358   1
  -3   7 -14 736.364 95.1851   1
  -3   7 -15 2764.10 182.750   1
  -3   7 -16 38.2313 97.7041   1
  -3  -6  16 1727.86 183.944  -2
   3  -6 -16 1727.86 183.944   1
   3  -6 -15 16.2886 89.6410   1
   3  -6 -14 404.163 106.633   1
   3  -6 -13 15.3703 110.403   1
   3  -6 -12 13337.2 203.270   1
  -3  -7  12 15490.4 517.057  -2
   3  -6 -12 15490.4 517.057   1
  -3  -7  11 12802.8 209.890  -2
   3  -6 -11 12802.8 209.890   1
  -3  -7  10 665.226 141.647  -2
   3  -6 -10 665.226 141.647   1
  -3  -7   9 5268.60 188.341  -2
   3  -6  -9 5268.60 188.341   1
  -3  -7   8 627.400 158.745  -2
   3  -6  -8 627.400 158.745   1
   3  -6  -7 5667.31 181.345   1
  -3  -7   7 5780.81 213.480  -2
   3  -6  -7 5780.81 213.480   1
   3  -6  -6 5167.79 136.910   1
   3  -6  -5 3094.90 155.508   1
   3  -6  -4 32268.2 445.065   1
   3  -6  -3 147.327 139.608   1
  -3  -8   2 6977.26 499.081  -2
   3  -6  -2 6977.26 499.081   1
  -3  -8   1 10415.1 322.094  -2
   3  -6  -1 10415.1 322.094   1
  -3  -8   0 12969.0 361.058  -2
   3  -6   0 12969.0 361.058   1
  -3  -8  -1 9930.19 280.444  -2
   3  -6   1 9930.19 280.444   1
   3  -6   2 125.749 126.806   1
   3  -6   3 3017.58 180.159   1
   3  -6   4 330.398 139.785   1
   3  -6   5-55.2527 137.649   1
   3  -6   6 1077.98 134.734   1
   3   9   7 4549.56 242.246  -2
  -3   6  -7 4549.56 242.246   1
   3   9   8 15607.9 265.431  -2
  -3   6  -8 15607.9 265.431   1
   3   9   9 14376.3 282.302  -2
  -3   6  -9 14376.3 282.302   1
   3   9  10 21751.5 266.590  -2
  -3   6 -10 21751.5 266.590   1
   3   9  11 5851.11 168.510  -2
  -3   6 -11 5851.11 168.510   1
  -3   6 -12 371.054 97.0449   1
  -3   6 -13 3.09202 85.5022   1
  -3   6 -14 483.251 105.436   1
  -3   6 -15-3.78981 69.5623   1
  -3   6 -16 697.983 104.419   1
   3  10  16 1053.39 182.558  -2
  -3   6 -16 1053.39 182.558   1
  -3  -5  16 8586.29 187.979  -2
   3  -5 -16 8586.29 187.979   1
   3  -5 -15 3401.80 129.592   1
   3  -5 -14 5336.59 163.030   1
   3  -5 -13 139.381 107.503   1
   3  -5 -12 195.402 134.854   1
  -3  -6  12 1676.19 326.877  -2
   3  -5 -12 1676.19 326.877   1
  -3  -6  11 23819.7 271.652  -2
   3  -5 -11 23819.7 271.652   1
  -3  -6  10 402.024 142.945  -2
   3  -5 -10 402.024 142.945   1
  -3  -6   9 31251.3 287.722  -2
   3  -5  -9 31251.3 287.722   1
  -3  -6   8 3727.20 125.614  -2
   3  -5  -8 3727.20 125.614   1
   3  -5  -7 6147.33 223.227   1
  -3  -6   7 7868.20 224.170  -2
   3  -5  -7 7868.20 224.170   1
   3  -5  -6 32899.2 447.049   1
   3  -5  -5 1040.25 160.602   1
   3  -5  -4 526.916 144.720   1
   3  -5  -3 143.771 222.105   1
  -3  -7   2 65123.2 540.493  -2
   3  -5  -2 65123.2 540.493   1
  -3  -7   1 47688.8 565.318  -2
   3  -5  -1 47688.8 565.318   1
  -3  -7   0 3077.44 226.886  -2
   3  -5   0 3077.44 226.886   1
  -3  -7  -1 31847.4 401.766  -2
   3  -5   1 31847.4 401.766   1
   3  -5   2 947.643 133.617   1
   3  -5   3 380.635 129.867   1
   3  -5   4 6840.34 213.814   1
   3  -5   5 283.368 127.573   1
   3  -5   6 2027.69 171.750   1
   3   8   8 9511.60 328.543  -2
  -3   5  -8 9511.60 328.543   1
   3   8   9 15139.3 419.187  -2
  -3   5  -9 15139.3 419.187   1
   3   8  10 1317.91 169.292  -2
  -3   5 -10 1317.91 169.292   1
   3   8  11 4167.15 160.838  -2
  -3   5 -11 4167.15 160.838   1
  -3   5 -12 3457.54 127.887   1
  -3   5 -13 3191.85 139.245   1
  -3   5 -14 10329.8 175.812   1
  -3   5 -15 184.186 96.6868   1
   3   9  16 4496.58 110.341  -2
  -3   5 -16 4496.58 110.341   1
   3   9  17 193.313 93.4640  -2
  -3   5 -17 193.313 93.4640   1
  -3  -4  17 3000.25 190.064  -2
   3  -4 -17 3000.25 190.064   1
  -3  -4  16 2129.16 108.705  -2
   3  -4 -16 2129.16 108.705   1
   3  -4 -15 3103.64 113.946   1
  -3  -4  15 3890.49 299.362  -2
   3  -4 -15 3890.49 299.362   1
   3  -4 -14 2223.02 105.548   1
   3  -4 -13 139.599 88.0699   1
   3  -4 -12 741.530 115.666   1
  -3  -5  12 937.122 242.789  -2
   3  -4 -12 937.122 242.789   1
  -3  -5  11 6197.82 153.247  -2
   3  -4 -11 6197.82 153.247   1
  -3  -5  10 3507.38 165.636  -2
   3  -4 -10 3507.38 165.636   1
  -3  -5   9 8252.88 157.645  -2
   3  -4  -9 8252.88 157.645   1
  -3  -5   8 18763.4 185.214  -2
   3  -4  -8 18763.4 185.214   1
   3  -4  -7 940.347 197.333   1
   3  -4  -6 17911.7 319.947   1
   3  -4  -5-28.2273 127.821   1
   3  -4  -4 3992.45 322.706   1
   3  -4  -3 9678.03 232.945   1
  -3  -6   2 8030.92 238.727  -2
   3  -4  -2 8030.92 238.727   1
  -3  -6   1 9428.65 286.220  -2
   3  -4  -1 9428.65 286.220   1
  -3  -6   0 17145.1 371.999  -2
   3  -4   0 17145.1 371.999   1
  -3  -6  -1 26079.8 369.576  -2
   3  -4   1 26079.8 369.576   1
   3  -4   2 9298.14 223.694   1
   3  -4   3 1390.91 143.635   1
   3  -4   4 4671.83 185.157   1
   3  -4   5 5208.19 198.894   1
   3  -4   6 4071.80 191.055   1
  -3  -7  -7 2430.43 211.705  -2
   3  -4   7 2430.43 211.705   1
  -3  -7  -8 12210.8 433.125  -2
   3  -4   8 12210.8 433.125   1
   3   7   9 6655.28 327.332  -2
  -3   4  -9 6655.28 327.332   1
   3   7  10 7410.15 320.281  -2
  -3   4 -10 7410.15 320.281   1
   3   7  11 16647.5 261.321  -2
  -3   4 -11 16647.5 261.321   1
  -3   4 -12 4090.12 217.215   1
   3   7  12 5195.72 294.993  -2
  -3   4 -12 5195.72 294.993   1
  -3   4 -13-11.2396 116.629   1
  -3   4 -14 902.381 117.991   1
  -3   4 -15 1256.82 112.956   1
   3   8  16 2361.60 112.610  -2
  -3   4 -16 2361.60 112.610   1
   3   8  17 311.811 110.893  -2
  -3   4 -17 311.811 110.893   1
   3   8  18 364.113 112.485  -2
  -3   4 -18 364.113 112.485   1
  -3  -3  17 4641.96 130.941  -2
   3  -3 -17 4641.96 130.941   1
  -3  -3  16 718.630 113.301  -2
   3  -3 -16 718.630 113.301   1
   3  -3 -15 265.318 132.219   1
  -3  -3  15 1353.07 159.817  -2
   3  -3 -15 1353.07 159.817   1
   3  -3 -14 552.608 96.5080   1
   3  -3 -13 107.317 100.968   1
  -3  -4  13 2555.76 333.600  -2
   3  -3 -13 2555.76 333.600   1
   3  -3 -12 11280.2 244.725   1
  -3  -4  12 12335.5 207.752  -2
   3  -3 -12 12335.5 207.752   1
   3  -3 -11 42817.1 512.328   1
  -3  -4  11 40384.3 259.504  -2
   3  -3 -11 40384.3 259.504   1
  -3  -4  10 2069.75 116.083  -2
   3  -3 -10 2069.75 116.083   1
  -3  -4   9 3608.59 109.200  -2
   3  -3  -9 3608.59 109.200   1
  -3  -4   8 4446.92 230.685  -2
   3  -3  -8 4446.92 230.685   1
   3  -3  -7 3421.28 233.286   1
   3  -3  -6 534.714 129.110   1
   3  -3  -5 2661.73 155.074   1
   3  -3  -4 16534.2 484.408   1
   3  -3  -3 255.468 118.279   1
  -3  -5   2 1371.54 173.252  -2
   3  -3  -2 1371.54 173.252   1
  -3  -5   1 11045.9 290.985  -2
   3  -3  -1 11045.9 290.985   1
  -3  -5   0 7751.13 268.779  -2
   3  -3   0 7751.13 268.779   1
  -3  -5  -1 3688.56 207.374  -2
   3  -3   1 3688.56 207.374   1
   3  -3   2 4362.83 180.229   1
   3  -3   3 679.489 129.784   1
   3  -3   4 59523.8 512.365   1
   3  -3   5 3464.15 174.093   1
   3  -3   6 3148.35 179.505   1
  -3  -6  -7 9363.33 273.525  -2
   3  -3   7 9363.33 273.525   1
  -3  -6  -8 833.017 200.549  -2
   3  -3   8 833.017 200.549   1
  -3  -6  -9 559.261 204.207  -2
   3  -3   9 559.261 204.207   1
  -3  -6 -10 18837.9 293.954  -2
   3  -3  10 18837.9 293.954   1
   3  -3  11-205.420 211.824   1
   3   6  11 746.113 168.001  -2
  -3   3 -11 746.113 168.001   1
   3   6  12 12690.8 240.842  -2
  -3   3 -12 12690.8 240.842   1
  -3   3 -13-36.3700 118.029   1
  -3   3 -14 6187.21 163.368   1
  -3   3 -15 6425.53 168.931   1
   3   7  15 7730.85 289.084  -2
  -3   3 -15 7730.85 289.084   1
   3   7  16 595.142 128.650  -2
  -3   3 -16 595.142 128.650   1
   3   7  17 599.616 106.064  -2
  -3   3 -17 599.616 106.064   1
   3   7  18 1963.12 169.085  -2
  -3   3 -18 1963.12 169.085   1
  -3  -2  17 5083.89 150.974  -2
   3  -2 -17 5083.89 150.974   1
  -3  -2  16 2047.47 104.474  -2
   3  -2 -16 2047.47 104.474   1
   3  -2 -15 685.229 146.106   1
  -3  -2  15 11911.1 198.442  -2
   3  -2 -15 11911.1 198.442   1
   3  -2 -14 36176.3 256.198   1
  -3  -2  14 40643.3 670.606  -2
   3  -2 -14 40643.3 670.606   1
   3  -2 -13 9244.34 147.955   1
  -3  -3  13 14407.0 478.944  -2
   3  -2 -13 14407.0 478.944   1
   3  -2 -12 4494.60 247.147   1
  -3  -3  12 21088.0 209.008  -2
   3  -2 -12 21088.0 209.008   1
  -3  -3  11 1071.69 106.619  -2
   3  -2 -11 1071.69 106.619   1
  -3  -3  10 1561.21 107.039  -2
   3  -2 -10 1561.21 107.039   1
  -3  -3   9 1367.75 91.0930  -2
   3  -2  -9 1367.75 91.0930   1
  -3  -3   8 8331.14 350.687  -2
   3  -2  -8 8331.14 350.687   1
   3  -2  -7 3269.18 154.337   1
   3  -2  -6 2075.22 142.798   1
   3  -2  -5 19621.8 287.464   1
   3  -2  -4 2464.46 137.525   1
   3  -2  -3 1194.27 123.421   1
  -3  -4   2 22471.3 312.321  -2
   3  -2  -2 22471.3 312.321   1
  -3  -4   1 30517.0 421.239  -2
   3  -2  -1 30517.0 421.239   1
  -3  -4   0 94057.7 746.155  -2
   3  -2   0 94057.7 746.155   1
  -3  -4  -1 45208.2 461.919  -2
   3  -2   1 45208.2 461.919   1
  -3  -4  -2 10021.8 252.452  -2
   3  -2   2 10021.8 252.452   1
   3  -2   3 23995.2 333.530   1
   3  -2   4 7089.83 215.923   1
   3  -2   5 5622.74 160.273   1
   3  -2   6 3578.51 146.073   1
  -3  -5  -7 18294.2 284.017  -2
   3  -2   7 18294.2 284.017   1
  -3  -5  -8 19715.1 636.189  -2
   3  -2   8 19715.1 636.189   1
  -3  -5  -9 7348.58 495.939  -2
   3  -2   9 7348.58 495.939   1
  -3  -5 -10 2216.96 204.140  -2
   3  -2  10 2216.96 204.140   1
  -3  -5 -11 3942.27 220.644  -2
   3  -2  11 3942.27 220.644   1
   3   5  12 21517.8 281.804  -2
  -3   2 -12 21517.8 281.804   1
  -3   2 -13 956.570 184.039   1
   3   5  13 8719.69 311.682  -2
  -3   2 -13 8719.69 311.682   1
  -3   2 -14 494.023 164.805   1
   3   6  14 3413.33 266.886  -2
  -3   2 -14 3413.33 266.886   1
  -3   2 -15 10103.7 322.881   1
   3   6  15 10548.2 209.361  -2
  -3   2 -15 10548.2 209.361   1
   3   6  16 2714.44 194.397  -2
  -3   2 -16 2714.44 194.397   1
   3   6  17 1924.11 126.866  -2
  -3   2 -17 1924.11 126.866   1
   3   6  18 1450.76 178.221  -2
  -3   2 -18 1450.76 178.221   1
   3   6  19 1910.16 129.756  -2
  -3   2 -19 1910.16 129.756   1
  -3  -1  17 1458.86 109.122  -2
   3  -1 -17 1458.86 109.122   1
  -3  -1  16 2266.33 124.662  -2
   3  -1 -16 2266.33 124.662   1
   3  -1 -15 3502.28 200.922   1
  -3  -1  15 5799.32 170.805  -2
   3  -1 -15 5799.32 170.805   1
   3  -1 -14 204.610 86.8297   1
   3  -1 -13-16.2618 90.8850   1
  -3  -2  13 565.889 298.328  -2
   3  -1 -13 565.889 298.328   1
  -3  -2  12 6689.28 142.180  -2
   3  -1 -12 6689.28 142.180   1
  -3  -2  11 4422.38 129.243  -2
   3  -1 -11 4422.38 129.243   1
  -3  -2  10 2930.58 119.080  -2
   3  -1 -10 2930.58 119.080   1
  -3  -2   9 5161.81 130.101  -2
   3  -1  -9 5161.81 130.101   1
  -3  -2   8 26813.4 483.751  -2
   3  -1  -8 26813.4 483.751   1
   3  -1  -7 6536.63 247.440   1
   3  -1  -6 27.7799 120.327   1
   3  -1  -5 662.166 104.741   1
   3  -1  -4 501.743 104.918   1
   3  -1  -3 94.1117 108.693   1
  -3  -3   2 112335. 590.879  -2
   3  -1  -2 112335. 590.879   1
  -3  -3   1 53673.2 525.050  -2
   3  -1  -1 53673.2 525.050   1
  -3  -3   0 34727.3 465.051  -2
   3  -1   0 34727.3 465.051   1
  -3  -3  -1 124652. 732.574  -2
   3  -1   1 124652. 732.574   1
  -3  -3  -2 14741.7 283.454  -2
   3  -1   2 14741.7 283.454   1
   3  -1   3 4635.42 150.982   1
   3  -1   4 58000.3 401.001   1
   3  -1   5 30606.1 399.144   1
   3  -1   6 3214.57 179.742   1
  -3  -4  -7 3387.75 221.829  -2
   3  -1   7 3387.75 221.829   1
  -3  -4  -8 7027.51 462.942  -2
   3  -1   8 7027.51 462.942   1
  -3  -4  -9 17512.1 698.419  -2
   3  -1   9 17512.1 698.419   1
  -3  -4 -10 9316.77 493.003  -2
   3  -1  10 9316.77 493.003   1
  -3  -4 -11 3230.56 211.588  -2
   3  -1  11 3230.56 211.588   1
   3  -1  12 28140.5 409.240   1
   3   4  12 37657.1 342.378  -2
  -3   1 -12 37657.1 342.378   1
  -3   1 -13 4691.14 167.772   1
   3   4  13 6033.57 280.032  -2
  -3   1 -13 6033.57 280.032   1
  -3   1 -14 10949.4 215.217   1
   3   5  14 13395.2 335.705  -2
  -3   1 -14 13395.2 335.705   1
  -3   1 -15 824.937 181.634   1
   3   5  15 7090.53 196.953  -2
  -3   1 -15 7090.53 196.953   1
   3   5  16 1014.65 185.535  -2
  -3   1 -16 1014.65 185.535   1
   3   5  17 8592.15 143.344  -2
  -3   1 -17 8592.15 143.344   1
   3   5  18 166.870 165.240  -2
  -3   1 -18 166.870 165.240   1
   3   5  19 458.433 121.801  -2
  -3   1 -19 458.433 121.801   1
  -3   0  17 157.135 105.669  -2
   3   0 -17 157.135 105.669   1
  -3   0  16 5609.11 150.005  -2
   3   0 -16 5609.11 150.005   1
   3   0 -15 683.558 166.812   1
  -3   0  15 1122.39 141.273  -2
   3   0 -15 1122.39 141.273   1
   3   0 -14 28784.1 237.669   1
   3   0 -13 2906.65 102.872   1
  -3  -1  12 6775.06 133.474  -2
   3   0 -12 6775.06 133.474   1
  -3  -1  11 5911.38 134.546  -2
   3   0 -11 5911.38 134.546   1
  -3  -1  10 1114.71 95.8337  -2
   3   0 -10 1114.71 95.8337   1
  -3  -1   9 10236.3 297.689  -2
   3   0  -9 10236.3 297.689   1
  -3  -1   8 3073.24 410.657  -2
   3   0  -8 3073.24 410.657   1
   3   0  -7 642.968 140.455   1
  -3  -1   7 12648.8 536.275  -2
   3   0  -7 12648.8 536.275   1
   3   0  -6 16455.4 259.809   1
   3   0  -5 21332.5 274.467   1
   3   0  -4 61187.5 365.841   1
   3   0  -3 51346.0 329.961   1
   3   0  -2 167336. 1253.20   1
  -3  -2   2 217705. 927.117  -2
   3   0  -2 217705. 927.117   1
  -3  -2   1 71681.8 580.727  -2
   3   0  -1 71681.8 580.727   1
  -3  -2   0 36854.0 462.689  -2
   3   0   0 36854.0 462.689   1
  -3  -2  -1 14095.0 283.716  -2
   3   0   1 14095.0 283.716   1
   3   0   2 104270. 775.586   1
  -3  -2  -2 110921. 610.437  -2
   3   0   2 110921. 610.437   1
   3   0   3 2081.12 128.314   1
   3   0   4 52543.5 486.013   1
   3   0   5 2880.69 177.141   1
   3   0   6 1668.64 226.408   1
  -3  -3  -7 252.953 278.194  -2
   3   0   7 252.953 278.194   1
  -3  -3  -8 41537.5 922.510  -2
   3   0   8 41537.5 922.510   1
  -3  -3  -9 2801.92 411.958  -2
   3   0   9 2801.92 411.958   1
  -3  -3 -10 2474.56 371.709  -2
   3   0  10 2474.56 371.709   1
  -3  -3 -11 13879.4 310.614  -2
   3   0  11 13879.4 310.614   1
   3   0  12 133.366 138.156   1
   3   3  12 2895.50 259.222  -2
  -3   0 -12 2895.50 259.222   1
  -3   0 -13 6398.76 189.706   1
   3   3  13 24018.3 379.767  -2
  -3   0 -13 24018.3 379.767   1
  -3   0 -14 34298.2 514.522   1
   3   4  14 34403.8 316.537  -2
  -3   0 -14 34403.8 316.537   1
   3   0  15 110.357 138.611   1
   3   4  15 1278.27 163.970  -2
  -3   0 -15 1278.27 163.970   1
   3   4  16 10819.0 223.454  -2
  -3   0 -16 10819.0 223.454   1
   3   4  18 7392.12 162.734  -2
  -3   0 -18 7392.12 162.734   1
   3   4  19 1939.99 148.118  -2
  -3   0 -19 1939.99 148.118   1
  -3   1  17 609.475 112.151  -2
   3   1 -17 609.475 112.151   1
  -3   1  16 2140.81 149.847  -2
   3   1 -16 2140.81 149.847   1
   3   1 -15 4877.73 235.928   1
  -3   1  15 6870.61 208.672  -2
   3   1 -15 6870.61 208.672   1
   3   1 -14 3078.76 105.983   1
   3   1 -13 1053.51 121.944   1
  -3   0  13 2199.80 221.067  -2
   3   1 -13 2199.80 221.067   1
   3   1 -12 1731.40 192.875   1
  -3   0  12 4489.79 151.056  -2
   3   1 -12 4489.79 151.056   1
  -3   0  11 6849.68 129.694  -2
   3   1 -11 6849.68 129.694   1
  -3   0  10 2251.78 100.809  -2
   3   1 -10 2251.78 100.809   1
  -3   0   9 6935.34 200.315  -2
   3   1  -9 6935.34 200.315   1
  -3   0   8 8361.66 563.876  -2
   3   1  -8 8361.66 563.876   1
   3   1  -7 28217.4 388.942   1
  -3   0   7 27956.8 730.961  -2
   3   1  -7 27956.8 730.961   1
   3   1  -6 188.430 92.2953   1
   3   1  -5 381.032 76.7312   1
   3   1  -4 4319.12 132.557   1
   3   1  -3 8329.97 166.573   1
   3   1  -2 48161.6 596.207   1
  -3  -1   2 74521.5 517.874  -2
   3   1  -2 74521.5 517.874   1
  -3  -1   1 12393.9 251.280  -2
   3   1  -1 12393.9 251.280   1
  -3  -1   0 132797. 726.958  -2
   3   1   0 132797. 726.958   1
  -3  -1  -1 40826.1 238.888  -2
   3   1   1 40826.1 238.888   1
   3   1   2 56088.0 879.536   1
  -3  -1  -2 117622. 541.048  -2
   3   1   2 117622. 541.048   1
   3   1   3 943.481 184.505   1
   3   1   4 451.763 191.821   1
   3   1   5 9948.66 336.329   1
   3   1   6 638.760 202.619   1
  -3  -2  -7 601.008 267.977  -2
   3   1   7 601.008 267.977   1
  -3  -2  -8 10376.8 528.686  -2
   3   1   8 10376.8 528.686   1
  -3  -2  -9 14728.4 676.851  -2
   3   1   9 14728.4 676.851   1
  -3  -2 -10 25509.6 828.252  -2
   3   1  10 25509.6 828.252   1
  -3  -2 -11 8588.37 284.795  -2
   3   1  11 8588.37 284.795   1
  -3  -1 -12 163.980 146.927   1
   3   2  12 819.945 236.988  -2
  -3  -1 -12 819.945 236.988   1
  -3  -1 -13 9053.19 217.160   1
  -3  -1 -14 1255.95 210.482   1
   3   3  14 1326.36 255.872  -2
  -3  -1 -14 1326.36 255.872   1
   3   3  15 6975.75 213.593  -2
  -3  -1 -15 6975.75 213.593   1
  -3  -3 -16 863.658 132.903  -2
   3   1  16 863.658 132.903   1
   3   3  17 1610.52 164.553  -2
  -3  -1 -17 1610.52 164.553   1
   3   3  18 14663.2 320.850  -2
  -3  -1 -18 14663.2 320.850   1
   3   3  19 1366.82 95.7829  -2
  -3  -1 -19 1366.82 95.7829   1
  -3   2  17 8958.93 166.576  -2
   3   2 -17 8958.93 166.576   1
  -3   2  16 2287.59 145.941  -2
   3   2 -16 2287.59 145.941   1
   3   2 -15 21630.2 287.832   1
  -3   2  15 23558.4 361.116  -2
   3   2 -15 23558.4 361.116   1
   3   2 -14 6975.06 143.691   1
   3   2 -13 604.469 116.149   1
  -3   1  13 397.267 201.390  -2
   3   2 -13 397.267 201.390   1
  -3   1  12 12899.8 168.991  -2
   3   2 -12 12899.8 168.991   1
  -3   1  11 3966.58 121.077  -2
   3   2 -11 3966.58 121.077   1
  -3   1  10 2998.98 112.623  -2
   3   2 -10 2998.98 112.623   1
  -3   1   9 3313.63 124.882  -2
   3   2  -9 3313.63 124.882   1
  -3   1   8 15931.2 732.826  -2
   3   2  -8 15931.2 732.826   1
  -3   1   7 4204.75 384.902  -2
   3   2  -7 4204.75 384.902   1
   3   2  -6 1179.20 235.537   1
  -3  -2   5 7388.31 130.377   1
  -3  -2   4 4314.06 169.689   1
  -3  -2   3 10420.6 145.519   1
  -3   0   2 182916. 605.278  -2
   3   2  -2 182916. 605.278   1
  -3   0   1 43827.1 396.355  -2
   3   2  -1 43827.1 396.355   1
  -3   0   0 36402.5 349.270  -2
   3   2   0 36402.5 349.270   1
  -3   0  -1 8492.45 107.807  -2
   3   2   1 8492.45 107.807   1
   3   2   2 3621.21 257.089   1
  -3   0  -2 60845.7 552.389  -2
   3   2   2 60845.7 552.389   1
   3   2   3 28596.0 446.087   1
   3   2   4 5969.59 278.833   1
  -3  -2  -5 3169.75 161.551   1
   3   2   6 10457.7 228.819   1
  -3  -1  -7 396.194 150.765  -2
   3   2   7 396.194 150.765   1
  -3  -1  -8 15572.3 630.499  -2
   3   2   8 15572.3 630.499   1
  -3  -1  -9 11012.3 449.609  -2
   3   2   9 11012.3 449.609   1
  -3  -1 -10 20796.1 758.640  -2
   3   2  10 20796.1 758.640   1
  -3  -1 -11 16137.5 255.780  -2
   3   2  11 16137.5 255.780   1
   3   2  12 1628.19 176.201   1
   3   1  12 1443.94 251.319  -2
  -3  -2 -12 1443.94 251.319   1
  -3  -2 -13 24583.0 475.884   1
   3   1  13 29110.1 459.174  -2
  -3  -2 -13 29110.1 459.174   1
  -3  -2 -14 748.142 207.293   1
   3   2  14 1071.90 240.340  -2
  -3  -2 -14 1071.90 240.340   1
   3   2  15 17053.1 278.039  -2
  -3  -2 -15 17053.1 278.039   1
   3   2  16 1107.33 260.140  -2
  -3  -2 -16 1107.33 260.140   1
   3   2  17 344.763 129.019  -2
  -3  -2 -17 344.763 129.019   1
   3   2  18 983.428 135.579  -2
  -3  -2 -18 983.428 135.579   1
   3   2  19 55.2492 133.582  -2
  -3  -2 -19 55.2492 133.582   1
  -3   3  17 4321.68 125.245  -2
   3   3 -17 4321.68 125.245   1
  -3   3  16 862.068 126.470  -2
   3   3 -16 862.068 126.470   1
   3   3 -15 2375.06 109.271   1
   3   3 -14 1002.88 110.608   1
   3   3 -13 9842.07 189.491   1
  -3   2  13 13841.7 459.081  -2
   3   3 -13 13841.7 459.081   1
  -3   2  12 36807.9 260.379  -2
   3   3 -12 36807.9 260.379   1
  -3   2  11 472.723 112.178  -2
   3   3 -11 472.723 112.178   1
  -3   2  10 1206.92 105.301  -2
   3   3 -10 1206.92 105.301   1
  -3   2   9 1006.99 100.109  -2
   3   3  -9 1006.99 100.109   1
  -3   2   8 5703.72 526.179  -2
   3   3  -8 5703.72 526.179   1
  -3   2   7 4849.68 407.247  -2
   3   3  -7 4849.68 407.247   1
   3   3  -6 12022.7 462.784   1
  -3  -3   5 8699.95 205.810   1
  -3  -3   4 2793.98 146.239   1
  -3  -3   3 2387.17 77.8184   1
  -3  -3   2 4629.73 231.634   1
  -3   1   2 65799.4 319.649  -2
   3   3  -2 65799.4 319.649   1
  -3   1   1 27434.5 249.169  -2
   3   3  -1 27434.5 249.169   1
   3  -1   0 25697.1 268.065  -2
  -3  -3   0 25697.1 268.065   1
   3  -1   1 92391.7 287.651  -2
  -3  -3  -1 92391.7 287.651   1
   3   3   2 106.025 95.5672   1
  -3   1  -2 7262.41 192.339  -2
   3   3   2 7262.41 192.339   1
   3   3   3 20183.5 239.741   1
   3   3   4 1774.86 120.109   1
  -3  -3  -5 24731.6 273.353   1
  -3  -3  -6 32724.0 367.315   1
  -3   0  -7 632.038 142.801  -2
   3   3   7 632.038 142.801   1
  -3   0  -8 75350.3 1289.37  -2
   3   3   8 75350.3 1289.37   1
  -3   0  -9 1695.65 364.900  -2
   3   3   9 1695.65 364.900   1
  -3   0 -10 1272.74 351.357  -2
   3   3  10 1272.74 351.357   1
   3   0  11 24675.0 300.490  -2
  -3  -3 -11 24675.0 300.490   1
  -3  -3 -12 4854.50 221.658   1
   3   0  12 4368.51 277.047  -2
  -3  -3 -12 4368.51 277.047   1
  -3  -3 -13 27963.4 331.754   1
  -3  -3 -14 95.6116 197.645   1
   3   1  14 359.318 240.349  -2
  -3  -3 -14 359.318 240.349   1
   3   1  15 4160.19 316.189  -2
  -3  -3 -15 4160.19 316.189   1
   3   1  16 1399.34 275.624  -2
  -3  -3 -16 1399.34 275.624   1
   3   1  17 1248.97 151.925  -2
  -3  -3 -17 1248.97 151.925   1
   3   1  18 9014.87 243.676  -2
  -3  -3 -18 9014.87 243.676   1
   3   1  19 3363.35 170.209  -2
  -3  -3 -19 3363.35 170.209   1
  -3   4  17 1397.30 145.243  -2
   3   4 -17 1397.30 145.243   1
  -3   4  16 913.607 100.720  -2
   3   4 -16 913.607 100.720   1
   3   4 -15 1298.64 95.5856   1
   3   4 -14 9023.55 145.747   1
   3   4 -13 4769.44 172.764   1
  -3   3  13 4625.77 360.917  -2
   3   4 -13 4625.77 360.917   1
  -3   3  12 7095.20 175.101  -2
   3   4 -12 7095.20 175.101   1
  -3   3  11 18431.9 221.106  -2
   3   4 -11 18431.9 221.106   1
  -3   3  10 2476.25 135.507  -2
   3   4 -10 2476.25 135.507   1
  -3   3   9 1861.48 124.210  -2
   3   4  -9 1861.48 124.210   1
  -3   3   8 1948.32 425.554  -2
   3   4  -8 1948.32 425.554   1
  -3   3   7 1950.46 384.189  -2
   3   4  -7 1950.46 384.189   1
   3   4  -6 1.53088 224.075   1
  -3  -4   5 11761.3 201.876   1
   3   4  -4 87.1566 88.2945   1
  -3  -4   3 3680.97 134.338   1
  -3   2   2 14464.3 230.852  -2
   3   4  -2 14464.3 230.852   1
   3  -2  -1 40909.9 279.364  -2
  -3  -4   1 40909.9 279.364   1
   3  -2   0 62066.6 392.480  -2
  -3  -4   0 62066.6 392.480   1
  -3   2  -1 25212.3 276.174  -2
   3   4   1 25212.3 276.174   1
  -3  -4  -2 747.972 177.887   1
  -3   2  -2 5422.78 137.612  -2
   3   4   2 5422.78 137.612   1
  -3  -4  -3 778.398 80.2659   1
   3   4   4 9635.17 185.475   1
  -3  -4  -5 169.940 94.3832   1
   3   4   6 560.151 94.4026   1
   3  -1   7 3202.52 146.889  -2
  -3  -4  -7 3202.52 146.889   1
  -3   1  -8 5948.83 460.860  -2
   3   4   8 5948.83 460.860   1
  -3   1  -9 31661.5 962.706  -2
   3   4   9 31661.5 962.706   1
  -3   1 -10 7483.11 524.079  -2
   3   4  10 7483.11 524.079   1
  -3   1 -11 6117.70 260.444  -2
   3   4  11 6117.70 260.444   1
   3   4  12 6476.34 247.088   1
   3  -1  12 19228.1 402.937  -2
  -3  -4 -12 19228.1 402.937   1
  -3  -4 -13 111.276 106.560   1
  -3  -4 -14 35.5014 140.255   1
   3   0  15 1901.19 291.885  -2
  -3  -4 -15 1901.19 291.885   1
   3   0  16 7927.23 373.037  -2
  -3  -4 -16 7927.23 373.037   1
   3   0  17 2716.24 286.234  -2
  -3  -4 -17 2716.24 286.234   1
  -3   0 -18 7575.95 233.205  -2
   3   4  18 7575.95 233.205   1
   3   0  19 968.054 112.408  -2
  -3  -4 -19 968.054 112.408   1
   3   5 -16 417.219 89.1398   1
  -3   5  16 3948.39 142.941  -2
   3   5 -16 3948.39 142.941   1
   3   5 -15 27.4650 75.2272   1
   3   5 -14 203.534 79.9354   1
   3   5 -13 3583.90 134.212   1
   3   5 -12 318.169 156.130   1
  -3   4  12 550.993 220.087  -2
   3   5 -12 550.993 220.087   1
  -3   4  11 5457.52 170.224  -2
   3   5 -11 5457.52 170.224   1
  -3   4  10 1841.46 148.527  -2
   3   5 -10 1841.46 148.527   1
  -3   4   9 12778.1 221.733  -2
   3   5  -9 12778.1 221.733   1
  -3   4   8 13598.9 198.830  -2
   3   5  -8 13598.9 198.830   1
  -3   4   7 4405.52 429.779  -2
   3   5  -7 4405.52 429.779   1
   3   5  -6 17701.8 580.072   1
   3   5  -5 23153.5 283.008   1
  -3  -5   4 8488.47 185.732   1
  -3  -5   3 1067.65 107.432   1
   3  -3  -2 2004.01 141.581  -2
  -3  -5   2 2004.01 141.581   1
  -3   3   1 19619.3 320.630  -2
   3   5  -1 19619.3 320.630   1
   3  -3   0 4040.21 180.756  -2
  -3  -5   0 4040.21 180.756   1
   3  -3   1 6199.40 191.887  -2
  -3  -5  -1 6199.40 191.887   1
  -3  -5  -2 879.256 164.301   1
  -3   3  -2 3276.85 195.471  -2
   3   5   2 3276.85 195.471   1
   3   5   3 97.5083 72.6590   1
   3   5   4 50.3332 72.4922   1
   3   5   5 5075.25 150.448   1
   3   5   6 1503.69 109.342   1
   3  -2   7 10483.8 216.495  -2
  -3  -5  -7 10483.8 216.495   1
  -3   2  -8 18075.9 689.963  -2
   3   5   8 18075.9 689.963   1
  -3   2  -9 4633.39 363.545  -2
   3   5   9 4633.39 363.545   1
  -3   2 -10 3565.28 248.860  -2
   3   5  10 3565.28 248.860   1
  -3   2 -11 2235.94 176.853  -2
   3   5  11 2235.94 176.853   1
  -3  -5 -12 2518.77 155.296   1
  -3  -5 -13 10873.9 262.288   1
  -3  -5 -14 1171.02 162.525   1
   3  -1  15 11349.5 395.065  -2
  -3  -5 -15 11349.5 395.065   1
   3  -1  16 1028.15 272.016  -2
  -3  -5 -16 1028.15 272.016   1
   3  -1  17 5148.44 321.205  -2
  -3  -5 -17 5148.44 321.205   1
   3  -1  18 130.493 198.398  -2
  -3  -5 -18 130.493 198.398   1
   3  -1  19 78.2681 97.4382  -2
  -3  -5 -19 78.2681 97.4382   1
   3   6 -16 3623.43 131.058   1
   3   6 -15 125.678 66.2563   1
   3   6 -14 3461.49 97.5386   1
   3   6 -13 886.629 104.697   1
   3   6 -12 3740.68 149.650   1
  -3   5  12 3321.86 373.169  -2
   3   6 -12 3321.86 373.169   1
  -3   5  11 35868.2 336.759  -2
   3   6 -11 35868.2 336.759   1
  -3   5  10 548.315 160.513  -2
   3   6 -10 548.315 160.513   1
  -3   5   9 33857.7 336.890  -2
   3   6  -9 33857.7 336.890   1
  -3   5   8 2557.26 115.600  -2
   3   6  -8 2557.26 115.600   1
  -3   5   7 4512.58 161.894  -2
   3   6  -7 4512.58 161.894   1
   3   6  -6 14016.2 543.540   1
   3   6  -5 2833.87 136.735   1
  -3  -6   4 110.906 98.9118   1
   3   6  -3 6130.11 170.647   1
   3  -4  -2 7860.37 227.750  -2
  -3  -6   2 7860.37 227.750   1
  -3   4   1 15261.6 327.898  -2
   3   6  -1 15261.6 327.898   1
   3  -4   0 15158.0 344.448  -2
  -3  -6   0 15158.0 344.448   1
   3  -4   1 15956.9 274.125  -2
  -3  -6  -1 15956.9 274.125   1
  -3  -6  -2 1832.43 186.519   1
   3   6   3 8755.46 187.475   1
   3   6   4 20922.0 227.387   1
   3   6   5 1083.47 89.1863   1
   3   6   6 44.2276 82.0310   1
  -3   3  -7 17070.4 268.087  -2
   3   6   7 17070.4 268.087   1
  -3   3  -8 1247.12 344.850  -2
   3   6   8 1247.12 344.850   1
  -3   3  -9 556.045 257.317  -2
   3   6   9 556.045 257.317   1
   3  -3  10 8041.25 248.373  -2
  -3  -6 -10 8041.25 248.373   1
   3  -3  11 1387.31 177.088  -2
  -3  -6 -11 1387.31 177.088   1
  -3  -6 -12 44.9857 138.057   1
  -3  -6 -13 387.833 144.368   1
  -3  -6 -14 4754.83 207.178   1
   3  -2  15 4732.70 232.771  -2
  -3  -6 -15 4732.70 232.771   1
   3  -2  16 4230.50 311.752  -2
  -3  -6 -16 4230.50 311.752   1
   3  -2  17 2593.62 175.855  -2
  -3  -6 -17 2593.62 175.855   1
   3  -2  18 1104.72 207.956  -2
  -3  -6 -18 1104.72 207.956   1
   3  -2  19 4207.81 108.594  -2
  -3  -6 -19 4207.81 108.594   1
   3   7 -15-7.12126 78.5843   1
   3   7 -14-7.87627 84.0233   1
   3   7 -13-43.0622 95.5632   1
   3   7 -12 816.657 135.489   1
  -3   6  12 6371.88 403.270  -2
   3   7 -12 6371.88 403.270   1
  -3   6  11 10499.0 322.555  -2
   3   7 -11 10499.0 322.555   1
  -3   6  10 1236.42 158.091  -2
   3   7 -10 1236.42 158.091   1
  -3   6   9 8567.14 361.232  -2
   3   7  -9 8567.14 361.232   1
  -3   6   8 724.782 154.777  -2
   3   7  -8 724.782 154.777   1
   3   7  -7 921.650 165.318   1
  -3   6   7 2089.40 231.487  -2
   3   7  -7 2089.40 231.487   1
   3   7  -6 5364.10 155.423   1
  -3  -7   5 740.387 125.566   1
   3   7  -4 6894.27 192.342   1
   3   7  -3 4410.72 167.668   1
  -3   5   2 32467.6 399.506  -2
   3   7  -2 32467.6 399.506   1
   3  -5  -1 29912.6 467.316  -2
  -3  -7   1 29912.6 467.316   1
   3  -5   0 1908.22 181.220  -2
  -3  -7   0 1908.22 181.220   1
   3  -5   1 58061.5 527.550  -2
  -3  -7  -1 58061.5 527.550   1
  -3  -7  -2 542.868 172.896   1
  -3  -7  -3 10514.2 323.780   1
   3   7   4 2247.90 140.881   1
   3   7   5 13846.1 210.935   1
   3   7   6 8757.92 169.023   1
  -3   4  -7 3412.81 150.780  -2
   3   7   7 3412.81 150.780   1
  -3   4  -8 5711.16 283.496  -2
   3   7   8 5711.16 283.496   1
  -3   4  -9 6806.51 212.879  -2
   3   7   9 6806.51 212.879   1
  -3   4 -10 4956.94 189.053  -2
   3   7  10 4956.94 189.053   1
   3  -4  11 14744.0 322.867  -2
  -3  -7 -11 14744.0 322.867   1
  -3  -7 -12 1097.47 158.983   1
  -3  -7 -13 9601.13 256.314   1
  -3  -7 -14 201.763 138.827   1
  -3  -7 -15 853.592 207.124   1
   3  -3  15 4318.91 313.419  -2
  -3  -7 -15 4318.91 313.419   1
   3  -3  16 708.114 240.152  -2
  -3  -7 -16 708.114 240.152   1
   3  -3  17 490.260 141.780  -2
  -3  -7 -17 490.260 141.780   1
   3  -3  18 3983.09 231.388  -2
  -3  -7 -18 3983.09 231.388   1
   3   8 -15 1873.87 127.631   1
   3   8 -14 147.851 67.8380   1
   3   8 -13 348.754 84.8447   1
   3   8 -12 967.070 105.495   1
  -3   7  11 7329.19 194.264  -2
   3   8 -11 7329.19 194.264   1
  -3   7  10 4367.52 197.031  -2
   3   8 -10 4367.52 197.031   1
  -3   7   9 3892.75 229.365  -2
   3   8  -9 3892.75 229.365   1
  -3   7   8 7474.14 214.956  -2
   3   8  -8 7474.14 214.956   1
   3   8  -7 3919.41 166.552   1
   3   8  -6 2886.68 137.188   1
   3   8  -5 1644.78 150.815   1
   3   8  -4 29009.2 269.018   1
   3   8  -3 1111.40 152.135   1
  -3   6   2 12805.8 299.614  -2
   3   8  -2 12805.8 299.614   1
   3  -6  -1 12568.3 343.367  -2
  -3  -8   1 12568.3 343.367   1
   3  -6   0 7379.73 293.958  -2
  -3  -8   0 7379.73 293.958   1
   3  -6   1 15008.9 438.626  -2
  -3  -8  -1 15008.9 438.626   1
  -3  -8  -2 42901.3 631.446   1
  -3  -8  -3 5521.80 283.739   1
  -3  -8  -4 508.174 184.864   1
   3   8   5 2671.01 161.700   1
   3   8   6 2614.76 166.963   1
  -3  -8  -7 13709.4 392.800   1
   3  -5   7 12582.4 251.853  -2
  -3  -8  -7 12582.4 251.853   1
   3  -5   8 6810.48 206.109  -2
  -3  -8  -8 6810.48 206.109   1
  -3   5  -9 18671.4 324.056  -2
   3   8   9 18671.4 324.056   1
   3   8  10 1682.31 329.054   1
   3  -5  10 1515.81 213.681  -2
  -3  -8 -10 1515.81 213.681   1
   3  -5  11 5664.41 254.440  -2
  -3  -8 -11 5664.41 254.440   1
  -3  -8 -12 3.68811 146.696   1
  -3  -8 -13 26.0189 133.324   1
  -3  -8 -14 1868.50 159.909   1
  -3  -8 -15 36.0846 126.471   1
   3  -4  16 1937.77 239.213  -2
  -3  -8 -16 1937.77 239.213   1
   3  -4  17 666.568 199.856  -2
  -3  -8 -17 666.568 199.856   1
   3  -4  18 282.252 144.666  -2
  -3  -8 -18 282.252 144.666   1
   3   9 -14 6835.53 131.461   1
   3   9 -13-41.9940 104.341   1
   3   9 -12 291.141 123.645   1
  -3   8  11 2417.48 211.330  -2
   3   9 -11 2417.48 211.330   1
  -3   8  10 9991.78 333.887  -2
   3   9 -10 9991.78 333.887   1
  -3   8   9 9101.73 281.060  -2
   3   9  -9 9101.73 281.060   1
  -3   8   8 1964.31 162.982  -2
   3   9  -8 1964.31 162.982   1
   3   9  -7 17950.9 270.996   1
   3   9  -6 12361.5 305.463   1
   3   9  -5 1444.71 158.504   1
   3   9  -4 6516.32 159.507   1
  -3  -9   3 1409.99 119.837   1
   3   9  -2 556.172 215.556   1
   3  -7  -2 892.927 165.003  -2
  -3  -9   2 892.927 165.003   1
   3  -7  -1 3069.36 236.227  -2
  -3  -9   1 3069.36 236.227   1
   3  -7   0 1084.37 293.535  -2
  -3  -9   0 1084.37 293.535   1
   3  -7   1 1378.20 272.979  -2
  -3  -9  -1 1378.20 272.979   1
  -3  -9  -2 905.307 221.948   1
  -3  -9  -3 3.73433 191.577   1
  -3  -9  -4 22420.4 529.327   1
  -3  -9  -5 20633.7 254.119   1
  -3  -9  -6 18232.5 327.673   1
   3  -6   7 1297.51 149.922  -2
  -3  -9  -7 1297.51 149.922   1
   3  -6   8 21616.6 348.991  -2
  -3  -9  -8 21616.6 348.991   1
   3  -6   9 19116.8 452.553  -2
  -3  -9  -9 19116.8 452.553   1
   3  -6  10 13266.5 337.480  -2
  -3  -9 -10 13266.5 337.480   1
  -3  -9 -11 5287.19 319.767   1
   3  -6  11 6331.85 347.459  -2
  -3  -9 -11 6331.85 347.459   1
  -3  -9 -12 14597.4 299.084   1
  -3  -9 -13 2811.10 172.216   1
  -3  -9 -14 4273.29 186.583   1
  -3  -9 -15 1952.44 141.918   1
   3  -5  16 7956.24 279.671  -2
  -3  -9 -16 7956.24 279.671   1
   3  -5  17 230.707 109.948  -2
  -3  -9 -17 230.707 109.948   1
   3  10 -13 1598.11 67.0291   1
   3  10 -12 4108.03 145.150   1
   3  10 -11-46.0827 151.253   1
  -3   9  11 1474.15 289.406  -2
   3  10 -11 1474.15 289.406   1
  -3   9  10 2924.66 217.701  -2
   3  10 -10 2924.66 217.701   1
  -3   9   9 1822.57 178.659  -2
   3  10  -9 1822.57 178.659   1
  -3   9   8 2049.03 175.982  -2
   3  10  -8 2049.03 175.982   1
   3  10  -7-100.321 158.270   1
   3  10  -6 1828.48 192.553   1
   3  10  -5 5712.02 238.894   1
   3  10  -4 2423.12 198.999   1
   3  10  -3 6265.13 141.945   1
  -3 -10   2 15.3020 203.997   1
  -3   8   2 7789.00 182.102  -2
   3  10  -2 7789.00 182.102   1
  -3   8   1 961.120 135.794  -2
   3  10  -1 961.120 135.794   1
   3  -8   0 15380.6 312.205  -2
  -3 -10   0 15380.6 312.205   1
   3  -8   1 30794.7 335.976  -2
  -3 -10  -1 30794.7 335.976   1
  -3 -10  -2-44.0696 111.348   1
   3  10   3 27088.1 295.196   1
   3  10   4 9646.18 229.611   1
  -3 -10  -5 26026.6 407.142   1
  -3 -10  -6 3392.82 199.508   1
   3  -7   7 8390.04 412.968  -2
  -3 -10  -7 8390.04 412.968   1
   3  -7   8 19321.4 416.565  -2
  -3 -10  -8 19321.4 416.565   1
   3  -7   9 1052.74 194.021  -2
  -3 -10  -9 1052.74 194.021   1
   3  -7  10 168.519 190.657  -2
  -3 -10 -10 168.519 190.657   1
  -3 -10 -11 60.5614 139.253   1
  -3 -10 -12 307.824 138.058   1
  -3 -10 -13 2362.95 159.397   1
  -3 -10 -14 1915.20 144.440   1
  -3 -10 -15 1507.53 122.233   1
  -3 -10 -16 188.057 116.951   1
   3  11 -12 1636.51 74.1028   1
   3  11 -11 1629.20 78.1956   1
  -3  10  10 1868.77 148.389  -2
   3  11 -10 1868.77 148.389   1
  -3  10   9 3947.36 167.010  -2
   3  11  -9 3947.36 167.010   1
  -3  10   8 177.461 131.044  -2
   3  11  -8 177.461 131.044   1
   3  11  -7 501.569 123.795   1
   3  11  -6 16086.0 230.124   1
   3  11  -5 17475.2 239.516   1
   3  11  -4 70.0928 112.628   1
   3  11  -3 29529.1 301.212   1
   3  11  -2 256.666 201.263   1
  -3   9   2 146.721 186.700  -2
   3  11  -2 146.721 186.700   1
  -3   9   1 8114.92 279.833  -2
   3  11  -1 8114.92 279.833   1
  -3   9   0 1302.73 202.261  -2
   3  11   0 1302.73 202.261   1
  -3   9  -1 13610.4 298.214  -2
   3  11   1 13610.4 298.214   1
   3  11   2 19164.9 302.766   1
   3  11   3 89.5780 133.016   1
   3  11   4 1505.16 127.477   1
  -3 -11  -5 15272.8 467.140   1
  -3 -11  -6 12213.5 426.619   1
  -3 -11  -7 5961.66 297.847   1
   3  -8   7 8900.79 417.682  -2
  -3 -11  -7 8900.79 417.682   1
   3  -8   8 3671.09 241.949  -2
  -3 -11  -8 3671.09 241.949   1
   3  -8   9 2023.07 223.693  -2
  -3 -11  -9 2023.07 223.693   1
   3  -8  10 1857.75 200.412  -2
  -3 -11 -10 1857.75 200.412   1
  -3 -11 -11 44.8272 127.533   1
  -3 -11 -12 578.420 131.554   1
  -3 -11 -13 737.622 125.790   1
  -3 -11 -14 2076.15 130.098   1
  -3 -11 -15 4600.75 127.817   1
   3  12 -11 3068.36 169.864   1
  -3  11  10 392.662 97.8841  -2
   3  12 -10 392.662 97.8841   1
  -3  11   9 1419.11 111.914  -2
   3  12  -9 1419.11 111.914   1
  -3  11   8 1518.41 119.462  -2
   3  12  -8 1518.41 119.462   1
   3  12  -7 1875.57 113.316   1
   3  12  -6 9798.63 200.748   1
   3  12  -5 6675.67 186.892   1
   3  12  -4 31.2825 121.256   1
   3  12  -3 30783.4 350.305   1
   3  12  -2 2035.76 155.318   1
  -3  10   1 925.278 180.119  -2
   3  12  -1 925.278 180.119   1
  -3  10   0 14497.9 358.829  -2
   3  12   0 14497.9 358.829   1
  -3  10  -1 466.797 175.441  -2
   3  12   1 466.797 175.441   1
   3  12   2 7186.88 208.459   1
   3  12   3 634.840 130.433   1
  -3 -12  -4 229.921 149.169   1
  -3 -12  -5 11543.0 425.791   1
  -3 -12  -6 523.158 235.828   1
  -3 -12  -7-1.55099 134.160   1
   3  -9   8 597.095 185.170  -2
  -3 -12  -8 597.095 185.170   1
   3  -9   9 2281.64 213.622  -2
  -3 -12  -9 2281.64 213.622   1
   3  -9  10 7919.91 241.643  -2
  -3 -12 -10 7919.91 241.643   1
  -3 -12 -11 7.36519 111.178   1
  -3 -12 -12 736.891 115.198   1
  -3 -12 -13 3052.62 130.061   1
  -3 -12 -14 3286.44 110.528   1
  -3  12  10 6431.17 228.921  -2
   3  13 -10 6431.17 228.921   1
  -3  12   9 280.713 200.100  -2
   3  13  -9 280.713 200.100   1
   3  13  -8 985.647 118.939   1
   3  13  -7 63.6459 121.198   1
   3  13  -6 390.033 141.110   1
   3  13  -5 4.33914 200.327   1
   3  13  -4 304.965 222.990   1
   3  13  -3 352.992 237.682   1
   3  13  -2 671.555 243.109   1
  -3  11   1 2825.03 377.483  -2
   3  13  -1 2825.03 377.483   1
  -3  11   0 4741.71 437.453  -2
   3  13   0 4741.71 437.453   1
  -3  11  -1 479.905 299.500  -2
   3  13   1 479.905 299.500   1
   3  13   2 130.656 154.951   1
   3  13   3 1216.67 164.093   1
  -3 -13  -4 1732.52 163.786   1
  -3 -13  -5 1688.89 149.875   1
  -3 -13  -6 243.043 124.454   1
  -3 -13  -7 4549.29 179.060   1
   3 -10   8 8245.85 244.656  -2
  -3 -13  -8 8245.85 244.656   1
   3 -10   9 1679.63 177.810  -2
  -3 -13  -9 1679.63 177.810   1
   3 -10  10 4156.74 148.710  -2
  -3 -13 -10 4156.74 148.710   1
  -3 -13 -11 881.892 105.218   1
  -3 -13 -12 950.717 169.406   1
  -3 -13 -13 64.6024 127.531   1
   3  14  -8 353.028 122.782   1
   3  14  -7 2987.12 128.314   1
   3  14  -6 1268.69 125.701   1
   3  14  -5 217.337 122.762   1
   3  14  -4 1259.10 142.400   1
   3  14  -3-9.23906 138.244   1
   3  14  -2 20.7417 205.856   1
  -3  12   1 930.483 292.290  -2
   3  14  -1 930.483 292.290   1
  -3  12   0 601.914 294.250  -2
   3  14   0 601.914 294.250   1
  -3 -14  -1 5214.70 286.194   1
  -3  12  -1 6706.91 368.861  -2
   3  14   1 6706.91 368.861   1
  -3 -14  -2 1232.99 156.090   1
  -3 -14  -3 3440.51 179.632   1
  -3 -14  -4 3432.01 175.875   1
  -3 -14  -5 1388.48 213.187   1
  -3 -14  -6 567.460 192.151   1
  -3 -14  -7 27.0692 177.852   1
   3 -11   8 1502.54 260.947  -2
  -3 -14  -8 1502.54 260.947   1
   3 -11   9 1241.83 245.778  -2
  -3 -14  -9 1241.83 245.778   1
  -3 -14 -10 189.514 129.443   1
   3 -11  10 2095.79 229.858  -2
  -3 -14 -10 2095.79 229.858   1
  -3 -14 -11 8790.81 244.977   1
  -3 -14 -12 2265.69 139.434   1
  -3 -15   6 1758.30 83.9755   1
   3  15  -5 1860.27 98.2046   1
   3  15  -4 2367.99 123.938   1
   3  15  -3 97.5759 81.5242   1
  -3 -15   2-53.5109 108.033   1
   3 -13  -1 37.7723 149.045  -2
  -3 -15   1 37.7723 149.045   1
  -3  13   0 268.935 143.090  -2
   3  15   0 268.935 143.090   1
  -3 -15  -1 233.726 122.397   1
  -3 -15  -2 11.7333 112.895   1
  -3 -15  -3-35.7220 107.346   1
  -3 -15  -4 2035.62 201.661   1
  -3 -15  -5 101.023 151.513   1
  -3 -15  -6 1167.16 177.111   1
   3  15   7 132.491 98.6436   1
   3 -12   8 207.862 188.275  -2
  -3 -15  -8 207.862 188.275   1
   3 -12   9 261.617 171.135  -2
  -3 -15  -9 261.617 171.135   1
  -3 -15 -10 1019.91 119.977   1
   3  16  -3 21.9011 61.8707   1
  -3 -16   2 1703.23 91.3012   1
  -3  14   1 1282.46 97.8406  -2
   3  16  -1 1282.46 97.8406   1
   3 -14   0 424.428 114.168  -2
  -3 -16   0 424.428 114.168   1
  -3 -16  -1-105.625 85.8731   1
  -3 -16  -2-43.4486 80.6578   1
  -3 -16  -3 1630.09 148.261   1
  -3 -16  -4 1012.06 135.445   1
  -3 -16  -5 2086.16 109.099   1
  -3 -16  -6 2933.99 153.261   1
  -3 -16  -7 788.739 108.656   1
  -4  13   3 3328.40 124.953   1
  -4  13   2 1943.82 129.831   1
  -4  13   1 1460.82 130.315   1
  -4  13   0 39.8373 107.755   1
  -4  13  -1 201.564 105.778   1
   4  16   2 1925.82 113.449  -2
  -4  13  -2 1925.82 113.449   1
   4  16   3 1198.85 161.894  -2
  -4  13  -3 1198.85 161.894   1
   4 -12  -7 7168.15 183.759   1
  -4 -14   6 3651.65 152.137  -2
   4 -12  -6 3651.65 152.137   1
  -4  12   5 5268.58 165.353   1
  -4 -14   5 6215.93 227.231  -2
   4 -12  -5 6215.93 227.231   1
   4 -12  -4 155.076 92.1121   1
  -4  12   3 2498.42 99.9071   1
   4 -12  -2-52.8110 70.7101   1
  -4  12   1 4381.63 121.028   1
  -4  12   0 639.067 117.911   1
  -4  12  -1 2167.52 132.647   1
  -4 -15  -2 1300.29 151.275  -2
   4 -12   2 1300.29 151.275   1
   4  15   3 244.607 102.975  -2
  -4  12  -3 244.607 102.975   1
  -4  12  -4 144.472 83.8881   1
  -4  12  -5 2.43457 63.3838   1
  -4  12  -6 38.2575 105.029   1
  -4  12  -7 2162.12 125.496   1
   4 -11  -9 392.040 125.933   1
   4 -11  -8 304.940 98.3372   1
  -4 -13   7 234.249 146.865  -2
   4 -11  -7 234.249 146.865   1
  -4 -13   6 434.739 114.907  -2
   4 -11  -6 434.739 114.907   1
   4 -11  -5 552.765 117.557   1
  -4 -13   5 1040.21 154.875  -2
   4 -11  -5 1040.21 154.875   1
   4 -11  -4 254.062 96.2528   1
   4 -11  -3 175.411 102.289   1
   4 -11  -2 419.368 125.535   1
   4 -11  -1 8849.82 217.485   1
   4 -11   0 1736.70 142.524   1
  -4  11  -1 1379.80 134.695   1
  -4 -14  -2 3727.42 199.524  -2
   4 -11   2 3727.42 199.524   1
   4  14   3 2473.98 191.656  -2
  -4  11  -3 2473.98 191.656   1
   4 -11   4 23.7764 159.900   1
   4  14   4 16.7158 223.106  -2
  -4  11  -4 16.7158 223.106   1
  -4  11  -5 285.857 88.8212   1
  -4  11  -6 248.605 92.1954   1
  -4  11  -7-5.24408 139.936   1
  -4  11  -8 913.137 140.589   1
  -4  11  -9 1776.34 88.1160   1
   4 -10 -10 950.314 159.854   1
   4 -10  -9 162.759 81.1684   1
   4 -10  -8 1312.52 141.370   1
  -4 -12   7 2050.04 191.811  -2
   4 -10  -7 2050.04 191.811   1
  -4 -12   6 891.601 148.215  -2
   4 -10  -6 891.601 148.215   1
  -4 -12   5 5959.57 191.152  -2
   4 -10  -5 5959.57 191.152   1
   4 -10  -4 11822.1 209.059   1
   4 -10  -3 1251.91 159.232   1
   4 -10  -2 577.514 148.256   1
   4 -10  -1-16.1298 223.940   1
   4 -10   0 4520.85 277.808   1
   4 -10   1 2273.86 254.226   1
  -4 -13  -2 12096.7 470.907  -2
   4 -10   2 12096.7 470.907   1
   4  13   3 4121.11 234.225  -2
  -4  10  -3 4121.11 234.225   1
   4  13   4 1879.38 189.521  -2
  -4  10  -4 1879.38 189.521   1
   4 -10   5 889.464 136.048   1
  -4  10  -6 112.078 117.844   1
   4 -10   7 106.654 106.931   1
  -4  10  -8 409.350 165.479   1
  -4  10  -9 1136.77 163.082   1
  -4  10 -10 2556.31 164.006   1
   4  14  11 1777.87 116.349  -2
  -4  10 -11 1777.87 116.349   1
   4  -9 -12 242.860 129.261   1
   4  -9 -11 49.5003 99.1502   1
   4  -9 -10 804.841 101.004   1
   4  -9  -9 207.570 103.837   1
   4  -9  -8 3378.57 168.492   1
  -4 -11   8 4511.74 229.207  -2
   4  -9  -8 4511.74 229.207   1
  -4 -11   7 5.42102 140.637  -2
   4  -9  -7 5.42102 140.637   1
  -4 -11   6 6114.81 227.827  -2
   4  -9  -6 6114.81 227.827   1
  -4 -11   5 841.717 161.681  -2
   4  -9  -5 841.717 161.681   1
   4  -9  -4 573.034 151.995   1
   4  -9  -3 185.011 152.297   1
   4  -9  -2 211.095 234.412   1
   4  -9  -1 7788.38 355.415   1
   4  -9   0 2794.93 276.183   1
   4  -9   1 16753.6 456.186   1
  -4 -12  -2 3551.80 368.448  -2
   4  -9   2 3551.80 368.448   1
  -4 -12  -3 7783.77 446.749  -2
   4  -9   3 7783.77 446.749   1
  -4 -12  -4 5110.99 343.611  -2
   4  -9   4 5110.99 343.611   1
   4  -9   5 1027.11 228.025   1
   4  -9   6 1687.74 153.776   1
   4  -9   7-58.8135 120.789   1
  -4   9  -8 62.3230 180.323   1
  -4   9  -9 2457.38 205.455   1
  -4   9 -10 17910.3 341.996   1
   4  13  11 421.302 180.640  -2
  -4   9 -11 421.302 180.640   1
   4  13  12 249.032 109.834  -2
  -4   9 -12 249.032 109.834   1
  -4   9 -13 602.044 102.779   1
   4  -8 -13 389.631 83.1977   1
   4  -8 -12 23.9791 108.080   1
   4  -8 -11 1800.59 144.963   1
   4  -8 -10 4255.11 126.637   1
   4  -8  -9 13273.9 188.681   1
   4  -8  -8 3540.17 235.088   1
  -4 -10   8 3379.71 184.951  -2
   4  -8  -8 3379.71 184.951   1
  -4 -10   7 3189.85 165.643  -2
   4  -8  -7 3189.85 165.643   1
  -4 -10   6 200.966 154.047  -2
   4  -8  -6 200.966 154.047   1
  -4 -10   5 985.598 175.263  -2
   4  -8  -5 985.598 175.263   1
   4  -8  -4 2775.69 187.432   1
   4  -8  -3-22.4339 148.548   1
   4  -8  -2 684.640 240.376   1
   4  -8  -1 5445.19 313.824   1
   4  -8   0 206.928 246.222   1
  -4 -11  -1 2351.32 364.124  -2
   4  -8   1 2351.32 364.124   1
  -4 -11  -2 6079.28 421.300  -2
   4  -8   2 6079.28 421.300   1
  -4 -11  -3 74994.8 1095.07  -2
   4  -8   3 74994.8 1095.07   1
  -4 -11  -4 2898.58 336.049  -2
   4  -8   4 2898.58 336.049   1
   4  -8   5 2707.16 274.841   1
   4  -8   6 5064.50 283.580   1
   4  -8   7 3810.67 109.002   1
  -4   8  -8 9639.23 140.466   1
  -4   8  -9 3373.08 106.938   1
  -4   8 -10 3340.87 101.842   1
   4  12  11 10013.3 338.942  -2
  -4   8 -11 10013.3 338.942   1
   4  12  12 118.246 179.672  -2
  -4   8 -12 118.246 179.672   1
   4  12  13 1049.89 117.851  -2
  -4   8 -13 1049.89 117.851   1
  -4   8 -14 993.331 115.471   1
  -4  -8  14 1699.78 120.113  -2
   4  -7 -14 1699.78 120.113   1
   4  -7 -13 502.580 106.399   1
   4  -7 -12 3189.00 161.884   1
   4  -7 -11 4.50122 109.118   1
   4  -7 -10-12.1078 102.018   1
   4  -7  -9 2538.94 119.095   1
  -4  -9   8 11485.9 213.500  -2
   4  -7  -8 11485.9 213.500   1
  -4  -9   7 1390.26 161.343  -2
   4  -7  -7 1390.26 161.343   1
  -4  -9   6 521.545 139.796  -2
   4  -7  -6 521.545 139.796   1
  -4  -9   5 12322.1 333.086  -2
   4  -7  -5 12322.1 333.086   1
   4  -7  -4 2172.85 184.037   1
   4  -7  -3 824.075 132.568   1
   4  -7  -2 24.2632 163.043   1
   4  -7  -1 1437.07 175.155   1
   4  -7   0 1879.69 171.946   1
   4  -7   1 355.036 340.782   1
  -4 -10  -1 892.615 178.094  -2
   4  -7   1 892.615 178.094   1
  -4 -10  -2 7690.11 241.263  -2
   4  -7   2 7690.11 241.263   1
  -4 -10  -3 6050.96 289.148  -2
   4  -7   3 6050.96 289.148   1
  -4 -10  -4 3849.96 357.447  -2
   4  -7   4 3849.96 357.447   1
   4  -7   5 11848.4 380.025   1
   4  -7   6 3879.66 117.054   1
   4  -7   7 468.024 90.2248   1
  -4   7  -8 261.735 101.724   1
  -4   7  -9 5082.43 128.296   1
  -4   7 -10 2423.45 160.647   1
   4  11  10 3202.15 180.551  -2
  -4   7 -10 3202.15 180.551   1
   4  11  11 3118.75 136.943  -2
  -4   7 -11 3118.75 136.943   1
   4  11  12 4915.05 149.014  -2
  -4   7 -12 4915.05 149.014   1
   4  11  13 3429.18 136.526  -2
  -4   7 -13 3429.18 136.526   1
  -4   7 -14 102.487 138.367   1
  -4   7 -15 3715.77 145.434   1
  -4  -7  14 390.895 139.441  -2
   4  -6 -14 390.895 139.441   1
   4  -6 -13 83.3844 121.159   1
   4  -6 -12 848.594 120.849   1
   4  -6 -11 152.488 122.321   1
   4  -6 -10 17898.8 233.664   1
   4  -6  -9 1362.78 114.883   1
  -4  -8   8 3768.92 181.559  -2
   4  -6  -8 3768.92 181.559   1
  -4  -8   7 1367.57 167.738  -2
   4  -6  -7 1367.57 167.738   1
  -4  -8   6 3794.22 193.864  -2
   4  -6  -6 3794.22 193.864   1
  -4  -8   5 30275.6 358.248  -2
   4  -6  -5 30275.6 358.248   1
   4  -6  -4 12123.2 203.314   1
  -4  -8   4 11622.4 288.310  -2
   4  -6  -4 11622.4 288.310   1
   4  -6  -3 10685.0 195.217   1
   4  -6  -2 7172.53 199.138   1
   4  -6  -1 238.037 102.979   1
   4  -6   0 11.1055 98.9903   1
  -4  -9  -1 1921.96 165.323  -2
   4  -6   1 1921.96 165.323   1
  -4  -9  -2 10518.7 245.153  -2
   4  -6   2 10518.7 245.153   1
  -4  -9  -3 5533.77 206.416  -2
   4  -6   3 5533.77 206.416   1
  -4  -9  -4 5551.89 187.298  -2
   4  -6   4 5551.89 187.298   1
   4  -6   5 1324.99 146.763   1
   4  -6   6 15758.5 232.282   1
  -4   6  -7 941.595 127.763   1
  -4   6  -8 1537.38 123.481   1
  -4   6  -9 3103.92 137.858   1
   4  10  10 1386.47 137.217  -2
  -4   6 -10 1386.47 137.217   1
   4  10  11 5871.47 170.540  -2
  -4   6 -11 5871.47 170.540   1
   4  10  12 8156.06 183.910  -2
  -4   6 -12 8156.06 183.910   1
   4  10  13 1717.04 118.653  -2
  -4   6 -13 1717.04 118.653   1
  -4   6 -14 328.952 159.885   1
   4  10  14 449.595 145.129  -2
  -4   6 -14 449.595 145.129   1
  -4   6 -15 85.8427 70.7070   1
  -4  -6  15 2192.49 191.923  -2
   4  -5 -15 2192.49 191.923   1
  -4  -6  14 627.521 165.380  -2
   4  -5 -14 627.521 165.380   1
   4  -5 -13 1587.49 165.359   1
  -4  -6  13 2234.80 197.354  -2
   4  -5 -13 2234.80 197.354   1
   4  -5 -12 1754.49 110.653   1
   4  -5 -11 108.947 103.887   1
   4  -5 -10 2013.76 110.838   1
   4  -5  -9 148.709 127.632   1
  -4  -7   9-43.4504 298.130  -2
   4  -5  -9-43.4504 298.130   1
  -4  -7   8 12486.3 215.378  -2
   4  -5  -8 12486.3 215.378   1
  -4  -7   7 3628.71 197.593  -2
   4  -5  -7 3628.71 197.593   1
  -4  -7   6 24582.7 314.869  -2
   4  -5  -6 24582.7 314.869   1
  -4  -7   5 4220.10 167.376  -2
   4  -5  -5 4220.10 167.376   1
   4  -5  -4 45038.2 436.065   1
  -4  -7   4 46666.0 391.759  -2
   4  -5  -4 46666.0 391.759   1
   4  -5  -3 324.484 120.033   1
   4  -5  -2 28955.5 272.416   1
   4  -5  -1 4179.56 225.242   1
   4  -5   0 2465.59 206.163   1
  -4  -8  -1 2602.69 251.638  -2
   4  -5   1 2602.69 251.638   1
  -4  -8  -2-25.5968 207.064  -2
   4  -5   2-25.5968 207.064   1
  -4  -8  -3 5545.65 235.535  -2
   4  -5   3 5545.65 235.535   1
  -4  -8  -4 10644.1 248.391  -2
   4  -5   4 10644.1 248.391   1
   4  -5   5 1321.95 228.065   1
  -4  -8  -5 6511.39 278.480  -2
   4  -5   5 6511.39 278.480   1
   4  -5   6 3349.26 124.022   1
   4  -5   7 1600.63 142.514   1
  -4   5  -8 806.765 172.461   1
  -4   5  -9 3021.48 201.708   1
   4   9  10 17363.1 258.832  -2
  -4   5 -10 17363.1 258.832   1
   4   9  11 125.280 131.107  -2
  -4   5 -11 125.280 131.107   1
   4   9  12 956.907 132.496  -2
  -4   5 -12 956.907 132.496   1
   4   9  13 899.292 148.040  -2
  -4   5 -13 899.292 148.040   1
   4   9  14 2430.61 144.847  -2
  -4   5 -14 2430.61 144.847   1
  -4   5 -15 296.636 85.4765   1
  -4   5 -16 1033.47 57.7181   1
  -4  -5  15 191.760 184.711  -2
   4  -4 -15 191.760 184.711   1
  -4  -5  14 10039.6 275.260  -2
   4  -4 -14 10039.6 275.260   1
  -4  -5  13 448.061 128.956  -2
   4  -4 -13 448.061 128.956   1
   4  -4 -12 71.9197 100.990   1
   4  -4 -11 825.841 117.092   1
   4  -4 -10 4415.89 137.054   1
   4  -4  -9 3174.81 141.621   1
  -4  -6   9 3275.47 206.930  -2
   4  -4  -9 3275.47 206.930   1
  -4  -6   8 580.267 143.319  -2
   4  -4  -8 580.267 143.319   1
  -4  -6   7 7928.86 207.840  -2
   4  -4  -7 7928.86 207.840   1
  -4  -6   6 4409.52 172.909  -2
   4  -4  -6 4409.52 172.909   1
  -4  -6   5 1740.24 181.776  -2
   4  -4  -5 1740.24 181.776   1
  -4  -6   4 3908.52 413.976  -2
   4  -4  -4 3908.52 413.976   1
   4  -4  -3 29717.3 420.736   1
   4  -4  -2 2951.65 193.480   1
   4  -4  -1 18666.3 347.952   1
   4  -4   0 94.5830 152.141   1
  -4  -7  -1 1135.23 209.408  -2
   4  -4   1 1135.23 209.408   1
  -4  -7  -2 2643.65 247.986  -2
   4  -4   2 2643.65 247.986   1
  -4  -7  -3 13228.4 395.168  -2
   4  -4   3 13228.4 395.168   1
  -4  -7  -4 7532.08 301.781  -2
   4  -4   4 7532.08 301.781   1
   4  -4   5 425.561 187.471   1
  -4  -7  -5 627.631 314.329  -2
   4  -4   5 627.631 314.329   1
  -4   4  -6 19293.4 245.928   1
  -4   4  -7 440.822 122.202   1
   4  -4   8 3187.27 159.733   1
  -4   4  -9 1116.02 182.261   1
   4   8  10 3157.35 270.461  -2
  -4   4 -10 3157.35 270.461   1
   4   8  11 16409.5 251.362  -2
  -4   4 -11 16409.5 251.362   1
   4   8  12 5294.30 218.750  -2
  -4   4 -12 5294.30 218.750   1
   4   8  13 132.001 150.950  -2
  -4   4 -13 132.001 150.950   1
   4   8  14 14192.0 218.194  -2
  -4   4 -14 14192.0 218.194   1
  -4   4 -15 609.839 80.2372   1
  -4   4 -16 92.1581 71.5178   1
  -4   4 -17 2128.23 107.350   1
  -4  -4  16 5364.55 218.748  -2
   4  -3 -16 5364.55 218.748   1
  -4  -4  15 4278.40 149.277  -2
   4  -3 -15 4278.40 149.277   1
  -4  -4  14 1556.89 128.053  -2
   4  -3 -14 1556.89 128.053   1
  -4  -4  13 15130.5 176.042  -2
   4  -3 -13 15130.5 176.042   1
   4  -3 -12 10956.4 162.501   1
  -4  -4  12 11365.0 431.110  -2
   4  -3 -12 11365.0 431.110   1
   4  -3 -11 10235.1 128.250   1
   4  -3 -10 6227.23 106.773   1
   4  -3  -9 720.322 105.202   1
  -4  -5   9 1081.68 122.373  -2
   4  -3  -9 1081.68 122.373   1
  -4  -5   8 2617.17 114.775  -2
   4  -3  -8 2617.17 114.775   1
  -4  -5   7 29912.3 265.886  -2
   4  -3  -7 29912.3 265.886   1
  -4  -5   6 9858.05 193.216  -2
   4  -3  -6 9858.05 193.216   1
  -4  -5   5 5215.01 264.313  -2
   4  -3  -5 5215.01 264.313   1
  -4  -5   4 94.0568 317.652  -2
   4  -3  -4 94.0568 317.652   1
   4  -3  -3 6.49927 138.912   1
   4  -3  -2 3004.32 193.856   1
   4  -3  -1 2988.54 186.117   1
   4  -3   0 10264.4 260.705   1
  -4  -6  -1 5023.75 251.885  -2
   4  -3   1 5023.75 251.885   1
  -4  -6  -2 12724.7 379.833  -2
   4  -3   2 12724.7 379.833   1
  -4  -6  -3 14931.7 412.407  -2
   4  -3   3 14931.7 412.407   1
  -4  -6  -4 7617.03 293.652  -2
   4  -3   4 7617.03 293.652   1
   4  -3   5 10767.1 359.422   1
  -4  -6  -5 13322.8 586.264  -2
   4  -3   5 13322.8 586.264   1
   4  -3   6 18816.7 359.235   1
   4  -3   7 1302.13 122.513   1
   4  -3   8 18396.1 238.882   1
   4  -3   9 11182.8 199.652   1
   4   7  10 2972.39 265.750  -2
  -4   3 -10 2972.39 265.750   1
   4   7  11 151.273 244.487  -2
  -4   3 -11 151.273 244.487   1
   4   7  12 5624.25 229.217  -2
  -4   3 -12 5624.25 229.217   1
   4   7  13 8301.24 228.911  -2
  -4   3 -13 8301.24 228.911   1
   4   7  14 1516.67 161.042  -2
  -4   3 -14 1516.67 161.042   1
  -4   3 -15 6016.89 155.413   1
   4   7  15 6542.87 230.345  -2
  -4   3 -15 6542.87 230.345   1
  -4   3 -16 1063.98 117.979   1
  -4   3 -17 5362.89 95.6105   1
  -4  -3  16 2934.47 113.999  -2
   4  -2 -16 2934.47 113.999   1
  -4  -3  15 4669.18 173.761  -2
   4  -2 -15 4669.18 173.761   1
  -4  -3  14 48.5748 122.600  -2
   4  -2 -14 48.5748 122.600   1
  -4  -3  13 6919.64 131.628  -2
   4  -2 -13 6919.64 131.628   1
   4  -2 -12 3930.87 119.543   1
  -4  -3  12 4292.12 176.891  -2
   4  -2 -12 4292.12 176.891   1
   4  -2 -11 8001.47 115.497   1
   4  -2 -10 219.514 78.0757   1
  -4  -4  10 102.293 294.935  -2
   4  -2 -10 102.293 294.935   1
   4  -2  -9 24960.4 437.235   1
  -4  -4   9 26838.1 203.405  -2
   4  -2  -9 26838.1 203.405   1
  -4  -4   8 27926.3 172.685  -2
   4  -2  -8 27926.3 172.685   1
  -4  -4   7 4137.43 108.006  -2
   4  -2  -7 4137.43 108.006   1
  -4  -4   6 6356.53 201.287  -2
   4  -2  -6 6356.53 201.287   1
  -4  -4   5 15307.6 344.686  -2
   4  -2  -5 15307.6 344.686   1
   4  -2  -4 3731.25 224.388   1
  -4  -4   4 34222.4 769.487  -2
   4  -2  -4 34222.4 769.487   1
   4  -2  -3-43.9305 136.057   1
   4  -2  -2 2915.38 180.266   1
   4  -2  -1 5276.94 207.348   1
   4  -2   0 4970.85 200.233   1
  -4  -5  -1 6303.15 261.956  -2
   4  -2   1 6303.15 261.956   1
  -4  -5  -2 40278.7 595.097  -2
   4  -2   2 40278.7 595.097   1
  -4  -5  -3 31105.6 549.655  -2
   4  -2   3 31105.6 549.655   1
  -4  -5  -4 9644.20 317.024  -2
   4  -2   4 9644.20 317.024   1
   4  -2   5 321.418 193.675   1
  -4  -5  -5 638.633 334.757  -2
   4  -2   5 638.633 334.757   1
   4  -2   6-38.2910 146.835   1
   4  -2   7 27863.1 430.182   1
   4  -2   8 4764.07 180.192   1
   4  -2   9 3142.71 204.506   1
   4   6   9 4215.47 281.176  -2
  -4   2  -9 4215.47 281.176   1
  -4  -6 -10 3311.81 188.075  -2
   4  -2  10 3311.81 188.075   1
   4   6  11 188.264 181.349  -2
  -4   2 -11 188.264 181.349   1
  -4  -6 -12 454.434 199.575  -2
   4  -2  12 454.434 199.575   1
   4   6  13 7922.65 236.933  -2
  -4   2 -13 7922.65 236.933   1
   4   6  14 6132.96 204.532  -2
  -4   2 -14 6132.96 204.532   1
   4   6  15 1106.87 150.900  -2
  -4   2 -15 1106.87 150.900   1
  -4   2 -16 1051.69 94.7041   1
  -4   2 -17 1147.04 80.6605   1
  -4   2 -18 721.276 99.5848   1
  -4  -2  16 433.670 130.631  -2
   4  -1 -16 433.670 130.631   1
  -4  -2  15 1427.79 114.844  -2
   4  -1 -15 1427.79 114.844   1
  -4  -2  14 12528.9 212.444  -2
   4  -1 -14 12528.9 212.444   1
  -4  -2  13 16025.6 160.030  -2
   4  -1 -13 16025.6 160.030   1
   4  -1 -12 2657.70 126.681   1
  -4  -2  12 3185.52 154.274  -2
   4  -1 -12 3185.52 154.274   1
   4  -1 -11 287.591 79.8630   1
  -4  -2  11 443.165 307.765  -2
   4  -1 -11 443.165 307.765   1
   4  -1 -10 935.426 89.7803   1
  -4  -3  10 1279.58 226.538  -2
   4  -1 -10 1279.58 226.538   1
   4  -1  -9 114.104 188.534   1
  -4  -3   9 5084.24 131.373  -2
   4  -1  -9 5084.24 131.373   1
  -4  -3   8 158.032 84.8672  -2
   4  -1  -8 158.032 84.8672   1
  -4  -3   7 13718.1 159.571  -2
   4  -1  -7 13718.1 159.571   1
  -4  -3   6 1997.56 265.754  -2
   4  -1  -6 1997.56 265.754   1
  -4  -3   5 11582.1 347.787  -2
   4  -1  -5 11582.1 347.787   1
  -4  -3   4 5279.44 263.260  -2
   4  -1  -4 5279.44 263.260   1
   4  -1  -3 54929.0 485.201   1
   4  -1  -2 36188.0 402.563   1
   4  -1  -1 18952.4 303.070   1
   4  -1   0 24529.8 415.005   1
  -4  -4   0 29419.9 710.982  -2
   4  -1   0 29419.9 710.982   1
  -4  -4  -1 85158.3 685.647  -2
   4  -1   1 85158.3 685.647   1
  -4  -4  -2 41265.2 592.139  -2
   4  -1   2 41265.2 592.139   1
  -4  -4  -3 20347.5 456.874  -2
   4  -1   3 20347.5 456.874   1
  -4  -4  -4 1732.19 223.460  -2
   4  -1   4 1732.19 223.460   1
  -4  -4  -5 16836.9 356.334  -2
   4  -1   5 16836.9 356.334   1
   4  -1   6 221.384 118.342   1
   4  -1   7 641.788 159.914   1
   4  -1   8 16.5016 147.994   1
   4  -1   9 3761.24 177.739   1
   4   5   9 4514.92 269.332  -2
  -4   1  -9 4514.92 269.332   1
  -4  -5 -10 3018.98 170.696  -2
   4  -1  10 3018.98 170.696   1
   4   5  11 656.361 208.576  -2
  -4   1 -11 656.361 208.576   1
  -4  -5 -12 853.646 201.399  -2
   4  -1  12 853.646 201.399   1
   4   5  13 12426.5 243.712  -2
  -4   1 -13 12426.5 243.712   1
  -4  -5 -14 4915.04 176.855  -2
   4  -1  14 4915.04 176.855   1
   4   5  15 20197.2 252.506  -2
  -4   1 -15 20197.2 252.506   1
  -4   1 -16 2087.72 153.623   1
   4   5  16 2300.26 204.011  -2
  -4   1 -16 2300.26 204.011   1
  -4   1 -17 77.5671 93.0585   1
   4   6  18 3321.16 154.125  -2
  -4   1 -18 3321.16 154.125   1
  -4  -1  16 3027.35 121.727  -2
   4   0 -16 3027.35 121.727   1
  -4  -1  15 65.1086 95.6419  -2
   4   0 -15 65.1086 95.6419   1
  -4  -1  14 10366.0 182.060  -2
   4   0 -14 10366.0 182.060   1
  -4  -1  13 2597.40 139.022  -2
   4   0 -13 2597.40 139.022   1
   4   0 -12 8524.34 167.641   1
  -4  -1  12 11177.3 196.190  -2
   4   0 -12 11177.3 196.190   1
   4   0 -11 1933.44 85.8518   1
   4   0 -10 4209.68 104.671   1
  -4  -2  10 10417.6 458.701  -2
   4   0 -10 10417.6 458.701   1
   4   0  -9 518.824 236.227   1
  -4  -2   9 6164.43 133.323  -2
   4   0  -9 6164.43 133.323   1
  -4  -2   8 6856.61 130.469  -2
   4   0  -8 6856.61 130.469   1
  -4  -2   7 10807.1 168.038  -2
   4   0  -7 10807.1 168.038   1
  -4  -2   6 19253.4 493.078  -2
   4   0  -6 19253.4 493.078   1
  -4  -2   5 5488.92 255.702  -2
   4   0  -5 5488.92 255.702   1
   4   0  -4 45862.2 498.250   1
   4   0  -3 13939.9 297.652   1
   4   0  -2 649.327 151.588   1
   4   0  -1 6357.07 191.439   1
   4   0   0 168817. 820.952   1
  -4  -3  -1 89224.3 677.304  -2
   4   0   1 89224.3 677.304   1
  -4  -3  -2 467.953 181.946  -2
   4   0   2 467.953 181.946   1
  -4  -3  -3 33481.4 562.597  -2
   4   0   3 33481.4 562.597   1
  -4  -3  -4 4804.80 228.058  -2
   4   0   4 4804.80 228.058   1
  -4  -3  -5 11083.8 276.915  -2
   4   0   5 11083.8 276.915   1
   4   0   6 430.875 148.272   1
   4   0   7 383.870 228.989   1
   4   0   8 992.134 232.247   1
   4   0   9 5211.92 237.333   1
   4   4   9 5005.49 280.775  -2
  -4   0  -9 5005.49 280.775   1
  -4  -4 -10 27495.2 355.018  -2
   4   0  10 27495.2 355.018   1
  -4  -4 -11 4288.89 236.771  -2
   4   0  11 4288.89 236.771   1
  -4  -4 -12 35716.5 528.980  -2
   4   0  12 35716.5 528.980   1
  -4  -4 -13 4970.55 196.030  -2
   4   0  13 4970.55 196.030   1
  -4  -4 -14 855.598 152.184  -2
   4   0  14 855.598 152.184   1
   4   0  15 15621.1 372.635   1
   4   4  15 21511.4 262.700  -2
  -4   0 -15 21511.4 262.700   1
  -4   0 -16 965.797 140.782   1
   4   5  17 3384.28 164.405  -2
  -4   0 -17 3384.28 164.405   1
   4   5  18 7140.00 188.342  -2
  -4   0 -18 7140.00 188.342   1
  -4   0  16 5613.96 148.389  -2
   4   1 -16 5613.96 148.389   1
  -4   0  15 292.222 129.033  -2
   4   1 -15 292.222 129.033   1
  -4   0  14 7304.63 164.657  -2
   4   1 -14 7304.63 164.657   1
  -4   0  13 6447.08 147.801  -2
   4   1 -13 6447.08 147.801   1
   4   1 -12 4808.37 163.769   1
  -4   0  12 9179.86 212.382  -2
   4   1 -12 9179.86 212.382   1
   4   1 -11 2041.43 86.4008   1
   4   1 -10 4165.16 117.594   1
  -4  -1  10 5975.00 202.793  -2
   4   1 -10 5975.00 202.793   1
   4   1  -9 9481.88 357.055   1
  -4  -1   9 14057.5 152.929  -2
   4   1  -9 14057.5 152.929   1
  -4  -1   8 6919.65 124.561  -2
   4   1  -8 6919.65 124.561   1
  -4  -1   7 29567.3 256.710  -2
   4   1  -7 29567.3 256.710   1
  -4  -1   6 347.194 254.033  -2
   4   1  -6 347.194 254.033   1
  -4  -1   5 3818.49 162.851  -2
   4   1  -5 3818.49 162.851   1
   4   1  -4 17611.8 301.797   1
  -4  -1   4 25279.3 627.580  -2
   4   1  -4 25279.3 627.580   1
   4   1  -3 10273.7 209.306   1
   4   1  -2 3993.84 180.440   1
   4   1  -1 21061.5 344.770   1
   4   1   0 174660. 977.382   1
  -4  -2  -1 8689.41 318.096  -2
   4   1   1 8689.41 318.096   1
  -4  -2  -2 48046.3 746.898  -2
   4   1   2 48046.3 746.898   1
  -4  -2  -3 16279.4 507.009  -2
   4   1   3 16279.4 507.009   1
  -4  -2  -4 6908.09 245.437  -2
   4   1   4 6908.09 245.437   1
  -4  -2  -5 1788.79 264.075  -2
   4   1   5 1788.79 264.075   1
   4   1   6 5.90107 198.326   1
   4   1   7 12409.9 291.197   1
   4   1   8 295.559 229.286   1
  -4  -3  -9 9675.78 473.910  -2
   4   1   9 9675.78 473.910   1
   4   3  10 13075.2 346.768  -2
  -4  -1 -10 13075.2 346.768   1
  -4  -3 -11 11952.8 376.412  -2
   4   1  11 11952.8 376.412   1
   4   3  12 10030.4 431.701  -2
  -4  -1 -12 10030.4 431.701   1
  -4  -3 -13 26987.5 347.846  -2
   4   1  13 26987.5 347.846   1
  -4  -1 -14 268.922 167.163   1
   4   3  14 952.359 146.168  -2
  -4  -1 -14 952.359 146.168   1
  -4  -1 -15 9582.63 282.606   1
  -4  -3 -15 12947.0 267.991  -2
   4   1  15 12947.0 267.991   1
   4   1  16 2243.03 141.247   1
   4   3  16 3762.07 212.294  -2
  -4  -1 -16 3762.07 212.294   1
   4   1  17 1516.34 194.261   1
   4   4  17 2387.75 165.438  -2
  -4  -1 -17 2387.75 165.438   1
   4   4  18 808.453 149.225  -2
  -4  -1 -18 808.453 149.225   1
  -4   1  16 227.828 97.2048  -2
   4   2 -16 227.828 97.2048   1
  -4   1  15 952.124 137.505  -2
   4   2 -15 952.124 137.505   1
  -4   1  14 5767.48 171.141  -2
   4   2 -14 5767.48 171.141   1
  -4   1  13 7572.33 168.041  -2
   4   2 -13 7572.33 168.041   1
   4   2 -12 1521.33 111.347   1
  -4   1  12 2878.73 206.405  -2
   4   2 -12 2878.73 206.405   1
   4   2 -11 471.095 80.3915   1
   4   2 -10 13422.7 164.226   1
  -4   0  10 16733.2 312.893  -2
   4   2 -10 16733.2 312.893   1
  -4   0   9 12620.9 148.334  -2
   4   2  -9 12620.9 148.334   1
  -4   0   8 3390.77 109.063  -2
   4   2  -8 3390.77 109.063   1
  -4   0   7 16660.2 205.414  -2
   4   2  -7 16660.2 205.414   1
  -4   0   6 16800.8 744.649  -2
   4   2  -6 16800.8 744.649   1
  -4   0   5 6481.97 295.507  -2
   4   2  -5 6481.97 295.507   1
  -4  -2   4 8286.18 319.239   1
  -4   0   4 29747.4 672.501  -2
   4   2  -4 29747.4 672.501   1
  -4  -2   3 5158.87 133.613   1
   4   2  -2-31.7484 112.319   1
   4   2  -1 9980.17 193.664   1
   4   2   0 64980.1 576.898   1
  -4  -1  -1 14230.9 366.578  -2
   4   2   1 14230.9 366.578   1
  -4  -1  -2 81223.8 964.346  -2
   4   2   2 81223.8 964.346   1
  -4  -1  -3 11966.2 307.684  -2
   4   2   3 11966.2 307.684   1
  -4  -1  -4 5581.21 308.833  -2
   4   2   4 5581.21 308.833   1
  -4  -1  -5 642.888 171.396  -2
   4   2   5 642.888 171.396   1
   4   2   6 6059.69 218.053   1
  -4  -2  -7 4445.94 197.516   1
   4   2   8 17147.1 533.980   1
   4   2   9 14224.3 507.364   1
   4   2  10 11482.0 338.177  -2
  -4  -2 -10 11482.0 338.177   1
   4   2  11 6806.79 237.154  -2
  -4  -2 -11 6806.79 237.154   1
   4   2  12 1967.93 205.677  -2
  -4  -2 -12 1967.93 205.677   1
   4   2  13 4527.93 229.040  -2
  -4  -2 -13 4527.93 229.040   1
   4   2  14 3088.67 196.481  -2
  -4  -2 -14 3088.67 196.481   1
  -4  -2 -15 14602.5 342.064   1
  -4  -2 -15 22714.8 321.074  -2
   4   2  15 22714.8 321.074   1
   4   2  16 203.117 124.878   1
   4   2  16 621.447 183.822  -2
  -4  -2 -16 621.447 183.822   1
   4   2  17 123.426 103.052   1
   4   3  17 757.880 148.393  -2
  -4  -2 -17 757.880 148.393   1
   4   3  18 814.075 144.122  -2
  -4  -2 -18 814.075 144.122   1
  -4   2  16 1336.51 104.290  -2
   4   3 -16 1336.51 104.290   1
  -4   2  15 5995.54 181.130  -2
   4   3 -15 5995.54 181.130   1
  -4   2  14 143.480 113.945  -2
   4   3 -14 143.480 113.945   1
  -4   2  13 15099.5 200.785  -2
   4   3 -13 15099.5 200.785   1
   4   3 -12 314.609 116.690   1
  -4   2  12 2420.23 197.165  -2
   4   3 -12 2420.23 197.165   1
   4   3 -11 13.9425 77.4516   1
   4   3 -10 505.506 84.9074   1
  -4   1  10 721.756 344.146  -2
   4   3 -10 721.756 344.146   1
   4   3  -9 10658.6 330.297   1
  -4   1   9 10386.9 162.686  -2
   4   3  -9 10386.9 162.686   1
  -4   1   8 109.722 109.211  -2
   4   3  -8 109.722 109.211   1
  -4   1   7 29791.4 267.802  -2
   4   3  -7 29791.4 267.802   1
  -4   1   6 3611.30 455.152  -2
   4   3  -6 3611.30 455.152   1
   4  -1  -5 6283.03 277.910  -2
  -4  -3   5 6283.03 277.910   1
   4  -1  -4 3164.32 209.461  -2
  -4  -3   4 3164.32 209.461   1
  -4  -3   3 3536.50 179.003   1
   4   3  -2 1491.16 93.1305   1
  -4  -3   1 6694.42 139.100   1
  -4  -3   0 18745.4 259.995   1
   4   0   1 59121.3 484.071  -2
  -4  -3  -1 59121.3 484.071   1
   4   0   2 564.394 162.706  -2
  -4  -3  -2 564.394 162.706   1
   4   0   3 47289.0 470.225  -2
  -4  -3  -3 47289.0 470.225   1
  -4   0  -4 2553.86 196.860  -2
   4   3   4 2553.86 196.860   1
   4   0   5 9712.79 265.770  -2
  -4  -3  -5 9712.79 265.770   1
  -4  -3  -6 39796.2 460.134   1
   4   3   7 15388.5 306.402   1
   4   3   8 42.7222 235.945   1
   4   3   9 10874.9 469.880   1
  -4  -1 -10 8948.01 282.731  -2
   4   3  10 8948.01 282.731   1
  -4  -1 -11 22292.2 369.084  -2
   4   3  11 22292.2 369.084   1
   4   1  12 5354.42 258.547  -2
  -4  -3 -12 5354.42 258.547   1
   4   1  13 14482.6 326.682  -2
  -4  -3 -13 14482.6 326.682   1
   4   1  14 896.629 174.138  -2
  -4  -3 -14 896.629 174.138   1
  -4  -3 -15 3691.56 234.293   1
   4   1  15 9965.01 303.706  -2
  -4  -3 -15 9965.01 303.706   1
  -4  -3 -16 2084.30 110.064   1
  -4  -3 -17 364.074 86.6541   1
   4   2  18 746.878 128.517  -2
  -4  -3 -18 746.878 128.517   1
  -4   3  16 7743.86 207.889  -2
   4   4 -16 7743.86 207.889   1
  -4   3  15 7573.22 143.246  -2
   4   4 -15 7573.22 143.246   1
  -4   3  14 3083.53 136.421  -2
   4   4 -14 3083.53 136.421   1
  -4   3  13 7682.26 157.166  -2
   4   4 -13 7682.26 157.166   1
   4   4 -12 305.501 107.727   1
  -4   3  12 4736.23 372.528  -2
   4   4 -12 4736.23 372.528   1
   4   4 -11 1373.78 111.510   1
   4   4 -10 443.901 101.202   1
  -4   2  10 557.264 344.629  -2
   4   4 -10 557.264 344.629   1
  -4   2   9 13588.9 174.236  -2
   4   4  -9 13588.9 174.236   1
  -4   2   8 16357.4 197.122  -2
   4   4  -8 16357.4 197.122   1
  -4   2   7 8660.33 159.870  -2
   4   4  -7 8660.33 159.870   1
  -4   2   6 13031.4 292.955  -2
   4   4  -6 13031.4 292.955   1
   4  -2  -5 7763.03 282.936  -2
  -4  -4   5 7763.03 282.936   1
   4  -2  -4 73421.0 612.287  -2
  -4  -4   4 73421.0 612.287   1
   4   4  -3 2586.24 163.647   1
  -4  -4   2 1882.05 145.526   1
   4   4  -1 707.007 101.144   1
   4   4   0 17246.1 237.970   1
  -4   1   0 28655.1 682.269  -2
   4   4   0 28655.1 682.269   1
  -4   1  -1 42487.4 363.135  -2
   4   4   1 42487.4 363.135   1
  -4   1  -2 25639.6 374.570  -2
   4   4   2 25639.6 374.570   1
   4  -1   3 13027.8 406.316  -2
  -4  -4  -3 13027.8 406.316   1
  -4   1  -4 1804.49 119.908  -2
   4   4   4 1804.49 119.908   1
  -4   1  -5 16105.3 316.101  -2
   4   4   5 16105.3 316.101   1
   4   4   6 6648.19 222.733   1
   4   4   7 2390.37 171.226   1
   4   4   8 7799.69 401.623   1
  -4  -4  -9 717.974 175.019   1
  -4   0  -9 3934.32 432.164  -2
   4   4   9 3934.32 432.164   1
   4   0  10 15141.9 356.993  -2
  -4  -4 -10 15141.9 356.993   1
  -4   0 -11 2718.73 255.016  -2
   4   4  11 2718.73 255.016   1
   4   0  12 25442.8 448.774  -2
  -4  -4 -12 25442.8 448.774   1
   4   0  13 2992.91 219.810  -2
  -4  -4 -13 2992.91 219.810   1
   4   0  14 589.755 170.621  -2
  -4  -4 -14 589.755 170.621   1
  -4  -4 -15 715.534 196.622   1
   4   0  15 9373.79 286.727  -2
  -4  -4 -15 9373.79 286.727   1
   4   4  16 531.798 95.4170   1
   4   4  17 288.157 121.619   1
  -4  -1 -18 1990.52 140.034  -2
   4   4  18 1990.52 140.034   1
  -4   4  15 400.498 158.548  -2
   4   5 -15 400.498 158.548   1
  -4   4  14 6357.10 145.872  -2
   4   5 -14 6357.10 145.872   1
   4   5 -13 885.206 143.865   1
  -4   4  13 859.942 140.199  -2
   4   5 -13 859.942 140.199   1
   4   5 -12 446.783 90.0497   1
   4   5 -11 25097.8 234.149   1
   4   5 -10 9002.72 178.287   1
  -4   3  10 9982.42 478.706  -2
   4   5 -10 9982.42 478.706   1
   4   5  -9 714.199 130.516   1
  -4   3   9 537.331 226.844  -2
   4   5  -9 537.331 226.844   1
  -4   3   8 4824.61 147.566  -2
   4   5  -8 4824.61 147.566   1
  -4   3   7 63171.2 385.753  -2
   4   5  -7 63171.2 385.753   1
  -4   3   6 20344.6 231.351  -2
   4   5  -6 20344.6 231.351   1
   4  -3  -5 3143.45 211.977  -2
  -4  -5   5 3143.45 211.977   1
   4  -3  -4 965.375 171.917  -2
  -4  -5   4 965.375 171.917   1
  -4  -5   3 34913.8 380.128   1
  -4  -5   2 4488.09 165.363   1
   4   5  -1 44989.9 408.999   1
  -4  -5   0 42173.2 636.363   1
  -4   2   0 48828.4 902.863  -2
   4   5   0 48828.4 902.863   1
  -4   2  -1 7333.64 277.770  -2
   4   5   1 7333.64 277.770   1
  -4   2  -2 21425.2 341.573  -2
   4   5   2 21425.2 341.573   1
  -4   2  -3 15772.0 292.002  -2
   4   5   3 15772.0 292.002   1
  -4   2  -4 4553.50 178.835  -2
   4   5   4 4553.50 178.835   1
   4  -2   5 1324.73 139.677  -2
  -4  -5  -5 1324.73 139.677   1
   4   5   6 366.781 85.6724   1
   4   5   7 375.211 122.033   1
   4   5   8 8711.26 424.365   1
   4   5   9 1746.82 159.773   1
  -4   1 -10 3004.34 234.802  -2
   4   5  10 3004.34 234.802   1
   4  -1  11 615.421 266.310  -2
  -4  -5 -11 615.421 266.310   1
   4  -1  12 1742.78 210.310  -2
  -4  -5 -12 1742.78 210.310   1
   4  -1  13 8070.53 277.109  -2
  -4  -5 -13 8070.53 277.109   1
   4  -1  14 2196.92 188.336  -2
  -4  -5 -14 2196.92 188.336   1
  -4  -5 -15 944.092 199.606   1
   4  -1  15 8703.37 263.776  -2
  -4  -5 -15 8703.37 263.776   1
  -4  -5 -16 18.2255 166.848   1
   4   5  17 867.559 128.269   1
  -4   0 -18 6533.94 168.868  -2
   4   5  18 6533.94 168.868   1
  -4   5  15 984.901 135.352  -2
   4   6 -15 984.901 135.352   1
  -4   5  14 320.258 121.869  -2
   4   6 -14 320.258 121.869   1
   4   6 -13 1660.07 105.559   1
  -4   5  13 2257.29 182.514  -2
   4   6 -13 2257.29 182.514   1
   4   6 -12 56.2231 80.2579   1
   4   6 -11 1265.04 97.6943   1
   4   6 -10 875.571 102.133   1
   4   6  -9-1.19775 140.791   1
  -4   4   9 1469.27 205.509  -2
   4   6  -9 1469.27 205.509   1
  -4   4   8 466.908 124.547  -2
   4   6  -8 466.908 124.547   1
  -4   4   7 14632.1 208.052  -2
   4   6  -7 14632.1 208.052   1
  -4   4   6 5490.75 148.973  -2
   4   6  -6 5490.75 148.973   1
  -4   4   5 2059.92 110.587  -2
   4   6  -5 2059.92 110.587   1
   4  -4  -4 6641.87 217.499  -2
  -4  -6   4 6641.87 217.499   1
   4   6  -3 82.7311 112.833   1
  -4  -6   2 7673.25 206.691   1
  -4  -6   1 7040.01 242.269   1
  -4  -6   0 5220.99 274.590   1
  -4   3   0 9889.44 508.590  -2
   4   6   0 9889.44 508.590   1
   4  -3   1 2621.51 226.709  -2
  -4  -6  -1 2621.51 226.709   1
   4  -3   2 7407.21 329.688  -2
  -4  -6  -2 7407.21 329.688   1
   4  -3   3 14555.4 437.745  -2
  -4  -6  -3 14555.4 437.745   1
   4  -3   4 3278.80 168.244  -2
  -4  -6  -4 3278.80 168.244   1
  -4  -6  -5 1792.56 203.482   1
  -4   3  -5 7101.90 241.687  -2
   4   6   5 7101.90 241.687   1
   4   6   6 455.224 112.710   1
   4   6   7 1158.45 105.103   1
   4   6   8 656.705 113.418   1
   4   6   9 2384.61 186.133   1
  -4   2 -10 4501.55 258.626  -2
   4   6  10 4501.55 258.626   1
   4  -2  11 537.076 264.914  -2
  -4  -6 -11 537.076 264.914   1
   4  -2  12 222.953 183.716  -2
  -4  -6 -12 222.953 183.716   1
   4  -2  13 8174.15 270.383  -2
  -4  -6 -13 8174.15 270.383   1
   4  -2  14 2200.15 178.723  -2
  -4  -6 -14 2200.15 178.723   1
  -4  -6 -15 500.264 188.747   1
  -4  -6 -16 5345.79 245.351   1
   4   6  17 269.278 117.591   1
   4  -1  18 2574.38 138.263  -2
  -4  -6 -18 2574.38 138.263   1
  -4   6  14 640.879 99.8112  -2
   4   7 -14 640.879 99.8112   1
   4   7 -13 390.280 97.4054   1
  -4   6  13 164.082 212.869  -2
   4   7 -13 164.082 212.869   1
   4   7 -12-38.3251 93.3704   1
   4   7 -11 12589.3 158.635   1
   4   7 -10 151.431 84.1353   1
   4   7  -9 247.161 95.2987   1
  -4   5   9 334.828 222.830  -2
   4   7  -9 334.828 222.830   1
  -4   5   8 7854.99 162.588  -2
   4   7  -8 7854.99 162.588   1
  -4   5   7 7206.60 167.708  -2
   4   7  -7 7206.60 167.708   1
  -4   5   6 26861.7 260.914  -2
   4   7  -6 26861.7 260.914   1
  -4   5   5 2312.40 155.047  -2
   4   7  -5 2312.40 155.047   1
  -4   5   4 18785.2 226.293  -2
   4   7  -4 18785.2 226.293   1
  -4  -7   3 1212.39 122.154   1
   4   7  -2 914.542 155.440   1
   4   7  -1 4674.82 221.334   1
  -4  -7   0 4747.23 225.568   1
   4  -4   1 1246.35 200.878  -2
  -4  -7  -1 1246.35 200.878   1
   4  -4   2 2703.71 252.647  -2
  -4  -7  -2 2703.71 252.647   1
   4  -4   3 6933.75 336.736  -2
  -4  -7  -3 6933.75 336.736   1
   4  -4   4 6266.00 289.819  -2
  -4  -7  -4 6266.00 289.819   1
  -4  -7  -5 239.345 180.046   1
  -4   4  -5 697.131 190.444  -2
   4   7   5 697.131 190.444   1
   4   7   6 387.343 116.714   1
   4   7   7-44.5803 98.0850   1
   4   7   8 1456.53 210.838   1
  -4  -7  -9 2468.78 237.292   1
  -4   3  -9 7062.55 357.034  -2
   4   7   9 7062.55 357.034   1
   4  -3  10 1264.77 265.377  -2
  -4  -7 -10 1264.77 265.377   1
   4  -3  11 9.11665 224.901  -2
  -4  -7 -11 9.11665 224.901   1
   4  -3  12 6598.27 423.547  -2
  -4  -7 -12 6598.27 423.547   1
   4  -3  13 9101.64 270.008  -2
  -4  -7 -13 9101.64 270.008   1
   4  -3  14 796.202 259.883  -2
  -4  -7 -14 796.202 259.883   1
  -4  -7 -15 333.179 179.674   1
  -4  -7 -16 1828.25 184.749   1
   4   7  17 1127.33 118.242   1
  -4  -7 -18 1133.54 107.420   1
  -4   2 -18 1386.01 195.091  -2
   4   7  18 1386.01 195.091   1
  -4   7  14 1508.03 110.119  -2
   4   8 -14 1508.03 110.119   1
   4   8 -13 453.661 76.6223   1
   4   8 -12 78.1775 80.5543   1
   4   8 -11 499.690 95.9846   1
   4   8 -10 5107.20 148.174   1
   4   8  -9 3861.12 127.207   1
  -4   6   8 2277.94 188.732  -2
   4   8  -8 2277.94 188.732   1
  -4   6   7 1786.26 169.541  -2
   4   8  -7 1786.26 169.541   1
  -4   6   6 6734.09 230.224  -2
   4   8  -6 6734.09 230.224   1
   4   8  -5 13557.6 589.051   1
  -4   6   5 23289.2 387.806  -2
   4   8  -5 23289.2 387.806   1
   4   8  -4 433.262 138.205   1
  -4   6   4 6134.94 245.248  -2
   4   8  -4 6134.94 245.248   1
  -4  -8   3 16351.0 248.781   1
   4   8  -2 76.2269 105.484   1
   4   8  -1 1007.81 107.875   1
   4   8   0 8343.51 171.063   1
   4   8   1 636.665 160.127   1
   4  -5   1 2057.73 228.219  -2
  -4  -8  -1 2057.73 228.219   1
  -4   5  -2 220.003 215.627  -2
   4   8   2 220.003 215.627   1
  -4   5  -3 6890.96 243.651  -2
   4   8   3 6890.96 243.651   1
  -4   5  -4 10736.9 247.799  -2
   4   8   4 10736.9 247.799   1
  -4  -8  -5 8648.61 236.850   1
  -4   5  -5 10279.4 278.016  -2
   4   8   5 10279.4 278.016   1
   4   8   6 6761.35 164.001   1
   4   8   7-24.9564 100.412   1
   4   8   8 8590.55 237.414   1
  -4  -8  -9 6300.05 213.761   1
   4  -4  10 4059.73 227.387  -2
  -4  -8 -10 4059.73 227.387   1
   4  -4  11 10738.3 342.931  -2
  -4  -8 -11 10738.3 342.931   1
   4  -4  12 5657.03 276.630  -2
  -4  -8 -12 5657.03 276.630   1
   4  -4  13 189.122 166.798  -2
  -4  -8 -13 189.122 166.798   1
   4  -4  14 12384.1 261.323  -2
  -4  -8 -14 12384.1 261.323   1
  -4  -8 -15 314.840 159.241   1
  -4  -8 -16 1082.90 162.448   1
   4   8  17 1098.58 104.527   1
   4   9 -13 70.6798 66.8875   1
   4   9 -12 24235.9 417.060   1
   4   9 -11 1091.52 128.545   1
   4   9 -10 303.208 134.865   1
   4   9  -9 659.018 117.303   1
  -4   7   8 7508.52 223.623  -2
   4   9  -8 7508.52 223.623   1
  -4   7   7 1699.84 181.639  -2
   4   9  -7 1699.84 181.639   1
  -4   7   6 808.525 191.072  -2
   4   9  -6 808.525 191.072   1
  -4   7   5 4892.76 300.521  -2
   4   9  -5 4892.76 300.521   1
   4   9  -4 19247.9 390.908   1
   4   9  -3 781.185 118.294   1
   4   9  -2 11254.6 178.556   1
   4   9  -1 2276.31 124.753   1
   4   9   0 805.874 111.785   1
  -4   6  -1 1044.14 138.971  -2
   4   9   1 1044.14 138.971   1
  -4   6  -2 17369.4 291.655  -2
   4   9   2 17369.4 291.655   1
  -4   6  -3 8978.28 244.315  -2
   4   9   3 8978.28 244.315   1
  -4   6  -4 9690.66 247.406  -2
   4   9   4 9690.66 247.406   1
  -4  -9  -5 91.0683 95.6477   1
  -4  -9  -6 525.590 135.339   1
  -4  -9  -7 10911.9 375.968   1
   4   9   8 387.677 116.832   1
  -4  -9  -9 6107.91 220.176   1
   4  -5  10 25364.7 382.822  -2
  -4  -9 -10 25364.7 382.822   1
   4  -5  11 315.149 177.409  -2
  -4  -9 -11 315.149 177.409   1
   4  -5  12 403.267 161.211  -2
  -4  -9 -12 403.267 161.211   1
   4  -5  13 1389.39 183.899  -2
  -4  -9 -13 1389.39 183.899   1
   4  -5  14 3030.81 184.335  -2
  -4  -9 -14 3030.81 184.335   1
  -4  -9 -15 85.1717 150.432   1
   4   9  16 1602.60 118.653   1
  -4  -9 -17-75.3516 74.8676   1
   4  10 -12 3330.02 97.8140   1
   4  10 -11 2135.06 109.867   1
   4  10 -10 37.1865 105.113   1
   4  10  -9 6700.26 160.303   1
  -4   8   8 2206.98 225.626  -2
   4  10  -8 2206.98 225.626   1
  -4   8   7 2104.77 250.399  -2
   4  10  -7 2104.77 250.399   1
  -4   8   6-14.6265 174.758  -2
   4  10  -6-14.6265 174.758   1
  -4   8   5 1823.49 151.510  -2
   4  10  -5 1823.49 151.510   1
   4  10  -4 633.576 109.453   1
   4  10  -3 14005.9 237.692   1
   4  10  -2 100.594 115.486   1
   4  10  -1 278.197 141.520   1
   4  10   0 758.435 151.802   1
  -4   7  -1 869.593 196.942  -2
   4  10   1 869.593 196.942   1
  -4   7  -2 11684.8 335.514  -2
   4  10   2 11684.8 335.514   1
  -4   7  -3 3266.32 235.019  -2
   4  10   3 3266.32 235.019   1
  -4   7  -4 5339.89 228.060  -2
   4  10   4 5339.89 228.060   1
  -4 -10  -5 3192.64 178.828   1
  -4 -10  -6 6016.15 318.154   1
  -4 -10  -7 15838.8 444.063   1
  -4 -10  -8 4178.61 167.017   1
  -4 -10  -9 30213.7 399.125   1
   4  -6  10 1987.00 206.382  -2
  -4 -10 -10 1987.00 206.382   1
   4  -6  11 7158.97 278.459  -2
  -4 -10 -11 7158.97 278.459   1
   4  -6  12 5666.13 256.032  -2
  -4 -10 -12 5666.13 256.032   1
   4  -6  13 1458.59 171.469  -2
  -4 -10 -13 1458.59 171.469   1
  -4 -10 -14 66.8978 103.094   1
  -4 -10 -15 3441.97 181.898   1
   4  10  16 224.916 81.5221   1
   4  11 -11 1551.86 80.9041   1
   4  11 -10 2854.88 112.500   1
   4  11  -9 72.4325 81.5218   1
   4  11  -8 2267.94 158.248   1
  -4   9   8 3830.88 219.893  -2
   4  11  -8 3830.88 219.893   1
  -4   9   7 120.801 129.427  -2
   4  11  -7 120.801 129.427   1
  -4   9   6 8826.39 210.137  -2
   4  11  -6 8826.39 210.137   1
  -4   9   5 1075.56 136.677  -2
   4  11  -5 1075.56 136.677   1
   4  11  -4 649.411 105.679   1
   4  11  -3 20356.0 268.515   1
   4  11  -2 324.826 118.439   1
   4  11  -1 13901.6 277.918   1
   4  11   0 1274.62 154.112   1
  -4   8  -1 4422.40 231.291  -2
   4  11   1 4422.40 231.291   1
  -4   8  -2 3103.75 235.550  -2
   4  11   2 3103.75 235.550   1
  -4   8  -3 41362.1 576.184  -2
   4  11   3 41362.1 576.184   1
  -4   8  -4 1997.00 169.452  -2
   4  11   4 1997.00 169.452   1
  -4 -11  -5 13521.8 429.317   1
  -4 -11  -6 2070.51 249.053   1
  -4 -11  -7 1088.31 211.464   1
  -4 -11  -8 6552.89 184.958   1
  -4 -11  -9 2696.92 168.056   1
  -4 -11 -10 57.3139 182.725   1
   4  -7  10 1547.66 264.833  -2
  -4 -11 -10 1547.66 264.833   1
   4  -7  11 1361.69 185.582  -2
  -4 -11 -11 1361.69 185.582   1
   4  -7  12 2712.57 198.498  -2
  -4 -11 -12 2712.57 198.498   1
   4  -7  13 1913.37 157.363  -2
  -4 -11 -13 1913.37 157.363   1
   4  11  14 1008.40 84.2366   1
  -4 -11 -15 2181.57 130.596   1
   4  12 -10 649.198 125.671   1
   4  12  -9 6618.88 131.115   1
   4  12  -8 64.3659 78.0968   1
  -4  10   7 3357.30 151.811  -2
   4  12  -7 3357.30 151.811   1
  -4  10   6 758.886 134.569  -2
   4  12  -6 758.886 134.569   1
  -4  10   5 3214.86 136.382  -2
   4  12  -5 3214.86 136.382   1
   4  12  -4 3960.76 128.939   1
   4  12  -3 12551.1 210.719   1
   4  12  -2 1292.29 120.925   1
   4  12  -1 45.6119 130.238   1
   4  12   0 4521.67 187.803   1
  -4   9  -1 8756.54 255.371  -2
   4  12   1 8756.54 255.371   1
  -4   9  -2 2342.30 207.998  -2
   4  12   2 2342.30 207.998   1
   4  -9   3 3462.92 198.202  -2
  -4 -12  -3 3462.92 198.202   1
   4  -9   4 6784.11 259.697  -2
  -4 -12  -4 6784.11 259.697   1
  -4 -12  -5 1820.23 241.243   1
  -4 -12  -6 2552.08 250.711   1
  -4 -12  -7 2732.71 168.375   1
  -4 -12  -8 86.3329 106.395   1
  -4 -12  -9 4441.95 179.429   1
  -4 -12 -10 56.3958 116.994   1
   4  -8  11 4108.43 198.452  -2
  -4 -12 -11 4108.43 198.452   1
   4  -8  12 26.3778 104.540  -2
  -4 -12 -12 26.3778 104.540   1
   4  -8  13 1586.37 127.406  -2
  -4 -12 -13 1586.37 127.406   1
  -4 -12 -14 534.065 99.7862   1
   4  13  -8 1093.25 94.0734   1
  -4  11   7 97.3384 89.6448  -2
   4  13  -7 97.3384 89.6448   1
  -4  11   6 707.206 109.659  -2
   4  13  -6 707.206 109.659   1
   4  13  -5 1066.95 191.304   1
  -4  11   5 1342.39 134.327  -2
   4  13  -5 1342.39 134.327   1
   4  13  -4 349.342 73.5952   1
   4  13  -3 647.878 86.4333   1
   4  13  -2 1266.24 107.105   1
   4  13  -1 684.664 124.341   1
   4  13   0 77.4455 114.771   1
   4  13   1 1003.87 131.207   1
   4 -10   2 16954.2 388.867  -2
  -4 -13  -2 16954.2 388.867   1
   4 -10   3 7307.50 297.818  -2
  -4 -13  -3 7307.50 297.818   1
   4 -10   4 2532.68 297.315  -2
  -4 -13  -4 2532.68 297.315   1
  -4 -13  -5 6874.63 319.943   1
  -4 -13  -6 202.928 120.662   1
  -4 -13  -7 5547.15 156.999   1
   4  13   8 224.569 96.1232   1
  -4 -13  -9 3439.46 149.508   1
  -4 -13 -10 119.230 100.742   1
   4  -9  11 211.851 126.323  -2
  -4 -13 -11 211.851 126.323   1
   4  -9  12 270.379 105.770  -2
  -4 -13 -12 270.379 105.770   1
  -4  12   6 2856.43 135.979  -2
   4  14  -6 2856.43 135.979   1
   4  14  -5 1583.99 117.732   1
   4  14  -4 106.999 65.6821   1
   4  14  -3 374.017 66.5969   1
   4  14  -2 325.677 79.5170   1
   4  14  -1-37.7523 93.8624   1
  -4 -14   0 125.799 124.261   1
   4  14   1 1033.94 144.155   1
  -4  11  -2 7769.17 266.121  -2
   4  14   2 7769.17 266.121   1
   4 -11   3 4447.61 228.090  -2
  -4 -14  -3 4447.61 228.090   1
   4 -11   4 246.421 142.042  -2
  -4 -14  -4 246.421 142.042   1
  -4 -14  -5 703.245 111.927   1
  -4 -14  -6 2254.69 113.503   1
  -4 -14  -7 1125.03 94.8203   1
  -4 -14  -8 5787.93 124.286   1
  -4 -14  -9 620.054 88.8990   1
  -4 -14 -10 237.404 77.2347   1
  -4 -15   4 164.287 74.2338   1
  -4 -15   3 194.435 84.6025   1
   4  15  -2 901.608 70.5920   1
  -4 -15   1 6283.24 134.756   1
  -4 -15   0 2263.93 106.923   1
   4  15   1 700.619 69.9021   1
   4 -12   2 1850.13 100.642  -2
  -4 -15  -2 1850.13 100.642   1
   4 -12   3 484.785 105.209  -2
  -4 -15  -3 484.785 105.209   1
   4  15   4 4.17088 69.8900   1
  -4 -15  -5 1811.17 124.589   1
   4  15   6 85.3437 93.5510   1
   4  15   7 95.3534 85.7767   1
  -4 -15  -8 19.3224 105.141   1
  -4 -16   0 930.707 106.970   1
   4  16   1 66.3627 56.4912   1
  -4  13  -2 3976.41 138.288  -2
   4  16   2 3976.41 138.288   1
  -4  13  -3 448.475 104.344  -2
   4  16   3 448.475 104.344   1
  -4 -16  -4 981.092 83.2180   1
   5 -11  -5 164.845 117.355   1
  -5  11   4 704.802 102.891   1
  -5 -14   4 1204.32 159.279  -2
   5 -11  -4 1204.32 159.279   1
  -5 -14   3 7521.59 147.320  -2
   5 -11  -3 7521.59 147.320   1
  -5  11   2 1712.63 90.6526   1
   5 -11  -1 887.464 113.972   1
   5 -11   0 367.881 106.848   1
   5 -11   1 33.6796 137.882   1
   5 -11   2 2472.83 104.685   1
  -5  11  -3 954.820 76.0502   1
  -5  11  -4 277.608 64.6417   1
   5  15   5 583.458 132.552  -2
  -5  11  -5 583.458 132.552   1
   5  15   6 596.082 129.182  -2
  -5  11  -6 596.082 129.182   1
   5 -10  -8 15.5188 106.787   1
   5 -10  -7 366.784 138.903   1
   5 -10  -6 1242.01 120.258   1
  -5  10   5 146.120 74.8577   1
  -5 -13   4 6450.37 213.680  -2
   5 -10  -4 6450.37 213.680   1
  -5 -13   3 2778.32 199.221  -2
   5 -10  -3 2778.32 199.221   1
  -5 -13   2 163.030 176.220  -2
   5 -10  -2 163.030 176.220   1
   5 -10  -1 217.365 169.784   1
   5 -10   0 1643.28 209.779   1
  -5  10  -1 44.0803 110.242   1
  -5  10  -2 256.399 111.082   1
   5 -10   3 2803.01 142.667   1
  -5  10  -4 1607.07 125.221   1
   5  14   5 397.695 137.066  -2
  -5  10  -5 397.695 137.066   1
   5  14   6 1098.76 103.006  -2
  -5  10  -6 1098.76 103.006   1
  -5  10  -7 2532.21 160.320   1
  -5  10  -8 1941.73 136.031   1
  -5  10  -9 2707.75 122.660   1
   5  -9  -9 1791.24 158.255   1
   5  -9  -8-87.1891 154.854   1
   5  -9  -7 463.072 126.728   1
   5  -9  -6 55.4955 191.443   1
   5  -9  -5 3267.48 260.065   1
  -5 -12   5 7827.66 289.179  -2
   5  -9  -5 7827.66 289.179   1
  -5 -12   4 3443.61 223.719  -2
   5  -9  -4 3443.61 223.719   1
  -5 -12   3 2975.40 237.759  -2
   5  -9  -3 2975.40 237.759   1
  -5 -12   2 2229.47 308.370  -2
   5  -9  -2 2229.47 308.370   1
   5  -9  -1 143.254 208.141   1
   5  -9   0 517.884 214.137   1
   5  -9   1 474.504 213.978   1
   5  -9   2 107.063 200.411   1
   5  -9   3 4850.76 278.321   1
  -5 -13  -4 2285.55 280.948  -2
   5  -9   4 2285.55 280.948   1
   5  13   5 9163.54 249.108  -2
  -5   9  -5 9163.54 249.108   1
   5  13   6 6590.68 226.148  -2
  -5   9  -6 6590.68 226.148   1
   5  -9   7 209.469 135.319   1
   5  13   7 533.300 217.347  -2
  -5   9  -7 533.300 217.347   1
  -5   9  -8 132.826 144.559   1
  -5   9  -9 8.89976 127.687   1
  -5   9 -10 1997.74 133.700   1
   5  -8 -11 311.773 115.970   1
   5  -8 -10 415.419 148.081   1
   5  -8  -9 592.864 110.147   1
   5  -8  -8 471.147 122.304   1
   5  -8  -7 246.761 110.244   1
   5  -8  -6 3349.86 170.770   1
   5  -8  -5 663.505 200.216   1
  -5 -11   5 3222.32 217.501  -2
   5  -8  -5 3222.32 217.501   1
  -5 -11   4 1423.52 169.896  -2
   5  -8  -4 1423.52 169.896   1
  -5 -11   3 396.780 298.147  -2
   5  -8  -3 396.780 298.147   1
  -5 -11   2 9002.87 413.459  -2
   5  -8  -2 9002.87 413.459   1
   5  -8  -1 1615.02 256.034   1
   5  -8   0 921.748 243.895   1
   5  -8   1 8404.00 351.644   1
   5  -8   2 8075.41 331.943   1
   5  -8   3 60.9454 209.920   1
  -5 -12  -4 13313.9 412.636  -2
   5  -8   4 13313.9 412.636   1
  -5 -12  -5 5337.14 365.933  -2
   5  -8   5 5337.14 365.933   1
  -5 -12  -6 372.512 251.700  -2
   5  -8   6 372.512 251.700   1
  -5 -12  -7 6210.60 290.983  -2
   5  -8   7 6210.60 290.983   1
  -5   8  -8 446.886 170.843   1
  -5   8  -9 567.812 93.8084   1
  -5   8 -10 2544.59 172.853   1
  -5   8 -11-28.7209 110.998   1
  -5   8 -12 134.792 110.774   1
  -5  -9  11 311.734 201.849  -2
   5  -7 -11 311.734 201.849   1
   5  -7 -10 246.185 118.258   1
   5  -7  -9 1445.79 146.260   1
   5  -7  -8 533.615 121.895   1
   5  -7  -7 268.849 123.193   1
   5  -7  -6 688.491 160.526   1
  -5 -10   5 2396.53 228.158  -2
   5  -7  -5 2396.53 228.158   1
  -5 -10   4 191.981 219.820  -2
   5  -7  -4 191.981 219.820   1
  -5 -10   3 4445.42 396.199  -2
   5  -7  -3 4445.42 396.199   1
  -5 -10   2 578.657 221.133  -2
   5  -7  -2 578.657 221.133   1
   5  -7  -1-52.6935 230.112   1
  -5 -10   1-38.2436 315.633  -2
   5  -7  -1-38.2436 315.633   1
   5  -7   0 49.5120 161.617   1
   5  -7   1 201.423 167.822   1
   5  -7   2 368.732 133.028   1
   5  -7   3 2659.79 151.092   1
   5  -7   4-109.504 216.854   1
  -5 -11  -4 1134.36 219.069  -2
   5  -7   4 1134.36 219.069   1
  -5 -11  -5 2525.30 233.755  -2
   5  -7   5 2525.30 233.755   1
  -5 -11  -6 629.796 157.084  -2
   5  -7   6 629.796 157.084   1
  -5 -11  -7 19901.7 258.993  -2
   5  -7   7 19901.7 258.993   1
  -5   7  -8 531.365 90.5447   1
  -5   7  -9 4861.66 107.671   1
  -5   7 -10 2072.74 86.5157   1
  -5   7 -11 4032.53 89.8185   1
  -5   7 -12 102.056 106.082   1
  -5   7 -13 75.7519 112.607   1
  -5  -8  12 15515.9 235.438  -2
   5  -6 -12 15515.9 235.438   1
  -5  -8  11 4917.60 152.710  -2
   5  -6 -11 4917.60 152.710   1
   5  -6 -10 820.334 103.795   1
   5  -6  -9 3079.55 134.284   1
   5  -6  -8 49.0007 127.343   1
   5  -6  -7 1403.02 143.427   1
   5  -6  -6 2935.64 295.184   1
  -5  -9   5 18279.3 354.921  -2
   5  -6  -5 18279.3 354.921   1
  -5  -9   4 10944.3 476.850  -2
   5  -6  -4 10944.3 476.850   1
  -5  -9   3 1323.21 237.837  -2
   5  -6  -3 1323.21 237.837   1
  -5  -9   2 4842.40 269.003  -2
   5  -6  -2 4842.40 269.003   1
   5  -6  -1 12464.8 399.434   1
  -5  -9   1 13144.6 428.156  -2
   5  -6  -1 13144.6 428.156   1
   5  -6   0 204.743 144.131   1
   5  -6   1 3686.41 169.605   1
   5  -6   2 158.440 145.018   1
   5  -6   3 51.1024 174.470   1
  -5 -10  -4 10720.6 301.774  -2
   5  -6   4 10720.6 301.774   1
  -5 -10  -5 5629.35 287.320  -2
   5  -6   5 5629.35 287.320   1
  -5 -10  -6 7502.28 289.751  -2
   5  -6   6 7502.28 289.751   1
   5  10   7 10954.0 224.771  -2
  -5   6  -7 10954.0 224.771   1
  -5   6  -8 2278.58 113.697   1
  -5   6  -9 6991.99 145.861   1
  -5   6 -10 86.9403 79.7827   1
  -5   6 -11 2427.55 92.7215   1
  -5   6 -12 456.463 71.1248   1
  -5   6 -13 89.6778 88.7590   1
   5  11  13 174.490 160.503  -2
  -5   6 -13 174.490 160.503   1
   5  11  14 4188.63 194.836  -2
  -5   6 -14 4188.63 194.836   1
  -5  -7  13 143.935 172.135  -2
   5  -5 -13 143.935 172.135   1
  -5  -7  12 2294.73 141.700  -2
   5  -5 -12 2294.73 141.700   1
  -5  -7  11 1499.06 147.242  -2
   5  -5 -11 1499.06 147.242   1
   5  -5 -10 1861.88 242.968   1
  -5  -7  10 2424.32 191.616  -2
   5  -5 -10 2424.32 191.616   1
   5  -5  -9 2091.72 135.360   1
   5  -5  -8 4129.40 142.197   1
   5  -5  -7 3610.86 149.412   1
   5  -5  -6 3439.56 221.990   1
  -5  -8   5 13051.4 263.042  -2
   5  -5  -5 13051.4 263.042   1
  -5  -8   4 26832.7 461.952  -2
   5  -5  -4 26832.7 461.952   1
  -5  -8   3 21982.8 349.288  -2
   5  -5  -3 21982.8 349.288   1
  -5  -8   2 8536.23 257.278  -2
   5  -5  -2 8536.23 257.278   1
   5  -5  -1 3292.99 317.055   1
  -5  -8   1 4437.13 265.074  -2
   5  -5  -1 4437.13 265.074   1
   5  -5   0 96.3605 151.509   1
   5  -5   1 3151.61 171.190   1
   5  -5   2 1457.88 195.526   1
   5  -5   3 122.047 172.264   1
  -5  -9  -4 3481.85 261.670  -2
   5  -5   4 3481.85 261.670   1
  -5  -9  -5 1926.26 249.240  -2
   5  -5   5 1926.26 249.240   1
  -5  -9  -6 6016.61 289.858  -2
   5  -5   6 6016.61 289.858   1
  -5  -9  -7 8638.17 200.056  -2
   5  -5   7 8638.17 200.056   1
   5  -5   8 1826.63 256.010   1
   5   9   8 3856.27 240.768  -2
  -5   5  -8 3856.27 240.768   1
  -5   5  -9 3016.71 185.475   1
  -5   5 -10 616.588 108.613   1
  -5   5 -11 1727.46 98.2462   1
  -5   5 -12 56.7116 75.2315   1
   5  10  13 855.387 122.840  -2
  -5   5 -13 855.387 122.840   1
   5  10  14 801.385 91.1434  -2
  -5   5 -14 801.385 91.1434   1
   5  10  15 1684.23 112.699  -2
  -5   5 -15 1684.23 112.699   1
  -5  -6  13 865.121 135.736  -2
   5  -4 -13 865.121 135.736   1
  -5  -6  12 2678.15 164.553  -2
   5  -4 -12 2678.15 164.553   1
  -5  -6  11 15091.7 256.202  -2
   5  -4 -11 15091.7 256.202   1
  -5  -6  10 1061.97 163.679  -2
   5  -4 -10 1061.97 163.679   1
   5  -4  -9 207.481 106.116   1
   5  -4  -8 119.648 101.591   1
   5  -4  -7 235.299 140.686   1
   5  -4  -6 8092.01 265.833   1
  -5  -7   5 14368.6 279.319  -2
   5  -4  -5 14368.6 279.319   1
  -5  -7   4 1084.70 191.346  -2
   5  -4  -4 1084.70 191.346   1
  -5  -7   3 6401.90 216.627  -2
   5  -4  -3 6401.90 216.627   1
  -5  -7   2 17277.5 251.369  -2
   5  -4  -2 17277.5 251.369   1
   5  -4  -1 66.3978 199.116   1
  -5  -7   1 153.228 173.432  -2
   5  -4  -1 153.228 173.432   1
   5  -4   0 370.422 112.067   1
   5  -4   1 15166.8 230.293   1
   5  -4   2 30.6780 123.213   1
   5  -4   3 319.847 150.823   1
  -5  -8  -3 480.908 297.446  -2
   5  -4   3 480.908 297.446   1
  -5  -8  -4 16996.5 316.278  -2
   5  -4   4 16996.5 316.278   1
  -5  -8  -5 4240.05 372.963  -2
   5  -4   5 4240.05 372.963   1
  -5  -8  -6 2148.28 198.042  -2
   5  -4   6 2148.28 198.042   1
   5   8   7 23339.6 337.845  -2
  -5   4  -7 23339.6 337.845   1
   5   8   8 4370.44 260.190  -2
  -5   4  -8 4370.44 260.190   1
  -5   4  -9 7842.61 254.300   1
  -5   4 -10-17.2897 159.290   1
  -5   4 -11 4997.18 127.098   1
  -5   4 -12 67.6193 143.245   1
   5   9  12 254.363 216.862  -2
  -5   4 -12 254.363 216.862   1
   5   9  13 1222.23 137.003  -2
  -5   4 -13 1222.23 137.003   1
   5   9  14 3612.18 141.145  -2
  -5   4 -14 3612.18 141.145   1
   5   9  15 950.086 83.0682  -2
  -5   4 -15 950.086 83.0682   1
   5   9  16 2843.45 106.108  -2
  -5   4 -16 2843.45 106.108   1
  -5  -5  14 688.692 148.315  -2
   5  -3 -14 688.692 148.315   1
  -5  -5  13 9139.12 238.976  -2
   5  -3 -13 9139.12 238.976   1
  -5  -5  12 3812.28 184.951  -2
   5  -3 -12 3812.28 184.951   1
  -5  -5  11 3348.32 186.561  -2
   5  -3 -11 3348.32 186.561   1
  -5  -5  10 441.588 143.953  -2
   5  -3 -10 441.588 143.953   1
   5  -3  -9 144.643 112.260   1
   5  -3  -8 13718.4 189.333   1
   5  -3  -7 402.231 116.973   1
   5  -3  -6 99.5377 254.932   1
  -5  -6   6 4514.60 393.451  -2
   5  -3  -6 4514.60 393.451   1
  -5  -6   5 1726.22 191.432  -2
   5  -3  -5 1726.22 191.432   1
  -5  -6   4 1279.42 179.728  -2
   5  -3  -4 1279.42 179.728   1
  -5  -6   3 9136.25 218.038  -2
   5  -3  -3 9136.25 218.038   1
  -5  -6   2 7686.89 173.604  -2
   5  -3  -2 7686.89 173.604   1
   5  -3  -1 284.407 221.024   1
  -5  -6   1 5398.18 196.508  -2
   5  -3  -1 5398.18 196.508   1
   5  -3   0 116.385 114.598   1
   5  -3   1 2145.61 139.128   1
   5  -3   2 41415.5 398.790   1
   5  -3   3 56234.9 511.820   1
  -5  -7  -3 68434.9 1255.37  -2
   5  -3   3 68434.9 1255.37   1
  -5  -7  -4 5167.90 237.805  -2
   5  -3   4 5167.90 237.805   1
  -5  -7  -5 1262.03 188.955  -2
   5  -3   5 1262.03 188.955   1
   5   7   6 919.268 150.391  -2
  -5   3  -6 919.268 150.391   1
  -5  -7  -7 20706.8 347.142  -2
   5  -3   7 20706.8 347.142   1
   5   7   8 12784.6 354.321  -2
  -5   3  -8 12784.6 354.321   1
  -5   3  -9 10848.1 297.779   1
  -5   3 -10 2184.90 203.057   1
  -5   3 -11 7063.05 251.898   1
  -5   3 -12 363.095 170.037   1
   5   8  12 7875.64 281.371  -2
  -5   3 -12 7875.64 281.371   1
   5   8  13 1284.85 153.075  -2
  -5   3 -13 1284.85 153.075   1
   5   8  14 1247.44 138.931  -2
  -5   3 -14 1247.44 138.931   1
   5   8  15 639.880 114.016  -2
  -5   3 -15 639.880 114.016   1
   5   8  16 537.994 114.090  -2
  -5   3 -16 537.994 114.090   1
  -5  -4  14 1098.74 179.499  -2
   5  -2 -14 1098.74 179.499   1
  -5  -4  13 9009.39 345.562  -2
   5  -2 -13 9009.39 345.562   1
  -5  -4  12 8057.65 173.738  -2
   5  -2 -12 8057.65 173.738   1
  -5  -4  11 3582.41 118.782  -2
   5  -2 -11 3582.41 118.782   1
  -5  -4  10 19726.3 170.521  -2
   5  -2 -10 19726.3 170.521   1
   5  -2  -9 768.423 85.3207   1
  -5  -4   9 1321.50 290.870  -2
   5  -2  -9 1321.50 290.870   1
   5  -2  -8 3591.54 94.1118   1
   5  -2  -7 7331.76 127.349   1
  -5  -5   7 10172.0 378.406  -2
   5  -2  -7 10172.0 378.406   1
   5  -2  -6 1419.93 204.822   1
  -5  -5   6 3212.27 176.200  -2
   5  -2  -6 3212.27 176.200   1
  -5  -5   5 37558.4 338.217  -2
   5  -2  -5 37558.4 338.217   1
  -5  -5   4 1128.35 131.943  -2
   5  -2  -4 1128.35 131.943   1
  -5  -5   3 14360.3 209.862  -2
   5  -2  -3 14360.3 209.862   1
  -5  -5   2 416.622 120.859  -2
   5  -2  -2 416.622 120.859   1
   5  -2  -1 19202.1 309.280   1
  -5  -5   1 22292.3 329.594  -2
   5  -2  -1 22292.3 329.594   1
   5  -2   0 55555.0 367.409   1
   5  -2   1 6061.54 188.016   1
   5  -2   2 12240.8 239.924   1
   5  -2   3 2609.19 169.493   1
  -5  -6  -3 8723.89 586.280  -2
   5  -2   3 8723.89 586.280   1
  -5  -6  -4 11638.1 283.070  -2
   5  -2   4 11638.1 283.070   1
  -5  -6  -5 816.939 140.654  -2
   5  -2   5 816.939 140.654   1
   5   6   6 17603.8 306.335  -2
  -5   2  -6 17603.8 306.335   1
  -5  -6  -7 1910.45 165.731  -2
   5  -2   7 1910.45 165.731   1
   5   6   8 3347.11 276.071  -2
  -5   2  -8 3347.11 276.071   1
   5  -2   9 1094.33 307.495   1
   5   6   9 1009.69 256.700  -2
  -5   2  -9 1009.69 256.700   1
   5  -2  10 611.900 155.283   1
  -5   2 -11 2938.71 213.887   1
   5   7  12 9614.09 322.225  -2
  -5   2 -12 9614.09 322.225   1
   5   7  13 519.872 154.758  -2
  -5   2 -13 519.872 154.758   1
   5   7  14 2221.98 161.168  -2
  -5   2 -14 2221.98 161.168   1
   5   7  15 2332.91 143.373  -2
  -5   2 -15 2332.91 143.373   1
   5   7  16 316.335 127.698  -2
  -5   2 -16 316.335 127.698   1
   5   7  17 187.166 118.914  -2
  -5   2 -17 187.166 118.914   1
  -5  -3  13 1312.04 142.602  -2
   5  -1 -13 1312.04 142.602   1
  -5  -3  12 3021.99 115.307  -2
   5  -1 -12 3021.99 115.307   1
  -5  -3  11 8394.39 142.879  -2
   5  -1 -11 8394.39 142.879   1
  -5  -3  10 3998.08 119.433  -2
   5  -1 -10 3998.08 119.433   1
   5  -1  -9 23.8073 91.8456   1
  -5  -3   9 348.492 175.188  -2
   5  -1  -9 348.492 175.188   1
   5  -1  -8 216.193 78.0568   1
   5  -1  -7 13121.0 164.609   1
  -5  -4   7 13924.2 321.288  -2
   5  -1  -7 13924.2 321.288   1
   5  -1  -6 333.834 253.536   1
  -5  -4   6 8463.26 176.101  -2
   5  -1  -6 8463.26 176.101   1
  -5  -4   5 502.780 105.212  -2
   5  -1  -5 502.780 105.212   1
  -5  -4   4 6184.92 141.556  -2
   5  -1  -4 6184.92 141.556   1
  -5  -4   3 169.474 110.354  -2
   5  -1  -3 169.474 110.354   1
   5  -1  -2 6638.01 358.144   1
  -5  -4   2 14653.5 320.973  -2
   5  -1  -2 14653.5 320.973   1
   5  -1  -1 1804.75 211.115   1
   5  -1   0 899.814 175.187   1
   5  -1   1 3078.03 204.564   1
   5  -1   2 37.6958 159.695   1
  -5  -5  -3 1266.11 235.815  -2
   5  -1   3 1266.11 235.815   1
  -5  -5  -4 17899.0 554.885  -2
   5  -1   4 17899.0 554.885   1
  -5  -5  -5 7082.49 296.982  -2
   5  -1   5 7082.49 296.982   1
  -5  -5  -6 9140.99 220.802  -2
   5  -1   6 9140.99 220.802   1
  -5  -5  -7 2876.74 167.099  -2
   5  -1   7 2876.74 167.099   1
  -5  -5  -8 7111.35 222.550  -2
   5  -1   8 7111.35 222.550   1
   5  -1   9 1820.09 314.507   1
   5   5   9 2831.37 279.142  -2
  -5   1  -9 2831.37 279.142   1
   5  -1  10 5950.00 217.414   1
   5  -1  11 10126.1 246.510   1
   5  -1  12 10659.5 379.162   1
   5   6  12 10417.0 343.864  -2
  -5   1 -12 10417.0 343.864   1
  -5  -6 -13 2094.66 158.578  -2
   5  -1  13 2094.66 158.578   1
   5   6  14 13615.7 251.706  -2
  -5   1 -14 13615.7 251.706   1
   5   6  15 1778.55 149.277  -2
  -5   1 -15 1778.55 149.277   1
   5   6  16 3574.22 132.069  -2
  -5   1 -16 3574.22 132.069   1
   5   6  17 4020.23 131.973  -2
  -5   1 -17 4020.23 131.973   1
  -5  -2  13 3517.21 142.059  -2
   5   0 -13 3517.21 142.059   1
  -5  -2  12 2522.32 115.657  -2
   5   0 -12 2522.32 115.657   1
  -5  -2  11 6169.60 135.381  -2
   5   0 -11 6169.60 135.381   1
  -5  -2  10 5410.03 127.113  -2
   5   0 -10 5410.03 127.113   1
   5   0  -9 223.114 120.432   1
  -5  -2   9 4654.30 166.456  -2
   5   0  -9 4654.30 166.456   1
   5   0  -8 2022.17 98.5321   1
   5   0  -7-27.6366 157.204   1
  -5  -3   7 1971.81 164.017  -2
   5   0  -7 1971.81 164.017   1
  -5  -3   6 14797.1 174.326  -2
   5   0  -6 14797.1 174.326   1
  -5  -3   5 8593.42 192.896  -2
   5   0  -5 8593.42 192.896   1
  -5  -3   4 11626.7 168.178  -2
   5   0  -4 11626.7 168.178   1
  -5  -3   3 7578.25 194.957  -2
   5   0  -3 7578.25 194.957   1
  -5  -3   2 6814.58 328.508  -2
   5   0  -2 6814.58 328.508   1
  -5  -3   1 15476.3 389.691  -2
   5   0  -1 15476.3 389.691   1
   5   0   0 2746.93 217.593   1
   5   0   1 21661.9 442.576   1
   5   0   2 572.404 196.908   1
  -5  -4  -3 4607.14 338.171  -2
   5   0   3 4607.14 338.171   1
  -5  -4  -4 1044.86 293.816  -2
   5   0   4 1044.86 293.816   1
  -5  -4  -5 34168.5 809.121  -2
   5   0   5 34168.5 809.121   1
   5   4   6 3900.29 159.948  -2
  -5   0  -6 3900.29 159.948   1
  -5  -4  -7 5278.43 187.205  -2
   5   0   7 5278.43 187.205   1
  -5  -4  -8 10569.6 258.892  -2
   5   0   8 10569.6 258.892   1
  -5  -4  -9 8951.00 283.707  -2
   5   0   9 8951.00 283.707   1
   5   0  10 5847.81 212.316   1
   5   0  11 117.096 283.038   1
   5   5  11 1430.02 279.926  -2
  -5   0 -11 1430.02 279.926   1
  -5  -5 -12 20130.4 346.063  -2
   5   0  12 20130.4 346.063   1
  -5  -5 -13 4448.48 245.564  -2
   5   0  13 4448.48 245.564   1
  -5  -5 -14 7567.48 195.854  -2
   5   0  14 7567.48 195.854   1
  -5  -5 -15 3467.54 152.168  -2
   5   0  15 3467.54 152.168   1
   5   5  16 3158.71 131.593  -2
  -5   0 -16 3158.71 131.593   1
   5   5  17 545.651 113.988  -2
  -5   0 -17 545.651 113.988   1
  -5  -1  14 361.787 107.519  -2
   5   1 -14 361.787 107.519   1
  -5  -1  13 44.4655 109.533  -2
   5   1 -13 44.4655 109.533   1
  -5  -1  12 18116.4 201.230  -2
   5   1 -12 18116.4 201.230   1
  -5  -1  11 70.8387 109.073  -2
   5   1 -11 70.8387 109.073   1
  -5  -1  10 40.1185 108.820  -2
   5   1 -10 40.1185 108.820   1
   5   1  -9 1351.29 140.607   1
  -5  -1   9 2294.97 175.533  -2
   5   1  -9 2294.97 175.533   1
   5   1  -8 7390.36 132.339   1
   5   1  -7 1466.15 121.391   1
  -5  -2   7 1201.89 183.808  -2
   5   1  -7 1201.89 183.808   1
  -5  -2   6 4571.63 158.050  -2
   5   1  -6 4571.63 158.050   1
  -5  -2   5 5602.04 168.190  -2
   5   1  -5 5602.04 168.190   1
  -5  -2   4 6912.55 157.827  -2
   5   1  -4 6912.55 157.827   1
  -5  -2   3 1689.18 163.196  -2
   5   1  -3 1689.18 163.196   1
  -5  -2   2 49191.1 620.348  -2
   5   1  -2 49191.1 620.348   1
   5   1  -1 2936.94 220.582   1
   5   1   0 5692.97 260.423   1
   5   1   1 275.538 185.667   1
   5   1   2 1949.86 218.786   1
  -5  -3  -3 4356.24 332.253  -2
   5   1   3 4356.24 332.253   1
  -5  -3  -4 1367.60 292.231  -2
   5   1   4 1367.60 292.231   1
  -5  -3  -5 14094.9 566.987  -2
   5   1   5 14094.9 566.987   1
   5   3   6 11080.0 322.398  -2
  -5  -1  -6 11080.0 322.398   1
  -5  -3  -7 2214.29 134.287  -2
   5   1   7 2214.29 134.287   1
  -5  -3  -8 25468.4 305.131  -2
   5   1   8 25468.4 305.131   1
   5   1   9 1290.36 190.366   1
  -5  -3  -9 5778.42 260.355  -2
   5   1   9 5778.42 260.355   1
   5   1  10 7706.00 234.190   1
   5   1  11 1444.45 307.712   1
   5   4  11 2138.96 291.954  -2
  -5  -1 -11 2138.96 291.954   1
   5   4  12 11472.2 300.572  -2
  -5  -1 -12 11472.2 300.572   1
  -5  -4 -13 4632.19 252.464  -2
   5   1  13 4632.19 252.464   1
  -5  -4 -14 670.306 145.188  -2
   5   1  14 670.306 145.188   1
  -5  -4 -15 25970.4 267.073  -2
   5   1  15 25970.4 267.073   1
  -5  -4 -16 232.629 138.532  -2
   5   1  16 232.629 138.532   1
   5   4  17 2943.63 142.542  -2
  -5  -1 -17 2943.63 142.542   1
  -5   0  14 1441.81 129.617  -2
   5   2 -14 1441.81 129.617   1
  -5   0  13 1670.16 116.546  -2
   5   2 -13 1670.16 116.546   1
  -5   0  12 4014.24 151.029  -2
   5   2 -12 4014.24 151.029   1
  -5   0  11 13546.1 181.006  -2
   5   2 -11 13546.1 181.006   1
   5   2 -10 8276.43 310.818   1
  -5   0  10 9336.21 173.005  -2
   5   2 -10 9336.21 173.005   1
   5   2  -9 9481.51 233.231   1
  -5   0   9 9793.26 197.362  -2
   5   2  -9 9793.26 197.362   1
   5   2  -8 17777.4 175.223   1
   5   2  -7 45.8929 142.996   1
  -5  -1   7 566.743 152.700  -2
   5   2  -7 566.743 152.700   1
  -5  -1   6 2461.01 148.079  -2
   5   2  -6 2461.01 148.079   1
  -5  -1   5 9897.43 227.507  -2
   5   2  -5 9897.43 227.507   1
  -5  -1   4 8031.53 156.614  -2
   5   2  -4 8031.53 156.614   1
  -5  -1   3 3322.78 205.185  -2
   5   2  -3 3322.78 205.185   1
   5   1  -2 70111.7 1283.81  -2
  -5  -2   2 70111.7 1283.81   1
   5   2  -1 18401.5 359.732   1
   5   1  -1 19415.2 564.876  -2
  -5  -2   1 19415.2 564.876   1
   5   2   0-26.0732 160.500   1
   5   1   0 2279.48 310.066  -2
  -5  -2   0 2279.48 310.066   1
  -5  -2  -1 7580.02 224.865   1
   5   2   2 858.717 191.285   1
  -5  -2  -3 7738.66 345.557  -2
   5   2   3 7738.66 345.557   1
   5   2   4 10871.1 353.755  -2
  -5  -2  -4 10871.1 353.755   1
   5   2   5 25149.8 538.196  -2
  -5  -2  -5 25149.8 538.196   1
  -5  -2  -6 290.512 140.916  -2
   5   2   6 290.512 140.916   1
  -5  -2  -7 117.065 129.214  -2
   5   2   7 117.065 129.214   1
  -5  -2  -8 1498.16 210.300  -2
   5   2   8 1498.16 210.300   1
   5   2   9 123.226 179.315   1
   5   2   9 531.044 210.265  -2
  -5  -2  -9 531.044 210.265   1
   5   2  10 0.73899 154.668   1
   5   2  11 3567.55 337.706   1
   5   3  11 3986.75 315.599  -2
  -5  -2 -11 3986.75 315.599   1
  -5  -3 -12 8552.50 299.261  -2
   5   2  12 8552.50 299.261   1
  -5  -3 -13 9564.85 311.400  -2
   5   2  13 9564.85 311.400   1
  -5  -3 -14 7701.01 198.634  -2
   5   2  14 7701.01 198.634   1
  -5  -3 -15 2918.47 206.262  -2
   5   2  15 2918.47 206.262   1
  -5  -3 -16 147.109 140.195  -2
   5   2  16 147.109 140.195   1
  -5  -3 -17 2553.77 119.686  -2
   5   2  17 2553.77 119.686   1
  -5   1  14 3635.64 147.352  -2
   5   3 -14 3635.64 147.352   1
  -5   1  13 2557.67 136.744  -2
   5   3 -13 2557.67 136.744   1
  -5   1  12 4498.58 150.235  -2
   5   3 -12 4498.58 150.235   1
  -5   1  11 5947.27 167.483  -2
   5   3 -11 5947.27 167.483   1
   5   3 -10-79.1069 177.189   1
  -5   1  10 1862.13 140.865  -2
   5   3 -10 1862.13 140.865   1
   5   3  -9 362.033 145.063   1
  -5   1   9 510.854 166.062  -2
   5   3  -9 510.854 166.062   1
   5   3  -8 6373.50 124.397   1
   5   3  -7 3811.74 180.090   1
  -5   0   7 3707.22 222.854  -2
   5   3  -7 3707.22 222.854   1
  -5   0   6 7597.83 178.605  -2
   5   3  -6 7597.83 178.605   1
  -5   0   5 15181.4 209.199  -2
   5   3  -5 15181.4 209.199   1
  -5   0   4 5562.80 146.921  -2
   5   3  -4 5562.80 146.921   1
  -5   0   3 5300.57 196.553  -2
   5   3  -3 5300.57 196.553   1
   5   0  -2 8869.98 462.587  -2
  -5  -3   2 8869.98 462.587   1
   5   0  -1 11253.4 469.226  -2
  -5  -3   1 11253.4 469.226   1
  -5  -3   0 7049.17 203.738   1
  -5  -3  -1 1614.49 150.355   1
  -5  -3  -2 3490.47 182.516   1
  -5  -3  -3 77.7690 205.817   1
  -5  -1  -3 2482.90 282.928  -2
   5   3   3 2482.90 282.928   1
   5   1   4 2183.98 224.674  -2
  -5  -3  -4 2183.98 224.674   1
  -5  -1  -5 20899.8 382.458  -2
   5   3   5 20899.8 382.458   1
  -5  -1  -6 5709.73 202.631  -2
   5   3   6 5709.73 202.631   1
  -5  -1  -7 1043.45 143.494  -2
   5   3   7 1043.45 143.494   1
  -5  -1  -8 48701.9 573.251  -2
   5   3   8 48701.9 573.251   1
   5   3   9 9286.28 442.699   1
  -5  -1  -9 10644.8 485.588  -2
   5   3   9 10644.8 485.588   1
   5   3  10 381.215 287.503   1
   5   1  10 3605.89 310.562  -2
  -5  -3 -10 3605.89 310.562   1
   5   3  11 1347.24 168.521   1
   5   2  11 2849.13 303.321  -2
  -5  -3 -11 2849.13 303.321   1
  -5  -3 -12 791.649 176.340   1
   5   2  12 4420.89 263.673  -2
  -5  -3 -12 4420.89 263.673   1
  -5  -2 -13 7008.84 211.835  -2
   5   3  13 7008.84 211.835   1
  -5  -2 -14 6418.10 205.446  -2
   5   3  14 6418.10 205.446   1
  -5  -2 -15 5319.26 178.961  -2
   5   3  15 5319.26 178.961   1
  -5  -2 -16 29.8391 138.911  -2
   5   3  16 29.8391 138.911   1
  -5  -3 -17 246.784 78.0405   1
  -5  -2 -17 1137.41 111.727  -2
   5   3  17 1137.41 111.727   1
  -5   2  14 1604.38 120.978  -2
   5   4 -14 1604.38 120.978   1
  -5   2  13 5995.64 209.489  -2
   5   4 -13 5995.64 209.489   1
  -5   2  12 9584.56 208.499  -2
   5   4 -12 9584.56 208.499   1
  -5   2  11 1521.13 129.332  -2
   5   4 -11 1521.13 129.332   1
  -5   2  10 12959.1 195.558  -2
   5   4 -10 12959.1 195.558   1
   5   4  -9 2018.76 128.843   1
  -5   2   9 1869.14 373.825  -2
   5   4  -9 1869.14 373.825   1
   5   4  -8 8905.87 189.872   1
   5   4  -7 78.1114 128.251   1
  -5   1   7 4647.53 390.234  -2
   5   4  -7 4647.53 390.234   1
  -5   1   6 19471.4 244.179  -2
   5   4  -6 19471.4 244.179   1
  -5   1   5 941.226 136.240  -2
   5   4  -5 941.226 136.240   1
  -5   1   4 2713.55 142.009  -2
   5   4  -4 2713.55 142.009   1
  -5   1   3 99.8671 112.006  -2
   5   4  -3 99.8671 112.006   1
  -5   1   2 19392.1 357.719  -2
   5   4  -2 19392.1 357.719   1
  -5  -4   1 7167.16 341.063   1
  -5  -4   0 26406.3 589.207   1
  -5  -4  -1 69.9268 196.046   1
  -5  -4  -2 3331.09 176.170   1
   5   0   3 2433.21 212.875  -2
  -5  -4  -3 2433.21 212.875   1
   5   0   4 574.511 194.363  -2
  -5  -4  -4 574.511 194.363   1
   5   0   5 30811.5 566.297  -2
  -5  -4  -5 30811.5 566.297   1
  -5   0  -6 1800.89 157.694  -2
   5   4   6 1800.89 157.694   1
  -5   0  -7 3275.28 184.625  -2
   5   4   7 3275.28 184.625   1
  -5   0  -8 20216.7 293.361  -2
   5   4   8 20216.7 293.361   1
   5   4   9-131.335 147.429   1
  -5   0  -9 4765.42 437.042  -2
   5   4   9 4765.42 437.042   1
   5   4  10 2564.36 182.739   1
  -5  -4 -11 1148.34 192.730   1
  -5  -1 -11 1914.87 240.635  -2
   5   4  11 1914.87 240.635   1
  -5  -1 -12 6275.15 208.228  -2
   5   4  12 6275.15 208.228   1
  -5  -1 -13 4612.97 195.310  -2
   5   4  13 4612.97 195.310   1
  -5  -1 -14 618.086 151.514  -2
   5   4  14 618.086 151.514   1
  -5  -1 -15 13208.0 237.863  -2
   5   4  15 13208.0 237.863   1
  -5  -1 -16 489.304 108.503  -2
   5   4  16 489.304 108.503   1
  -5  -1 -17 1970.73 250.441  -2
   5   4  17 1970.73 250.441   1
  -5   3  14 538.165 95.2266  -2
   5   5 -14 538.165 95.2266   1
  -5   3  13 7623.63 209.953  -2
   5   5 -13 7623.63 209.953   1
  -5   3  12 6985.42 240.300  -2
   5   5 -12 6985.42 240.300   1
  -5   3  11 4507.95 169.011  -2
   5   5 -11 4507.95 169.011   1
  -5   3  10 618.403 142.733  -2
   5   5 -10 618.403 142.733   1
   5   5  -9 22969.9 241.980   1
  -5   3   9 22626.0 582.391  -2
   5   5  -9 22626.0 582.391   1
   5   5  -8 772.756 122.262   1
   5   5  -7 3181.32 160.609   1
  -5   2   7 6196.78 306.298  -2
   5   5  -7 6196.78 306.298   1
  -5   2   6 4531.73 168.939  -2
   5   5  -6 4531.73 168.939   1
  -5   2   5 56176.6 380.925  -2
   5   5  -5 56176.6 380.925   1
  -5   2   4 475.982 121.999  -2
   5   5  -4 475.982 121.999   1
  -5   2   3 23578.4 267.344  -2
   5   5  -3 23578.4 267.344   1
   5  -2  -2 371.954 96.2273  -2
  -5  -5   2 371.954 96.2273   1
  -5  -5   1 404.039 185.014   1
  -5   2   1 9248.32 265.463  -2
   5   5  -1 9248.32 265.463   1
  -5  -5   0 533.279 199.691   1
  -5  -5  -1 4662.90 300.304   1
  -5  -5  -2 1623.25 246.996   1
   5  -1   3 2168.72 305.304  -2
  -5  -5  -3 2168.72 305.304   1
  -5   1  -4 10087.3 302.889  -2
   5   5   4 10087.3 302.889   1
  -5   1  -5 3783.47 154.324  -2
   5   5   5 3783.47 154.324   1
  -5   1  -6 5166.82 209.875  -2
   5   5   6 5166.82 209.875   1
  -5   1  -7 3978.71 221.908  -2
   5   5   7 3978.71 221.908   1
  -5   1  -8 5766.47 247.848  -2
   5   5   8 5766.47 247.848   1
  -5  -5  -9 2729.32 230.025   1
  -5  -5 -10 855.487 194.025   1
  -5  -5 -11 3049.65 230.819   1
   5   0  11 2346.60 291.468  -2
  -5  -5 -11 2346.60 291.468   1
  -5   0 -12 9577.43 226.230  -2
   5   5  12 9577.43 226.230   1
   5   0  13 3445.35 186.489  -2
  -5  -5 -13 3445.35 186.489   1
  -5   0 -14 6729.26 212.200  -2
   5   5  14 6729.26 212.200   1
  -5   0 -15 2259.62 150.781  -2
   5   5  15 2259.62 150.781   1
  -5   0 -16 1578.26 118.621  -2
   5   5  16 1578.26 118.621   1
  -5   0 -17 460.586 111.667  -2
   5   5  17 460.586 111.667   1
  -5   4  13 475.214 117.216  -2
   5   6 -13 475.214 117.216   1
  -5   4  12 4409.75 196.019  -2
   5   6 -12 4409.75 196.019   1
  -5   4  11 8121.79 236.080  -2
   5   6 -11 8121.79 236.080   1
  -5   4  10 1428.96 184.337  -2
   5   6 -10 1428.96 184.337   1
   5   6  -9 24.6693 135.427   1
   5   6  -8 4485.64 197.328   1
   5   6  -7 4681.61 196.392   1
  -5   3   7 4142.28 398.767  -2
   5   6  -7 4142.28 398.767   1
   5   6  -6 11135.2 324.849   1
  -5   3   6 9439.52 277.385  -2
   5   6  -6 9439.52 277.385   1
  -5   3   5 786.242 159.945  -2
   5   6  -5 786.242 159.945   1
  -5   3   4 556.043 121.174  -2
   5   6  -4 556.043 121.174   1
  -5   3   3 15043.9 239.147  -2
   5   6  -3 15043.9 239.147   1
  -5   3   2 3485.81 137.569  -2
   5   6  -2 3485.81 137.569   1
  -5  -6   1 8241.74 346.332   1
  -5   3   1 8952.63 213.371  -2
   5   6  -1 8952.63 213.371   1
  -5  -6   0 27126.6 290.058   1
  -5   3   0 25588.3 595.776  -2
   5   6   0 25588.3 595.776   1
   5   6   1 1737.94 112.489   1
  -5  -6  -2 1325.39 104.693   1
  -5  -6  -3 13084.8 296.021   1
  -5   2  -3 12606.7 264.919  -2
   5   6   3 12606.7 264.919   1
   5  -2   4 4835.21 190.555  -2
  -5  -6  -4 4835.21 190.555   1
  -5   2  -5 553.253 149.332  -2
   5   6   5 553.253 149.332   1
  -5   2  -6 8632.56 250.240  -2
   5   6   6 8632.56 250.240   1
  -5   2  -7 1749.96 194.861  -2
   5   6   7 1749.96 194.861   1
  -5   2  -8 6741.73 249.040  -2
   5   6   8 6741.73 249.040   1
  -5  -6  -9-24.6463 177.055   1
  -5  -6 -10 10401.4 351.066   1
  -5  -6 -11 42.4756 185.408   1
   5  -1  12 4797.89 220.929  -2
  -5  -6 -12 4797.89 220.929   1
  -5   1 -13 1913.13 166.356  -2
   5   6  13 1913.13 166.356   1
   5  -1  14 9851.80 231.933  -2
  -5  -6 -14 9851.80 231.933   1
  -5   1 -15 1579.50 138.380  -2
   5   6  15 1579.50 138.380   1
  -5   1 -16 2234.28 173.683  -2
   5   6  16 2234.28 173.683   1
  -5   1 -17 1731.14 117.061  -2
   5   6  17 1731.14 117.061   1
  -5   5  13 183.955 82.2472  -2
   5   7 -13 183.955 82.2472   1
  -5   5  12 4069.93 162.247  -2
   5   7 -12 4069.93 162.247   1
  -5   5  11 823.437 143.898  -2
   5   7 -11 823.437 143.898   1
   5   7 -10 1849.61 168.898   1
  -5   5  10 1825.83 305.862  -2
   5   7 -10 1825.83 305.862   1
   5   7  -9 7674.12 209.276   1
   5   7  -8 1975.58 133.283   1
   5   7  -7 2079.29 125.352   1
   5   7  -6 6749.55 268.376   1
  -5   4   6 9027.46 266.162  -2
   5   7  -6 9027.46 266.162   1
  -5   4   5 6604.37 202.852  -2
   5   7  -5 6604.37 202.852   1
  -5   4   4 524.984 137.635  -2
   5   7  -4 524.984 137.635   1
  -5   4   3 7165.75 204.839  -2
   5   7  -3 7165.75 204.839   1
  -5   4   2 8349.36 174.648  -2
   5   7  -2 8349.36 174.648   1
  -5  -7   1 69.9948 176.588   1
  -5   4   1 116.497 150.361  -2
   5   7  -1 116.497 150.361   1
   5   7   0 959.743 99.3318   1
   5   7   1 6372.29 148.256   1
  -5  -7  -2 35.8823 93.7802   1
  -5  -7  -3 11068.2 397.320   1
  -5   3  -3 38373.6 330.846  -2
   5   7   3 38373.6 330.846   1
  -5   3  -4 4373.82 177.688  -2
   5   7   4 4373.82 177.688   1
  -5   3  -5 2335.97 183.304  -2
   5   7   5 2335.97 183.304   1
  -5   3  -6 409.171 206.452  -2
   5   7   6 409.171 206.452   1
  -5   3  -7 11445.7 355.803  -2
   5   7   7 11445.7 355.803   1
  -5   3  -8 14928.3 321.798  -2
   5   7   8 14928.3 321.798   1
  -5  -7  -9 480.439 193.035   1
  -5  -7 -10 8424.68 330.716   1
  -5  -7 -11 1175.29 209.210   1
  -5  -7 -12 199.929 184.869   1
   5  -2  12 3851.08 283.208  -2
  -5  -7 -12 3851.08 283.208   1
  -5   2 -13 540.432 147.711  -2
   5   7  13 540.432 147.711   1
  -5   2 -14 1789.69 150.152  -2
   5   7  14 1789.69 150.152   1
  -5   2 -15 4401.89 153.969  -2
   5   7  15 4401.89 153.969   1
  -5   2 -16 207.546 135.174  -2
   5   7  16 207.546 135.174   1
  -5   2 -17 1242.27 183.096  -2
   5   7  17 1242.27 183.096   1
  -5   6  12 7516.82 167.983  -2
   5   8 -12 7516.82 167.983   1
  -5   6  11 2596.56 141.350  -2
   5   8 -11 2596.56 141.350   1
   5   8 -10-75.9135 99.3518   1
   5   8  -9-2.04140 110.065   1
   5   8  -8 7461.06 166.043   1
   5   8  -7 184.716 127.144   1
  -5   5   6 3433.25 216.547  -2
   5   8  -6 3433.25 216.547   1
  -5   5   5 6382.59 257.522  -2
   5   8  -5 6382.59 257.522   1
  -5   5   4 29169.6 341.432  -2
   5   8  -4 29169.6 341.432   1
  -5   5   3 33719.8 369.382  -2
   5   8  -3 33719.8 369.382   1
  -5   5   2 13313.2 240.564  -2
   5   8  -2 13313.2 240.564   1
  -5   5   1 2527.78 182.534  -2
   5   8  -1 2527.78 182.534   1
   5   8   0 6277.09 170.393   1
   5   8   1 9127.65 171.521   1
   5   8   2 31430.0 281.083   1
  -5  -8  -3-31.0453 170.607   1
  -5   4  -3 446.318 160.978  -2
   5   8   3 446.318 160.978   1
  -5   4  -4 13251.1 279.586  -2
   5   8   4 13251.1 279.586   1
  -5   4  -5 5596.29 273.897  -2
   5   8   5 5596.29 273.897   1
  -5   4  -6 1196.58 346.424  -2
   5   8   6 1196.58 346.424   1
  -5   4  -7 33839.7 757.982  -2
   5   8   7 33839.7 757.982   1
  -5   4  -8 6463.81 214.743  -2
   5   8   8 6463.81 214.743   1
  -5  -8  -9-74.9182 195.873   1
  -5  -8 -10 11798.0 374.450   1
  -5  -8 -11 2406.35 230.640   1
   5   8  12 9991.09 185.997   1
  -5   3 -13 1215.01 142.523  -2
   5   8  13 1215.01 142.523   1
  -5   3 -14 1322.88 133.096  -2
   5   8  14 1322.88 133.096   1
  -5   3 -15 979.754 161.678  -2
   5   8  15 979.754 161.678   1
  -5   3 -16 756.512 126.849  -2
   5   8  16 756.512 126.849   1
  -5   7  12 884.561 100.096  -2
   5   9 -12 884.561 100.096   1
  -5   7  11 708.554 106.692  -2
   5   9 -11 708.554 106.692   1
   5   9 -10 1832.24 111.207   1
   5   9  -9 1161.82 119.076   1
   5   9  -8 0.78938 112.144   1
   5   9  -7 4802.47 132.852   1
   5   9  -6 4725.19 142.524   1
  -5   6   5 25387.8 285.765  -2
   5   9  -5 25387.8 285.765   1
  -5   6   4 5559.56 183.208  -2
   5   9  -4 5559.56 183.208   1
  -5   6   3 1340.90 143.184  -2
   5   9  -3 1340.90 143.184   1
  -5   6   2 4500.80 176.180  -2
   5   9  -2 4500.80 176.180   1
   5   9  -1 621.384 151.415   1
  -5   6   1 5410.56 408.404  -2
   5   9  -1 5410.56 408.404   1
   5   9   0 231.910 127.506   1
   5   9   1-8.15641 119.356   1
   5   9   2 3481.11 161.650   1
   5   9   3 3876.81 166.911   1
  -5   5  -4 3929.15 240.577  -2
   5   9   4 3929.15 240.577   1
  -5   5  -5 3354.60 245.150  -2
   5   9   5 3354.60 245.150   1
  -5   5  -6 8975.04 542.074  -2
   5   9   6 8975.04 542.074   1
  -5   5  -7 13741.7 518.299  -2
   5   9   7 13741.7 518.299   1
  -5  -9  -8 3056.45 258.620   1
  -5   5  -8 4256.87 348.024  -2
   5   9   8 4256.87 348.024   1
   5   9   9 5210.40 200.483   1
   5   9  10 12113.0 256.045   1
   5   9  11 4905.46 191.736   1
   5   9  12-11.9802 95.1791   1
  -5   4 -13 1839.08 137.393  -2
   5   9  13 1839.08 137.393   1
  -5   4 -14 1637.42 176.677  -2
   5   9  14 1637.42 176.677   1
  -5   4 -15 1866.71 154.649  -2
   5   9  15 1866.71 154.649   1
   5  -4  16 2895.99 158.049  -2
  -5  -9 -16 2895.99 158.049   1
   5  10 -11 3207.33 144.938   1
  -5   8  11 3180.32 116.735  -2
   5  10 -11 3180.32 116.735   1
   5  10 -10 200.463 79.1235   1
   5  10  -9 3780.58 130.570   1
   5  10  -8 1494.10 118.933   1
   5  10  -7 11.8029 83.3980   1
   5  10  -6 1053.34 100.533   1
  -5   7   5 2838.06 148.631  -2
   5  10  -5 2838.06 148.631   1
  -5   7   4 489.929 120.982  -2
   5  10  -4 489.929 120.982   1
  -5   7   3 2859.33 152.347  -2
   5  10  -3 2859.33 152.347   1
  -5   7   2 742.025 162.915  -2
   5  10  -2 742.025 162.915   1
   5  10  -1 128.239 118.489   1
   5  10   0 1003.24 133.317   1
   5  10   1 6682.86 192.025   1
   5  10   2 2825.25 152.830   1
   5  10   3 73.7925 100.843   1
  -5   6  -4 6505.63 200.257  -2
   5  10   4 6505.63 200.257   1
  -5   6  -5 7669.06 522.860  -2
   5  10   5 7669.06 522.860   1
  -5   6  -6 4086.35 418.422  -2
   5  10   6 4086.35 418.422   1
  -5   6  -7 14631.4 504.347  -2
   5  10   7 14631.4 504.347   1
  -5 -10  -8 34.3919 138.195   1
  -5 -10  -9 38.2251 129.842   1
  -5 -10 -10 2271.67 220.269   1
   5  10  11 6707.29 192.116   1
   5  10  12 1889.10 102.283   1
  -5   5 -13 1620.81 160.846  -2
   5  10  13 1620.81 160.846   1
  -5   5 -14 375.319 137.982  -2
   5  10  14 375.319 137.982   1
   5  -5  15 2937.61 180.436  -2
  -5 -10 -15 2937.61 180.436   1
   5  11 -10 356.487 59.4939   1
   5  11  -9 60.9193 74.7288   1
   5  11  -8 611.527 95.0908   1
   5  11  -7 6144.10 136.824   1
   5  11  -6 44.6611 79.4999   1
  -5   8   5 6598.20 159.009  -2
   5  11  -5 6598.20 159.009   1
  -5   8   4 2305.36 132.265  -2
   5  11  -4 2305.36 132.265   1
  -5   8   3 549.852 117.553  -2
   5  11  -3 549.852 117.553   1
  -5   8   2 5316.19 193.806  -2
   5  11  -2 5316.19 193.806   1
   5  11  -1 160.233 113.479   1
   5  11   0 161.495 119.912   1
   5  11   1 2981.82 151.160   1
   5  11   2 3238.98 130.793   1
  -5 -11  -3 4598.85 141.204   1
  -5   7  -4 1643.23 205.268  -2
   5  11   4 1643.23 205.268   1
  -5   7  -5 3708.21 249.177  -2
   5  11   5 3708.21 249.177   1
  -5   7  -6 617.180 188.128  -2
   5  11   6 617.180 188.128   1
  -5   7  -7 8042.72 210.353  -2
   5  11   7 8042.72 210.353   1
  -5 -11  -8 2243.17 125.031   1
  -5 -11  -9 34.5993 122.524   1
  -5 -11 -10 1477.93 193.287   1
  -5 -11 -11 160.028 151.047   1
  -5 -11 -12 289.272 86.3032   1
  -5 -11 -13 181.718 129.537   1
   5  -6  14 4088.28 192.916  -2
  -5 -11 -14 4088.28 192.916   1
   5  12  -8 143.930 66.7810   1
   5  12  -7 8745.41 146.537   1
   5  12  -6 667.371 84.7215   1
   5  12  -5 12036.8 308.909   1
  -5   9   5 13569.0 195.032  -2
   5  12  -5 13569.0 195.032   1
  -5   9   4 4183.28 134.395  -2
   5  12  -4 4183.28 134.395   1
  -5   9   3 4799.30 165.076  -2
   5  12  -3 4799.30 165.076   1
  -5   9   2 2030.42 134.914  -2
   5  12  -2 2030.42 134.914   1
   5  12  -1 753.475 114.427   1
   5  12   0 4658.61 154.178   1
  -5 -12  -1 6738.35 148.627   1
   5  12   2 3705.67 128.164   1
  -5 -12  -3 3954.97 158.866   1
  -5   8  -4 7230.18 257.041  -2
   5  12   4 7230.18 257.041   1
  -5   8  -5 3796.62 244.734  -2
   5  12   5 3796.62 244.734   1
  -5   8  -6 781.641 182.643  -2
   5  12   6 781.641 182.643   1
  -5   8  -7 2800.59 157.533  -2
   5  12   7 2800.59 157.533   1
  -5 -12  -8 1521.85 107.398   1
  -5 -12  -9 38.9327 102.699   1
  -5 -12 -10 498.388 149.716   1
  -5 -12 -11 2691.16 102.833   1
  -5 -12 -12-24.9591 114.619   1
  -5 -12 -13 593.836 102.823   1
   5  13  -6 275.835 87.6585   1
   5  13  -5 1465.70 77.4858   1
  -5  10   4 5718.19 153.746  -2
   5  13  -4 5718.19 153.746   1
  -5  10   3 4419.80 137.293  -2
   5  13  -3 4419.80 137.293   1
   5  13  -2 54.7484 120.228   1
  -5  10   2-18.9999 139.880  -2
   5  13  -2-18.9999 139.880   1
   5  13  -1 356.814 84.6992   1
  -5 -13   0 3592.99 112.572   1
   5  13   1-59.9071 80.9066   1
  -5 -13  -2 8731.57 185.203   1
  -5 -13  -3-53.5416 102.427   1
  -5 -13  -4 3450.24 219.284   1
  -5   9  -4 4420.46 339.856  -2
   5  13   4 4420.46 339.856   1
  -5   9  -5 7272.60 261.675  -2
   5  13   5 7272.60 261.675   1
  -5   9  -6 3325.67 164.376  -2
   5  13   6 3325.67 164.376   1
   5  13   7 1123.79 186.397   1
   5  -9   7 683.159 138.365  -2
  -5 -13  -7 683.159 138.365   1
   5  13   8 163.730 79.1871   1
  -5 -13  -9 1101.85 99.8874   1
  -5 -13 -10 726.473 124.599   1
  -5 -13 -11 280.517 103.201   1
   5 -11  -4 928.501 108.530  -2
  -5 -14   4 928.501 108.530   1
  -5  11   3 4149.18 127.346  -2
   5  14  -3 4149.18 127.346   1
   5  14  -2 741.950 72.0978   1
  -5 -14   1 4313.55 106.458   1
   5  14   0 1139.70 86.7678   1
  -5 -14  -1 14011.1 188.662   1
   5  14   2 46.0295 85.9371   1
   5  14   3-12.8390 105.743   1
  -5 -14  -4 2519.07 107.296   1
  -5  10  -5 898.607 111.999  -2
   5  14   5 898.607 111.999   1
  -5  10  -6 615.151 104.418  -2
   5  14   6 615.151 104.418   1
  -5 -14  -7 1636.37 103.600   1
   5 -10   7 2480.91 171.754  -2
  -5 -14  -7 2480.91 171.754   1
  -5 -14  -8 308.689 72.7120   1
  -5 -14  -9 145.964 91.3944   1
   5  15  -1 89.8964 102.555   1
  -5 -15   0 1778.46 62.9396   1
  -5 -15  -1 1802.05 63.3757   1
   5  15   2 432.816 53.7839   1
  -5 -15  -3 2023.48 66.8020   1
  -5 -15  -4 3188.04 72.1816   1
  -5  11  -5 639.013 165.455  -2
   5  15   5 639.013 165.455   1
  -6 -14   1 5742.33 217.736  -2
   6 -10  -1 5742.33 217.736   1
  -6 -14   0 203.572 106.897  -2
   6 -10   0 203.572 106.897   1
   6 -10   1 939.973 87.8138   1
   6 -10   2 285.187 77.9464   1
   6 -10   3 630.521 113.589   1
   6  -9  -5 634.105 108.032   1
   6  -9  -4-54.9469 89.2015   1
   6  -9  -3 1388.48 106.917   1
   6  -9  -2 8940.75 173.115   1
  -6 -13   1 1590.55 166.901  -2
   6  -9  -1 1590.55 166.901   1
  -6 -13   0 1758.74 171.814  -2
   6  -9   0 1758.74 171.814   1
  -6   9  -1 211.143 92.9021   1
  -6   9  -2 104.166 93.6831   1
  -6   9  -3 411.796 96.4556   1
   6  -9   4 3058.45 115.266   1
  -6   9  -5 253.424 83.3269   1
  -6   9  -6 8075.35 186.558   1
  -6   9  -7 648.497 100.658   1
   6  -8  -7 251.602 109.343   1
   6  -8  -6 543.133 134.814   1
   6  -8  -5-46.3575 106.938   1
   6  -8  -4 14605.1 142.279   1
   6  -8  -3 855.716 99.6989   1
   6  -8  -2 2541.88 170.689   1
  -6 -12   2 5316.05 215.013  -2
   6  -8  -2 5316.05 215.013   1
  -6 -12   1 952.461 192.720  -2
   6  -8  -1 952.461 192.720   1
  -6 -12   0 273.169 248.514  -2
   6  -8   0 273.169 248.514   1
  -6 -12  -1 3748.29 288.691  -2
   6  -8   1 3748.29 288.691   1
   6  -8   2 3629.95 233.461   1
   6  -8   3 4211.95 238.725   1
   6  -8   4-10.4745 160.636   1
   6  -8   5 7482.76 241.643   1
  -6   8  -6 2.62631 97.5189   1
  -6   8  -7 1740.78 155.622   1
   6  13   8 444.100 160.647  -2
  -6   8  -8 444.100 160.647   1
   6  13   9 10943.6 239.868  -2
  -6   8  -9 10943.6 239.868   1
  -6 -10   8 1217.24 120.611  -2
   6  -7  -8 1217.24 120.611   1
   6  -7  -7 533.696 102.360   1
   6  -7  -6 6735.14 141.460   1
   6  -7  -5 3291.30 105.176   1
   6  -7  -4 33.1664 101.544   1
   6  -7  -3 183.138 138.975   1
  -6 -11   2 1396.76 204.239  -2
   6  -7  -2 1396.76 204.239   1
  -6 -11   1 302.478 271.552  -2
   6  -7  -1 302.478 271.552   1
  -6 -11   0 1230.77 303.238  -2
   6  -7   0 1230.77 303.238   1
  -6 -11  -1 7274.46 243.033  -2
   6  -7   1 7274.46 243.033   1
   6  -7   2 2383.76 163.010   1
   6  -7   3 4712.34 171.998   1
   6  -7   4 4389.72 170.678   1
   6  -7   5 3086.49 149.767   1
   6  -7   6 192.649 119.886   1
  -6 -12  -7 592.652 190.572  -2
   6  -7   7 592.652 190.572   1
   6  12   8 4173.84 240.610  -2
  -6   7  -8 4173.84 240.610   1
   6  12   9 32.7226 96.1177  -2
  -6   7  -9 32.7226 96.1177   1
   6  12  10 819.389 148.435  -2
  -6   7 -10 819.389 148.435   1
  -6  -9   9 8162.30 194.337  -2
   6  -6  -9 8162.30 194.337   1
  -6  -9   8 766.275 150.306  -2
   6  -6  -8 766.275 150.306   1
   6  -6  -7 978.951 128.239   1
   6  -6  -6 1138.35 115.209   1
   6  -6  -5 149.162 91.4995   1
   6  -6  -4 124.618 135.549   1
   6  -6  -3 349.227 148.375   1
  -6 -10   2 190.771 211.406  -2
   6  -6  -2 190.771 211.406   1
  -6 -10   1 6187.62 266.016  -2
   6  -6  -1 6187.62 266.016   1
  -6 -10   0 3448.46 250.643  -2
   6  -6   0 3448.46 250.643   1
  -6 -10  -1 807.561 222.742  -2
   6  -6   1 807.561 222.742   1
   6  -6   2 1206.70 172.422   1
  -6 -10  -2 1919.36 325.550  -2
   6  -6   2 1919.36 325.550   1
   6  -6   3 4344.54 161.540   1
   6  -6   4-13.6382 121.863   1
   6  -6   5-2.01305 119.056   1
   6  -6   6 755.833 86.5213   1
  -6 -11  -7 2236.47 117.498  -2
   6  -6   7 2236.47 117.498   1
   6  11   8 2108.77 194.930  -2
  -6   6  -8 2108.77 194.930   1
   6  11   9 1428.69 145.038  -2
  -6   6  -9 1428.69 145.038   1
   6  11  10 6091.57 155.682  -2
  -6   6 -10 6091.57 155.682   1
  -6   6 -11 513.624 76.0787   1
  -6  -8  10 20.1978 173.088  -2
   6  -5 -10 20.1978 173.088   1
  -6  -8   9 869.003 157.662  -2
   6  -5  -9 869.003 157.662   1
  -6  -8   8 443.273 165.284  -2
   6  -5  -8 443.273 165.284   1
   6  -5  -7 1903.44 151.007   1
  -6  -8   7 2773.71 309.729  -2
   6  -5  -7 2773.71 309.729   1
   6  -5  -6 245.942 114.881   1
   6  -5  -5 874.634 120.081   1
   6  -5  -4 2111.75 172.890   1
   6  -5  -3 1086.55 167.521   1
  -6  -9   2 1910.15 227.502  -2
   6  -5  -2 1910.15 227.502   1
  -6  -9   1 201.069 202.475  -2
   6  -5  -1 201.069 202.475   1
  -6  -9   0 1269.11 205.035  -2
   6  -5   0 1269.11 205.035   1
  -6  -9  -1 2630.01 205.236  -2
   6  -5   1 2630.01 205.236   1
   6  -5   2 2281.64 204.877   1
  -6  -9  -2 21822.4 473.968  -2
   6  -5   2 21822.4 473.968   1
   6  -5   3 1266.15 146.662   1
   6  -5   4-53.8263 137.335   1
   6  -5   5 163.031 158.783   1
   6  -5   6 1464.39 162.964   1
  -6 -10  -7 7377.64 239.102  -2
   6  -5   7 7377.64 239.102   1
  -6 -10  -8 4167.10 322.300  -2
   6  -5   8 4167.10 322.300   1
  -6 -10  -9 13494.5 176.679  -2
   6  -5   9 13494.5 176.679   1
   6  10  10 3874.05 119.457  -2
  -6   5 -10 3874.05 119.457   1
  -6   5 -11 1438.19 71.5899   1
  -6   5 -12 5547.56 92.5324   1
  -6   5 -13 19.9837 86.3018   1
  -6  -7  11 72.1834 182.899  -2
   6  -4 -11 72.1834 182.899   1
  -6  -7  10 5749.21 198.818  -2
   6  -4 -10 5749.21 198.818   1
  -6  -7   9 2124.71 188.022  -2
   6  -4  -9 2124.71 188.022   1
  -6  -7   8 2243.03 195.626  -2
   6  -4  -8 2243.03 195.626   1
   6  -4  -7 1819.15 239.043   1
  -6  -7   7 2056.30 164.648  -2
   6  -4  -7 2056.30 164.648   1
   6  -4  -6-9.44858 118.426   1
   6  -4  -5 3283.06 129.193   1
   6  -4  -4 2309.18 145.044   1
   6  -4  -3 4961.09 172.400   1
  -6  -8   3 5910.16 369.788  -2
   6  -4  -3 5910.16 369.788   1
  -6  -8   2 3229.88 258.272  -2
   6  -4  -2 3229.88 258.272   1
  -6  -8   1 7582.51 262.824  -2
   6  -4  -1 7582.51 262.824   1
  -6  -8   0 3089.29 227.202  -2
   6  -4   0 3089.29 227.202   1
  -6  -8  -1 1179.91 211.224  -2
   6  -4   1 1179.91 211.224   1
  -6  -8  -2 6771.18 239.482  -2
   6  -4   2 6771.18 239.482   1
   6  -4   3 2190.31 207.573   1
   6  -4   4 2290.31 200.038   1
   6  -4   5 517.865 173.435   1
   6  -4   6 28.9425 200.216   1
  -6  -9  -6 13.6595 346.272  -2
   6  -4   6 13.6595 346.272   1
  -6  -9  -7 399.767 199.269  -2
   6  -4   7 399.767 199.269   1
  -6  -9  -8 1875.18 147.791  -2
   6  -4   8 1875.18 147.791   1
  -6  -9  -9 1126.30 162.576  -2
   6  -4   9 1126.30 162.576   1
   6   9  10 9066.50 157.544  -2
  -6   4 -10 9066.50 157.544   1
   6   9  11 7212.72 132.895  -2
  -6   4 -11 7212.72 132.895   1
  -6   4 -12 1132.21 85.2214   1
  -6   4 -13 100.172 65.2463   1
  -6   4 -14 68.9527 76.1722   1
  -6  -6  11 4705.69 257.539  -2
   6  -3 -11 4705.69 257.539   1
  -6  -6  10 1380.01 164.467  -2
   6  -3 -10 1380.01 164.467   1
  -6  -6   9 27.0408 162.327  -2
   6  -3  -9 27.0408 162.327   1
  -6  -6   8 3397.92 180.575  -2
   6  -3  -8 3397.92 180.575   1
   6  -3  -7 1854.58 205.395   1
  -6  -6   7 5584.91 253.627  -2
   6  -3  -7 5584.91 253.627   1
   6  -3  -6 245.588 123.687   1
   6  -3  -5 1876.69 121.013   1
   6  -3  -4 1463.96 143.954   1
   6  -3  -3 111.587 217.180   1
  -6  -7   3 6610.43 221.975  -2
   6  -3  -3 6610.43 221.975   1
  -6  -7   2 1316.15 170.415  -2
   6  -3  -2 1316.15 170.415   1
  -6  -7   1 5358.47 250.820  -2
   6  -3  -1 5358.47 250.820   1
  -6  -7   0 11055.5 301.968  -2
   6  -3   0 11055.5 301.968   1
  -6  -7  -1 28534.1 371.127  -2
   6  -3   1 28534.1 371.127   1
  -6  -7  -2 6620.21 302.735  -2
   6  -3   2 6620.21 302.735   1
   6  -3   3 5210.62 231.156   1
   6  -3   4 2816.10 211.849   1
   6  -3   5 7986.36 250.764   1
  -6  -8  -6 9114.93 385.661  -2
   6  -3   6 9114.93 385.661   1
  -6  -8  -7 3709.74 192.023  -2
   6  -3   7 3709.74 192.023   1
  -6  -8  -8 11135.4 266.821  -2
   6  -3   8 11135.4 266.821   1
   6   8   9 8391.74 318.569  -2
  -6   3  -9 8391.74 318.569   1
   6   8  10 1345.32 207.270  -2
  -6   3 -10 1345.32 207.270   1
   6  -3  11 2790.48 230.961   1
   6   8  11 7947.27 248.641  -2
  -6   3 -11 7947.27 248.641   1
  -6   3 -12 284.554 79.3969   1
  -6   3 -13 14.8609 75.8647   1
  -6   3 -14 141.185 63.4117   1
  -6  -5  11 1092.79 237.195  -2
   6  -2 -11 1092.79 237.195   1
  -6  -5  10 8693.82 276.579  -2
   6  -2 -10 8693.82 276.579   1
  -6  -5   9 1672.03 222.524  -2
   6  -2  -9 1672.03 222.524   1
  -6  -5   8 6487.42 271.508  -2
   6  -2  -8 6487.42 271.508   1
  -6  -5   7 7876.94 275.973  -2
   6  -2  -7 7876.94 275.973   1
   6  -2  -6 95.8485 167.624   1
   6  -2  -5 1014.70 136.265   1
   6  -2  -4 572.064 131.247   1
   6  -2  -3 516.928 225.814   1
  -6  -6   3 619.290 179.248  -2
   6  -2  -3 619.290 179.248   1
  -6  -6   2 3577.49 165.508  -2
   6  -2  -2 3577.49 165.508   1
  -6  -6   1 3451.74 194.042  -2
   6  -2  -1 3451.74 194.042   1
  -6  -6   0 3595.06 238.740  -2
   6  -2   0 3595.06 238.740   1
  -6  -6  -1 6499.80 254.373  -2
   6  -2   1 6499.80 254.373   1
  -6  -6  -2 60787.8 562.486  -2
   6  -2   2 60787.8 562.486   1
   6  -2   3 621.476 214.327   1
   6  -2   4 720.169 218.701   1
   6  -2   5 900.096 229.224   1
  -6  -7  -6 4619.06 328.729  -2
   6  -2   6 4619.06 328.729   1
  -6  -7  -7 80.4377 170.826  -2
   6  -2   7 80.4377 170.826   1
  -6  -7  -8 16245.5 324.035  -2
   6  -2   8 16245.5 324.035   1
   6   7   9 364.096 222.165  -2
  -6   2  -9 364.096 222.165   1
   6   7  10 1562.90 232.712  -2
  -6   2 -10 1562.90 232.712   1
   6   7  11 2370.33 228.824  -2
  -6   2 -11 2370.33 228.824   1
  -6   2 -12 575.968 143.675   1
   6   7  12 2835.16 220.197  -2
  -6   2 -12 2835.16 220.197   1
  -6   2 -13 280.329 88.7775   1
  -6   2 -14 120.739 74.0749   1
  -6   2 -15-136.733 75.0581   1
   6   8  15-8.94650 119.299  -2
  -6   2 -15-8.94650 119.299   1
  -6  -4  11 1017.14 241.010  -2
   6  -1 -11 1017.14 241.010   1
  -6  -4  10 4176.14 236.662  -2
   6  -1 -10 4176.14 236.662   1
  -6  -4   9 539.232 145.306  -2
   6  -1  -9 539.232 145.306   1
  -6  -4   8 199.777 168.524  -2
   6  -1  -8 199.777 168.524   1
  -6  -4   7 234.723 177.760  -2
   6  -1  -7 234.723 177.760   1
   6  -1  -6 3193.83 198.077   1
  -6  -4   6 3141.86 359.176  -2
   6  -1  -6 3141.86 359.176   1
   6  -1  -5 1945.55 130.323   1
   6  -1  -4-11.8595 128.896   1
  -6  -5   4 215.291 270.691  -2
   6  -1  -4 215.291 270.691   1
  -6  -5   3 2449.12 152.991  -2
   6  -1  -3 2449.12 152.991   1
  -6  -5   2 524.305 142.538  -2
   6  -1  -2 524.305 142.538   1
  -6  -5   1 5192.80 207.816  -2
   6  -1  -1 5192.80 207.816   1
  -6  -5   0 412.102 196.998  -2
   6  -1   0 412.102 196.998   1
  -6  -5  -1 8902.62 334.690  -2
   6  -1   1 8902.62 334.690   1
  -6  -5  -2 48957.7 757.596  -2
   6  -1   2 48957.7 757.596   1
  -6  -5  -3 850.888 295.525  -2
   6  -1   3 850.888 295.525   1
   6  -1   4 18.3054 219.873   1
   6  -1   5 15831.6 429.285   1
   6   6   6 845.756 182.725  -2
  -6   1  -6 845.756 182.725   1
  -6  -6  -7 4325.43 216.894  -2
   6  -1   7 4325.43 216.894   1
  -6  -6  -8 12714.1 310.723  -2
   6  -1   8 12714.1 310.723   1
   6   6   9 8226.92 365.402  -2
  -6   1  -9 8226.92 365.402   1
   6   6  10 2652.39 271.469  -2
  -6   1 -10 2652.39 271.469   1
   6   6  11 9513.51 318.669  -2
  -6   1 -11 9513.51 318.669   1
   6   6  12 511.593 216.881  -2
  -6   1 -12 511.593 216.881   1
  -6   1 -13 393.004 96.7099   1
  -6   1 -14 131.664 116.332   1
   6   7  14 106.307 169.743  -2
  -6   1 -14 106.307 169.743   1
  -6   1 -15 6285.51 147.564   1
   6   7  15 8409.99 188.861  -2
  -6   1 -15 8409.99 188.861   1
  -6  -3  11 168.656 161.339  -2
   6   0 -11 168.656 161.339   1
  -6  -3  10 96.3501 144.936  -2
   6   0 -10 96.3501 144.936   1
  -6  -3   9 7127.03 237.553  -2
   6   0  -9 7127.03 237.553   1
  -6  -3   8 1158.34 179.734  -2
   6   0  -8 1158.34 179.734   1
  -6  -3   7 3541.33 199.549  -2
   6   0  -7 3541.33 199.549   1
   6   0  -6 467.960 257.483   1
  -6  -3   6 2356.16 342.779  -2
   6   0  -6 2356.16 342.779   1
   6   0  -5-12.0590 133.650   1
  -6  -4   5 344.703 256.711  -2
   6   0  -5 344.703 256.711   1
   6   0  -4 555.861 131.230   1
  -6  -4   4 1256.12 301.125  -2
   6   0  -4 1256.12 301.125   1
  -6  -4   3 9283.98 209.709  -2
   6   0  -3 9283.98 209.709   1
  -6  -4   2 5213.95 205.866  -2
   6   0  -2 5213.95 205.866   1
  -6  -4   1 1549.98 170.739  -2
   6   0  -1 1549.98 170.739   1
  -6  -4   0 13666.7 261.949  -2
   6   0   0 13666.7 261.949   1
  -6  -4  -1 7018.09 235.601  -2
   6   0   1 7018.09 235.601   1
   6   0   2 2376.50 242.653   1
  -6  -4  -2 3638.77 357.733  -2
   6   0   2 3638.77 357.733   1
   6   0   3 3440.37 299.457   1
  -6  -4  -3 4917.58 353.220  -2
   6   0   3 4917.58 353.220   1
   6   0   4 7040.35 335.829   1
  -6   0  -5 3454.34 214.955   1
  -6  -5  -5 3563.78 335.738  -2
   6   0   5 3563.78 335.738   1
   6   5   6 2464.73 203.017  -2
  -6   0  -6 2464.73 203.017   1
   6   5   7 1626.07 194.032  -2
  -6   0  -7 1626.07 194.032   1
  -6  -5  -8 7108.10 266.002  -2
   6   0   8 7108.10 266.002   1
   6   5   9 559.911 249.940  -2
  -6   0  -9 559.911 249.940   1
   6   5  10 860.083 252.116  -2
  -6   0 -10 860.083 252.116   1
   6   5  11 171.880 229.600  -2
  -6   0 -11 171.880 229.600   1
   6   5  12 1023.76 230.091  -2
  -6   0 -12 1023.76 230.091   1
  -6   0 -13 60.2284 98.4525   1
  -6   0 -14 6946.36 202.309   1
   6   6  14 7415.59 218.226  -2
  -6   0 -14 7415.59 218.226   1
   6   6  15 10707.7 147.767  -2
  -6   0 -15 10707.7 147.767   1
   6   6  16 68.1895 97.8056  -2
  -6   0 -16 68.1895 97.8056   1
  -6  -2  11 2270.50 148.764  -2
   6   1 -11 2270.50 148.764   1
  -6  -2  10 3902.71 186.969  -2
   6   1 -10 3902.71 186.969   1
  -6  -2   9 2294.80 183.968  -2
   6   1  -9 2294.80 183.968   1
  -6  -2   8 791.758 171.613  -2
   6   1  -8 791.758 171.613   1
  -6  -2   7 6365.99 220.849  -2
   6   1  -7 6365.99 220.849   1
  -6  -2   6 4733.74 272.271  -2
   6   1  -6 4733.74 272.271   1
   6   1  -5 2228.58 199.732   1
  -6  -3   4 13121.5 312.384  -2
   6   1  -4 13121.5 312.384   1
  -6  -3   3 2072.05 167.011  -2
   6   1  -3 2072.05 167.011   1
  -6  -3   2 15352.6 263.068  -2
   6   1  -2 15352.6 263.068   1
  -6  -3   1 3305.92 187.245  -2
   6   1  -1 3305.92 187.245   1
  -6  -3   0 18623.4 265.168  -2
   6   1   0 18623.4 265.168   1
  -6  -3  -1 20870.9 295.236  -2
   6   1   1 20870.9 295.236   1
   6   1   2 5615.32 296.126   1
   6   3   2 9003.93 338.794  -2
  -6  -1  -2 9003.93 338.794   1
   6   1   3 540.053 232.778   1
   6   3   3 769.843 229.161  -2
  -6  -1  -3 769.843 229.161   1
   6   1   4 9140.84 259.290   1
  -6  -1  -5 4233.03 225.250   1
  -6  -4  -5 4787.21 358.838  -2
   6   1   5 4787.21 358.838   1
   6   4   6 13615.1 299.720  -2
  -6  -1  -6 13615.1 299.720   1
  -6  -4  -7 15016.6 296.239  -2
   6   1   7 15016.6 296.239   1
  -6  -4  -8 3455.97 207.410  -2
   6   1   8 3455.97 207.410   1
  -6  -4  -9 2486.43 255.257  -2
   6   1   9 2486.43 255.257   1
  -6  -4 -10 15232.5 374.221  -2
   6   1  10 15232.5 374.221   1
  -6  -4 -11 5644.68 260.459  -2
   6   1  11 5644.68 260.459   1
  -6  -4 -12 6200.36 241.578  -2
   6   1  12 6200.36 241.578   1
  -6  -1 -13 13384.7 234.727   1
   6   5  14 6630.76 162.249  -2
  -6  -1 -14 6630.76 162.249   1
   6   5  15 136.088 104.673  -2
  -6  -1 -15 136.088 104.673   1
   6   5  16 663.097 117.719  -2
  -6  -1 -16 663.097 117.719   1
  -6  -1  11 1421.97 175.901  -2
   6   2 -11 1421.97 175.901   1
  -6  -1  10 4064.32 182.175  -2
   6   2 -10 4064.32 182.175   1
  -6  -1   9 1662.97 140.806  -2
   6   2  -9 1662.97 140.806   1
  -6  -1   8 1252.61 145.029  -2
   6   2  -8 1252.61 145.029   1
   6   2  -7 4298.69 256.250   1
  -6  -1   7 5603.06 214.356  -2
   6   2  -7 5603.06 214.356   1
   6   2  -6 5617.03 170.862   1
  -6  -1   6 7068.34 414.715  -2
   6   2  -6 7068.34 414.715   1
  -6  -2   5-37.1738 313.444  -2
   6   2  -5-37.1738 313.444   1
  -6  -2   4 7335.61 276.345  -2
   6   2  -4 7335.61 276.345   1
  -6  -2   3 299.018 171.759  -2
   6   2  -3 299.018 171.759   1
  -6  -2   2 37175.3 419.782  -2
   6   2  -2 37175.3 419.782   1
  -6  -2   1 63206.9 459.160  -2
   6   2  -1 63206.9 459.160   1
  -6  -2   0 39263.0 359.846  -2
   6   2   0 39263.0 359.846   1
  -6  -2  -1 15524.4 281.268  -2
   6   2   1 15524.4 281.268   1
   6   2   2 18.9521 203.794   1
  -6  -2  -2 92.1818 211.368  -2
   6   2   2 92.1818 211.368   1
   6   2   3 14135.1 406.605   1
   6   2   3 22981.9 420.576  -2
  -6  -2  -3 22981.9 420.576   1
  -6  -2  -4 13391.8 259.578   1
   6   2   5 4584.15 287.951   1
  -6  -3  -6 11896.2 260.372  -2
   6   2   6 11896.2 260.372   1
  -6  -3  -7 6399.08 237.954  -2
   6   2   7 6399.08 237.954   1
  -6  -3  -8 2177.25 196.723  -2
   6   2   8 2177.25 196.723   1
  -6  -3  -9 13350.6 384.480  -2
   6   2   9 13350.6 384.480   1
  -6  -3 -10 1140.33 230.542  -2
   6   2  10 1140.33 230.542   1
  -6  -3 -11 280.784 203.926  -2
   6   2  11 280.784 203.926   1
  -6  -3 -12 4137.55 228.948  -2
   6   2  12 4137.55 228.948   1
   6   2  13 4097.95 174.725   1
   6   2  14 1444.06 238.416   1
   6   4  14 5933.05 157.978  -2
  -6  -2 -14 5933.05 157.978   1
   6   4  15 2661.47 189.303  -2
  -6  -2 -15 2661.47 189.303   1
   6   4  16 1369.95 133.513  -2
  -6  -2 -16 1369.95 133.513   1
  -6   0  12 7350.09 276.306  -2
   6   3 -12 7350.09 276.306   1
  -6   0  11 285.458 152.344  -2
   6   3 -11 285.458 152.344   1
  -6   0  10 37.8541 133.875  -2
   6   3 -10 37.8541 133.875   1
  -6   0   9 8056.19 235.637  -2
   6   3  -9 8056.19 235.637   1
  -6   0   8 2317.78 180.281  -2
   6   3  -8 2317.78 180.281   1
  -6   0   7 5280.51 205.809  -2
   6   3  -7 5280.51 205.809   1
   6   3  -6 2862.66 236.322   1
  -6   0   6 4108.83 368.625  -2
   6   3  -6 4108.83 368.625   1
  -6  -1   5 1266.55 325.506  -2
   6   3  -5 1266.55 325.506   1
  -6  -1   4 6561.25 276.346  -2
   6   3  -4 6561.25 276.346   1
  -6  -1   3 1914.83 194.240  -2
   6   3  -3 1914.83 194.240   1
  -6  -1   2 11297.6 310.994  -2
   6   3  -2 11297.6 310.994   1
  -6  -1   1 4392.81 212.511  -2
   6   3  -1 4392.81 212.511   1
  -6  -1   0 30835.9 499.526  -2
   6   3   0 30835.9 499.526   1
   6   1   1 31086.1 477.511  -2
  -6  -3  -1 31086.1 477.511   1
   6   1   2 12066.7 288.774  -2
  -6  -3  -2 12066.7 288.774   1
   6   3   3-66.0699 123.481   1
  -6  -1  -3 506.178 286.272  -2
   6   3   3 506.178 286.272   1
  -6  -3  -4 1872.77 202.131   1
  -6  -2  -4 7712.70 389.986  -2
   6   3   4 7712.70 389.986   1
   6   3   5 1936.82 252.694   1
  -6  -2  -5 4634.83 279.919  -2
   6   3   5 4634.83 279.919   1
  -6  -2  -6 23652.9 439.617  -2
   6   3   6 23652.9 439.617   1
  -6  -2  -7 10807.8 366.260  -2
   6   3   7 10807.8 366.260   1
  -6  -2  -8 3953.79 216.587  -2
   6   3   8 3953.79 216.587   1
  -6  -2  -9 7441.68 328.203  -2
   6   3   9 7441.68 328.203   1
  -6  -2 -10 721.824 224.899  -2
   6   3  10 721.824 224.899   1
   6   2  11 154.970 211.132  -2
  -6  -3 -11 154.970 211.132   1
   6   2  12 5096.73 238.016  -2
  -6  -3 -12 5096.73 238.016   1
   6   3  13 201.332 256.597   1
   6   3  13 901.455 225.998  -2
  -6  -3 -13 901.455 225.998   1
  -6  -3 -14 10223.7 234.249  -2
   6   3  14 10223.7 234.249   1
  -6  -3 -15 2714.71 165.760  -2
   6   3  15 2714.71 165.760   1
   6   3  16 35.5155 104.849  -2
  -6  -3 -16 35.5155 104.849   1
  -6   1  12 1979.17 205.525  -2
   6   4 -12 1979.17 205.525   1
  -6   1  11 1638.04 151.075  -2
   6   4 -11 1638.04 151.075   1
  -6   1  10 8186.46 207.970  -2
   6   4 -10 8186.46 207.970   1
  -6   1   9 445.158 132.532  -2
   6   4  -9 445.158 132.532   1
  -6   1   8 138.516 151.673  -2
   6   4  -8 138.516 151.673   1
  -6   1   7 235.632 189.489  -2
   6   4  -7 235.632 189.489   1
   6   4  -6-11.4488 184.328   1
  -6   1   6 1893.54 333.097  -2
   6   4  -6 1893.54 333.097   1
   6   4  -5 858.760 231.860   1
  -6   0   4 1460.73 180.400  -2
   6   4  -4 1460.73 180.400   1
  -6   0   3 12493.1 289.052  -2
   6   4  -3 12493.1 289.052   1
  -6   0   2 5110.61 241.123  -2
   6   4  -2 5110.61 241.123   1
  -6   0   1 1782.84 259.423  -2
   6   4  -1 1782.84 259.423   1
  -6   0   0 22958.0 771.230  -2
   6   4   0 22958.0 771.230   1
  -6   0  -1 8741.47 507.328  -2
   6   4   1 8741.47 507.328   1
  -6   0  -2 1416.83 320.574  -2
   6   4   2 1416.83 320.574   1
   6   4   3 196.219 228.799   1
   6   4   5 763.668 294.492   1
  -6  -1  -5 2510.87 318.371  -2
   6   4   5 2510.87 318.371   1
  -6  -1  -6 12511.6 350.807  -2
   6   4   6 12511.6 350.807   1
  -6  -1  -7 7697.78 323.171  -2
   6   4   7 7697.78 323.171   1
  -6  -1  -8 1620.19 236.984  -2
   6   4   8 1620.19 236.984   1
  -6  -1  -9 1355.91 235.517  -2
   6   4   9 1355.91 235.517   1
  -6  -1 -10 7555.22 309.332  -2
   6   4  10 7555.22 309.332   1
  -6  -1 -11 2816.85 231.057  -2
   6   4  11 2816.85 231.057   1
   6   1  12 3128.32 221.257  -2
  -6  -4 -12 3128.32 221.257   1
   6   4  13 172.829 243.947   1
   6   2  13 2451.55 240.803  -2
  -6  -4 -13 2451.55 240.803   1
  -6  -2 -14 8756.60 222.273  -2
   6   4  14 8756.60 222.273   1
  -6  -2 -15 2700.77 164.842  -2
   6   4  15 2700.77 164.842   1
   6   2  16 1530.92 134.739  -2
  -6  -4 -16 1530.92 134.739   1
  -6   2  12 384.347 156.654  -2
   6   5 -12 384.347 156.654   1
  -6   2  11 509.401 206.298  -2
   6   5 -11 509.401 206.298   1
  -6   2  10 4917.89 144.781  -2
   6   5 -10 4917.89 144.781   1
  -6   2   9 693.586 104.461  -2
   6   5  -9 693.586 104.461   1
  -6   2   8 2576.96 126.355  -2
   6   5  -8 2576.96 126.355   1
  -6   2   7 13706.6 208.182  -2
   6   5  -7 13706.6 208.182   1
   6   5  -6 5478.71 203.641   1
  -6   2   6 5578.91 385.125  -2
   6   5  -6 5578.91 385.125   1
   6   5  -5 4594.12 151.983   1
   6   5  -4 308.541 142.767   1
  -6   1   4 523.903 169.565  -2
   6   5  -4 523.903 169.565   1
  -6   1   3 3861.49 157.986  -2
   6   5  -3 3861.49 157.986   1
  -6   1   2 552.868 145.248  -2
   6   5  -2 552.868 145.248   1
  -6   1   1 4188.93 233.297  -2
   6   5  -1 4188.93 233.297   1
  -6   1   0 201.979 166.584  -2
   6   5   0 201.979 166.584   1
  -6   1  -1 3531.34 194.355  -2
   6   5   1 3531.34 194.355   1
  -6   1  -2 20703.0 290.275  -2
   6   5   2 20703.0 290.275   1
   6   5   3 510.541 132.033   1
  -6   1  -3 650.785 339.839  -2
   6   5   3 650.785 339.839   1
   6   5   4 19975.9 332.699   1
   6   5   5-116.085 250.580   1
  -6   0  -6 5587.26 425.536  -2
   6   5   6 5587.26 425.536   1
  -6   0  -7 1181.71 237.986  -2
   6   5   7 1181.71 237.986   1
  -6   0  -8 5259.82 292.994  -2
   6   5   8 5259.82 292.994   1
  -6   0  -9 299.848 182.110  -2
   6   5   9 299.848 182.110   1
  -6   0 -10 427.444 148.171  -2
   6   5  10 427.444 148.171   1
  -6   0 -11 324.573 145.144  -2
   6   5  11 324.573 145.144   1
  -6  -5 -12 1051.80 161.022   1
  -6   0 -12 946.071 203.963  -2
   6   5  12 946.071 203.963   1
   6   5  13 3151.77 119.001   1
   6   5  14 7363.29 297.972   1
   6   1  14 8579.79 263.930  -2
  -6  -5 -14 8579.79 263.930   1
  -6  -1 -15 53.7489 131.418  -2
   6   5  15 53.7489 131.418   1
  -6  -1 -16 471.373 206.306  -2
   6   5  16 471.373 206.306   1
  -6   3  12 688.789 137.604  -2
   6   6 -12 688.789 137.604   1
  -6   3  11 2339.44 100.019  -2
   6   6 -11 2339.44 100.019   1
  -6   3  10 581.777 114.287  -2
   6   6 -10 581.777 114.287   1
  -6   3   9 154.012 105.921  -2
   6   6  -9 154.012 105.921   1
  -6   3   8 1527.26 134.123  -2
   6   6  -8 1527.26 134.123   1
  -6   3   7 7609.25 210.461  -2
   6   6  -7 7609.25 210.461   1
   6   6  -6 1120.45 116.851   1
   6   6  -5 10200.7 197.322   1
   6   6  -4 687.980 154.410   1
  -6   2   4 741.049 176.879  -2
   6   6  -4 741.049 176.879   1
  -6   2   3 713.698 149.799  -2
   6   6  -3 713.698 149.799   1
  -6   2   2 1430.08 162.304  -2
   6   6  -2 1430.08 162.304   1
  -6   2   1 2841.30 188.452  -2
   6   6  -1 2841.30 188.452   1
  -6   2   0 3333.33 202.189  -2
   6   6   0 3333.33 202.189   1
  -6   2  -1 2670.89 186.003  -2
   6   6   1 2670.89 186.003   1
  -6   2  -2 23998.0 307.102  -2
   6   6   2 23998.0 307.102   1
   6   6   3 5121.47 196.470   1
  -6   2  -3 5139.46 387.054  -2
   6   6   3 5139.46 387.054   1
   6   6   4 1340.07 128.527   1
  -6   1  -5 10724.3 478.375  -2
   6   6   5 10724.3 478.375   1
  -6   1  -6 1558.78 366.866  -2
   6   6   6 1558.78 366.866   1
  -6   1  -7 3000.27 220.297  -2
   6   6   7 3000.27 220.297   1
  -6   1  -8 5938.61 221.151  -2
   6   6   8 5938.61 221.151   1
  -6   1  -9 10074.3 326.520  -2
   6   6   9 10074.3 326.520   1
  -6   1 -10 1369.71 195.698  -2
   6   6  10 1369.71 195.698   1
  -6   1 -11 4611.19 175.734  -2
   6   6  11 4611.19 175.734   1
  -6  -6 -12 1117.17 167.603   1
  -6   1 -12 1260.13 193.375  -2
   6   6  12 1260.13 193.375   1
   6   6  13 25.9477 90.0405   1
   6   6  14-31.1389 107.664   1
   6   0  14 3424.69 211.514  -2
  -6  -6 -14 3424.69 211.514   1
  -6   0 -15 6576.26 162.478  -2
   6   6  15 6576.26 162.478   1
  -6   0 -16 5.22345 178.447  -2
   6   6  16 5.22345 178.447   1
  -6   4  11 173.772 155.852  -2
   6   7 -11 173.772 155.852   1
  -6   4  10 4905.24 157.518  -2
   6   7 -10 4905.24 157.518   1
  -6   4   9 1483.69 140.024  -2
   6   7  -9 1483.69 140.024   1
  -6   4   8 3932.82 143.372  -2
   6   7  -8 3932.82 143.372   1
  -6   4   7 1231.70 155.111  -2
   6   7  -7 1231.70 155.111   1
   6   7  -6 8604.18 177.807   1
   6   7  -5 670.016 111.159   1
   6   7  -4 4440.88 154.625   1
  -6   3   3 11432.1 224.468  -2
   6   7  -3 11432.1 224.468   1
  -6   3   2 1287.19 169.551  -2
   6   7  -2 1287.19 169.551   1
  -6   3   1 5445.38 231.779  -2
   6   7  -1 5445.38 231.779   1
  -6   3   0 4432.42 222.442  -2
   6   7   0 4432.42 222.442   1
  -6   3  -1 10710.8 262.750  -2
   6   7   1 10710.8 262.750   1
  -6   3  -2 4317.36 194.758  -2
   6   7   2 4317.36 194.758   1
   6   7   3 1615.27 139.125   1
   6   7   4 1549.86 135.891   1
   6   7   5 313.557 232.914   1
  -6   2  -5 889.160 335.607  -2
   6   7   5 889.160 335.607   1
  -6   2  -6 5581.01 398.658  -2
   6   7   6 5581.01 398.658   1
  -6   2  -7 314.249 186.956  -2
   6   7   7 314.249 186.956   1
  -6   2  -8 25552.3 439.937  -2
   6   7   8 25552.3 439.937   1
  -6   2  -9 663.881 191.235  -2
   6   7   9 663.881 191.235   1
  -6   2 -10 1630.28 200.869  -2
   6   7  10 1630.28 200.869   1
  -6   2 -11 1505.92 150.058  -2
   6   7  11 1505.92 150.058   1
   6   7  12 3175.05 124.621   1
  -6  -7 -13 363.260 89.9608   1
   6   7  14 143.711 76.1146   1
  -6   1 -15 5749.79 138.343  -2
   6   7  15 5749.79 138.343   1
  -6   5  10-34.5721 166.132  -2
   6   8 -10-34.5721 166.132   1
  -6   5   9 1283.72 126.234  -2
   6   8  -9 1283.72 126.234   1
  -6   5   8 447.203 128.838  -2
   6   8  -8 447.203 128.838   1
   6   8  -7 2055.26 143.467   1
  -6   5   7 3206.54 197.830  -2
   6   8  -7 3206.54 197.830   1
   6   8  -6 9582.64 178.230   1
   6   8  -5 8705.09 177.548   1
   6   8  -4 37.0529 106.263   1
  -6   4   3 2729.88 168.765  -2
   6   8  -3 2729.88 168.765   1
  -6   4   2 5477.50 187.335  -2
   6   8  -2 5477.50 187.335   1
  -6   4   1 5206.15 206.599  -2
   6   8  -1 5206.15 206.599   1
  -6   4   0 3818.61 188.946  -2
   6   8   0 3818.61 188.946   1
  -6   4  -1 1835.46 162.535  -2
   6   8   1 1835.46 162.535   1
   6   8   2 7576.26 392.552   1
  -6   4  -2 9322.94 266.021  -2
   6   8   2 9322.94 266.021   1
   6   8   3 1002.91 134.753   1
   6   8   4 980.068 128.112   1
   6   8   5 10668.0 293.747   1
  -6   3  -6 14451.3 508.794  -2
   6   8   6 14451.3 508.794   1
   6  -3   7 1740.00 205.778  -2
  -6  -8  -7 1740.00 205.778   1
  -6   3  -8 9649.39 299.180  -2
   6   8   8 9649.39 299.180   1
  -6   3  -9 6406.98 268.354  -2
   6   8   9 6406.98 268.354   1
  -6   3 -10 2495.20 200.827  -2
   6   8  10 2495.20 200.827   1
   6   8  11 4277.02 259.262   1
   6  -3  11 5251.64 195.811  -2
  -6  -8 -11 5251.64 195.811   1
   6   8  12 71.6978 88.8186   1
   6   8  13 528.752 83.9675   1
   6   8  14 3838.26 93.2660   1
   6   8  15 178.763 119.974   1
  -6   6   9 4308.99 139.806  -2
   6   9  -9 4308.99 139.806   1
  -6   6   8 1086.14 119.798  -2
   6   9  -8 1086.14 119.798   1
   6   9  -7 316.113 99.0908   1
   6   9  -6 31.4186 87.8018   1
   6   9  -5 4936.12 140.770   1
   6   9  -4 6.18343 100.016   1
   6   9  -3 812.699 131.036   1
  -6   5   3 1285.37 172.189  -2
   6   9  -3 1285.37 172.189   1
  -6   5   2 849.895 137.698  -2
   6   9  -2 849.895 137.698   1
  -6   5   1 280.431 135.915  -2
   6   9  -1 280.431 135.915   1
  -6   5   0 1037.31 150.064  -2
   6   9   0 1037.31 150.064   1
  -6   5  -1 3895.63 174.364  -2
   6   9   1 3895.63 174.364   1
   6   9   2 28034.8 369.197   1
  -6   5  -2 30751.6 462.166  -2
   6   9   2 30751.6 462.166   1
   6   9   3 996.874 128.918   1
   6   9   4 9924.33 292.276   1
   6   9   5 2325.93 194.382   1
   6   9   6 78.0002 200.857   1
  -6   4  -6 79.8037 295.675  -2
   6   9   6 79.8037 295.675   1
   6  -4   7 450.407 181.208  -2
  -6  -9  -7 450.407 181.208   1
   6  -4   8 1784.43 269.546  -2
  -6  -9  -8 1784.43 269.546   1
   6  -4   9 906.221 246.534  -2
  -6  -9  -9 906.221 246.534   1
   6  -4  10 11893.7 361.258  -2
  -6  -9 -10 11893.7 361.258   1
   6   9  11 224.060 120.421   1
   6  -4  11 2435.34 223.978  -2
  -6  -9 -11 2435.34 223.978   1
   6   9  12 15.4412 79.2690   1
   6   9  13 53.4872 70.4598   1
  -6  -9 -14 1761.29 125.124   1
   6  10  -8 2665.19 158.610   1
  -6   7   8 2697.19 138.862  -2
   6  10  -8 2697.19 138.862   1
   6  10  -7-13.7202 82.4846   1
   6  10  -6 368.095 83.2335   1
   6  10  -5 2051.68 105.467   1
   6  10  -4 1264.36 102.667   1
   6  10  -3 47.3169 85.9806   1
  -6   6   2 431.710 126.530  -2
   6  10  -2 431.710 126.530   1
  -6   6   1 9074.99 226.832  -2
   6  10  -1 9074.99 226.832   1
  -6   6   0 3941.34 183.763  -2
   6  10   0 3941.34 183.763   1
  -6   6  -1 390.439 136.633  -2
   6  10   1 390.439 136.633   1
   6  10   2 1718.73 121.308   1
   6  10   3 749.127 122.504   1
   6  10   4 116.009 223.317   1
   6  10   5 3479.59 200.692   1
   6  10   6 1194.99 225.626   1
  -6   5  -6 1908.07 320.531  -2
   6  10   6 1908.07 320.531   1
  -6   5  -7 10268.5 281.739  -2
   6  10   7 10268.5 281.739   1
   6  -5   8 4830.47 240.627  -2
  -6 -10  -8 4830.47 240.627   1
   6  -5   9 18236.6 489.478  -2
  -6 -10  -9 18236.6 489.478   1
   6  -5  10 2138.01 234.219  -2
  -6 -10 -10 2138.01 234.219   1
  -6 -10 -11 960.132 103.172   1
  -6 -10 -12 372.518 85.0480   1
  -6 -10 -13-97.6060 105.056   1
   6  11  -7 4714.18 137.863   1
   6  11  -6 453.133 79.7741   1
   6  11  -5 218.134 74.9909   1
   6  11  -4 1495.13 116.265   1
   6  11  -3 4181.84 136.082   1
  -6   7   2 1102.44 123.697  -2
   6  11  -2 1102.44 123.697   1
  -6   7   1 303.353 122.685  -2
   6  11  -1 303.353 122.685   1
  -6   7   0 921.049 133.641  -2
   6  11   0 921.049 133.641   1
  -6   7  -1 11622.6 196.048  -2
   6  11   1 11622.6 196.048   1
   6  11   2 2662.87 120.747   1
   6  11   3 9.28285 149.456   1
   6  11   4 466.154 153.789   1
   6  11   5 3988.87 194.593   1
   6  11   6 13.8021 98.8775   1
  -6   6  -7 2967.79 157.177  -2
   6  11   7 2967.79 157.177   1
   6  -6   8 2519.53 260.411  -2
  -6 -11  -8 2519.53 260.411   1
   6  -6   9 517.082 210.286  -2
  -6 -11  -9 517.082 210.286   1
   6  -6  10 8511.65 269.542  -2
  -6 -11 -10 8511.65 269.542   1
  -6 -11 -11 4036.52 115.820   1
  -6 -11 -12 385.719 109.479   1
   6  12  -6 1520.13 94.1084   1
   6  12  -5-4.68594 90.6487   1
   6  12  -4 399.937 87.7870   1
   6  12  -3 5079.32 139.199   1
  -6   8   2 7160.01 158.528  -2
   6  12  -2 7160.01 158.528   1
  -6   8   1 1632.55 123.703  -2
   6  12  -1 1632.55 123.703   1
  -6   8   0 147.571 106.599  -2
   6  12   0 147.571 106.599   1
  -6   8  -1 3584.26 149.664  -2
   6  12   1 3584.26 149.664   1
   6  12   2 4902.45 202.214   1
   6  12   3 508.759 145.165   1
   6  12   4 2207.65 164.390   1
   6  12   5 380.887 134.250   1
   6  12   6 35.3162 92.2595   1
   6  -7   7 1102.18 120.837  -2
  -6 -12  -7 1102.18 120.837   1
   6  -7   8 2346.61 228.063  -2
  -6 -12  -8 2346.61 228.063   1
   6  -7   9 69.7604 165.439  -2
  -6 -12  -9 69.7604 165.439   1
   6  -7  10 481.379 99.2314  -2
  -6 -12 -10 481.379 99.2314   1
  -6 -12 -11 3667.48 136.043   1
   6  13  -4 570.248 81.4094   1
   6  13  -3 822.617 76.1120   1
   6  13  -2 89.7487 79.4033   1
  -6   9   1 834.155 142.597  -2
   6  13  -1 834.155 142.597   1
  -6   9   0 1805.81 163.240  -2
   6  13   0 1805.81 163.240   1
   6  13   1 525.316 119.687   1
   6  13   2 279.051 113.528   1
   6  13   3 594.954 122.982   1
   6  13   4 140.561 84.9334   1
  -6 -13  -5 671.966 88.6543   1
  -6 -13  -6 611.018 80.6794   1
  -6 -13  -7 553.155 125.782   1
   6  -8   8 835.722 155.685  -2
  -6 -13  -8 835.722 155.685   1
   6  -8   9 4056.79 179.640  -2
  -6 -13  -9 4056.79 179.640   1
  -6  10   0 121.649 143.710  -2
   6  14   0 121.649 143.710   1
   6  14   1 4826.64 128.614   1
  -6 -14  -2 1488.50 78.2206   1
  -6 -14  -3 4026.29 95.2756   1
  -6 -14  -4 1121.92 72.3447   1
  -6 -14  -5 62.6108 65.2957   1
  -6 -14  -6 39.0556 84.4245   1
   7  -7  -3-64.7522 116.644   1
   7  -7  -2 196.384 83.0492   1
   7  -7  -1 138.967 68.6315   1
   7  -7   0 237.559 97.3290   1
  -7 -12  -1 3625.27 154.715  -2
   7  -7   1 3625.27 154.715   1
  -7 -12  -2 1929.11 152.402  -2
   7  -7   2 1929.11 152.402   1
  -7 -12  -3 2275.49 145.802  -2
   7  -7   3 2275.49 145.802   1
   7  -7   4-18.9302 83.6583   1
   7  -7   5 1366.28 71.2656   1
  -7   7  -6 1734.67 117.606   1
  -7 -10   5 254.603 153.571  -2
   7  -6  -5 254.603 153.571   1
   7  -6  -4 162.849 97.3268   1
   7  -6  -3 3100.51 101.380   1
   7  -6  -2-21.2438 106.953   1
   7  -6  -1 110.153 110.015   1
   7  -6   0 3449.10 150.248   1
  -7 -11  -1 4868.59 193.423  -2
   7  -6   1 4868.59 193.423   1
  -7 -11  -2 2484.26 187.850  -2
   7  -6   2 2484.26 187.850   1
  -7 -11  -3 4940.36 200.408  -2
   7  -6   3 4940.36 200.408   1
  -7 -11  -4 1351.42 162.281  -2
   7  -6   4 1351.42 162.281   1
   7  -6   5 194.408 101.649   1
   7  -6   6 104.902 89.6466   1
   7  -6   7 172.096 79.5778   1
  -7   6  -8 954.235 107.631   1
  -7  -9   7 98.4819 147.852  -2
   7  -5  -7 98.4819 147.852   1
  -7  -9   6 1519.29 206.192  -2
   7  -5  -6 1519.29 206.192   1
  -7  -9   5 8962.42 277.910  -2
   7  -5  -5 8962.42 277.910   1
   7  -5  -4 68.1775 87.0684   1
   7  -5  -3 161.814 111.786   1
   7  -5  -2 1685.64 136.167   1
   7  -5  -1 511.353 130.298   1
   7  -5   0 65.8389 127.253   1
  -7 -10  -1 10976.3 204.303  -2
   7  -5   1 10976.3 204.303   1
  -7 -10  -2 426.686 184.085  -2
   7  -5   2 426.686 184.085   1
  -7 -10  -3 1710.21 200.809  -2
   7  -5   3 1710.21 200.809   1
  -7 -10  -4 1932.14 160.385  -2
   7  -5   4 1932.14 160.385   1
   7  -5   5 1437.16 113.724   1
   7  -5   6 3825.08 87.8692   1
   7  -5   7 64.9149 64.2174   1
   7  -5   8 128.443 77.8653   1
   7  -5   9 7411.47 86.2942   1
  -7  -8   8 1642.13 165.541  -2
   7  -4  -8 1642.13 165.541   1
  -7  -8   7 637.051 196.101  -2
   7  -4  -7 637.051 196.101   1
  -7  -8   6 9566.11 336.955  -2
   7  -4  -6 9566.11 336.955   1
  -7  -8   5 2904.81 261.963  -2
   7  -4  -5 2904.81 261.963   1
  -7  -8   4 1879.95 171.709  -2
   7  -4  -4 1879.95 171.709   1
   7  -4  -3 56.0289 119.311   1
   7  -4  -2 1072.83 138.292   1
   7  -4  -1 1642.27 150.651   1
   7  -4   0 4388.44 256.573   1
  -7  -9   0 3935.31 212.331  -2
   7  -4   0 3935.31 212.331   1
  -7  -9  -1 6849.02 200.487  -2
   7  -4   1 6849.02 200.487   1
  -7  -9  -2 5439.54 218.239  -2
   7  -4   2 5439.54 218.239   1
  -7  -9  -3 2025.35 186.940  -2
   7  -4   3 2025.35 186.940   1
  -7  -9  -4 2590.04 178.299  -2
   7  -4   4 2590.04 178.299   1
   7  -4   5 931.031 122.691   1
   7  -4   6 1360.65 120.139   1
   7  -4   7 1591.56 114.874   1
   7  -4   8 46.7967 83.3190   1
   7  -4   9 2591.06 92.2600   1
  -7   4 -10 127.077 92.7059   1
  -7 -10 -10 234.109 111.531  -2
   7  -4  10 234.109 111.531   1
   7  -3  -9 1648.25 131.730   1
  -7  -7   8 1364.04 199.073  -2
   7  -3  -8 1364.04 199.073   1
  -7  -7   7-2.61459 206.419  -2
   7  -3  -7-2.61459 206.419   1
  -7  -7   6 649.347 169.656  -2
   7  -3  -6 649.347 169.656   1
  -7  -7   5 4745.80 204.322  -2
   7  -3  -5 4745.80 204.322   1
   7  -3  -4 1647.41 203.673   1
  -7  -7   4 3281.41 188.804  -2
   7  -3  -4 3281.41 188.804   1
   7  -3  -3 145.181 102.292   1
   7  -3  -2 888.548 140.753   1
   7  -3  -1 321.740 113.390   1
  -7  -8   0 2196.70 152.373  -2
   7  -3   0 2196.70 152.373   1
  -7  -8  -1 10468.8 202.574  -2
   7  -3   1 10468.8 202.574   1
  -7  -8  -2 5333.79 225.962  -2
   7  -3   2 5333.79 225.962   1
  -7  -8  -3 8886.34 249.913  -2
   7  -3   3 8886.34 249.913   1
  -7  -8  -4 1422.14 185.363  -2
   7  -3   4 1422.14 185.363   1
   7  -3   5 203.209 236.625   1
  -7  -8  -5 144.822 197.139  -2
   7  -3   5 144.822 197.139   1
   7  -3   6 103.173 144.520   1
   7  -3   7 335.977 133.210   1
   7  -3   8-6.47138 119.425   1
  -7  -9  -9 10556.3 308.177  -2
   7  -3   9 10556.3 308.177   1
  -7  -9 -10 1723.82 102.921  -2
   7  -3  10 1723.82 102.921   1
   7   9  11 1408.88 155.313  -2
  -7   3 -11 1408.88 155.313   1
   7   9  12 209.076 120.877  -2
  -7   3 -12 209.076 120.877   1
  -7  -6   9 1986.61 182.535  -2
   7  -2  -9 1986.61 182.535   1
  -7  -6   8 5618.48 259.182  -2
   7  -2  -8 5618.48 259.182   1
  -7  -6   7 213.626 164.707  -2
   7  -2  -7 213.626 164.707   1
  -7  -6   6 1762.89 195.542  -2
   7  -2  -6 1762.89 195.542   1
  -7  -6   5 2600.17 292.435  -2
   7  -2  -5 2600.17 292.435   1
   7  -2  -4 250.772 189.472   1
  -7  -6   4 389.386 165.106  -2
   7  -2  -4 389.386 165.106   1
   7  -2  -3-28.0922 129.497   1
  -7  -6   3 391.821 260.905  -2
   7  -2  -3 391.821 260.905   1
   7  -2  -2 3717.57 137.511   1
   7  -2  -1-76.7218 116.971   1
  -7  -7   1 597.775 312.079  -2
   7  -2  -1 597.775 312.079   1
  -7  -7   0 5278.28 174.416  -2
   7  -2   0 5278.28 174.416   1
  -7  -7  -1 3117.10 205.231  -2
   7  -2   1 3117.10 205.231   1
  -7  -7  -2 1602.34 198.484  -2
   7  -2   2 1602.34 198.484   1
  -7  -7  -3 665.902 189.289  -2
   7  -2   3 665.902 189.289   1
  -7  -7  -4 1097.88 188.280  -2
   7  -2   4 1097.88 188.280   1
  -7  -7  -5 595.588 220.295  -2
   7  -2   5 595.588 220.295   1
   7  -2   6 1210.85 164.947   1
   7  -2   7 143.303 141.480   1
   7  -2   8 223.852 131.688   1
  -7   2  -9-76.0455 113.857   1
  -7  -8  -9 421.831 286.827  -2
   7  -2   9 421.831 286.827   1
  -7  -8 -10 1299.55 135.580  -2
   7  -2  10 1299.55 135.580   1
  -7  -8 -11 13036.3 153.491  -2
   7  -2  11 13036.3 153.491   1
   7   8  12 33.0112 75.0941  -2
  -7   2 -12 33.0112 75.0941   1
   7   8  13 3967.64 139.186  -2
  -7   2 -13 3967.64 139.186   1
  -7  -5   9 2035.89 197.905  -2
   7  -1  -9 2035.89 197.905   1
  -7  -5   8 2609.70 180.026  -2
   7  -1  -8 2609.70 180.026   1
  -7  -5   7 124.671 170.047  -2
   7  -1  -7 124.671 170.047   1
  -7  -5   6 3519.51 222.690  -2
   7  -1  -6 3519.51 222.690   1
  -7  -5   5 1351.67 305.173  -2
   7  -1  -5 1351.67 305.173   1
  -7  -5   4 363.650 178.729  -2
   7  -1  -4 363.650 178.729   1
   7  -1  -3 2755.35 255.335   1
  -7  -5   3 4217.23 291.771  -2
   7  -1  -3 4217.23 291.771   1
   7  -1  -2 1047.65 124.911   1
   7  -1  -1 352.651 198.810   1
  -7  -6   1 344.591 179.390  -2
   7  -1  -1 344.591 179.390   1
  -7  -6   0 6505.72 223.162  -2
   7  -1   0 6505.72 223.162   1
  -7  -6  -1 2653.73 210.986  -2
   7  -1   1 2653.73 210.986   1
  -7  -6  -2 2967.82 216.158  -2
   7  -1   2 2967.82 216.158   1
  -7  -6  -3 888.483 194.171  -2
   7  -1   3 888.483 194.171   1
  -7  -6  -4 20881.3 396.012  -2
   7  -1   4 20881.3 396.012   1
  -7  -6  -5 3848.78 248.504  -2
   7  -1   5 3848.78 248.504   1
   7  -1   6 1172.00 287.433   1
  -7  -6  -6 5625.58 323.711  -2
   7  -1   6 5625.58 323.711   1
   7  -1   7 187.569 176.814   1
  -7   1  -8 553.200 139.235   1
  -7  -7  -8 1966.82 241.827  -2
   7  -1   8 1966.82 241.827   1
   7   7   9 1642.63 182.231  -2
  -7   1  -9 1642.63 182.231   1
   7   7  10 5233.78 215.574  -2
  -7   1 -10 5233.78 215.574   1
   7   7  11 1026.47 163.616  -2
  -7   1 -11 1026.47 163.616   1
  -7  -7 -12 460.349 93.2322  -2
   7  -1  12 460.349 93.2322   1
   7   7  13 1027.68 88.6505  -2
  -7   1 -13 1027.68 88.6505   1
  -7  -4   9 951.802 145.438  -2
   7   0  -9 951.802 145.438   1
  -7  -4   8 1098.04 167.481  -2
   7   0  -8 1098.04 167.481   1
  -7  -4   7 559.573 176.638  -2
   7   0  -7 559.573 176.638   1
  -7  -4   6 7163.24 261.980  -2
   7   0  -6 7163.24 261.980   1
  -7  -4   5 8.94521 293.052  -2
   7   0  -5 8.94521 293.052   1
  -7  -4   4 2624.65 212.165  -2
   7   0  -4 2624.65 212.165   1
   7   0  -3 2910.38 257.339   1
  -7  -4   3 3021.61 294.873  -2
   7   0  -3 3021.61 294.873   1
   7   0  -2 1952.16 164.131   1
  -7  -5   2 2097.71 306.077  -2
   7   0  -2 2097.71 306.077   1
   7   0  -1 4236.98 255.359   1
  -7  -5   1 4664.09 198.948  -2
   7   0  -1 4664.09 198.948   1
  -7  -5   0 2046.71 160.900  -2
   7   0   0 2046.71 160.900   1
  -7  -5  -1 5833.05 229.000  -2
   7   0   1 5833.05 229.000   1
  -7  -5  -2 472.929 168.809  -2
   7   0   2 472.929 168.809   1
  -7  -5  -3 1121.18 195.836  -2
   7   0   3 1121.18 195.836   1
  -7  -5  -4 4040.98 275.499  -2
   7   0   4 4040.98 275.499   1
  -7  -5  -5 9251.67 408.045  -2
   7   0   5 9251.67 408.045   1
   7   0   6 730.596 198.681   1
   7   0   7 1350.82 125.493   1
  -7   0  -8 4115.49 190.065   1
  -7  -6  -8 5882.46 285.649  -2
   7   0   8 5882.46 285.649   1
   7   6   9 1082.86 199.087  -2
  -7   0  -9 1082.86 199.087   1
   7   6  10 344.195 190.750  -2
  -7   0 -10 344.195 190.750   1
   7   6  11 2534.64 203.330  -2
  -7   0 -11 2534.64 203.330   1
   7   6  12 8182.00 169.243  -2
  -7   0 -12 8182.00 169.243   1
   7   6  13 18855.8 180.279  -2
  -7   0 -13 18855.8 180.279   1
   7   1  -9 265.813 127.267   1
  -7  -3   9 143.692 215.199  -2
   7   1  -9 143.692 215.199   1
  -7  -3   8 1229.41 165.865  -2
   7   1  -8 1229.41 165.865   1
  -7  -3   7 7019.75 241.497  -2
   7   1  -7 7019.75 241.497   1
  -7  -3   6 1075.94 188.851  -2
   7   1  -6 1075.94 188.851   1
  -7  -3   5 3756.41 221.160  -2
   7   1  -5 3756.41 221.160   1
  -7  -3   4 1788.14 206.348  -2
   7   1  -4 1788.14 206.348   1
   7   1  -3 1179.70 236.081   1
  -7  -3   3 1589.69 268.498  -2
   7   1  -3 1589.69 268.498   1
   7   1  -2 1063.51 132.100   1
   7   1  -1 133.843 198.445   1
  -7  -4   1 66.0134 288.059  -2
   7   1  -1 66.0134 288.059   1
  -7  -4   0 1202.91 185.113  -2
   7   1   0 1202.91 185.113   1
  -7  -4  -1 1564.91 191.625  -2
   7   1   1 1564.91 191.625   1
  -7  -4  -2 1691.95 195.604  -2
   7   1   2 1691.95 195.604   1
  -7  -4  -3 401.125 184.279  -2
   7   1   3 401.125 184.279   1
  -7  -4  -4 427.494 279.044  -2
   7   1   4 427.494 279.044   1
  -7  -4  -5 3372.38 332.056  -2
   7   1   5 3372.38 332.056   1
   7   4   6 141.510 163.021  -2
  -7  -1  -6 141.510 163.021   1
   7   1   7 1586.78 129.693   1
  -7  -5  -8 9.55696 155.395  -2
   7   1   8 9.55696 155.395   1
   7   5   9 1893.22 225.068  -2
  -7  -1  -9 1893.22 225.068   1
   7   5  10 1611.52 223.985  -2
  -7  -1 -10 1611.52 223.985   1
   7   5  11 1638.82 216.945  -2
  -7  -1 -11 1638.82 216.945   1
   7   5  12 6989.63 258.602  -2
  -7  -1 -12 6989.63 258.602   1
   7   5  13 1456.33 110.720  -2
  -7  -1 -13 1456.33 110.720   1
   7   5  14 7199.08 163.292  -2
  -7  -1 -14 7199.08 163.292   1
  -7  -2  10 43.5414 167.337  -2
   7   2 -10 43.5414 167.337   1
  -7  -2   9 45.9940 210.827  -2
   7   2  -9 45.9940 210.827   1
  -7  -2   8 3878.12 298.090  -2
   7   2  -8 3878.12 298.090   1
  -7  -2   7 624.650 139.217  -2
   7   2  -7 624.650 139.217   1
  -7  -2   6 2572.58 170.132  -2
   7   2  -6 2572.58 170.132   1
  -7  -2   5 93.5150 143.819  -2
   7   2  -5 93.5150 143.819   1
  -7  -2   4 2090.27 170.910  -2
   7   2  -4 2090.27 170.910   1
  -7  -2   3 5621.75 236.503  -2
   7   2  -3 5621.75 236.503   1
  -7  -3   2 16000.2 464.838  -2
   7   2  -2 16000.2 464.838   1
  -7  -3   1 4091.92 188.038  -2
   7   2  -1 4091.92 188.038   1
  -7  -3   0 2835.29 192.937  -2
   7   2   0 2835.29 192.937   1
  -7  -3  -1 6535.61 228.964  -2
   7   2   1 6535.61 228.964   1
  -7  -3  -2 2493.73 199.151  -2
   7   2   2 2493.73 199.151   1
  -7  -3  -3 3557.11 255.638  -2
   7   2   3 3557.11 255.638   1
  -7  -3  -4 6010.26 426.598  -2
   7   2   4 6010.26 426.598   1
  -7  -3  -5 5364.96 402.919  -2
   7   2   5 5364.96 402.919   1
   7   3   6 3659.93 206.308  -2
  -7  -2  -6 3659.93 206.308   1
   7   2   7 8652.93 204.650   1
   7   4   8 3885.25 192.064  -2
  -7  -2  -8 3885.25 192.064   1
   7   4   9 5852.55 283.836  -2
  -7  -2  -9 5852.55 283.836   1
   7   4  10 354.028 211.409  -2
  -7  -2 -10 354.028 211.409   1
   7   4  11 1173.54 217.895  -2
  -7  -2 -11 1173.54 217.895   1
   7   4  12 1773.51 213.987  -2
  -7  -2 -12 1773.51 213.987   1
   7   4  13 203.151 99.7342  -2
  -7  -2 -13 203.151 99.7342   1
   7   4  14 8726.88 190.516  -2
  -7  -2 -14 8726.88 190.516   1
  -7  -1  10 1036.35 160.785  -2
   7   3 -10 1036.35 160.785   1
  -7  -1   9 281.551 140.596  -2
   7   3  -9 281.551 140.596   1
  -7  -1   8 2665.39 193.166  -2
   7   3  -8 2665.39 193.166   1
  -7  -1   7 4211.64 237.664  -2
   7   3  -7 4211.64 237.664   1
  -7  -1   6 626.127 195.619  -2
   7   3  -6 626.127 195.619   1
  -7  -1   5 2062.37 224.579  -2
   7   3  -5 2062.37 224.579   1
  -7  -1   4 979.162 183.484  -2
   7   3  -4 979.162 183.484   1
  -7  -1   3 354.262 182.201  -2
   7   3  -3 354.262 182.201   1
  -7  -2   2 23992.6 355.290  -2
   7   3  -2 23992.6 355.290   1
  -7  -2   1 5241.85 375.439  -2
   7   3  -1 5241.85 375.439   1
  -7  -2   0 3432.84 380.354  -2
   7   3   0 3432.84 380.354   1
  -7  -2  -1 5156.44 212.869  -2
   7   3   1 5156.44 212.869   1
  -7  -2  -2 1403.18 186.085  -2
   7   3   2 1403.18 186.085   1
  -7  -2  -3 3747.07 250.723  -2
   7   3   3 3747.07 250.723   1
  -7  -2  -4 8329.72 285.657  -2
   7   3   4 8329.72 285.657   1
   7   2   5 7841.69 250.728  -2
  -7  -3  -5 7841.69 250.728   1
   7   2   6 5670.34 218.575  -2
  -7  -3  -6 5670.34 218.575   1
  -7  -3  -7 466.739 166.414   1
  -7  -3  -7 1483.86 259.184  -2
   7   3   7 1483.86 259.184   1
   7   3   8 963.946 169.720  -2
  -7  -3  -8 963.946 169.720   1
   7   3   9 1428.23 241.324  -2
  -7  -3  -9 1428.23 241.324   1
   7   3  10 313.023 219.803  -2
  -7  -3 -10 313.023 219.803   1
   7   3  11 7300.07 318.948  -2
  -7  -3 -11 7300.07 318.948   1
   7   3  12 116.026 185.391  -2
  -7  -3 -12 116.026 185.391   1
  -7  -3 -13 159.168 77.1177   1
   7   3  13 81.1480 159.484  -2
  -7  -3 -13 81.1480 159.484   1
   7   3  14 533.888 131.993  -2
  -7  -3 -14 533.888 131.993   1
  -7   0   9 685.478 136.760  -2
   7   4  -9 685.478 136.760   1
  -7   0   8 2604.19 182.660  -2
   7   4  -8 2604.19 182.660   1
  -7   0   7 366.865 173.009  -2
   7   4  -7 366.865 173.009   1
  -7   0   6 3552.21 234.731  -2
   7   4  -6 3552.21 234.731   1
  -7   0   5 354.099 260.555  -2
   7   4  -5 354.099 260.555   1
  -7   0   4 779.763 176.084  -2
   7   4  -4 779.763 176.084   1
  -7   0   3 1223.94 178.182  -2
   7   4  -3 1223.94 178.182   1
  -7  -1   2 15872.0 306.220  -2
   7   4  -2 15872.0 306.220   1
  -7  -1   1-62.4889 288.647  -2
   7   4  -1-62.4889 288.647   1
  -7  -1   0 1323.35 328.037  -2
   7   4   0 1323.35 328.037   1
  -7  -1  -1 1191.61 327.815  -2
   7   4   1 1191.61 327.815   1
  -7  -1  -2 2604.25 287.959  -2
   7   4   2 2604.25 287.959   1
  -7  -1  -3 116.133 246.557  -2
   7   4   3 116.133 246.557   1
  -7  -1  -4 356.390 289.817  -2
   7   4   4 356.390 289.817   1
  -7  -1  -5 2755.49 336.870  -2
   7   4   5 2755.49 336.870   1
   7   1   6 442.829 176.150  -2
  -7  -4  -6 442.829 176.150   1
  -7  -4  -7 4321.46 233.442   1
  -7  -2  -7 9950.27 373.746  -2
   7   4   7 9950.27 373.746   1
   7   2   8 4227.79 201.930  -2
  -7  -4  -8 4227.79 201.930   1
   7   2   9 5174.04 296.689  -2
  -7  -4  -9 5174.04 296.689   1
   7   2  10 462.434 231.310  -2
  -7  -4 -10 462.434 231.310   1
   7   2  11 937.915 217.757  -2
  -7  -4 -11 937.915 217.757   1
   7   2  12 3274.54 239.882  -2
  -7  -4 -12 3274.54 239.882   1
   7   2  13 172.618 164.183  -2
  -7  -4 -13 172.618 164.183   1
   7   2  14 14133.9 224.420  -2
  -7  -4 -14 14133.9 224.420   1
  -7   1   9 5775.82 153.874  -2
   7   5  -9 5775.82 153.874   1
  -7   1   8 1630.07 159.581  -2
   7   5  -8 1630.07 159.581   1
  -7   1   7 178.122 156.115  -2
   7   5  -7 178.122 156.115   1
  -7   1   6 1615.84 197.004  -2
   7   5  -6 1615.84 197.004   1
  -7   1   5 2728.33 290.103  -2
   7   5  -5 2728.33 290.103   1
  -7   1   4 257.030 162.737  -2
   7   5  -4 257.030 162.737   1
  -7   1   3 2871.47 191.729  -2
   7   5  -3 2871.47 191.729   1
  -7   0   2 1502.94 283.557  -2
   7   5  -2 1502.94 283.557   1
  -7   0   1 2075.36 315.250  -2
   7   5  -1 2075.36 315.250   1
  -7   0   0 1745.76 231.570  -2
   7   5   0 1745.76 231.570   1
  -7   0  -1 3133.89 264.013  -2
   7   5   1 3133.89 264.013   1
  -7   0  -2 738.647 210.350  -2
   7   5   2 738.647 210.350   1
  -7   0  -3 845.834 209.575  -2
   7   5   3 845.834 209.575   1
  -7   0  -4 5505.45 416.773  -2
   7   5   4 5505.45 416.773   1
  -7   0  -5 4070.48 366.709  -2
   7   5   5 4070.48 366.709   1
  -7   0  -6 398.571 262.686  -2
   7   5   6 398.571 262.686   1
  -7  -5  -7 149.578 164.689   1
  -7  -1  -7 1266.17 269.153  -2
   7   5   7 1266.17 269.153   1
   7   1   8 105.176 161.781  -2
  -7  -5  -8 105.176 161.781   1
   7   1   9 2902.71 269.267  -2
  -7  -5  -9 2902.71 269.267   1
   7   1  10 2006.33 254.558  -2
  -7  -5 -10 2006.33 254.558   1
   7   1  11 1494.44 229.143  -2
  -7  -5 -11 1494.44 229.143   1
   7   1  12 9643.78 322.665  -2
  -7  -5 -12 9643.78 322.665   1
   7   1  13 627.108 163.268  -2
  -7  -5 -13 627.108 163.268   1
   7   1  14 3941.50 154.963  -2
  -7  -5 -14 3941.50 154.963   1
  -7   2   9 2509.23 178.799  -2
   7   6  -9 2509.23 178.799   1
  -7   2   8 12346.6 214.371  -2
   7   6  -8 12346.6 214.371   1
  -7   2   7 236.005 144.390  -2
   7   6  -7 236.005 144.390   1
  -7   2   6 3084.12 198.403  -2
   7   6  -6 3084.12 198.403   1
  -7   2   5 1322.38 238.040  -2
   7   6  -5 1322.38 238.040   1
  -7   2   4 558.622 154.070  -2
   7   6  -4 558.622 154.070   1
   7   6  -3 625.987 177.030   1
  -7   2   3 503.414 240.845  -2
   7   6  -3 503.414 240.845   1
   7   6  -2 1097.08 117.809   1
  -7   1   2 1498.51 277.950  -2
   7   6  -2 1498.51 277.950   1
   7   6  -1-76.6734 125.328   1
  -7   1   1 191.090 202.099  -2
   7   6  -1 191.090 202.099   1
  -7   1   0 6358.51 280.529  -2
   7   6   0 6358.51 280.529   1
  -7   1  -1 3177.70 170.620  -2
   7   6   1 3177.70 170.620   1
  -7   1  -2 3028.55 263.744  -2
   7   6   2 3028.55 263.744   1
  -7   1  -3 1273.68 221.226  -2
   7   6   3 1273.68 221.226   1
  -7   1  -4 13769.2 357.194  -2
   7   6   4 13769.2 357.194   1
  -7   1  -5 3406.90 324.337  -2
   7   6   5 3406.90 324.337   1
  -7   1  -6 7638.43 353.330  -2
   7   6   6 7638.43 353.330   1
  -7   0  -7 6309.08 327.486  -2
   7   6   7 6309.08 327.486   1
   7   0   8 2083.83 180.844  -2
  -7  -6  -8 2083.83 180.844   1
   7   0   9 1566.75 252.334  -2
  -7  -6  -9 1566.75 252.334   1
   7   0  10 918.398 224.927  -2
  -7  -6 -10 918.398 224.927   1
   7   0  11 2521.41 243.110  -2
  -7  -6 -11 2521.41 243.110   1
   7   0  12 3748.87 237.921  -2
  -7  -6 -12 3748.87 237.921   1
   7   0  13 8013.48 228.149  -2
  -7  -6 -13 8013.48 228.149   1
  -7   3   8 3318.06 203.038  -2
   7   7  -8 3318.06 203.038   1
  -7   3   7 126.416 126.195  -2
   7   7  -7 126.416 126.195   1
  -7   3   6 811.398 98.6615  -2
   7   7  -6 811.398 98.6615   1
  -7   3   5 7358.36 176.084  -2
   7   7  -5 7358.36 176.084   1
   7   7  -4 3433.80 206.053   1
  -7   3   4 2832.55 140.520  -2
   7   7  -4 2832.55 140.520   1
   7   7  -3 7242.04 148.472   1
   7   7  -2 17.5221 88.2621   1
   7   7  -1 592.729 131.154   1
  -7   2   1 952.142 205.869  -2
   7   7  -1 952.142 205.869   1
  -7   2   0 3595.62 161.179  -2
   7   7   0 3595.62 161.179   1
  -7   2  -1 2120.78 156.890  -2
   7   7   1 2120.78 156.890   1
  -7   2  -2 1558.50 232.730  -2
   7   7   2 1558.50 232.730   1
  -7   2  -3 284.495 201.794  -2
   7   7   3 284.495 201.794   1
  -7   2  -4 1235.47 204.885  -2
   7   7   4 1235.47 204.885   1
   7  -2   5 363.837 157.343  -2
  -7  -7  -5 363.837 157.343   1
  -7  -7  -6 15336.9 318.791   1
  -7   2  -6 14538.6 423.727  -2
   7   7   6 14538.6 423.727   1
  -7  -7  -7 1335.36 121.340   1
  -7  -7  -8 2294.33 165.448   1
  -7   1  -8 2415.94 246.578  -2
   7   7   8 2415.94 246.578   1
   7  -1   9 1006.64 232.973  -2
  -7  -7  -9 1006.64 232.973   1
   7  -1  10 5670.76 279.873  -2
  -7  -7 -10 5670.76 279.873   1
   7  -1  11 803.519 203.076  -2
  -7  -7 -11 803.519 203.076   1
   7  -1  12 959.479 180.538  -2
  -7  -7 -12 959.479 180.538   1
   7  -1  13 181.379 130.287  -2
  -7  -7 -13 181.379 130.287   1
  -7   4   7 270.747 128.509  -2
   7   8  -7 270.747 128.509   1
  -7   4   6 15391.8 176.100  -2
   7   8  -6 15391.8 176.100   1
  -7   4   5 4060.62 138.736  -2
   7   8  -5 4060.62 138.736   1
   7   8  -4 2330.07 109.630   1
   7   8  -3 11519.8 168.531   1
   7   8  -2 90.2221 86.7344   1
   7   8  -1 405.058 95.4409   1
  -7   3   0 723.428 134.001  -2
   7   8   0 723.428 134.001   1
  -7   3  -1 6844.85 227.288  -2
   7   8   1 6844.85 227.288   1
  -7   3  -2 3950.10 369.060  -2
   7   8   2 3950.10 369.060   1
  -7   3  -3 4134.84 369.429  -2
   7   8   3 4134.84 369.429   1
  -7   3  -4 1373.06 264.691  -2
   7   8   4 1373.06 264.691   1
  -7  -8  -5 170.517 143.199   1
  -7   3  -5 149.709 176.369  -2
   7   8   5 149.709 176.369   1
  -7  -8  -6 605.729 115.819   1
   7   8   7 7221.88 181.371   1
   7   8   8 7079.99 166.920   1
  -7  -8  -9 378.187 126.087   1
   7  -2  10 2056.23 138.685  -2
  -7  -8 -10 2056.23 138.685   1
   7  -2  11 19533.6 246.767  -2
  -7  -8 -11 19533.6 246.767   1
   7  -2  12-0.71814 145.618  -2
  -7  -8 -12-0.71814 145.618   1
  -7  -8 -13 731.493 88.9087   1
  -7   5   6 538.691 106.904  -2
   7   9  -6 538.691 106.904   1
  -7   5   5 4325.42 127.508  -2
   7   9  -5 4325.42 127.508   1
   7   9  -4 1000.61 118.428   1
   7   9  -3 130.817 76.8417   1
   7   9  -2 3296.90 115.546   1
   7   9  -1-8.48426 86.0573   1
  -7   4   0 3187.12 174.161  -2
   7   9   0 3187.12 174.161   1
  -7   4  -1 6846.20 217.014  -2
   7   9   1 6846.20 217.014   1
  -7   4  -2 7187.41 431.229  -2
   7   9   2 7187.41 431.229   1
  -7   4  -3 960.767 285.756  -2
   7   9   3 960.767 285.756   1
  -7   4  -4 3011.21 270.782  -2
   7   9   4 3011.21 270.782   1
  -7  -9  -5 576.993 116.028   1
   7   9   6 1754.34 127.722   1
  -7  -9  -7 911.391 110.773   1
   7   9   8 8363.62 170.725   1
  -7  -9  -9 12336.2 184.216   1
   7  -3  10 370.832 115.238  -2
  -7  -9 -10 370.832 115.238   1
   7  -3  11 445.471 101.838  -2
  -7  -9 -11 445.471 101.838   1
   7  -3  12 481.225 124.179  -2
  -7  -9 -12 481.225 124.179   1
  -7   6   5 414.562 101.005  -2
   7  10  -5 414.562 101.005   1
   7  10  -4 213.317 90.0461   1
   7  10  -3 811.857 75.2030   1
   7  10  -2 32.3824 73.8404   1
   7  10  -1 8.40650 79.9824   1
   7  10   0-98.9288 98.4502   1
  -7   5  -1 11591.3 414.049  -2
   7  10   1 11591.3 414.049   1
  -7   5  -2 300.985 253.380  -2
   7  10   2 300.985 253.380   1
  -7   5  -3 1094.42 262.529  -2
   7  10   3 1094.42 262.529   1
  -7   5  -4 702.267 238.876  -2
   7  10   4 702.267 238.876   1
  -7 -10  -5-66.9494 101.843   1
   7  10   6-53.6639 97.8532   1
   7  10   7 2427.19 119.752   1
  -7 -10  -8 78.2468 83.5018   1
  -7 -10  -9-63.2409 81.1451   1
   7  -4  10 207.611 94.8788  -2
  -7 -10 -10 207.611 94.8788   1
   7  -4  11 2065.88 141.724  -2
  -7 -10 -11 2065.88 141.724   1
   7  11  -4 32.3513 71.0364   1
   7  11  -3 818.355 93.0449   1
   7  11  -2 895.486 69.6805   1
   7  11  -1 342.717 99.5646   1
   7  11   0 56.7157 102.783   1
  -7   6  -1 6027.90 308.864  -2
   7  11   1 6027.90 308.864   1
  -7   6  -2 4748.75 322.100  -2
   7  11   2 4748.75 322.100   1
  -7   6  -3 6565.06 322.852  -2
   7  11   3 6565.06 322.852   1
   7  -6   4 1248.97 135.349  -2
  -7 -11  -4 1248.97 135.349   1
  -7 -11  -5 496.453 80.5455   1
  -7 -11  -6 463.059 90.9085   1
   7  11   7 1598.87 95.7423   1
  -7 -11  -8-8.66360 96.6025   1
  -7 -11  -9 5.13755 65.6229   1
   7  12  -1 43.8659 105.586   1
   7  12   0 171.287 78.6710   1
   7  12   1 1822.72 142.684   1
  -7   7  -1 3580.87 221.181  -2
   7  12   1 3580.87 221.181   1
  -7   7  -2 2722.72 232.214  -2
   7  12   2 2722.72 232.214   1
   7  -7   3 4401.55 150.438  -2
  -7 -12  -3 4401.55 150.438   1
  -7 -12  -4 694.948 85.0694   1
  -7   7  -4 779.948 165.889  -2
   7  12   4 779.948 165.889   1
   7  12   5 387.529 80.4992   1
   7  12   6 3539.09 100.431   1
  -7 -12  -7 4025.71 132.371   1
  -7 -12  -8-92.8858 76.5343   1
  -8  -9   2 405.332 144.148  -2
   8  -4  -2 405.332 144.148   1
   8  -4  -1 5137.25 113.533   1
   8  -4   0 339.838 121.062   1
   8  -4   1 738.444 131.495   1
   8  -4   2 496.800 127.386   1
   8  -4   3 92.3658 123.024   1
  -8 -10  -4 559.448 152.209  -2
   8  -4   4 559.448 152.209   1
  -8 -10  -5 43.5265 148.111  -2
   8  -4   5 43.5265 148.111   1
  -8  -8   3 1993.97 178.312  -2
   8  -3  -3 1993.97 178.312   1
  -8  -8   2 101.426 110.383  -2
   8  -3  -2 101.426 110.383   1
   8  -3  -1 389.960 133.589   1
   8  -3   0 1878.16 160.537   1
   8  -3   1 2674.07 178.683   1
   8  -3   2 126.307 149.407   1
  -8  -9  -3 3371.46 158.524  -2
   8  -3   3 3371.46 158.524   1
  -8  -9  -4 4161.11 165.362  -2
   8  -3   4 4161.11 165.362   1
  -8  -9  -5 2563.62 152.854  -2
   8  -3   5 2563.62 152.854   1
  -8  -9  -6 2355.31 127.423  -2
   8  -3   6 2355.31 127.423   1
  -8  -9  -7 203.694 162.371  -2
   8  -3   7 203.694 162.371   1
  -8  -7   4 623.010 161.155  -2
   8  -2  -4 623.010 161.155   1
  -8  -7   3 519.750 120.723  -2
   8  -2  -3 519.750 120.723   1
  -8  -7   2 2926.73 222.170  -2
   8  -2  -2 2926.73 222.170   1
  -8  -7   1 3101.80 233.822  -2
   8  -2  -1 3101.80 233.822   1
   8  -2   0 91.3243 156.193   1
   8  -2   1 3876.12 219.611   1
   8  -2   2 13608.0 205.020   1
  -8  -8  -3 8256.81 203.342  -2
   8  -2   3 8256.81 203.342   1
  -8  -8  -4 7533.73 171.943  -2
   8  -2   4 7533.73 171.943   1
  -8  -8  -5 4837.90 160.179  -2
   8  -2   5 4837.90 160.179   1
  -8  -8  -6 2575.88 134.160  -2
   8  -2   6 2575.88 134.160   1
  -8  -8  -7 170.567 104.479  -2
   8  -2   7 170.567 104.479   1
   8  -2   8 545.544 97.5191   1
   8  -2   9 1559.12 121.693   1
  -8  -6   5 4174.07 187.455  -2
   8  -1  -5 4174.07 187.455   1
  -8  -6   4 543.719 122.563  -2
   8  -1  -4 543.719 122.563   1
  -8  -6   3 1855.45 115.479  -2
   8  -1  -3 1855.45 115.479   1
  -8  -6   2 1624.12 221.233  -2
   8  -1  -2 1624.12 221.233   1
  -8  -6   1 64.7161 207.376  -2
   8  -1  -1 64.7161 207.376   1
  -8  -6   0 1026.19 239.584  -2
   8  -1   0 1026.19 239.584   1
   8  -1   1 346.875 123.217   1
   8  -1   2 7308.50 271.222   1
  -8  -7  -2 9474.44 219.097  -2
   8  -1   2 9474.44 219.097   1
  -8  -7  -3 287.472 142.194  -2
   8  -1   3 287.472 142.194   1
  -8  -7  -4 1332.80 148.821  -2
   8  -1   4 1332.80 148.821   1
  -8  -7  -5 2198.31 154.770  -2
   8  -1   5 2198.31 154.770   1
  -8  -7  -6 539.883 132.945  -2
   8  -1   6 539.883 132.945   1
  -8  -7  -7 6704.30 152.695  -2
   8  -1   7 6704.30 152.695   1
  -8  -7  -8 9253.38 182.535  -2
   8  -1   8 9253.38 182.535   1
   8  -1   9 59.9166 91.6173   1
  -8   1 -10 88.8360 70.5723   1
   8   0  -6 318.603 116.505   1
  -8  -5   5 1691.25 125.380  -2
   8   0  -5 1691.25 125.380   1
  -8  -5   4 2938.06 155.098  -2
   8   0  -4 2938.06 155.098   1
  -8  -5   3 4447.94 143.319  -2
   8   0  -3 4447.94 143.319   1
  -8  -5   2 9088.08 217.019  -2
   8   0  -2 9088.08 217.019   1
  -8  -5   1 1279.55 235.433  -2
   8   0  -1 1279.55 235.433   1
  -8  -5   0 2675.46 268.022  -2
   8   0   0 2675.46 268.022   1
   8   0   1 323.823 133.937   1
  -8  -6  -1 25.4500 247.842  -2
   8   0   1 25.4500 247.842   1
  -8  -6  -2 229.767 139.299  -2
   8   0   2 229.767 139.299   1
  -8  -6  -3 1241.84 153.300  -2
   8   0   3 1241.84 153.300   1
  -8  -6  -4 930.213 150.877  -2
   8   0   4 930.213 150.877   1
  -8  -6  -5 2352.08 158.571  -2
   8   0   5 2352.08 158.571   1
  -8  -6  -6 1469.36 144.066  -2
   8   0   6 1469.36 144.066   1
  -8  -6  -7 1558.19 135.060  -2
   8   0   7 1558.19 135.060   1
  -8  -6  -8 1614.38 165.014  -2
   8   0   8 1614.38 165.014   1
   8   0   9 23.9310 158.234   1
  -8  -6  -9 326.463 188.282  -2
   8   0   9 326.463 188.282   1
   8   0  10 312.699 61.2859   1
  -8  -4   6 2879.95 197.950  -2
   8   1  -6 2879.95 197.950   1
  -8  -4   5 1059.19 121.726  -2
   8   1  -5 1059.19 121.726   1
  -8  -4   4 3444.68 162.314  -2
   8   1  -4 3444.68 162.314   1
  -8  -4   3 352.497 111.096  -2
   8   1  -3 352.497 111.096   1
  -8  -4   2 14.4885 151.038  -2
   8   1  -2 14.4885 151.038   1
  -8  -4   1 2546.30 178.664  -2
   8   1  -1 2546.30 178.664   1
   8   1   0 572.465 166.209   1
  -8  -4   0 9172.99 343.618  -2
   8   1   0 9172.99 343.618   1
   8   1   1 1209.06 199.246   1
  -8  -5  -1 5929.09 198.492  -2
   8   1   1 5929.09 198.492   1
  -8  -5  -2 1612.57 146.715  -2
   8   1   2 1612.57 146.715   1
  -8  -5  -3 163.935 144.962  -2
   8   1   3 163.935 144.962   1
  -8  -5  -4 341.798 141.341  -2
   8   1   4 341.798 141.341   1
  -8  -5  -5 599.281 129.810  -2
   8   1   5 599.281 129.810   1
  -8  -5  -6 1343.86 143.221  -2
   8   1   6 1343.86 143.221   1
  -8  -5  -7 789.228 131.740  -2
   8   1   7 789.228 131.740   1
  -8  -5  -8 2106.85 127.590  -2
   8   1   8 2106.85 127.590   1
   8   1   9 438.870 178.422   1
  -8  -5  -9 1021.32 192.883  -2
   8   1   9 1021.32 192.883   1
   8   1  10 6752.47 208.012   1
  -8  -6 -10 6396.08 193.251  -2
   8   1  10 6396.08 193.251   1
   8   1  11 751.604 123.408   1
  -8  -3   6 2310.51 199.231  -2
   8   2  -6 2310.51 199.231   1
  -8  -3   5 535.252 205.199  -2
   8   2  -5 535.252 205.199   1
  -8  -3   4 752.329 222.878  -2
   8   2  -4 752.329 222.878   1
  -8  -3   3 1272.74 156.937  -2
   8   2  -3 1272.74 156.937   1
  -8  -3   2 4045.96 199.045  -2
   8   2  -2 4045.96 199.045   1
  -8  -3   1 6799.39 215.809  -2
   8   2  -1 6799.39 215.809   1
   8   2   0 1841.41 195.094   1
  -8  -3   0 5495.12 305.360  -2
   8   2   0 5495.12 305.360   1
   8   2   1 1652.16 177.968   1
  -8  -4  -1 1909.10 181.852  -2
   8   2   1 1909.10 181.852   1
  -8  -4  -2 3382.61 158.243  -2
   8   2   2 3382.61 158.243   1
  -8  -4  -3 3748.31 163.035  -2
   8   2   3 3748.31 163.035   1
  -8  -4  -4 540.809 146.092  -2
   8   2   4 540.809 146.092   1
  -8  -4  -5 565.261 139.640  -2
   8   2   5 565.261 139.640   1
  -8  -4  -6 375.240 135.402  -2
   8   2   6 375.240 135.402   1
  -8  -4  -7 1834.91 137.650  -2
   8   2   7 1834.91 137.650   1
  -8  -4  -8 769.920 119.762  -2
   8   2   8 769.920 119.762   1
  -8  -4  -9 3652.96 110.237  -2
   8   2   9 3652.96 110.237   1
  -8  -5 -10 1322.96 133.108  -2
   8   2  10 1322.96 133.108   1
  -8  -5 -11 1630.77 191.733  -2
   8   2  11 1630.77 191.733   1
  -8  -2   6 2300.83 197.144  -2
   8   3  -6 2300.83 197.144   1
  -8  -2   5 271.733 200.846  -2
   8   3  -5 271.733 200.846   1
  -8  -2   4 554.569 228.957  -2
   8   3  -4 554.569 228.957   1
  -8  -2   3 757.943 148.172  -2
   8   3  -3 757.943 148.172   1
  -8  -2   2 2390.07 184.600  -2
   8   3  -2 2390.07 184.600   1
  -8  -2   1 4698.91 205.858  -2
   8   3  -1 4698.91 205.858   1
   8   3   0 6171.31 247.460   1
  -8  -2   0 8467.80 337.583  -2
   8   3   0 8467.80 337.583   1
  -8  -3  -1 9030.77 344.409  -2
   8   3   1 9030.77 344.409   1
  -8  -3  -2 4676.22 204.895  -2
   8   3   2 4676.22 204.895   1
  -8  -3  -3 531.658 175.722  -2
   8   3   3 531.658 175.722   1
  -8  -3  -4 3792.59 222.740  -2
   8   3   4 3792.59 222.740   1
  -8  -3  -5 26.2590 170.711  -2
   8   3   5 26.2590 170.711   1
  -8  -3  -6 4150.72 214.405  -2
   8   3   6 4150.72 214.405   1
  -8  -3  -7 3674.25 193.025  -2
   8   3   7 3674.25 193.025   1
  -8  -3  -8 3016.78 120.711  -2
   8   3   8 3016.78 120.711   1
   8   3   9 350.978 170.655   1
   8   3   9 790.325 152.176  -2
  -8  -3  -9 790.325 152.176   1
  -8  -3 -10 2019.81 102.826   1
  -8  -4 -10 1951.58 225.628  -2
   8   3  10 1951.58 225.628   1
  -8  -4 -11 571.437 178.640  -2
   8   3  11 571.437 178.640   1
  -8  -1   6 4296.09 201.637  -2
   8   4  -6 4296.09 201.637   1
  -8  -1   5 1070.61 209.593  -2
   8   4  -5 1070.61 209.593   1
  -8  -1   4 1955.14 243.394  -2
   8   4  -4 1955.14 243.394   1
  -8  -1   3 769.527 144.665  -2
   8   4  -3 769.527 144.665   1
  -8  -1   2 68.2664 148.960  -2
   8   4  -2 68.2664 148.960   1
  -8  -1   1 5004.21 286.746  -2
   8   4  -1 5004.21 286.746   1
  -8  -1   0 16011.5 417.621  -2
   8   4   0 16011.5 417.621   1
  -8  -2  -1 1573.12 258.437  -2
   8   4   1 1573.12 258.437   1
  -8  -2  -2 2719.58 289.062  -2
   8   4   2 2719.58 289.062   1
  -8  -2  -3 6291.18 353.491  -2
   8   4   3 6291.18 353.491   1
  -8  -2  -4 763.734 174.270  -2
   8   4   4 763.734 174.270   1
  -8  -2  -5 481.250 172.009  -2
   8   4   5 481.250 172.009   1
  -8  -2  -6 674.315 166.182  -2
   8   4   6 674.315 166.182   1
  -8  -2  -7 1549.59 121.492  -2
   8   4   7 1549.59 121.492   1
  -8  -2  -8 1246.96 110.468  -2
   8   4   8 1246.96 110.468   1
   8   2   9 1424.49 157.394  -2
  -8  -4  -9 1424.49 157.394   1
  -8  -4 -10 436.129 102.244   1
  -8  -3 -11 760.325 173.692  -2
   8   4  11 760.325 173.692   1
  -8   0   6 518.494 148.276  -2
   8   5  -6 518.494 148.276   1
  -8   0   5 1135.29 192.633  -2
   8   5  -5 1135.29 192.633   1
  -8   0   4 3108.87 254.608  -2
   8   5  -4 3108.87 254.608   1
  -8   0   3 2234.54 155.407  -2
   8   5  -3 2234.54 155.407   1
  -8   0   2 4125.14 256.800  -2
   8   5  -2 4125.14 256.800   1
  -8   0   1 2624.82 241.336  -2
   8   5  -1 2624.82 241.336   1
  -8   0   0 3452.15 256.456  -2
   8   5   0 3452.15 256.456   1
  -8  -1  -1 8194.23 321.424  -2
   8   5   1 8194.23 321.424   1
  -8  -1  -2 2701.70 272.983  -2
   8   5   2 2701.70 272.983   1
  -8  -1  -3 19.8848 206.296  -2
   8   5   3 19.8848 206.296   1
  -8  -1  -4 309.204 234.197  -2
   8   5   4 309.204 234.197   1
  -8  -1  -5 1234.08 248.748  -2
   8   5   5 1234.08 248.748   1
  -8  -1  -6 2141.54 129.859  -2
   8   5   6 2141.54 129.859   1
  -8  -1  -7 828.667 111.700  -2
   8   5   7 828.667 111.700   1
   8   5   8 562.153 162.021   1
   8   1   8 1932.82 130.041  -2
  -8  -5  -8 1932.82 130.041   1
   8   5   9 903.410 158.352   1
   8   1   9 1784.03 169.911  -2
  -8  -5  -9 1784.03 169.911   1
  -8  -5 -10 42.9527 99.8553   1
  -8  -2 -10 162.850 184.846  -2
   8   5  10 162.850 184.846   1
  -8   1   5 9052.83 240.278  -2
   8   6  -5 9052.83 240.278   1
  -8   1   4 1004.51 200.735  -2
   8   6  -4 1004.51 200.735   1
  -8   1   3 3352.21 152.114  -2
   8   6  -3 3352.21 152.114   1
  -8   1   2 2186.22 202.417  -2
   8   6  -2 2186.22 202.417   1
  -8   1   1-3.05888 188.118  -2
   8   6  -1-3.05888 188.118   1
  -8   1   0 641.465 213.548  -2
   8   6   0 641.465 213.548   1
  -8   0  -1 482.914 230.891  -2
   8   6   1 482.914 230.891   1
  -8   0  -2 642.785 239.068  -2
   8   6   2 642.785 239.068   1
  -8   0  -3 1707.70 258.365  -2
   8   6   3 1707.70 258.365   1
  -8   0  -4 552.442 234.513  -2
   8   6   4 552.442 234.513   1
   8   0   5 1863.15 156.362  -2
  -8  -6  -5 1863.15 156.362   1
   8   0   6 2158.48 156.080  -2
  -8  -6  -6 2158.48 156.080   1
   8   0   7 1226.14 131.798  -2
  -8  -6  -7 1226.14 131.798   1
   8   0   8 855.381 117.664  -2
  -8  -6  -8 855.381 117.664   1
   8   6   9 615.258 127.643   1
   8   0   9 1090.78 151.757  -2
  -8  -6  -9 1090.78 151.757   1
  -8  -6 -10 367.181 95.4411   1
  -8   2   4 814.900 163.771  -2
   8   7  -4 814.900 163.771   1
  -8   2   3 788.721 188.035  -2
   8   7  -3 788.721 188.035   1
  -8   2   2 4595.71 205.871  -2
   8   7  -2 4595.71 205.871   1
  -8   2   1 3275.29 217.437  -2
   8   7  -1 3275.29 217.437   1
   8   7   0 814.029 154.681   1
   8   7   1 324.358 158.485   1
  -8   1  -2 6172.22 289.560  -2
   8   7   2 6172.22 289.560   1
  -8   1  -3 181.435 216.165  -2
   8   7   3 181.435 216.165   1
  -8   1  -4 1712.86 252.279  -2
   8   7   4 1712.86 252.279   1
   8  -1   5 1355.47 141.869  -2
  -8  -7  -5 1355.47 141.869   1
   8  -1   6 288.612 122.311  -2
  -8  -7  -6 288.612 122.311   1
   8  -1   7 2713.51 141.053  -2
  -8  -7  -7 2713.51 141.053   1
   8  -1   8 11784.2 244.050  -2
  -8  -7  -8 11784.2 244.050   1
   8  -1   9 528.236 136.438  -2
  -8  -7  -9 528.236 136.438   1
  -8  -7 -10 43.8051 82.6581   1
  -8   3   3 1748.39 174.600  -2
   8   8  -3 1748.39 174.600   1
  -8   3   2 120.974 124.416  -2
   8   8  -2 120.974 124.416   1
   8   8  -1 1594.77 140.466   1
   8   8   0 3837.28 185.685   1
   8   8   1 846.255 157.033   1
   8   8   2 407.840 152.851   1
  -8   2  -3 5733.28 270.681  -2
   8   8   3 5733.28 270.681   1
   8  -2   4 3842.91 152.141  -2
  -8  -8  -4 3842.91 152.141   1
   8  -2   5 5863.40 175.247  -2
  -8  -8  -5 5863.40 175.247   1
   8  -2   6 1398.29 125.469  -2
  -8  -8  -6 1398.29 125.469   1
   8  -2   7 387.495 103.064  -2
  -8  -8  -7 387.495 103.064   1
   8  -2   8 3601.17 162.671  -2
  -8  -8  -8 3601.17 162.671   1
  -8  -8  -9 767.044 93.0979   1
   8   9  -1 183.006 94.6226   1
   8   9   0 1367.62 126.205   1
   8   9   1 1505.02 144.991   1
   8   9   2 789.968 138.159   1
   8   9   3 1478.29 154.021   1
   8  -3   4 2311.42 121.767  -2
  -8  -9  -4 2311.42 121.767   1
  -8   3  -5 2006.01 117.057  -2
   8   9   5 2006.01 117.057   1
   8  -3   6 1421.79 108.152  -2
  -8  -9  -6 1421.79 108.152   1
   8  -3   7 312.955 117.552  -2
  -8  -9  -7 312.955 117.552   1
   8  10   1 788.031 103.844   1
   8  10   2 310.223 102.538   1
   8  10   3 43.4150 100.490   1
  -8   4  -4 770.693 146.812  -2
   8  10   4 770.693 146.812   1
  -8   4  -5 41.9310 121.561  -2
   8  10   5 41.9310 121.561   1
  -9  -3  -2-25.6764 126.558  -2
   9   3   2-25.6764 126.558   1
  -9  -3  -3 7093.23 189.829  -2
   9   3   3 7093.23 189.829   1
   0   0  -2 186.708 39.0425   2
   0   0  -3 981.722 84.3898   2
   0   0  -4 15348.9 175.471   2
   0   0  -5 47.3650 75.6925   2
   0   0  -6 4821.69 148.271   2
   0   0  -7 250.297 114.254   2
   0   0 -12 4294.93 343.182   2
   0   0  13 1624.59 129.922   2
   0   0  14 9299.25 185.380   2
   0  -1  15 166.180 134.635   2
   0  -1  14 95.3199 107.345   2
   0  -1  13 9186.64 141.455   2
   0   1 -12 4322.59 346.228   2
   0  -1   7 5419.98 261.517   2
   0   1  -6 367.367 48.2280   2
   0  -1   5 2178.60 60.7673   2
   0  -1   4 12795.2 247.704   2
   0  -1   3 205173. 398.710   2
   0  -1   2 33981.9 184.119   2
   0  -1  -1 66.8914 27.0969   2
   0  -1  -2 56914.1 144.703   2
   0  -1  -3 227347. 288.753   2
   0  -1  -4 11598.0 157.345   2
   0  -1  -5 111.874 84.0657   2
   0  -1  -6 972.797 113.837   2
   0  -1  -7 108.624 112.677   2
   0  -1 -11 92.6075 198.792   2
   0  -1 -12 5371.15 354.935   2
   0   1  13 1994.11 166.120   2
   0   1  14 12533.1 202.981   2
   0   1  15 2907.31 262.103   2
   0  -2  15 1773.48 256.974   2
   0  -2  14 11970.5 206.006   2
   0  -2  13 12627.1 193.389   2
   0  -2  12 1602.83 137.587   2
   0   2  -7 19754.1 399.416   2
   0  -2   6 10681.6 146.700   2
   0   2  -5 12085.3 252.947   2
   0  -2   4-32.3491 75.4848   2
   0  -2   3 9406.91 152.529   2
   0  -2   2 2067.48 67.8411   2
   0  -2  -2 401.005 66.5310   2
   0  -2  -3 6580.45 83.6977   2
   0  -2  -4 79.6999 44.2093   2
   0  -2  -5 14147.1 111.502   2
   0  -2  -6 3196.49 141.128   2
   0  -2  -7 6403.99 249.463   2
   0   2  12 3635.20 247.174   2
   0   2  13 5449.67 163.683   2
   0   2  14 2904.74 119.068   2
   0   2  15 1909.60 161.949   2
   0  -3  15 155.803 198.145   2
   0  -3  14 1298.33 124.372   2
   0  -3  13 11164.2 199.304   2
   0   3 -12 332.003 159.294   2
   0   3  -7 23591.9 449.525   2
   0  -3   6 7971.60 160.158   2
   0   3  -5 8375.75 151.649   2
   0  -3   4 19103.4 187.977   2
   0  -3   3 50218.6 269.097   2
   0  -3   2 2301.29 62.8887   2
   0  -3  -2 4292.50 67.8870   2
   0  -3  -3 16225.9 150.268   2
   0  -3  -4 30912.8 190.048   2
   0  -3  -5 2010.14 76.3292   2
   0  -3  -6 769.221 68.5125   2
   0  -3  -7 44915.3 525.729   2
   0   3  12 1676.93 157.159   2
   0   3  13 1926.14 132.359   2
   0   3  14 269.662 116.465   2
   0   3  15 2675.37 249.001   2
   0  -4  15 5073.39 137.109   2
   0  -4  14 1184.24 122.436   2
   0  -4  13 208.523 111.953   2
   0  -4  12 992.225 118.636   2
   0  -4   7 16582.4 242.715   2
   0  -4   6 562.864 99.6757   2
   0  -4   5 848.749 143.368   2
   0  -4   4 93957.6 445.009   2
   0  -4   3 13072.4 136.940   2
   0   4  -2 116.633 54.3976   2
   0  -4  -2 4082.48 67.1870   2
   0  -4  -3 11875.8 107.496   2
   0  -4  -4 51776.8 205.661   2
   0  -4  -5 9923.03 140.264   2
   0  -4  -6 9512.07 138.113   2
   0  -4  -7 12892.2 286.566   2
   0   4  12 6971.02 193.612   2
   0   4  13 499.190 113.399   2
   0   4  14 133.636 109.820   2
   0   4  15 3697.37 274.525   2
   0  -5  15 2309.68 108.499   2
   0  -5  14 380.817 108.814   2
   0  -5  13 2623.52 121.534   2
   0  -5  12 4875.65 136.775   2
   0   5 -11 1292.40 292.947   2
   0  -5   7 1838.62 127.521   2
   0  -5   6 171.621 80.7541   2
   0  -5   5 63.7882 98.3580   2
   0  -5   4 14556.4 217.618   2
   0   5  -3 14101.4 159.428   2
   0   5  -2 10830.9 135.676   2
   0  -5  -2 31557.9 165.968   2
   0  -5  -3 34546.7 166.116   2
   0  -5  -4 8579.83 246.686   2
   0  -5  -5 18698.2 205.073   2
   0  -5  -6 5792.47 157.391   2
   0  -5  -7 488.884 125.205   2
   0   5  12 2996.14 146.009   2
   0   5  13 4009.19 134.375   2
   0   5  14 3175.91 128.216   2
   0   5  15 228.338 120.132   2
   0  -6  15 2571.80 177.965   2
   0  -6  14 1966.08 136.480   2
   0  -6  13 71.5078 105.216   2
   0  -6  12 901.781 145.157   2
   0  -6   7 7425.69 218.168   2
   0   6  -6 8789.59 174.505   2
   0   6  -5 4156.48 154.072   2
   0   6  -4 1802.60 125.177   2
   0   6  -3 1192.93 122.513   2
   0  -6   2 25396.7 259.605   2
   0  -6  -2 20710.0 390.665   2
   0  -6  -3 70104.5 672.050   2
   0  -6  -4 34186.9 478.756   2
   0  -6  -5 8088.43 206.534   2
   0  -6  -6 6535.59 186.498   2
   0   6  12 432.432 104.955   2
   0   6  13 7008.37 143.961   2
   0   6  14 960.693 148.760   2
   0   6  15 654.614 143.039   2
   0  -7  16 223.233 160.190   2
   0  -7  15-99.6716 108.642   2
   0  -7  14-162.732 149.237   2
   0  -7  13 1596.00 149.770   2
   0  -7  12 989.465 149.358   2
   0   7  -7 9699.43 204.473   2
   0   7  -6 408.826 99.5679   2
   0  -7   5 67.5503 169.709   2
   0  -7   4-2.78723 152.618   2
   0  -7   3 21272.8 473.059   2
   0  -7   2 2993.24 236.061   2
   0  -7  -2 5015.20 262.577   2
   0  -7  -3 977.255 189.332   2
   0  -7  -4 695.968 115.906   2
   0  -7  -5 421.860 119.471   2
   0  -7  -6 1046.79 127.820   2
   0   7   7 1016.03 225.831   2
   0   7  12 1685.99 100.839   2
   0   7  13-40.8569 136.135   2
   0   7  14 142.641 132.962   2
   0   7  15 12.3030 128.285   2
   0  -8  16 32.5138 89.3999   2
   0  -8  15 2117.89 117.881   2
   0  -8  14 155.978 137.004   2
   0  -8  13 67.6472 121.376   2
   0  -8  12 54.3675 125.717   2
   0  -8  11 5000.64 351.666   2
   0  -8   7 7001.02 208.572   2
   0  -8   6 2254.28 171.695   2
   0  -8   5 2829.79 186.911   2
   0  -8   4 6619.60 363.101   2
   0  -8   3 2105.95 176.544   2
   0  -8   2 2651.78 262.025   2
   0  -8  -2 406.142 189.908   2
   0  -8  -3 4643.42 193.479   2
   0  -8  -4 893.960 190.214   2
   0  -8  -5 264.667 128.001   2
   0   8   6 1096.13 233.021   2
   0   8   7 14526.3 518.291   2
   0   8  12 694.772 114.127   2
   0   8  13 4986.70 147.364   2
   0   8  14-1.70604 121.304   2
   0   8  15-18.5669 116.420   2
   0  -9  15 1403.59 107.220   2
   0  -9  14 764.812 103.221   2
   0  -9  13 36.0936 107.575   2
   0  -9  12 1411.48 139.290   2
   0  -9  11 4790.83 186.975   2
   0   9  -7 2746.19 154.008   2
   0   9  -6 1862.54 124.171   2
   0   9  -5 219.732 98.7198   2
   0  -9   4 6944.66 256.203   2
   0  -9   3 37693.1 751.675   2
   0  -9   2 1188.37 268.982   2
   0  -9  -2 7881.42 370.632   2
   0  -9  -3 1843.65 255.819   2
   0  -9  -4-40.8041 186.066   2
   0  -9  -5 2735.72 192.566   2
   0   9   6 32.0113 141.219   2
   0   9   7 6080.55 188.345   2
   0   9  11 379.543 159.707   2
   0   9  12 34.4678 99.5857   2
   0   9  13 149.093 96.2896   2
   0   9  14 173.620 89.0821   2
   0   9  15 726.911 108.953   2
   0   9  16-5.71728 82.8451   2
   0 -10  14 665.888 80.6356   2
   0 -10  13 83.7542 92.7905   2
   0 -10  12 189.704 109.326   2
   0 -10  11 570.497 123.127   2
   0  10  -7 1199.24 162.177   2
   0  10  -6 2360.83 177.042   2
   0  10  -5 66.2243 109.065   2
   0  10  -4 41.0579 114.767   2
   0  10  -3 8710.25 160.061   2
   0  10  -2 1851.19 140.270   2
   0  10   2 362.997 112.696   2
   0  10   3 2604.62 119.519   2
   0  10   4 1164.13 108.445   2
   0  10   5 1678.54 146.167   2
   0  10   6 6836.41 202.792   2
   0  10   7 2894.17 190.118   2
   0  10  11-27.1042 149.172   2
   0  10  12 2718.58 171.132   2
   0  10  13 588.611 133.230   2
   0  10  14 9.81503 107.483   2
   0  10  15 1871.83 180.420   2
   0  10  16 786.807 131.215   2
   0 -11  13 2385.63 119.610   2
   0 -11  12 125.071 72.8343   2
   0 -11  11 430.985 105.328   2
   0  11  -7 4979.70 198.455   2
   0  11  -6 656.559 145.254   2
   0  11  -5 1759.12 168.011   2
   0  11  -4 1713.24 172.727   2
   0  11  -3 14402.9 295.975   2
   0  11  -2 728.807 151.166   2
   0  11   2-13.9731 119.635   2
   0  11   3 5596.68 175.496   2
   0  11   4 461.701 140.775   2
   0  11   5 10547.9 208.384   2
   0  11   6 77.3261 146.282   2
   0  11   7 9631.13 208.349   2
   0  11  11 865.698 141.092   2
   0  11  12 312.650 127.295   2
   0  11  13 769.235 96.4990   2
   0  11  14 30.4712 92.9281   2
   0  11  15-46.6753 120.523   2
   0 -12  12 3494.66 186.205   2
   0 -12  11 348.636 84.3234   2
   0 -12   7 2627.93 175.705   2
   0  12  -6 8.48057 127.293   2
   0  12  -5 884.038 120.509   2
   0  12  -4-18.0145 133.776   2
   0  12  -3 1335.33 159.439   2
   0  12  -2 54.4811 141.574   2
   0  12   2 3254.19 176.764   2
   0  12   3 3551.73 155.636   2
   0  12   4 1910.77 139.111   2
   0  12   5 4230.19 155.836   2
   0  12   6 1816.10 178.802   2
   0  12   7 1842.39 175.106   2
   0  12  11 121.757 115.097   2
   0  12  12 68.9078 86.3426   2
   0  12  13 2171.60 115.825   2
   0  12  14 708.371 115.374   2
   0 -13  11 55.0431 109.541   2
   0 -13  10 1809.46 137.670   2
   0 -13   7 1691.95 142.610   2
   0 -13   6 937.898 169.353   2
   0 -13   5 692.818 131.754   2
   0  13  -4-114.576 102.306   2
   0  13  -3 78.0826 107.858   2
   0  13  -2 153.335 111.433   2
   0  13   2 578.288 115.071   2
   0  13   3 156.047 109.682   2
   0  13   4-4.14925 106.291   2
   0  13   5 509.752 145.569   2
   0  13   6 331.701 142.377   2
   0  13   7 42.5588 131.704   2
   0  13  11 287.490 95.3443   2
   0  13  12 1410.57 77.3435   2
   0 -14   7 666.089 112.651   2
   0 -14   6 1192.34 110.673   2
   0 -14   5 700.047 142.884   2
   0 -14   4-0.09537 107.258   2
   0 -14   3-100.630 111.616   2
   0 -14   2 1434.45 132.778   2
   0  14   2-143.086 208.845   2
   0  14   3 84.3393 124.102   2
   0  14   4 29.8736 116.820   2
   0  14   5 592.551 129.124   2
   0  14   6 799.148 128.228   2
   0  14   7 23.2926 116.710   2
   0  14  11 23.3684 74.7322   2
   0 -15   6 13.4505 73.6201   2
   0 -15   5-18.6427 89.8991   2
   0 -15   4 93.8385 134.467   2
   0  15  -3 1446.61 163.157   2
   0  15  -2 343.115 165.905   2
   0  15   2-4.46553 176.592   2
   0  15   3-18.8147 171.592   2
   0  15   4 74.4821 99.1677   2
   0  15   5 315.827 102.167   2
   0  15   6 192.429 91.7875   2
   0  15   7 38.5362 86.1827   2
   0  16  -1 863.414 128.711   2
   0  16   1 154.481 132.545   2
   0  16   2 48.8179 131.976   2
   0  16   3-7.46908 130.478   2
   0  16   4 738.076 130.349   2
   0  16   5 62.9052 108.643   2
  -1  16   2 2706.31 137.247   2
  -1  16   1 2332.72 132.715   2
  -1  15   5 219.549 133.739   2
   1 -15  -4 847.705 90.1014   2
   1 -15  -3 164.128 86.6311   2
   1 -15  -2 1222.55 106.572   2
   1 -15  -1 991.221 104.969   2
   1 -15   0-5.30637 88.0786   2
   1 -15   1 667.984 96.1768   2
   1 -15   2 2009.24 140.924   2
   1 -15   4 197.021 95.2905   2
   1 -15   6 189.676 97.4360   2
  -1  14  10 142.363 111.952   2
  -1  14   9-6.98306 136.268   2
  -1  14   8 225.418 91.8401   2
  -1  14   4 52.6186 110.233   2
  -1  14   3 440.357 195.637   2
   1 -14  -2 1247.94 138.077   2
   1 -14  -1 3650.34 170.396   2
   1 -14   0 6.01051 119.761   2
   1 -14   1 126.194 120.812   2
   1 -14   4 277.849 145.048   2
   1 -14   5 3.92453 96.1408   2
   1 -14   6-104.544 87.6536   2
   1 -14   7 326.736 93.7257   2
   1 -14   8 696.942 132.274   2
  -1  13  11 2163.52 169.495   2
  -1  13  10 2597.81 137.794   2
  -1  13   9 408.009 165.049   2
  -1  13   8 30.5842 113.505   2
  -1  13   4-84.9005 135.630   2
  -1  13   3 332.376 136.333   2
  -1  13   2 32.9781 221.209   2
  -1  13   1 3150.29 288.949   2
   1 -13   0 1627.82 165.919   2
   1 -13   1 12607.2 281.439   2
   1 -13   5-93.2878 174.374   2
   1 -13   6 18.2157 112.773   2
   1 -13   7 168.805 109.558   2
   1 -13   8-42.5931 94.0207   2
   1 -13   9 119.405 94.9684   2
   1 -13  10 40.4845 77.2969   2
  -1  12  13 1055.51 105.626   2
  -1  12  12 115.339 91.9731   2
  -1  12  11 1339.19 102.030   2
  -1  12  10-90.2289 110.670   2
  -1  12   9 880.409 137.459   2
  -1  12   8 735.555 144.106   2
  -1  12   4 1808.09 174.656   2
  -1  12   3 678.761 160.404   2
  -1  12   2 2029.26 174.293   2
  -1  12   1 451.986 251.927   2
  -1  12   0-12.2340 153.719   2
  -1  12  -1 3229.67 199.083   2
   1 -12   5-188.193 193.103   2
   1 -12   6 806.113 211.075   2
   1 -12   7-9.10537 123.420   2
   1 -12   8 68.4631 120.001   2
   1 -12   9 125.168 92.1552   2
   1 -12  10 83.6979 114.548   2
  -1  11  13 388.884 102.902   2
  -1  11  12 72.9541 91.8668   2
  -1  11  11 60.4556 123.397   2
  -1  11  10-9.69864 126.781   2
  -1  11   9 641.676 112.843   2
  -1  11   8 3461.39 147.037   2
  -1  11   4 182.759 159.099   2
  -1  11   3 9985.70 210.917   2
  -1  11   2 334.686 120.006   2
  -1  11   1 1157.60 168.164   2
  -1  11   0-1.49766 154.910   2
  -1  11  -1 1727.64 180.143   2
   1 -11   5 2359.01 268.223   2
   1 -11   6 1695.60 250.913   2
   1 -11   7 2515.39 264.737   2
   1 -11   8 33.9390 128.840   2
   1 -11   9 67.2061 128.450   2
   1 -11  10 10.3207 105.423   2
   1 -11  13 200.625 107.824   2
  -1  10  13-36.5380 94.8854   2
  -1  10  12-59.4740 107.984   2
  -1  10  11 2348.91 167.163   2
  -1  10  10 1084.30 158.007   2
  -1  10   9 548.404 152.689   2
  -1  10   8 4635.17 165.272   2
  -1  10   4 1200.91 106.481   2
  -1  10   3 46.0937 86.6831   2
  -1  10   2 1618.10 108.624   2
  -1  10   1 1028.07 140.272   2
  -1  10   0 2720.85 157.564   2
   1 -10   1 511.903 130.827   2
  -1  10  -5 19224.2 339.013   2
   1 -10   6 714.659 227.631   2
   1 -10   7 3042.30 287.040   2
   1 -10   8 1375.20 170.269   2
   1 -10   9 4985.98 217.635   2
   1 -10  10 1331.73 163.009   2
   1 -10  14 1525.87 104.552   2
  -1   9  13 26.2597 102.603   2
  -1   9  12 1338.48 131.785   2
  -1   9  11 1025.00 161.662   2
  -1   9  10 2302.00 181.788   2
  -1   9   9 816.041 165.981   2
  -1   9   8 1810.93 176.475   2
   1  -9  -4 2077.46 125.950   2
   1  -9  -3 2280.59 199.370   2
   1  -9  -2 1570.73 253.585   2
   1  -9  -1 1536.59 268.000   2
   1  -9   0-65.0313 219.866   2
   1  -9   1 18858.6 550.458   2
  -1   9  -5 43.2736 123.011   2
  -1   9  -6 10089.2 201.889   2
   1  -9   7 1296.87 241.748   2
   1  -9   8 7587.69 377.792   2
   1  -9   9 5539.59 232.028   2
   1  -9  10 36.1490 148.495   2
   1  -9  14 83.8752 110.302   2
   1  -9  15 69.4439 94.7527   2
  -1   8  13 5369.25 173.824   2
  -1   8  12 1117.05 102.962   2
  -1   8  11 3933.55 139.242   2
  -1   8  10 770.533 166.255   2
  -1   8   9 5876.80 197.320   2
  -1   8   8 1360.44 296.170   2
   1  -8  -4 466.808 145.436   2
   1  -8  -3 5663.00 228.736   2
   1  -8  -2 262.105 172.753   2
   1  -8  -1 2042.73 227.786   2
   1  -8   0 1018.93 205.135   2
   1  -8   1 3555.85 275.407   2
  -1   8  -5 9445.77 275.328   2
  -1   8  -6 5042.76 181.637   2
   1  -8   7 469.672 129.252   2
  -1   8  -8 11284.4 308.075   2
   1  -8   9 5243.45 233.712   2
   1  -8  10 4096.71 323.553   2
   1  -8  14 370.998 133.901   2
   1  -8  15-119.906 109.769   2
   1  -8  16 83.3533 129.428   2
  -1   7  12 5088.80 138.903   2
  -1   7  11 156.168 111.589   2
  -1   7  10 1147.73 115.596   2
  -1   7   9 10215.1 224.547   2
   1  -7  -4 7146.91 216.134   2
   1  -7  -3 1326.29 141.188   2
   1  -7  -2 436.312 167.544   2
   1  -7  -1 28162.0 499.848   2
   1  -7   0 2494.82 211.428   2
   1  -7   1 26510.6 491.913   2
  -1   7  -5 3748.09 145.333   2
  -1   7  -6 1662.86 125.528   2
  -1   7  -7 12697.1 237.374   2
  -1   7  -8 2087.71 147.136   2
  -1   7  -9 1313.75 105.192   2
   1  -7  10 1720.93 222.046   2
   1  -7  14-77.0674 127.208   2
   1  -7  15 139.070 89.3282   2
   1  -7  16 1610.80 184.381   2
   1  -7  17 411.290 125.776   2
  -1   6  18 393.421 102.427   2
  -1   6  12 4589.36 136.609   2
  -1   6  11 1830.77 120.391   2
  -1   6  10 1465.42 109.560   2
  -1   6   9 685.281 257.107   2
   1  -6  -4 40480.0 403.845   2
  -1   6   3 32.8993 109.846   2
   1  -6  -2 8416.86 265.038   2
   1  -6  -1 31220.8 463.662   2
   1  -6   0 1558.55 189.507   2
   1  -6   1 2973.32 215.415   2
  -1   6  -5 3526.31 128.607   2
  -1   6  -6 3343.46 136.224   2
   1  -6   7 478.589 107.207   2
  -1   6  -8 3847.26 195.748   2
  -1   6  -9 282.706 100.489   2
  -1   6 -10 3098.69 186.684   2
   1  -6  15 65.9646 101.267   2
   1  -6  16 50.0411 114.770   2
   1  -6  17 1449.90 93.5497   2
  -1   5  18 131.160 110.076   2
  -1   5  12 3122.30 132.217   2
  -1   5  11 6775.19 125.234   2
  -1   5  10 73.3234 113.304   2
  -1   5   9 1782.45 302.078   2
  -1   5   4 7753.57 185.618   2
  -1   5   3 10079.9 201.410   2
   1  -5  -2 8456.55 246.603   2
   1  -5  -1 14124.3 299.888   2
   1  -5   0 19068.3 336.249   2
   1  -5   1 187.666 140.483   2
  -1   5  -5 1820.32 101.908   2
   1  -5   6 262.425 80.4090   2
   1  -5   7 8752.55 173.215   2
  -1   5  -8-38.2356 125.243   2
  -1   5  -9 1821.23 163.625   2
  -1   5 -10 4135.75 335.300   2
   1  -5  15 61.8976 143.567   2
   1  -5  16 592.185 98.4954   2
   1  -5  17 23.7625 74.7268   2
   1  -5  18 91.6224 125.774   2
  -1   4  19 224.835 89.9373   2
  -1   4  18 211.751 76.6198   2
  -1   4  12 10893.9 154.308   2
  -1   4  11 467.748 83.4653   2
  -1   4  10 718.316 263.782   2
  -1   4   9 3614.54 320.435   2
   1  -4  -4 1486.39 137.269   2
  -1   4   3 3962.14 129.447   2
   1  -4  -2 21972.3 302.586   2
   1  -4  -1 6649.36 191.391   2
   1  -4   0 1381.30 131.954   2
  -1   4  -1 5833.98 132.989   2
  -1   4  -5 316.075 100.168   2
  -1   4  -6 3438.16 138.234   2
   1  -4   7 548.908 100.145   2
  -1   4  -8 329.727 192.860   2
  -1   4  -9 1382.82 232.927   2
   1  -4  15 68.4675 146.757   2
   1  -4  16 206.293 172.349   2
   1  -4  17 7.00588 86.0527   2
   1  -4  18 579.837 75.9376   2
  -1   3  19 28.2700 58.7467   2
  -1   3  12 3416.53 148.712   2
  -1   3  11 3424.52 143.594   2
  -1   3  10 4830.48 356.075   2
  -1   3   9 4389.35 332.856   2
   1  -3  -4 7976.97 142.723   2
   1  -3  -3 401.192 80.2799   2
   1  -3  -2 22201.6 212.457   2
   1  -3  -1 46945.4 382.734   2
   1  -3   0 76085.1 493.981   2
  -1   3  -1 717.805 55.7999   2
  -1   3  -5 45977.5 332.417   2
  -1   3  -6 9902.52 178.408   2
   1  -3   7 17608.8 228.052   2
  -1   3  -8 5621.49 290.611   2
  -1   3  -9 325.447 216.695   2
   1  -3  15 746.155 217.066   2
   1  -3  16 518.852 203.191   2
   1  -3  17 2146.02 112.931   2
   1  -3  18 2347.45 128.917   2
  -1   2  19 574.932 71.5121   2
  -1   2  12 5113.35 137.666   2
  -1   2  11 1505.45 285.743   2
  -1   2  10 9167.04 429.670   2
  -1   2   9 2134.71 267.956   2
   1  -2  -8 3451.26 189.710   2
   1  -2  -4 6465.57 85.3283   2
   1  -2  -3 6159.54 66.2472   2
   1  -2  -2 7408.78 122.418   2
   1  -2  -1 30883.1 218.755   2
  -1   2   0 37707.1 150.810   2
  -1   2  -1 12780.4 107.259   2
  -1   2  -5 4872.39 135.649   2
  -1   2  -6 14952.2 185.955   2
  -1   2  -7 5073.42 127.053   2
  -1   2  -8 21732.2 470.643   2
  -1   2  -9 3536.96 267.429   2
   1  -2  15 5362.56 298.736   2
   1  -2  16 920.749 150.989   2
   1  -2  17 162.355 129.983   2
  -1   1  19 99.6090 66.2096   2
  -1   1  12 90.4566 116.014   2
  -1   1  11 106.926 244.072   2
   1  -1 -10 399.291 125.644   2
   1  -1  -9 68.2279 116.651   2
   1  -1  -8 8520.78 266.791   2
   1  -1  -4 37823.8 159.623   2
  -1   1   3 52.6859 30.9908   2
   1  -1  -2 5476.43 59.9682   2
   1  -1  -1 6622.93 67.6139   2
  -1   1   0 77627.0 164.606   2
   1  -1   1 91246.0 298.248   2
  -1   1  -5 16519.8 164.341   2
  -1   1  -6 66.1218 50.2715   2
  -1   1  -7 1295.68 191.749   2
  -1   1  -8 28671.3 524.948   2
  -1   1  -9 18293.9 470.250   2
   1  -1  16 257.811 144.851   2
   1  -1  17-22.2160 126.422   2
  -1   0  19 350.209 103.634   2
  -1   0  18 6240.67 216.520   2
  -1   0  12 3076.90 149.811   2
   1   0 -11 822.905 176.682   2
   1   0 -10 2267.98 169.525   2
   1   0  -9 1703.53 148.569   2
   1   0  -8 15047.7 275.208   2
  -1   0   4 3787.60 75.2606   2
  -1   0   3 2845.93 78.1865   2
  -1   0   2 467794. 676.931   2
  -1   0   1 5865.03 69.3477   2
  -1   0   0 112752. 237.041   2
  -1   0  -1 327.684 37.6414   2
  -1   0  -2 283055. 853.026   2
  -1   0  -4 6202.97 92.4452   2
   1   0   5 5045.63 67.1145   2
  -1   0  -6 40.8740 83.9936   2
  -1   0  -7 292.991 99.5595   2
  -1   0  -8 10081.7 209.205   2
  -1   0  -9 79.1874 173.743   2
   1   0  15 1448.33 169.934   2
   1   0  16 1310.40 117.588   2
   1   0  17 557.283 99.9512   2
   1   0  18 1711.94 99.2378   2
  -1  -1  19 64.6371 95.3835   2
  -1  -1  18 21.8605 147.688   2
  -1  -1  12 79.0540 119.900   2
   1   1 -11 1682.89 245.436   2
   1   1 -10 35.4744 138.232   2
   1   1  -9 14.5381 114.717   2
   1   1  -8 3265.32 163.792   2
  -1  -1   4 30798.2 187.221   2
  -1  -1   3 23.8396 78.9295   2
  -1  -1   2 14165.1 121.373   2
  -1  -1   1 15315.2 112.086   2
  -1  -1   0 134421. 619.796   2
  -1  -1  -1 32895.6 202.035   2
  -1  -1  -2 4367.43 193.230   2
  -1  -1  -4 236.693 61.6301   2
  -1  -1  -5 10557.7 160.873   2
   1   1   6 664.318 47.6537   2
  -1  -1  -7 2182.73 131.275   2
  -1  -1  -8 42001.6 396.517   2
  -1  -1  -9 1308.40 133.737   2
   1   1  15 7451.84 226.844   2
   1   1  16 1092.01 115.469   2
   1   1  17 30.1647 115.830   2
  -1  -2  19 8.30928 63.7809   2
   1   2 -12 18773.6 242.363   2
   1   2 -11 2500.75 283.118   2
   1   2 -10 3798.66 266.557   2
   1   2  -9 8570.46 319.851   2
   1   2  -8 248.576 152.824   2
  -1  -2   4 126.343 56.6644   2
  -1  -2   3 325.252 100.709   2
  -1  -2   2 11711.7 219.213   2
  -1  -2   1 16894.4 258.780   2
  -1  -2   0 6524.97 199.152   2
  -1  -2  -1 1116.55 85.7652   2
  -1  -2  -4 6930.78 192.169   2
  -1  -2  -5 18092.7 165.248   2
  -1  -2  -6 17147.2 233.664   2
  -1  -2  -7 904.879 126.665   2
  -1  -2  -8 66957.6 516.284   2
  -1  -2  -9-9.98797 109.277   2
  -1  -2 -10 714.444 208.088   2
   1   2  15 11993.7 385.576   2
   1   2  16 11.0782 127.033   2
   1   2  17 59.9367 119.886   2
  -1  -3  18-14.3336 88.5061   2
   1   3 -12 9414.09 211.175   2
  -1  -3  11 7076.80 138.594   2
   1   3 -10 259.806 191.414   2
   1   3  -9 4426.02 277.992   2
  -1  -3   4 23135.7 215.372   2
  -1  -3   3 36629.0 228.092   2
   1   3  -2 14035.8 137.408   2
  -1  -3   1 22137.0 307.732   2
  -1  -3   0 13676.1 139.370   2
  -1  -3  -1 1413.29 74.9180   2
  -1  -3  -5 160076. 495.992   2
  -1  -3  -6 2874.79 104.877   2
  -1  -3  -7 53499.3 442.945   2
  -1  -3  -8 21119.3 309.984   2
  -1  -3  -9 1756.89 149.102   2
   1   3  15 2096.19 252.700   2
   1   3  16 3802.97 169.435   2
   1   3  17 156.186 110.382   2
  -1  -4  18 83.1716 73.7814   2
  -1  -4  12 7615.31 159.694   2
  -1  -4  11 2695.46 111.248   2
   1   4 -10 170.182 207.126   2
   1   4  -9 4074.90 277.759   2
  -1  -4   4 3079.20 89.5520   2
   1   4  -3 28936.2 185.553   2
   1   4  -2 60527.9 241.906   2
  -1  -4   1 4412.70 103.426   2
  -1  -4   0 11967.1 141.831   2
  -1  -4  -1 9489.55 130.327   2
  -1  -4  -5 5102.98 150.429   2
  -1  -4  -6 5133.59 131.102   2
  -1  -4  -7 40278.1 398.977   2
  -1  -4  -8 10823.7 239.469   2
  -1  -4  -9 1168.63 139.999   2
   1   4  15 42.7054 149.922   2
   1   4  16 2411.44 115.920   2
   1   4  17 727.755 113.153   2
  -1  -5  18 631.928 118.839   2
  -1  -5  17-121.832 97.9637   2
  -1  -5  12 2259.03 119.784   2
  -1  -5  11 2577.08 113.584   2
  -1  -5  10 32.0961 85.4670   2
   1   5  -9 6995.62 208.587   2
   1   5  -8 331.133 184.247   2
   1   5  -4 7646.15 130.038   2
   1   5  -3 471.546 73.7526   2
  -1  -5   2 11930.1 302.567   2
  -1  -5   1 64433.8 348.258   2
  -1  -5   0 3509.51 110.420   2
  -1  -5  -1 71694.1 344.345   2
  -1  -5  -5 652.473 85.7144   2
  -1  -5  -6 2878.49 118.494   2
  -1  -5  -7 3213.70 149.933   2
  -1  -5  -8 4433.47 172.293   2
  -1  -5  -9 2905.55 163.508   2
  -1  -5 -10 1233.95 209.267   2
   1   5  15 20.1284 114.929   2
   1   5  16 2910.47 117.284   2
   1   5  17 86.8555 81.4984   2
   1   5  18 758.299 117.643   2
  -1  -6  17 251.551 136.872   2
  -1  -6  12 546.173 126.135   2
  -1  -6  11 6566.72 180.201   2
  -1  -6  10 16.3309 87.7160   2
  -1  -6   9 3503.13 139.607   2
   1   6  -8 986.463 212.391   2
  -1  -6   4 17395.0 255.280   2
  -1  -6   3 21326.6 260.666   2
  -1  -6   2 15528.5 213.313   2
  -1  -6   1 271.523 174.958   2
  -1  -6   0 16325.4 199.677   2
  -1  -6  -1 263.684 86.9316   2
  -1  -6  -5-66.8208 83.6477   2
  -1  -6  -6 600.734 120.173   2
   1   6   7 8966.92 346.581   2
  -1  -6  -8 4364.96 179.616   2
  -1  -6  -9 2673.32 169.187   2
   1   6  15 18.3907 128.482   2
   1   6  16 761.541 129.621   2
   1   6  17-89.1186 106.222   2
   1   6  18-172.275 123.336   2
  -1  -7  17 95.3782 109.260   2
  -1  -7  13 354.003 224.651   2
  -1  -7  12 224.790 118.701   2
  -1  -7  11 3821.45 155.895   2
  -1  -7  10 6844.43 180.086   2
  -1  -7   9 4705.66 160.558   2
  -1  -7   8-75.1344 143.686   2
  -1  -7   4 39.7279 102.371   2
  -1  -7   3 6164.14 170.497   2
  -1  -7   2 19138.4 248.897   2
  -1  -7   1 13410.9 205.240   2
  -1  -7   0 263.336 159.158   2
  -1  -7  -1 10666.9 170.290   2
  -1  -7  -5 4829.90 271.691   2
  -1  -7  -6 945.054 138.364   2
   1   7   7 9542.28 383.048   2
   1   7   8 24.9063 196.787   2
   1   7   9 511.593 197.237   2
   1   7  15 631.475 89.8824   2
   1   7  16 98.8060 115.263   2
   1   7  17 3916.43 135.702   2
   1   7  18 78.2242 78.8188   2
  -1  -8  13 450.983 93.6485   2
  -1  -8  12-49.3719 111.493   2
  -1  -8  11 1059.67 127.567   2
  -1  -8  10 192.030 115.761   2
  -1  -8   9 956.927 140.784   2
   1   8  -8 19687.2 577.032   2
  -1  -8   4 6036.63 202.877   2
  -1  -8   3 2452.83 147.972   2
  -1  -8   2 227.860 105.364   2
  -1  -8   1 25.6911 92.0817   2
  -1  -8   0 8545.45 176.723   2
  -1  -8  -1 191.300 87.7766   2
  -1  -8  -5 802.973 194.248   2
  -1  -8  -6 253.085 138.316   2
   1   8   7 205.026 201.035   2
   1   8   8 1344.93 256.946   2
   1   8   9 5269.27 126.978   2
[truncated: 82,782 more chars]
