# Supplementary material for: Identification of a Privileged Scaffold for Inhibition of Sterol Transport Proteins through the Synthesis and Ring Distortion of Diverse, Pseudo-Natural Products
Source: ACS Cent Sci. 2025 Jan 9;11(1):136–46. doi: 10.1021/acscentsci.4c01657 (PMC11758220; doi:10.1021/acscentsci.4c01657)
Supplement: Supplementary file 5 — oc4c01657_si_005.cif [file oc4c01657_si_005.cif]

data_ll_fsb_081_f26_34
_audit_creation_date               2022-08-26
_audit_creation_method
;
Olex2 1.5
(compiled 2022.04.07 svn.rca3783a0 for OlexSys, GUI svn.r6498)
;
_shelx_SHELXL_version_number       '2018/3'
_audit_contact_author_address      ?
_audit_contact_author_email        ?
_audit_contact_author_name         ''
_audit_contact_author_phone        ?
_publ_contact_author_id_orcid      ?
_publ_section_references
;
Dolomanov, O.V., Bourhis, L.J., Gildea, R.J, Howard, J.A.K. & Puschmann, H.
 (2009), J. Appl. Cryst. 42, 339-341.

Sheldrick, G.M. (2015). Acta Cryst. A71, 3-8.

Sheldrick, G.M. (2015). Acta Cryst. C71, 3-8.
;
_chemical_name_common              ?
_chemical_name_systematic          ?
_chemical_formula_moiety           'C H Cl3, C18 H23 N O3'
_chemical_formula_sum              'C19 H24 Cl3 N O3'
_chemical_formula_weight           420.74
_chemical_melting_point            ?
_chemical_oxdiff_formula           C19H25Cl3NO3
loop_
  _atom_type_symbol
  _atom_type_description
  _atom_type_scat_dispersion_real
  _atom_type_scat_dispersion_imag
  _atom_type_scat_source
 'C' 'C' 0.0181 0.0091 'International Tables Vol C Tables 4.2.6.8 and 6.1.1.4'
 'H' 'H' 0.0000 0.0000 'International Tables Vol C Tables 4.2.6.8 and 6.1.1.4'
 'Cl' 'Cl' 0.3639 0.7018 'International Tables Vol C Tables 4.2.6.8 and 6.1.1.4'
 'N' 'N' 0.0311 0.0180 'International Tables Vol C Tables 4.2.6.8 and 6.1.1.4'
 'O' 'O' 0.0492 0.0322 'International Tables Vol C Tables 4.2.6.8 and 6.1.1.4'

_shelx_space_group_comment
;
The symmetry employed for this shelxl refinement is uniquely defined
by the following loop, which should always be used as a source of
symmetry information in preference to the above space-group names.
They are only intended as comments.
;
_space_group_crystal_system        'monoclinic'
_space_group_IT_number             14
_space_group_name_H-M_alt          'P 1 21/c 1'
_space_group_name_Hall             '-P 2ybc'
loop_
  _space_group_symop_operation_xyz
 'x, y, z'
 '-x, y+1/2, -z+1/2'
 '-x, -y, -z'
 'x, -y-1/2, z-1/2'

_cell_length_a                     11.19820(10)
_cell_length_b                     21.3184(2)
_cell_length_c                     8.36990(10)
_cell_angle_alpha                  90
_cell_angle_beta                   98.6410(10)
_cell_angle_gamma                  90
_cell_volume                       1975.45(4)
_cell_formula_units_Z              4
_cell_measurement_reflns_used      25906
_cell_measurement_temperature      120.00(10)
_cell_measurement_theta_max        76.4280
_cell_measurement_theta_min        3.9790
_shelx_estimated_absorpt_T_max     0.670
_shelx_estimated_absorpt_T_min     0.219
_exptl_absorpt_coefficient_mu      4.359
_exptl_absorpt_correction_T_max    1.00000
_exptl_absorpt_correction_T_min    0.37678
_exptl_absorpt_correction_type     multi-scan
_exptl_absorpt_process_details
;
CrysAlisPro 1.171.42.58a (Rigaku Oxford Diffraction, 2022)
Empirical absorption correction using spherical harmonics,
implemented in SCALE3 ABSPACK scaling algorithm.
;
_exptl_absorpt_special_details     ?
_exptl_crystal_colour              'clear light yellow'
_exptl_crystal_colour_lustre       clear
_exptl_crystal_colour_modifier     light
_exptl_crystal_colour_primary      yellow
_exptl_crystal_density_diffrn      1.415
_exptl_crystal_density_meas        ?
_exptl_crystal_density_method      ?
_exptl_crystal_description         block
_exptl_crystal_F_000               880
_exptl_crystal_size_max            0.5
_exptl_crystal_size_mid            0.2
_exptl_crystal_size_min            0.1
_exptl_transmission_factor_max     ?
_exptl_transmission_factor_min     ?
_diffrn_reflns_av_R_equivalents    0.0693
_diffrn_reflns_av_unetI/netI       0.0236
_diffrn_reflns_Laue_measured_fraction_full  0.999
_diffrn_reflns_Laue_measured_fraction_max  0.996
_diffrn_reflns_limit_h_max         14
_diffrn_reflns_limit_h_min         -14
_diffrn_reflns_limit_k_max         25
_diffrn_reflns_limit_k_min         -26
_diffrn_reflns_limit_l_max         10
_diffrn_reflns_limit_l_min         -10
_diffrn_reflns_number              44253
_diffrn_reflns_point_group_measured_fraction_full  0.999
_diffrn_reflns_point_group_measured_fraction_max  0.996
_diffrn_reflns_theta_full          67.684
_diffrn_reflns_theta_max           76.574
_diffrn_reflns_theta_min           3.993
_diffrn_ambient_environment        N~2~
_diffrn_ambient_temperature        120.00(10)
_diffrn_detector                   'CCD plate'
_diffrn_detector_area_resol_mean   5.3073
_diffrn_detector_type              Atlas
_diffrn_measured_fraction_theta_full  0.999
_diffrn_measured_fraction_theta_max  0.996
_diffrn_measurement_details
;
List of Runs (angles in degrees, time in seconds):

  # Type    Start    End  Width  t~exp~   \w     \q     \k     \f   Frames
--------------------------------------------------------------------------
  1  \w   -114.00 -16.00   1.00    1.00    --  -40.81 -40.00-155.00   98
  2  \w    -32.00  24.00   1.00    1.00    --   40.81 -40.00-155.00   56
  3  \w     24.00  49.00   1.00    1.00    --   40.81  40.00  -1.00   25
  4  \w     82.00 114.00   1.00    1.00    --   40.81  40.00  -1.00   32
  5  \w    108.00 133.00   1.00    1.85    --  112.00  40.00  -1.00   25
  6  \w     71.00 133.00   1.00    1.85    --  112.00 -40.00-155.00   62
  7  \w      1.00  27.00   1.00    1.00    --   34.00  86.00 -16.02   26
  8  \w      3.00  28.00   1.00    1.00    --   38.00  85.00  73.77   25
  9  \w      2.00  27.00   1.00    1.00    --   38.00  87.00-154.64   25
 10  \w    -85.00  -7.00   1.00    1.00    --  -40.81 125.00 -30.00   78
 11  \w    -66.00  33.00   1.00    1.00    --  -40.81  40.00  -1.00   99
 12  \w    -49.00 -16.00   1.00    1.00    --  -40.81 -57.00 -30.00   33
 13  \w   -113.00 -56.00   1.00    1.00    --  -40.81 -57.00 -30.00   57
 14  \w     27.00  92.00   1.00    1.00    --   40.81-125.00-120.00   65
 15  \w     28.00  71.00   1.00    1.00    --   40.81-125.00 120.00   43
 16  \w      9.00  38.00   1.00    1.00    --   42.00  80.00 102.74   29
 17  \w     16.00  41.00   1.00    1.00    --   50.00  81.00 -46.98   25
 18  \w     16.00  42.00   1.00    1.00    --   50.00  82.00  81.01   26
 19  \w     16.00  41.00   1.00    1.00    --   50.00  82.00  46.34   25
 20  \w     16.00  41.00   1.00    1.00    --   50.00  82.00 149.64   25
 21  \w     16.00  41.00   1.00    1.00    --   50.00  82.00 -77.13   25
 22  \w     16.00  41.00   1.00    1.00    --   50.00  81.00-146.04   25
 23  \w     90.00 116.00   1.00    1.00    --   62.00  70.00   6.32   26
 24  \w     32.00  60.00   1.00    1.00    --   62.00  70.00   6.32   28
 25  \w     33.00  59.00   1.00    1.00    --   62.00  69.00  42.67   26
 26  \w     81.00 108.00   1.00    1.00    --   66.00  69.00 -63.62   27
 27  \w     36.00  62.00   1.00    1.00    --   66.00  69.00 -63.62   26
 28  \w     35.00  60.00   1.00    1.00    --   66.00  71.00 125.61   25
 29  \w     40.00  89.00   1.00    1.00    --   70.00  64.00  86.50   49
 30  \w     39.00  65.00   1.00    1.00    --   70.00  70.00 162.47   26
 31  \w     40.00  66.00   1.00    1.00    --   70.00  70.00-170.10   26
 32  \w    119.00 144.00   1.00    1.00    --   70.00  71.00-146.70   25
 33  \w     39.00  65.00   1.00    1.00    --   70.00  71.00-146.70   26
 34  \w     39.00  74.00   1.00    1.00    --   70.00  69.00 -46.12   35
 35  \w     39.00  65.00   1.00    1.00    --   70.00  71.00-107.98   26
 36  \w    113.00 138.00   1.00    1.00    --   70.00  69.00 -46.12   25
 37  \w     44.00  75.00   1.00    1.00    --   74.00  67.00 113.94   31
 38  \w     50.00  81.00   1.00    1.85    --   78.00  65.00  41.07   31
 39  \w     47.00  74.00   1.00    1.85    --   78.00  71.00 -38.91   27
 40  \w     56.00  96.00   1.00    1.85    --   82.00  52.00-157.03   40
 41  \w     53.00  80.00   1.00    1.85    --   82.00  63.00   7.42   27
 42  \w     53.00  79.00   1.00    1.85    --   82.00  64.00 -66.96   26
 43  \w     56.00  83.00   1.00    1.85    --   86.00  67.00 122.77   27
 44  \w     59.00  92.00   1.00    1.85    --   90.00  71.00 -50.39   33
 45  \w     63.00  90.00   1.00    1.85    --   94.00  70.00  51.62   27
 46  \w     96.00 136.00   1.00    1.85    --   94.00  59.00-109.55   40
 47  \w     65.00  92.00   1.00    1.85    --   94.00  59.00-109.55   27
 48  \w     68.00 169.00   1.00    1.85    --   98.00  65.00 -87.32  101
 49  \w     71.00 132.00   1.00    1.85    --  102.00  69.00  47.69   61
 50  \w    120.00 146.00   1.00    1.85    --  110.00  59.00  75.22   26
 51  \w     82.00 111.00   1.00    1.85    --  110.00  59.00  75.22   29
 52  \w     85.00 174.00   1.00    1.85    --  112.00  61.00 -90.00   89
 53  \w    114.00 168.00   1.00    1.85    --  112.00  61.00  90.00   54
 54  \w     82.00 109.00   1.00    1.85    --  112.00-111.00  90.00   27
 55  \w     83.00 109.00   1.00    1.85    --  112.00  61.00  90.00   26
 56  \w     44.00  70.00   1.00    1.85    --  112.00-111.00  90.00   26
 57  \w     37.00  63.00   1.00    1.85    --  112.00-111.00  30.00   26
 58  \w    114.00 152.00   1.00    1.85    --  112.00  69.00 -25.75   38
 59  \w     86.00 156.00   1.00    1.85    --  112.00  56.00 -32.49   70
 60  \w     81.00 108.00   1.00    1.85    --  112.00  69.00 -25.75   27
 61  \w     67.00 109.00   1.00    1.85    --  112.00-111.00 -30.00   42
 62  \w    122.00 177.00   1.00    1.85    --  112.00  61.00 -60.00   55
 63  \w    104.00 159.00   1.00    1.85    --  112.00  77.00-120.00   55
 64  \w     96.00 138.00   1.00    1.85    --  112.00 178.00-150.00   42
 65  \w     70.00 105.00   1.00    1.85    --  112.00-111.00 150.00   35
 66  \w     30.00 100.00   1.00    1.85    --  112.00 -95.00-150.00   70
 67  \w    147.00 172.00   1.00    1.85    --  112.00  71.00-133.37   25
 68  \w     48.00 141.00   1.00    1.85    --  112.00 -61.00 -30.00   93
 69  \w     81.00 124.00   1.00    1.85    --  112.00  71.00-133.37   43
 70  \w     83.00 115.00   1.00    1.85    --  112.00  61.00 -60.00   32
 71  \w     83.00 177.00   1.00    1.85    --  112.00  61.00   0.00   94
 72  \w     83.00 176.00   1.00    1.85    --  112.00  61.00  30.00   93
 73  \w    108.00 133.00   1.00    1.85    --  112.00 -77.00-120.00   25
 74  \w     36.00  92.00   1.00    1.85    --  112.00 -77.00-120.00   56
 75  \w    117.00 173.00   1.00    1.85    --  112.00  61.00-150.00   56
 76  \w     83.00 109.00   1.00    1.85    --  112.00  61.00-150.00   26
 77  \w    136.00 163.00   1.00    1.85    --  112.00  61.00 120.00   27
 78  \w     78.00 109.00   1.00    1.85    --  112.00-111.00-120.00   31
 79  \w     40.00  71.00   1.00    1.85    --  112.00-111.00-120.00   31
 80  \w     83.00 108.00   1.00    1.85    --  112.00  61.00 120.00   25
 81  \w    120.00 176.00   1.00    1.85    --  112.00  61.00  60.00   56
 82  \w     83.00 109.00   1.00    1.85    --  112.00  61.00  60.00   26
 83  \w     88.00 154.00   1.00    1.85    --  112.00  45.00 150.00   66
 84  \w     46.00 109.00   1.00    1.85    --  112.00-111.00-180.00   63
 85  \w     83.00 177.00   1.00    1.85    --  112.00  61.00 150.00   94
 86  \w     84.00 109.00   1.00    1.85    --  112.00-111.00  30.00   25
 87  \w     83.00 174.00   1.00    1.85    --  112.00  61.00-180.00   91
 88  \w     67.00  92.00   1.00    1.85    --  112.00 178.00-150.00   25
;
_diffrn_measurement_device         'four-circle diffractometer'
_diffrn_measurement_device_type    'SuperNova, Dual, Cu at home/near, Atlas'
_diffrn_measurement_method         '\w scans'
_diffrn_orient_matrix_type        
 'CrysAlisPro convention (1999,Acta A55,543-557)'
_diffrn_orient_matrix_UB_11        -0.1354348000
_diffrn_orient_matrix_UB_12        0.0072955000
_diffrn_orient_matrix_UB_13        0.0109381000
_diffrn_orient_matrix_UB_21        -0.0320171000
_diffrn_orient_matrix_UB_22        -0.0356838000
_diffrn_orient_matrix_UB_23        -0.1607678000
_diffrn_orient_matrix_UB_31        0.0024884000
_diffrn_orient_matrix_UB_32        -0.0623899000
_diffrn_orient_matrix_UB_33        0.0932646000
_diffrn_radiation_monochromator    mirror
_diffrn_radiation_probe            x-ray
_diffrn_radiation_type             'Cu K\a'
_diffrn_radiation_wavelength       1.54184
_diffrn_source                     'micro-focus sealed X-ray tube'
_diffrn_source_type                'SuperNova (Cu) X-ray Source'
_reflns_Friedel_coverage           0.000
_reflns_Friedel_fraction_full      .
_reflns_Friedel_fraction_max       .
_reflns_number_gt                  3866
_reflns_number_total               4140
_reflns_special_details
;
 Reflections were merged by SHELXL according to the crystal
 class for the calculation of statistics and refinement.
 
 _reflns_Friedel_fraction is defined as the number of unique
 Friedel pairs measured divided by the number that would be
 possible theoretically, ignoring centric projections and
 systematic absences.
;
_reflns_threshold_expression       'I > 2\s(I)'
_computing_cell_refinement         'CrysAlisPro 1.171.42.58a (Rigaku OD, 2022)'
_computing_data_collection         'CrysAlisPro 1.171.42.58a (Rigaku OD, 2022)'
_computing_data_reduction          'CrysAlisPro 1.171.42.58a (Rigaku OD, 2022)'
_computing_molecular_graphics      'Olex2 1.5 (Dolomanov et al., 2009)'
_computing_publication_material    'Olex2 1.5 (Dolomanov et al., 2009)'
_computing_structure_refinement    'SHELXL 2018/3 (Sheldrick, 2015)'
_computing_structure_solution      'SHELXT 2018/2 (Sheldrick, 2018)'
_refine_diff_density_max           1.086
_refine_diff_density_min           -0.735
_refine_diff_density_rms           0.067
_refine_ls_extinction_coef         .
_refine_ls_extinction_method       none
_refine_ls_goodness_of_fit_ref     1.078
_refine_ls_hydrogen_treatment      mixed
_refine_ls_matrix_type             full
_refine_ls_number_parameters       242
_refine_ls_number_reflns           4140
_refine_ls_number_restraints       0
_refine_ls_R_factor_all            0.0482
_refine_ls_R_factor_gt             0.0461
_refine_ls_restrained_S_all        1.078
_refine_ls_shift/su_max            0.001
_refine_ls_shift/su_mean           0.000
_refine_ls_structure_factor_coef   Fsqd
_refine_ls_weighting_details      
 'w=1/[\s^2^(Fo^2^)+(0.0707P)^2^+1.5442P] where P=(Fo^2^+2Fc^2^)/3'
_refine_ls_weighting_scheme        calc
_refine_ls_wR_factor_gt            0.1261
_refine_ls_wR_factor_ref           0.1285
_refine_special_details            ?
_olex2_refinement_description
;
1. Fixed Uiso
 At 1.2 times of:
  All C(H) groups, All C(H,H) groups
 At 1.5 times of:
  All C(H,H,H) groups, All O(H) groups
2.a Ternary CH refined with riding coordinates:
 C00E(H00E), C00H(H00I), C00Q(H00V)
2.b Secondary CH2 refined with riding coordinates:
 C00A(H00A,H00B), C00F(H00D,H00F), C00G(H00G,H00H), C00K(H00K,H00L), C00L(H00M,
 H00N)
2.c Aromatic/amide H refined with riding coordinates:
 C00C(H00C), C00J(H00J), C00M(H00O)
2.d Idealised Me refined as rotating group:
 C00N(H00P,H00Q,H00R), C00P(H00S,H00T,H00U)
2.e Idealised tetrahedral OH refined as rotating group:
 O004(H004)
;
_atom_sites_solution_hydrogens     mixed
_atom_sites_solution_primary       dual
_atom_sites_solution_secondary     ?
loop_
  _atom_site_label
  _atom_site_type_symbol
  _atom_site_fract_x
  _atom_site_fract_y
  _atom_site_fract_z
  _atom_site_U_iso_or_equiv
  _atom_site_adp_type
  _atom_site_occupancy
  _atom_site_site_symmetry_order
  _atom_site_calc_flag
  _atom_site_refinement_flags_posn
  _atom_site_refinement_flags_adp
  _atom_site_refinement_flags_occupancy
  _atom_site_disorder_assembly
  _atom_site_disorder_group
 Cl01 Cl 0.71312(7) 0.60223(2) 0.69962(6) 0.04408(18) Uani 1 1 d . . . . .
 Cl02 Cl 0.58597(5) 0.56865(3) 0.96227(7) 0.04315(17) Uani 1 1 d . . . . .
 Cl03 Cl 0.84546(5) 0.57113(3) 1.01518(8) 0.04885(19) Uani 1 1 d . . . . .
 O004 O 0.27243(12) 0.57630(5) 0.27043(14) 0.0186(3) Uani 1 1 d . . . . .
 H004 H 0.251236 0.604520 0.201973 0.028 Uiso 1 1 calc R U . . .
 O005 O 0.19465(13) 0.66697(6) 1.05081(15) 0.0223(3) Uani 1 1 d . . . . .
 O006 O 0.71410(12) 0.67786(6) 0.28769(19) 0.0303(3) Uani 1 1 d . . . . .
 N007 N 0.27473(12) 0.70629(6) 0.50921(16) 0.0145(3) Uani 1 1 d . . . . .
 C008 C 0.42336(14) 0.64853(7) 0.40536(19) 0.0154(3) Uani 1 1 d . . . . .
 C009 C 0.23294(14) 0.65008(7) 0.48732(18) 0.0132(3) Uani 1 1 d . . . . .
 C00A C 0.21839(16) 0.59866(8) 0.8243(2) 0.0178(3) Uani 1 1 d . . . . .
 H00A H 0.239220 0.563861 0.901772 0.021 Uiso 1 1 calc R U . . .
 H00B H 0.294394 0.619773 0.808057 0.021 Uiso 1 1 calc R U . . .
 C00B C 0.39132(14) 0.70744(8) 0.45749(19) 0.0148(3) Uani 1 1 d . . . . .
 C00C C 0.57646(15) 0.74973(8) 0.3963(2) 0.0199(3) Uani 1 1 d . . . . .
 H00C H 0.629671 0.784199 0.392243 0.024 Uiso 1 1 calc R U . . .
 C00D C 0.11773(14) 0.62546(8) 0.53720(19) 0.0155(3) Uani 1 1 d . . . . .
 C00E C 0.13758(15) 0.64535(8) 0.8952(2) 0.0178(3) Uani 1 1 d . . . . .
 H00E H 0.060887 0.623504 0.909545 0.021 Uiso 1 1 calc R U . . .
 C00F C 0.04640(15) 0.67582(8) 0.6143(2) 0.0179(3) Uani 1 1 d . . . . .
 H00D H 0.032932 0.711967 0.539525 0.021 Uiso 1 1 calc R U . . .
 H00F H -0.033760 0.658444 0.626299 0.021 Uiso 1 1 calc R U . . .
 C00G C 0.10651(15) 0.69948(8) 0.7784(2) 0.0178(3) Uani 1 1 d . . . . .
 H00G H 0.181119 0.722629 0.765581 0.021 Uiso 1 1 calc R U . . .
 H00H H 0.051416 0.728823 0.822984 0.021 Uiso 1 1 calc R U . . .
 C00H C 0.15665(15) 0.57179(7) 0.6620(2) 0.0166(3) Uani 1 1 d . . . . .
 H00I H 0.081549 0.549811 0.682572 0.020 Uiso 1 1 calc R U . . .
 C00I C 0.32079(15) 0.60436(7) 0.42102(19) 0.0151(3) Uani 1 1 d . . . . .
 C00J C 0.53106(16) 0.63923(8) 0.3483(2) 0.0195(3) Uani 1 1 d . . . . .
 H00J H 0.552405 0.599039 0.312536 0.023 Uiso 1 1 calc R U . . .
 C00K C 0.35155(15) 0.55169(8) 0.5452(2) 0.0178(3) Uani 1 1 d . . . . .
 H00K H 0.397937 0.518636 0.498456 0.021 Uiso 1 1 calc R U . . .
 H00L H 0.402951 0.568663 0.642085 0.021 Uiso 1 1 calc R U . . .
 C00L C 0.23718(16) 0.52292(8) 0.5947(2) 0.0190(3) Uani 1 1 d . . . . .
 H00M H 0.260683 0.490350 0.677772 0.023 Uiso 1 1 calc R U . . .
 H00N H 0.190161 0.502223 0.499526 0.023 Uiso 1 1 calc R U . . .
 C00M C 0.46654(15) 0.75855(8) 0.4543(2) 0.0189(3) Uani 1 1 d . . . . .
 H00O H 0.444472 0.798571 0.490350 0.023 Uiso 1 1 calc R U . . .
 C00N C 0.03344(16) 0.59964(9) 0.3881(2) 0.0221(4) Uani 1 1 d . . . . .
 H00P H 0.015435 0.633036 0.307601 0.033 Uiso 1 1 calc R U . . .
 H00Q H -0.041905 0.584738 0.421262 0.033 Uiso 1 1 calc R U . . .
 H00R H 0.073445 0.564810 0.341000 0.033 Uiso 1 1 calc R U . . .
 C00O C 0.60818(15) 0.69066(9) 0.3447(2) 0.0205(4) Uani 1 1 d . . . . .
 C00P C 0.78973(16) 0.72949(10) 0.2635(3) 0.0280(4) Uani 1 1 d . . . . .
 H00S H 0.743047 0.760695 0.194290 0.042 Uiso 1 1 calc R U . . .
 H00T H 0.857407 0.714837 0.211514 0.042 Uiso 1 1 calc R U . . .
 H00U H 0.820881 0.748538 0.368048 0.042 Uiso 1 1 calc R U . . .
 C00Q C 0.71665(19) 0.55551(9) 0.8735(2) 0.0266(4) Uani 1 1 d . . . . .
 H00V H 0.718353 0.510414 0.841084 0.032 Uiso 1 1 calc R U . . .
 H005 H 0.218(3) 0.7013(15) 1.047(4) 0.041(8) Uiso 1 1 d . . . . .

loop_
  _atom_site_aniso_label
  _atom_site_aniso_U_11
  _atom_site_aniso_U_22
  _atom_site_aniso_U_33
  _atom_site_aniso_U_23
  _atom_site_aniso_U_13
  _atom_site_aniso_U_12
 Cl01 0.0854(5) 0.0234(3) 0.0279(3) 0.00279(18) 0.0229(3) 0.0025(2)
 Cl02 0.0367(3) 0.0518(4) 0.0439(3) 0.0045(2) 0.0157(2) -0.0004(2)
 Cl03 0.0352(3) 0.0663(4) 0.0449(3) 0.0011(3) 0.0053(2) -0.0188(3)
 O004 0.0293(6) 0.0118(5) 0.0158(6) -0.0022(4) 0.0067(5) -0.0006(5)
 O005 0.0374(7) 0.0146(6) 0.0156(6) 0.0007(4) 0.0068(5) -0.0046(5)
 O006 0.0221(6) 0.0237(7) 0.0503(9) 0.0045(6) 0.0224(6) 0.0021(5)
 N007 0.0149(6) 0.0135(6) 0.0161(6) -0.0001(5) 0.0059(5) 0.0007(5)
 C008 0.0180(8) 0.0133(7) 0.0164(7) 0.0018(6) 0.0071(6) 0.0009(6)
 C009 0.0153(7) 0.0122(7) 0.0128(7) 0.0010(5) 0.0046(5) 0.0014(6)
 C00A 0.0240(8) 0.0134(8) 0.0168(8) 0.0023(6) 0.0063(6) 0.0000(6)
 C00B 0.0152(7) 0.0146(7) 0.0158(7) 0.0003(6) 0.0062(6) 0.0004(6)
 C00C 0.0177(8) 0.0173(8) 0.0260(8) 0.0021(6) 0.0069(6) -0.0032(6)
 C00D 0.0157(7) 0.0155(8) 0.0164(7) -0.0006(6) 0.0059(6) -0.0018(6)
 C00E 0.0223(8) 0.0174(8) 0.0154(8) -0.0002(6) 0.0089(6) -0.0031(6)
 C00F 0.0154(7) 0.0198(8) 0.0197(8) 0.0007(6) 0.0067(6) 0.0018(6)
 C00G 0.0203(8) 0.0163(8) 0.0186(8) -0.0004(6) 0.0094(6) 0.0027(6)
 C00H 0.0207(8) 0.0116(7) 0.0191(8) 0.0004(6) 0.0086(6) -0.0027(6)
 C00I 0.0187(7) 0.0121(7) 0.0161(7) -0.0013(6) 0.0075(6) 0.0005(6)
 C00J 0.0216(8) 0.0154(8) 0.0241(8) 0.0017(6) 0.0119(7) 0.0032(6)
 C00K 0.0220(8) 0.0126(7) 0.0206(8) 0.0019(6) 0.0090(6) 0.0017(6)
 C00L 0.0255(8) 0.0118(7) 0.0214(8) 0.0009(6) 0.0092(7) -0.0012(6)
 C00M 0.0202(8) 0.0141(8) 0.0234(8) -0.0007(6) 0.0069(6) -0.0008(6)
 C00N 0.0197(8) 0.0238(9) 0.0227(8) -0.0042(7) 0.0033(7) -0.0049(7)
 C00O 0.0165(8) 0.0230(9) 0.0240(8) 0.0050(7) 0.0099(6) 0.0022(6)
 C00P 0.0176(8) 0.0312(10) 0.0378(10) 0.0048(8) 0.0128(7) -0.0021(7)
 C00Q 0.0378(10) 0.0181(9) 0.0250(9) -0.0011(7) 0.0084(8) -0.0053(7)

_geom_special_details
;
 All esds (except the esd in the dihedral angle between two l.s. planes)
 are estimated using the full covariance matrix.  The cell esds are taken
 into account individually in the estimation of esds in distances, angles
 and torsion angles; correlations between esds in cell parameters are only
 used when they are defined by crystal symmetry.  An approximate (isotropic)
 treatment of cell esds is used for estimating esds involving l.s. planes.
;
loop_
  _geom_bond_atom_site_label_1
  _geom_bond_atom_site_label_2
  _geom_bond_distance
  _geom_bond_site_symmetry_2
  _geom_bond_publ_flag
 Cl01 C00Q 1.759(2) . ?
 Cl02 C00Q 1.760(2) . ?
 Cl03 C00Q 1.756(2) . ?
 O004 H004 0.8400 . ?
 O004 C00I 1.426(2) . ?
 O005 C00E 1.438(2) . ?
 O005 H005 0.78(3) . ?
 O006 C00O 1.371(2) . ?
 O006 C00P 1.422(2) . ?
 N007 C009 1.289(2) . ?
 N007 C00B 1.4362(19) . ?
 C008 C00B 1.394(2) . ?
 C008 C00I 1.506(2) . ?
 C008 C00J 1.376(2) . ?
 C009 C00D 1.509(2) . ?
 C009 C00I 1.546(2) . ?
 C00A H00A 0.9900 . ?
 C00A H00B 0.9900 . ?
 C00A C00E 1.524(2) . ?
 C00A C00H 1.539(2) . ?
 C00B C00M 1.380(2) . ?
 C00C H00C 0.9500 . ?
 C00C C00M 1.402(2) . ?
 C00C C00O 1.395(3) . ?
 C00D C00F 1.537(2) . ?
 C00D C00H 1.566(2) . ?
 C00D C00N 1.548(2) . ?
 C00E H00E 1.0000 . ?
 C00E C00G 1.518(2) . ?
 C00F H00D 0.9900 . ?
 C00F H00F 0.9900 . ?
 C00F C00G 1.522(2) . ?
 C00G H00G 0.9900 . ?
 C00G H00H 0.9900 . ?
 C00H H00I 1.0000 . ?
 C00H C00L 1.539(2) . ?
 C00I C00K 1.533(2) . ?
 C00J H00J 0.9500 . ?
 C00J C00O 1.399(2) . ?
 C00K H00K 0.9900 . ?
 C00K H00L 0.9900 . ?
 C00K C00L 1.532(2) . ?
 C00L H00M 0.9900 . ?
 C00L H00N 0.9900 . ?
 C00M H00O 0.9500 . ?
 C00N H00P 0.9800 . ?
 C00N H00Q 0.9800 . ?
 C00N H00R 0.9800 . ?
 C00P H00S 0.9800 . ?
 C00P H00T 0.9800 . ?
 C00P H00U 0.9800 . ?
 C00Q H00V 1.0000 . ?

loop_
  _geom_angle_atom_site_label_1
  _geom_angle_atom_site_label_2
  _geom_angle_atom_site_label_3
  _geom_angle
  _geom_angle_site_symmetry_1
  _geom_angle_site_symmetry_3
  _geom_angle_publ_flag
 C00I O004 H004 109.5 . . ?
 C00E O005 H005 112(2) . . ?
 C00O O006 C00P 117.42(15) . . ?
 C009 N007 C00B 107.46(13) . . ?
 C00B C008 C00I 107.50(13) . . ?
 C00J C008 C00B 121.23(15) . . ?
 C00J C008 C00I 131.25(15) . . ?
 N007 C009 C00D 126.24(14) . . ?
 N007 C009 C00I 113.58(13) . . ?
 C00D C009 C00I 119.79(14) . . ?
 H00A C00A H00B 107.9 . . ?
 C00E C00A H00A 109.2 . . ?
 C00E C00A H00B 109.2 . . ?
 C00E C00A C00H 111.87(14) . . ?
 C00H C00A H00A 109.2 . . ?
 C00H C00A H00B 109.2 . . ?
 C008 C00B N007 111.55(14) . . ?
 C00M C00B N007 127.19(15) . . ?
 C00M C00B C008 121.25(15) . . ?
 C00M C00C H00C 119.8 . . ?
 C00O C00C H00C 119.8 . . ?
 C00O C00C C00M 120.42(15) . . ?
 C009 C00D C00F 113.15(13) . . ?
 C009 C00D C00H 105.95(13) . . ?
 C009 C00D C00N 110.10(13) . . ?
 C00F C00D C00H 109.90(13) . . ?
 C00F C00D C00N 107.13(13) . . ?
 C00N C00D C00H 110.65(13) . . ?
 O005 C00E C00A 110.67(14) . . ?
 O005 C00E H00E 108.3 . . ?
 O005 C00E C00G 111.55(14) . . ?
 C00A C00E H00E 108.3 . . ?
 C00G C00E C00A 109.73(13) . . ?
 C00G C00E H00E 108.3 . . ?
 C00D C00F H00D 108.5 . . ?
 C00D C00F H00F 108.5 . . ?
 H00D C00F H00F 107.5 . . ?
 C00G C00F C00D 115.04(14) . . ?
 C00G C00F H00D 108.5 . . ?
 C00G C00F H00F 108.5 . . ?
 C00E C00G C00F 110.89(14) . . ?
 C00E C00G H00G 109.5 . . ?
 C00E C00G H00H 109.5 . . ?
 C00F C00G H00G 109.5 . . ?
 C00F C00G H00H 109.5 . . ?
 H00G C00G H00H 108.0 . . ?
 C00A C00H C00D 111.08(13) . . ?
 C00A C00H H00I 107.5 . . ?
 C00D C00H H00I 107.5 . . ?
 C00L C00H C00A 111.40(14) . . ?
 C00L C00H C00D 111.72(13) . . ?
 C00L C00H H00I 107.5 . . ?
 O004 C00I C008 112.25(13) . . ?
 O004 C00I C009 113.82(13) . . ?
 O004 C00I C00K 107.97(13) . . ?
 C008 C00I C009 99.89(12) . . ?
 C008 C00I C00K 114.85(14) . . ?
 C00K C00I C009 107.98(13) . . ?
 C008 C00J H00J 121.0 . . ?
 C008 C00J C00O 118.07(16) . . ?
 C00O C00J H00J 121.0 . . ?
 C00I C00K H00K 109.4 . . ?
 C00I C00K H00L 109.4 . . ?
 H00K C00K H00L 108.0 . . ?
 C00L C00K C00I 111.38(14) . . ?
 C00L C00K H00K 109.4 . . ?
 C00L C00K H00L 109.4 . . ?
 C00H C00L H00M 109.0 . . ?
 C00H C00L H00N 109.0 . . ?
 C00K C00L C00H 112.81(13) . . ?
 C00K C00L H00M 109.0 . . ?
 C00K C00L H00N 109.0 . . ?
 H00M C00L H00N 107.8 . . ?
 C00B C00M C00C 118.10(15) . . ?
 C00B C00M H00O 121.0 . . ?
 C00C C00M H00O 121.0 . . ?
 C00D C00N H00P 109.5 . . ?
 C00D C00N H00Q 109.5 . . ?
 C00D C00N H00R 109.5 . . ?
 H00P C00N H00Q 109.5 . . ?
 H00P C00N H00R 109.5 . . ?
 H00Q C00N H00R 109.5 . . ?
 O006 C00O C00C 124.18(16) . . ?
 O006 C00O C00J 114.89(16) . . ?
 C00C C00O C00J 120.93(15) . . ?
 O006 C00P H00S 109.5 . . ?
 O006 C00P H00T 109.5 . . ?
 O006 C00P H00U 109.5 . . ?
 H00S C00P H00T 109.5 . . ?
 H00S C00P H00U 109.5 . . ?
 H00T C00P H00U 109.5 . . ?
 Cl01 C00Q Cl02 110.02(12) . . ?
 Cl01 C00Q H00V 108.6 . . ?
 Cl02 C00Q H00V 108.6 . . ?
 Cl03 C00Q Cl01 111.43(11) . . ?
 Cl03 C00Q Cl02 109.61(11) . . ?
 Cl03 C00Q H00V 108.6 . . ?

loop_
  _geom_torsion_atom_site_label_1
  _geom_torsion_atom_site_label_2
  _geom_torsion_atom_site_label_3
  _geom_torsion_atom_site_label_4
  _geom_torsion
  _geom_torsion_site_symmetry_1
  _geom_torsion_site_symmetry_2
  _geom_torsion_site_symmetry_3
  _geom_torsion_site_symmetry_4
  _geom_torsion_publ_flag
 O004 C00I C00K C00L -72.71(16) . . . . ?
 O005 C00E C00G C00F 179.91(13) . . . . ?
 N007 C009 C00D C00F 2.6(2) . . . . ?
 N007 C009 C00D C00H -117.91(17) . . . . ?
 N007 C009 C00D C00N 122.41(17) . . . . ?
 N007 C009 C00I O004 -121.26(15) . . . . ?
 N007 C009 C00I C008 -1.46(17) . . . . ?
 N007 C009 C00I C00K 118.87(15) . . . . ?
 N007 C00B C00M C00C -178.89(15) . . . . ?
 C008 C00B C00M C00C 0.3(3) . . . . ?
 C008 C00I C00K C00L 161.21(14) . . . . ?
 C008 C00J C00O O006 179.52(16) . . . . ?
 C008 C00J C00O C00C -0.4(3) . . . . ?
 C009 N007 C00B C008 -1.60(18) . . . . ?
 C009 N007 C00B C00M 177.60(17) . . . . ?
 C009 C00D C00F C00G -67.96(18) . . . . ?
 C009 C00D C00H C00A 72.25(16) . . . . ?
 C009 C00D C00H C00L -52.81(17) . . . . ?
 C009 C00I C00K C00L 50.77(18) . . . . ?
 C00A C00E C00G C00F 56.90(18) . . . . ?
 C00A C00H C00L C00K -67.05(18) . . . . ?
 C00B N007 C009 C00D 174.58(14) . . . . ?
 C00B N007 C009 C00I 1.89(18) . . . . ?
 C00B C008 C00I O004 121.33(14) . . . . ?
 C00B C008 C00I C009 0.39(16) . . . . ?
 C00B C008 C00I C00K -114.83(15) . . . . ?
 C00B C008 C00J C00O 0.2(3) . . . . ?
 C00D C009 C00I O004 65.52(18) . . . . ?
 C00D C009 C00I C008 -174.67(13) . . . . ?
 C00D C009 C00I C00K -54.34(18) . . . . ?
 C00D C00F C00G C00E -54.24(18) . . . . ?
 C00D C00H C00L C00K 57.82(19) . . . . ?
 C00E C00A C00H C00D 56.86(17) . . . . ?
 C00E C00A C00H C00L -177.90(13) . . . . ?
 C00F C00D C00H C00A -50.32(17) . . . . ?
 C00F C00D C00H C00L -175.38(13) . . . . ?
 C00H C00A C00E O005 176.72(13) . . . . ?
 C00H C00A C00E C00G -59.75(18) . . . . ?
 C00H C00D C00F C00G 50.25(18) . . . . ?
 C00I C008 C00B N007 0.64(18) . . . . ?
 C00I C008 C00B C00M -178.62(15) . . . . ?
 C00I C008 C00J C00O 178.25(17) . . . . ?
 C00I C009 C00D C00F 174.85(14) . . . . ?
 C00I C009 C00D C00H 54.37(17) . . . . ?
 C00I C009 C00D C00N -65.31(18) . . . . ?
 C00I C00K C00L C00H -56.54(19) . . . . ?
 C00J C008 C00B N007 179.07(15) . . . . ?
 C00J C008 C00B C00M -0.2(3) . . . . ?
 C00J C008 C00I O004 -56.9(2) . . . . ?
 C00J C008 C00I C009 -177.82(17) . . . . ?
 C00J C008 C00I C00K 67.0(2) . . . . ?
 C00M C00C C00O O006 -179.43(17) . . . . ?
 C00M C00C C00O C00J 0.5(3) . . . . ?
 C00N C00D C00F C00G 170.51(14) . . . . ?
 C00N C00D C00H C00A -168.43(13) . . . . ?
 C00N C00D C00H C00L 66.52(17) . . . . ?
 C00O C00C C00M C00B -0.4(3) . . . . ?
 C00P O006 C00O C00C -7.2(3) . . . . ?
 C00P O006 C00O C00J 172.91(17) . . . . ?

_shelx_res_file
;
TITL ll_fsb_081_f26_34_a.res in P2(1)/c
    ll_fsb_081_f26_34.res
    created by SHELXL-2018/3 at 11:22:47 on 26-Aug-2022
REM Old TITL LL_FSB_081_F26_34 in P2(1)/c
REM SHELXT solution in P2(1)/c: R1 0.177, Rweak 0.018, Alpha 0.017
REM <I/s> 0.642 for 124 systematic absences, Orientation as input
REM Formula found by SHELXT: C19 N2 O2 Cl3
CELL 1.54184 11.1982 21.3184 8.3699 90 98.641 90
ZERR 4 0.0001 0.0002 0.0001 0 0.001 0
LATT 1
SYMM -X,0.5+Y,0.5-Z
SFAC C H Cl N O
UNIT 76 96 12 4 12

L.S. 24
PLAN  5
SIZE 0.1 0.2 0.5
TEMP -153
CONF
BOND
list 4
MORE -1
BOND $H
fmap 2 53
acta
REM <olex2.extras>
REM <HklSrc "%.\\LL_FSB_081_F26_34.hkl">
REM </olex2.extras>

WGHT    0.070700    1.544200
FVAR       0.69952
CL01  3    0.713124    0.602233    0.699623    11.00000    0.08539    0.02339 =
         0.02787    0.00279    0.02287    0.00252
CL02  3    0.585974    0.568647    0.962268    11.00000    0.03669    0.05183 =
         0.04389    0.00446    0.01571   -0.00038
CL03  3    0.845463    0.571135    1.015183    11.00000    0.03517    0.06628 =
         0.04489    0.00110    0.00532   -0.01878
O004  5    0.272425    0.576303    0.270427    11.00000    0.02934    0.01178 =
         0.01585   -0.00220    0.00673   -0.00060
AFIX 147
H004  2    0.251236    0.604520    0.201973    11.00000   -1.50000
AFIX   0
O005  5    0.194651    0.666967    1.050806    11.00000    0.03743    0.01461 =
         0.01561    0.00071    0.00683   -0.00464
O006  5    0.714099    0.677863    0.287692    11.00000    0.02214    0.02366 =
         0.05028    0.00453    0.02237    0.00209
N007  4    0.274727    0.706291    0.509208    11.00000    0.01494    0.01354 =
         0.01605   -0.00006    0.00594    0.00072
C008  1    0.423357    0.648534    0.405362    11.00000    0.01797    0.01329 =
         0.01644    0.00181    0.00710    0.00088
C009  1    0.232936    0.650081    0.487322    11.00000    0.01534    0.01224 =
         0.01279    0.00101    0.00460    0.00143
C00A  1    0.218388    0.598665    0.824284    11.00000    0.02403    0.01342 =
         0.01683    0.00225    0.00626   -0.00004
AFIX  23
H00A  2    0.239220    0.563861    0.901772    11.00000   -1.20000
H00B  2    0.294394    0.619773    0.808057    11.00000   -1.20000
AFIX   0
C00B  1    0.391322    0.707439    0.457490    11.00000    0.01524    0.01457 =
         0.01581    0.00033    0.00621    0.00042
C00C  1    0.576456    0.749727    0.396339    11.00000    0.01771    0.01727 =
         0.02595    0.00212    0.00693   -0.00321
AFIX  43
H00C  2    0.629671    0.784199    0.392243    11.00000   -1.20000
AFIX   0
C00D  1    0.117732    0.625462    0.537198    11.00000    0.01567    0.01550 =
         0.01635   -0.00064    0.00590   -0.00184
C00E  1    0.137582    0.645355    0.895198    11.00000    0.02232    0.01739 =
         0.01543   -0.00023    0.00887   -0.00313
AFIX  13
H00E  2    0.060887    0.623504    0.909545    11.00000   -1.20000
AFIX   0
C00F  1    0.046401    0.675822    0.614326    11.00000    0.01536    0.01975 =
         0.01972    0.00075    0.00675    0.00181
AFIX  23
H00D  2    0.032932    0.711967    0.539525    11.00000   -1.20000
H00F  2   -0.033760    0.658444    0.626299    11.00000   -1.20000
AFIX   0
C00G  1    0.106510    0.699482    0.778430    11.00000    0.02026    0.01635 =
         0.01864   -0.00041    0.00935    0.00268
AFIX  23
H00G  2    0.181119    0.722629    0.765581    11.00000   -1.20000
H00H  2    0.051416    0.728823    0.822984    11.00000   -1.20000
AFIX   0
C00H  1    0.156651    0.571786    0.661986    11.00000    0.02073    0.01164 =
         0.01908    0.00036    0.00864   -0.00265
AFIX  13
H00I  2    0.081549    0.549811    0.682572    11.00000   -1.20000
AFIX   0
C00I  1    0.320794    0.604355    0.421017    11.00000    0.01870    0.01210 =
         0.01605   -0.00127    0.00746    0.00051
C00J  1    0.531058    0.639227    0.348345    11.00000    0.02160    0.01538 =
         0.02410    0.00168    0.01192    0.00319
AFIX  43
H00J  2    0.552405    0.599039    0.312536    11.00000   -1.20000
AFIX   0
C00K  1    0.351552    0.551688    0.545158    11.00000    0.02196    0.01261 =
         0.02064    0.00189    0.00900    0.00165
AFIX  23
H00K  2    0.397937    0.518636    0.498456    11.00000   -1.20000
H00L  2    0.402951    0.568663    0.642085    11.00000   -1.20000
AFIX   0
C00L  1    0.237185    0.522919    0.594670    11.00000    0.02549    0.01176 =
         0.02142    0.00091    0.00922   -0.00115
AFIX  23
H00M  2    0.260683    0.490350    0.677772    11.00000   -1.20000
H00N  2    0.190161    0.502223    0.499526    11.00000   -1.20000
AFIX   0
C00M  1    0.466543    0.758550    0.454298    11.00000    0.02017    0.01411 =
         0.02339   -0.00071    0.00686   -0.00080
AFIX  43
H00O  2    0.444472    0.798571    0.490350    11.00000   -1.20000
AFIX   0
C00N  1    0.033441    0.599642    0.388079    11.00000    0.01973    0.02377 =
         0.02274   -0.00419    0.00330   -0.00493
AFIX 137
H00P  2    0.015435    0.633036    0.307601    11.00000   -1.50000
H00Q  2   -0.041905    0.584738    0.421262    11.00000   -1.50000
H00R  2    0.073445    0.564810    0.341000    11.00000   -1.50000
AFIX   0
C00O  1    0.608177    0.690664    0.344655    11.00000    0.01646    0.02305 =
         0.02396    0.00495    0.00988    0.00220
C00P  1    0.789733    0.729494    0.263507    11.00000    0.01759    0.03118 =
         0.03782    0.00481    0.01280   -0.00208
AFIX 137
H00S  2    0.743047    0.760695    0.194290    11.00000   -1.50000
H00T  2    0.857407    0.714837    0.211514    11.00000   -1.50000
H00U  2    0.820881    0.748538    0.368048    11.00000   -1.50000
AFIX   0

C00Q  1    0.716654    0.555511    0.873537    11.00000    0.03783    0.01812 =
         0.02500   -0.00114    0.00837   -0.00529
AFIX  13
H00V  2    0.718353    0.510414    0.841084    11.00000   -1.20000
AFIX   0

H005  2    0.218317    0.701289    1.046821    11.00000    0.04119
HKLF 4


REM  ll_fsb_081_f26_34_a.res in P2(1)/c
REM wR2 = 0.1285, GooF = S = 1.078, Restrained GooF = 1.078 for all data
REM R1 = 0.0461 for 3866 Fo > 4sig(Fo) and 0.0482 for all 4140 data
REM 242 parameters refined using 0 restraints

END

WGHT      0.0707      1.5442

REM Highest difference peak  1.086,  deepest hole -0.735,  1-sigma level  0.067
Q1    1   0.8760  0.5404  0.9524  11.00000  0.05    1.09
Q2    1   0.6454  0.5805  1.0200  11.00000  0.05    0.81
Q3    1   0.5991  0.5363  0.9317  11.00000  0.05    0.54
Q4    1   0.7364  0.5931  1.0518  11.00000  0.05    0.39
Q5    1   0.8464  0.6022  0.9667  11.00000  0.05    0.38
;
_shelx_res_checksum                45570
_shelx_hkl_file
;
   0   0   1    0.50    0.60
   0   0  -1    3.09    0.75
   0   0   1    3.22    0.93
   0   0   1    0.79    0.38
   0   0  -2 4834.35  129.62
   0   0   2 5176.46  131.14
   0   0   2 5037.95  133.09
   0   0  -3    1.93    1.87
   0   0   3   -0.54    1.37
   0   0  -3   -0.72    1.47
   0   0   3    0.62    1.23
   0   0  -3   -0.44    0.82
   0   0   3   -0.04    0.96
   0   0  -4 1621.47   58.73
   0   0  -4 1948.34   65.12
   0   0  -4 2047.66   56.86
   0   0   4 1938.61   57.94
   0   0   4 1734.12   60.24
   0   0  -4 1800.32   67.78
   0   0  -5   -0.44    1.56
   0   0  -5    1.08    1.71
   0   0   5   -1.13    2.36
   0   0  -5   -0.16    1.03
   0   0  -5    0.69    1.65
   0   0  -6  146.72   14.68
   0   0  -6  137.93   15.35
   0   0  -6  138.55   16.12
   0   0  -6  164.13   14.59
   0   0   6  139.45   14.89
   0   0   7    1.73    2.11
   0   0   7    2.98    2.42
   0   0   7    0.45    2.87
   0   0  -7   -0.64    1.67
   0   0  -7    2.03    1.40
   0   0  -7   -1.82    3.32
   0   0  -7   -2.10    3.27
   0   0  -7    2.45    1.74
   0   0   7   -1.69    2.26
   0   0   7   -1.06    1.34
   0   0  -7   -1.72    2.57
   0   0  -8    3.31    2.86
   0   0   8    3.17    1.92
   0   0  -8    1.92    1.20
   0   0  -8    1.27    2.33
   0   0   8    3.07    1.23
   0   0   8    2.57    2.55
   0   0   8    1.58    1.94
   0   0  -8    0.75    1.57
   0   0   9    0.39    1.49
   0   0  -9   -0.59    1.17
   0   0  -9    0.88    1.41
   0   0  -9    0.36    1.04
   0   0  -9    0.84    1.52
   0   0   9   -1.30    1.49
   0   0  10   45.18    4.38
   0   0 -10   45.60    4.55
   0   0 -10   45.35    4.79
   0   0 -10   42.57    4.65
   0  -1  -1  157.82    7.16
   0   1  -1  151.50    7.67
   0   1   1  163.13    7.35
   0  -1   1  152.74    7.18
   0   1  -1  152.67    7.39
   0  -1   1  165.20    6.98
   0  -1   1  169.15    7.95
   0  -1   1  167.98    7.33
   0  -1  -1  159.07    6.79
   0   1   1  165.89    7.35
   0  -1  -2 4883.48  127.68
   0  -1  -2 5105.94  125.34
   0  -1   2 5019.95  127.58
   0   1  -2 5004.16  123.78
   0  -1   2 4669.81  127.27
   0  -1   2 4794.22  125.05
   0   1   2 4680.60  122.71
   0   1   2 4881.75  127.44
   0   1  -3 4960.23  143.29
   0  -1  -3 5051.73  143.29
   0   1   3 5157.36  142.87
   0  -1   3 5035.85  142.49
   0   1   3 5251.84  136.06
   0   1  -3 5626.14  137.11
   0  -1   3 5254.00  141.95
   0   1   3 5376.50  142.27
   0  -1   3 5378.82  141.67
   0  -1  -3 5331.63  138.46
   0   1  -3 5109.74  147.22
   0  -1  -3 5864.40  150.33
   0  -1  -4    0.20    1.00
   0   1  -4    5.35    3.02
   0   1  -4    0.93    1.64
   0   1   4    2.80    2.13
   0  -1   4    2.50    2.04
   0  -1  -4    2.56    1.58
   0   1  -4    1.45    0.80
   0  -1  -4    0.42    1.28
   0  -1   4    6.07    2.45
   0   1  -5    4.57    1.91
   0  -1  -5    0.36    2.07
   0   1  -5   -0.70    2.42
   0   1  -5    1.74    3.20
   0  -1  -5    1.79    2.36
   0  -1   5    9.76    3.94
   0   1   5    1.51    1.25
   0  -1  -5    0.40    1.29
   0   1  -5    0.57    1.34
   0  -1  -5    0.73    1.57
   0  -1  -6   49.43    8.32
   0   1  -6   36.54    7.11
   0  -1  -6   31.43    5.51
   0  -1  -6   26.71    7.05
   0   1  -6   41.72    8.94
   0  -1  -6   41.48    8.19
   0   1   6   39.50    7.94
   0  -1   6   34.96    7.49
   0   1  -6   38.63    7.93
   0  -1  -6   48.33    7.80
   0  -1  -6   34.70    5.72
   0   1  -6   41.40    7.16
   0   1   7  377.69   23.61
   0  -1   7  341.85   21.30
   0  -1   7  411.61   25.06
   0   1   7  332.63   20.55
   0   1  -7  338.98   26.01
   0  -1  -7  340.18   25.44
   0   1   7  426.70   28.77
   0  -1   7  444.05   29.48
   0   1  -7  407.84   27.03
   0  -1  -7  381.30   26.09
   0   1  -7  446.19   31.21
   0  -1  -7  485.37   33.77
   0   1  -7  399.54   31.19
   0  -1  -7  378.25   22.20
   0  -1  -7  392.50   22.53
   0   1  -7  347.20   21.63
   0  -1   7  439.11   23.52
   0   1   7  421.67   24.42
   0  -1  -7  342.35   21.12
   0   1  -7  316.98   20.42
   0  -1   7  402.05   23.43
   0   1   7  361.04   23.13
   0   1   8   70.33    9.37
   0  -1   8   63.45    8.83
   0   1   8   71.40    9.48
   0  -1  -8   51.43    7.58
   0  -1  -8   49.33    7.22
   0   1  -8   61.16    8.25
   0   1  -8   61.22   12.06
   0   1   8   61.26    8.72
   0  -1   8   58.52    7.78
   0  -1   8   62.80    9.04
   0   1   8   56.07    7.28
   0  -1  -8   61.55    8.11
   0   1  -8   53.77    7.80
   0   1  -8   42.04    6.45
   0  -1  -8   59.98    8.31
   0   1  -8   51.90    9.84
   0  -1  -8   48.06    9.03
   0  -1  -9   32.32    4.67
   0  -1   9   28.07    4.53
   0   1  -9   27.00    4.65
   0  -1  -9   32.50    5.14
   0  -1  -9   27.79    4.74
   0   1  -9   36.77    5.64
   0  -1   9   45.39    6.45
   0   1   9   34.85    6.07
   0  -1  -9   41.15    5.55
   0  -1  -9   41.88    5.44
   0   1  -9   32.61    5.00
   0   1  -9   39.67    5.80
   0  -1  -9   31.73    5.47
   0   1  -9   33.09    5.56
   0  -1 -10    6.47    1.85
   0  -1 -10    8.14    1.95
   0   1 -10    6.85    1.82
   0   1 -10   10.70    2.37
   0   1  10    8.34    2.13
   0   1  10    7.84    1.91
   0  -1  10    5.86    1.52
   0  -1 -10    7.19    1.90
   0   1 -10    6.07    1.86
   0   2   0   32.10    2.06
   0  -2   0   33.62    2.77
   0  -2   0   36.89    2.54
   0  -2   1  425.74   15.09
   0   2   1  417.13   15.00
   0  -2   1  481.34   17.67
   0   2   1  460.23   15.21
   0  -2  -1  505.85   15.82
   0   2  -1  471.44   13.94
   0  -2   1  468.60   16.08
   0  -2   1  484.06   15.38
   0   2  -2  393.77   18.58
   0  -2  -2  396.50   15.45
   0   2   2  421.19   17.59
   0  -2   2  401.02   17.32
   0   2   2  442.34   17.63
   0  -2   2  438.93   16.95
   0  -2  -2  464.80   17.09
   0  -2   2  438.11   17.57
   0  -2   2  442.25   19.07
   0   2  -2  452.84   15.01
   0  -2  -3   -0.34    1.43
   0   2  -3    0.36    1.60
   0  -2   3    6.47    2.32
   0   2  -3    2.57    1.25
   0  -2   3    2.26    1.48
   0  -2  -3    3.51    1.58
   0   2   3    3.74    2.02
   0  -2  -3    1.33    0.84
   0   2  -3    0.25    1.68
   0  -2  -4    4.94    2.53
   0   2  -4    4.56    3.06
   0   2  -4    1.80    2.40
   0  -2   4    6.20    2.79
   0  -2  -4    4.06    1.82
   0   2  -4    3.98    1.66
   0  -2   4    0.38    1.23
   0   2   4    1.07    1.14
   0  -2   5  166.74   14.88
   0   2   5  178.03   15.23
   0  -2  -5  141.68   13.05
   0   2  -5  154.51   13.58
   0   2  -5  171.29   15.47
   0  -2  -5  145.37   14.81
   0  -2  -5  182.20   14.91
   0   2  -5  157.73   16.37
   0   2  -5  163.66   18.09
   0  -2  -5  168.77   13.44
   0  -2   6  136.33   14.63
   0   2   6  126.48   14.04
   0   2  -6  134.81   13.91
   0  -2  -6  124.36   13.42
   0  -2  -6  113.82   10.56
   0  -2  -6  137.94   15.98
   0   2  -6  124.84   15.68
   0  -2  -6  126.26   13.88
   0   2  -6  118.75   14.39
   0   2  -6  123.78   12.35
   0  -2  -6  127.65   11.19
   0  -2  -6  106.71   12.47
   0   2   7  197.31   14.86
   0   2   7  223.92   17.52
   0  -2   7  235.57   18.51
   0  -2   7  190.15   15.28
   0  -2  -7  192.30   18.25
   0   2   7  262.99   21.87
   0  -2   7  263.27   22.02
   0  -2  -7  217.45   19.14
   0   2  -7  220.49   19.40
   0   2  -7  198.94   21.77
   0  -2  -7  244.56   23.29
   0   2  -7  234.94   22.72
   0  -2  -7  218.46   16.40
   0  -2  -7  215.69   16.07
   0   2  -7  209.77   16.08
   0   2  -7  170.19   14.34
   0  -2   7  266.96   17.29
   0  -2  -7  199.72   15.34
   0   2   7  229.03   17.78
   0  -2   7  211.80   16.19
   0   2   7  206.01   16.96
   0   2   8   15.23    4.89
   0  -2   8   13.24    3.89
   0   2   8   16.66    4.76
   0  -2  -8   14.52    3.87
   0   2  -8    6.78    2.25
   0  -2  -8   10.80    3.55
   0   2  -8    8.44    4.76
   0   2   8   13.74    4.26
   0  -2   8   11.69    4.00
   0  -2   8   13.44    3.83
   0   2  -8   11.11    4.00
   0  -2  -8   11.21    3.37
   0  -2  -8   11.01    3.52
   0  -2  -8   12.06    4.48
   0   2  -8   11.12    4.95
   0  -2  -9   66.75    6.72
   0  -2   9   65.85    7.15
   0   2  -9   79.04    8.61
   0  -2  -9   63.25    6.92
   0   2  -9   59.37    6.75
   0   2   9   81.95    9.11
   0  -2   9   82.99    8.70
   0   2  -9   60.04    7.15
   0  -2  -9   66.38    7.42
   0   2  -9   61.74    6.81
   0  -2  -9   71.57    7.75
   0  -2 -10    1.84    0.89
   0   2 -10    1.31    0.80
   0  -2 -10    1.83    0.85
   0   2  10    2.60    1.07
   0  -2  10    2.96    1.27
   0  -2 -10    1.20    1.01
   0   2  10    3.65    1.69
   0   3   0    0.16    0.34
   0  -3   0    1.38    0.78
   0  -3   0   -0.20    0.42
   0  -3   0    0.39    0.42
   0  -3   1 3798.87   98.67
   0   3   1 3784.12   98.64
   0   3   1 3707.47  100.40
   0   3   1 3959.41   98.53
   0   3  -2   11.22    2.95
   0   3  -2    8.09    2.51
   0  -3   2    9.71    2.37
   0  -3   2    5.69    1.56
   0   3   2    6.59    1.87
   0   3   2    8.73    2.17
   0  -3  -2    7.81    1.50
   0  -3   2    5.01    1.67
   0  -3   2   13.91    3.15
   0  -3  -2    8.42    2.11
   0   3   3   35.50    5.65
   0   3  -3   23.88    4.64
   0  -3  -3   21.59    4.05
   0  -3  -3   24.97    3.75
   0   3   3   32.87    4.84
   0  -3   3   28.35    5.14
   0   3  -3   31.50    3.47
   0  -3   3   24.50    4.16
   0  -3  -4  509.54   24.45
   0   3  -4  496.08   24.21
   0   3  -4  620.30   21.54
   0   3   4  512.74   25.67
   0  -3   4  547.25   26.14
   0  -3   4  620.41   29.89
   0  -3  -4  473.86   26.33
   0  -3  -4  580.66   25.44
   0   3  -4  565.89   29.44
   0   3  -4  528.01   30.89
   0   3  -5  436.42   30.64
   0  -3  -5  353.04   21.88
   0   3  -5  350.61   21.88
   0  -3   5  494.46   27.95
   0  -3   5  400.69   24.11
   0   3   5  408.91   24.24
   0  -3  -5  413.32   25.79
   0  -3  -5  462.18   24.38
   0   3  -5  430.52   28.25
   0  -3  -5  336.20   18.25
   0  -3  -5  345.33   18.54
   0  -3  -5  476.08   24.00
   0  -3  -6  510.44   29.33
   0   3   6  602.09   32.67
   0  -3   6  557.28   31.88
   0  -3  -6  538.53   30.37
   0   3  -6  540.37   30.50
   0   3  -6  585.50   34.76
   0   3  -6  587.01   35.78
   0  -3  -6  637.25   36.33
   0  -3  -6  526.95   25.55
   0   3  -6  587.23   29.10
   0  -3  -6  486.37   25.05
   0   3   6  636.10   30.90
   0  -3  -7  177.32   16.80
   0   3  -7  206.99   16.54
   0  -3  -7  159.58   13.50
   0   3   7  174.64   15.59
   0   3  -7  168.84   19.38
   0   3  -7  180.16   20.37
   0   3   7  179.05   15.41
   0  -3   7  143.29   13.41
   0  -3   7  169.79   15.67
   0   3   7  157.78   14.43
   0   3  -7  147.93   13.19
   0  -3  -7  175.40   14.10
   0  -3  -7  160.99   14.16
   0   3   7  154.40   14.59
   0  -3   7  186.13   14.58
   0   3   8    0.20    1.86
   0  -3   8    6.66    2.83
   0   3  -8    3.77    2.07
   0  -3  -8    2.06    1.67
   0   3   8    1.44    1.74
   0  -3  -8    3.14    2.07
   0   3  -8    6.18    3.23
   0   3  -8    2.59    2.04
   0  -3  -8    3.11    1.79
   0  -3  -8    3.63    2.46
   0  -3  -8    4.17    2.16
   0   3  -8    4.77    2.61
   0  -3   8    5.53    2.85
   0   3   8    4.65    3.37
   0  -3   8    1.87    1.78
   0  -3  -9   40.99    5.19
   0   3  -9   42.11    5.78
   0  -3  -9   45.06    6.02
   0   3  -9   39.43    5.25
   0  -3  -9   44.46    5.93
   0  -3   9   62.85    7.40
   0   3   9   45.81    6.81
   0   3  -9   49.67    6.15
   0   3  -9   56.23    7.10
   0  -3  -9   52.85    6.40
   0  -3   9   46.13    6.04
   0  -3  10    0.61    0.89
   0  -3  10    4.12    1.55
   0   3  10    2.74    1.21
   0   3 -10    3.81    1.18
   0  -3 -10    6.23    1.75
   0  -3 -10    1.14    0.77
   0  -3 -10    3.80    1.28
   0   3  10    3.17    1.52
   0   4   0 7391.08  188.84
   0  -4   1 3560.49   92.21
   0  -4  -1 3524.83   92.03
   0   4   1 3628.07   92.36
   0  -4   2  171.49   12.39
   0   4   2  173.15    9.73
   0   4  -2  172.54    8.16
   0  -4   2  167.31   10.60
   0  -4  -2  185.06    5.67
   0  -4   2  159.27    9.38
   0   4  -2  171.44   11.45
   0   4   3  915.21   36.23
   0   4  -3  778.44   35.67
   0   4   3  843.24   27.65
   0  -4  -3  862.54   29.57
   0  -4  -3  826.36   32.24
   0   4   3  883.75   33.25
   0   4   3  809.78   31.58
   0  -4   3  849.51   36.20
   0  -4   3  823.55   31.53
   0  -4   3  929.68   33.28
   0   4  -3  928.63   27.81
   0  -4   4   20.12    4.50
   0  -4   4   22.63    5.61
   0   4   4   22.63    4.46
   0  -4  -4   19.52    4.16
   0   4  -4   14.22    3.56
   0  -4  -4   16.74    3.62
   0   4  -4   25.52    6.26
   0  -4  -4   22.40    3.48
   0  -4  -4   22.89    4.98
   0  -4  -4   22.36    4.23
   0   4  -4   23.44    5.72
   0   4   5   18.76    4.73
   0  -4   5   19.52    4.96
   0  -4   5   19.33    5.53
   0  -4  -5   18.92    4.72
   0   4  -5   18.72    4.34
   0  -4  -5   15.77    4.08
   0   4  -5   18.69    6.27
   0  -4  -5   19.58    5.63
   0   4  -5   17.47    5.71
   0  -4  -5   13.36    3.33
   0  -4  -5   15.60    3.29
   0   4   6  117.09   13.27
   0  -4   6  102.39   12.58
   0  -4  -6  101.18   11.56
   0   4  -6  100.37   11.79
   0  -4  -6  104.51   12.11
   0   4  -6  130.22   15.54
   0   4  -6  118.55   16.47
   0  -4  -6  123.55   14.86
   0   4  -6  104.90   14.45
   0  -4  -6   92.37    9.56
   0   4   6  110.12   11.90
   0  -4  -6  108.11   10.84
   0   4  -6  111.82   11.51
   0  -4  -6  112.24   10.35
   0  -4   7 1134.88   46.12
   0   4   7  983.60   42.43
   0  -4   7  926.51   41.06
   0  -4   7 1194.50   48.17
   0  -4  -7  968.16   39.87
   0  -4  -7  881.18   38.61
   0   4   7 1073.83   44.62
   0   4  -7  979.76   52.73
   0   4  -7 1063.29   53.40
   0   4   7 1041.84   43.97
   0  -4  -7 1014.46   42.06
   0  -4  -7 1055.55   40.90
   0   4   7  940.15   41.92
   0  -4   7 1056.06   40.59
   0  -4  -7 1030.33   45.09
   0   4  -8   50.16    9.43
   0   4   8   73.67    9.96
   0  -4  -8   61.99    7.96
   0  -4  -8   55.79    7.60
   0   4  -8   55.09    7.38
   0   4  -8   84.10   14.12
   0   4   8   80.23    9.67
   0  -4   8   92.46    9.61
   0   4   8   71.35    9.43
   0  -4  -8   70.73    8.89
   0  -4  -8   80.67    9.06
   0   4  -8   63.16    8.38
   0   4   8   67.80    8.96
   0  -4   8   64.23    8.56
   0  -4   8   83.19   10.76
   0   4  -9   -0.43    1.63
   0  -4  -9    2.38    1.24
   0  -4  -9   -0.35    1.15
   0  -4  -9    1.65    2.03
   0   4  -9    1.41    1.42
   0   4  -9    1.44    1.45
   0   4   9    0.42    1.37
   0  -4   9    0.34    1.18
   0   4  -9   -1.67    1.53
   0  -4  -9    0.63    1.32
   0  -4   9    0.48    1.22
   0  -4  10   85.54    6.34
   0  -4  10   88.18    5.97
   0   4  10   93.95    6.11
   0   4  10   71.23    6.69
   0  -4 -10   85.77    6.49
   0  -5   0    1.03    0.86
   0  -5   0   -0.17    1.05
   0   5   0    3.14    1.97
   0   5   0    0.52    0.66
   0  -5  -1 1313.31   38.87
   0   5   1 1418.49   37.51
   0  -5  -1 1605.35   39.58
   0  -5   1 1430.93   37.57
   0  -5   1 1502.18   43.71
   0   5  -1 1331.94   36.90
   0  -5  -1 1295.80   36.84
   0  -5   2   17.02    3.97
   0   5  -2   15.55    2.37
   0  -5  -2   17.26    1.43
   0   5   2   14.59    2.58
   0  -5   2   15.24    2.62
   0   5   2   11.31    3.16
   0   5  -2   16.10    3.51
   0  -5   2   14.87    3.32
   0   5   3 2696.51   83.34
   0   5   3 2643.30   82.78
   0   5  -3 2370.40   74.71
   0   5  -3 2415.62   81.42
   0  -5  -3 2278.31   74.38
   0   5  -3 2992.09   72.85
   0  -5   3 2945.46   86.69
   0   5   3 2756.37   77.41
   0  -5   3 2889.09   80.57
   0  -5   3 2663.38   77.04
   0   5   3 2674.71   80.58
   0   5  -3 2413.05   83.56
   0   5   3 2780.24   74.75
   0  -5  -3 2746.30   78.54
   0   5   4  556.96   30.31
   0   5  -4  564.66   32.73
   0   5   4  530.24   29.38
   0  -5  -4  507.91   23.06
   0   5  -4  495.74   24.05
   0  -5  -4  465.78   23.48
   0  -5  -4  520.04   21.13
   0  -5   4  542.39   25.57
   0   5   4  552.75   25.76
   0  -5   4  604.92   32.10
   0   5  -4  574.63   30.80
   0  -5  -4  546.57   27.10
   0  -5  -5   14.11    4.71
   0  -5  -5    4.20    1.84
   0   5  -5   17.56    6.20
   0   5  -5    6.62    2.97
   0  -5  -5    4.68    2.47
   0  -5  -5    7.58    2.55
   0  -5  -5    2.50    1.23
   0   5  -5    5.67    3.81
   0  -5  -5   10.54    3.03
   0  -5   5    7.74    4.10
   0   5   5    8.89    3.47
   0  -5   5    2.94    1.88
   0   5   6  209.60   15.91
   0  -5   6  282.72   19.03
   0  -5   6  211.30   16.13
   0   5   6  253.03   19.70
   0  -5   6  248.01   19.68
   0   5  -6  233.86   24.94
   0  -5  -6  278.61   19.12
   0   5  -6  225.08   18.15
   0  -5  -6  214.72   17.61
   0   5  -6  266.81   25.16
   0   5  -6  238.82   21.76
   0   5  -6  220.17   21.19
   0  -5  -6  226.33   15.53
   0   5   6  244.05   17.98
   0  -5  -6  214.19   15.04
   0  -5  -6  239.45   15.62
   0  -5  -6  222.93   16.36
   0  -5   7  960.53   43.05
   0   5   7  879.56   39.26
   0  -5  -7  769.21   34.70
   0  -5  -7  787.24   34.77
   0   5  -7  962.75   49.82
   0   5  -7  836.67   47.31
   0   5   7  832.26   39.00
   0   5   7  763.58   36.69
   0  -5   7  948.51   36.44
   0  -5  -7  868.80   35.83
   0  -5  -7  832.50   37.64
   0  -5   7  989.86   41.83
   0  -5   7  795.30   37.38
   0   5   7  865.46   38.20
   0  -5  -8    0.23    1.28
   0  -5  -8    0.94    1.24
   0   5   8    1.68    1.87
   0   5  -8    3.44    2.16
   0   5  -8    6.77    3.98
   0  -5   8   -7.26    3.36
   0  -5  -8    0.58    1.06
   0   5   8   -1.36    2.73
   0   5   8    0.01    1.35
   0  -5   8    0.56    1.46
   0   5   8   -2.27    2.26
   0  -5   8    4.04    2.02
   0   5  -8    1.84    1.49
   0  -5  -8   -1.51    2.24
   0   5  -8    2.53    3.12
   0   5   9    1.93    1.74
   0  -5  -9    2.98    1.85
   0  -5  -9   -0.12    1.49
   0   5  -9    0.74    1.33
   0  -5   9    2.57    1.96
   0  -5  -9    4.78    2.48
   0   5  -9    2.38    1.87
   0   5   9    2.94    2.25
   0   5  -9    2.37    1.48
   0  -5  -9    0.11    1.21
   0  -5  -9    2.32    1.51
   0   5  -9    1.92    1.30
   0   5  10   66.54    4.72
   0  -5  10   60.38    4.62
   0  -5  10   60.41    5.25
   0  -5 -10   61.47    5.29
   0  -6   0 8907.29  232.63
   0   6   0 9254.83  233.94
   0  -6   1    2.40    0.64
   0  -6  -1    2.21    0.87
   0  -6  -1    1.52    0.97
   0  -6   1    2.24    1.60
   0   6  -1    2.53    0.67
   0  -6   1    2.09    1.54
   0  -6  -2    4.11    2.20
   0   6   2    2.23    1.29
   0  -6   2    2.75    1.15
   0  -6  -2    5.70    1.02
   0  -6   2    2.79    1.82
   0   6   2    0.76    1.63
   0  -6  -2    2.75    1.13
   0  -6   2    2.24    1.38
   0   6  -2    2.43    1.08
   0  -6  -3 2263.36   72.86
   0   6   3 2254.42   74.05
   0   6   3 2363.94   74.48
   0   6   3 2182.95   66.45
   0   6   3 2233.20   71.76
   0   6  -3 2079.43   74.91
   0  -6   3 2552.40   78.70
   0  -6   3 2347.60   67.30
   0  -6   3 2505.46   72.81
   0   6   3 2339.27   67.41
   0   6  -3 2163.85   73.08
   0   6  -3 2202.10   65.69
   0  -6  -3 2164.05   65.53
   0  -6   4 1253.98   51.88
   0  -6   4 1101.47   41.81
   0   6   4 1142.39   41.71
   0   6  -4 1099.16   40.32
   0  -6  -4 1026.33   39.58
   0   6   4 1088.77   47.74
   0  -6  -4 1129.43   38.54
   0   6   4 1137.91   48.25
   0  -6  -4 1122.38   46.17
   0  -6  -4 1089.32   36.21
   0   6  -4 1188.56   48.86
   0   6  -4 1084.91   50.38
   0  -6   5    2.37    2.30
   0  -6   5    1.66    1.48
   0   6   5    0.73    2.20
   0  -6  -5   -0.37    1.61
   0   6  -5   10.34    4.89
   0  -6  -5    4.88    3.17
   0   6  -5    4.53    2.79
   0   6  -5    3.87    3.22
   0  -6  -5    0.36    1.32
   0   6   5    1.97    1.12
   0  -6  -5    0.58    0.97
   0  -6  -5    0.13    0.94
   0  -6  -6  129.14   11.24
   0   6   6  148.11   13.66
   0  -6  -6  126.24   11.25
   0   6  -6  143.39   16.81
   0   6  -6  140.85   18.15
   0   6  -6  142.49   16.89
   0   6  -6  158.89   14.79
   0  -6  -6  154.95   14.53
   0   6   6  114.00   11.39
   0  -6   6  183.23   15.01
   0  -6   6  132.89   12.80
   0   6   6  151.78   13.57
   0  -6  -6  155.25   13.53
   0  -6   6  160.94   15.52
   0   6  -6  170.42   20.51
   0   6   6  176.97   16.14
   0  -6  -6  136.27   12.60
   0  -6  -6  162.10   12.37
   0   6   6  166.05   15.49
   0  -6   6  156.66   15.34
   0  -6  -7  113.49   11.68
   0  -6   7   86.97   11.48
   0  -6  -7   78.24    8.92
   0   6   7   78.36   10.09
   0  -6  -7   73.23    8.74
   0   6  -7   93.28   14.14
   0   6  -7   88.37   13.93
   0  -6   7  105.12   10.15
   0   6   7   77.90    9.85
   0  -6  -7   85.31   10.39
   0  -6  -7   87.38    9.30
   0   6   7   83.52   10.16
   0  -6   7  100.23   11.49
   0  -6   7   81.69   10.37
   0  -6  -8   31.05    5.33
   0  -6  -8   33.35    5.60
   0   6   8   38.36    6.97
   0   6  -8   34.06    5.50
   0   6  -8   35.97    8.99
   0  -6   8   45.28    7.75
   0  -6  -8   36.07    5.73
   0   6   8   43.77    7.39
   0  -6   8   43.03    7.16
   0   6   8   37.10    6.21
   0  -6   8   52.32    6.89
   0   6   8   36.11    6.53
   0   6  -8   37.32    6.23
   0  -6  -8   35.42    6.18
   0   6  -8   30.38    7.29
   0  -6   9   24.92    4.59
   0  -6  -9   26.00    3.76
   0   6   9   27.41    5.08
   0   6  -9   20.79    3.38
   0  -6  -9   27.81    4.48
   0   6   9   22.38    4.85
   0   6  -9   17.73    3.36
   0  -6  -9   27.03    4.34
   0  -6  -9   23.54    3.85
   0   6  -9   28.14    4.70
   0  -6  -9   32.74    5.02
   0  -6  10   -1.05    0.83
   0   6  10   -0.37    0.80
   0  -6 -10   -0.13    0.68
   0   7   0    3.11    1.73
   0   7   0   -0.30    1.06
   0   7   0    0.37    0.85
   0  -7   0   -0.15    1.27
   0   7   0   -0.13    1.43
   0  -7   0    0.95    1.32
   0  -7   0    1.33    0.92
   0   7   1 3141.69   81.02
   0  -7  -1 2907.39   81.09
   0   7   1 2613.84   76.18
   0   7  -1 2663.56   68.24
   0  -7  -1 2559.45   68.21
   0  -7  -1 2684.20   67.78
   0   7  -1 2694.11   67.77
   0  -7   1 2842.51   83.14
   0  -7   1 2966.97   77.34
   0  -7   1 2992.87   79.77
   0  -7  -1 2989.85   74.63
   0  -7  -1 2594.97   74.51
   0   7   1 2744.00   78.39
   0   7   2  574.84   27.07
   0  -7  -2  599.74   27.70
   0  -7  -2  591.76   21.08
   0  -7  -2  564.01   20.53
   0   7  -2  586.85   20.46
   0  -7   2  576.14   26.35
   0  -7   2  625.53   30.23
   0  -7   2  606.05   21.10
   0   7   2  651.22   21.54
   0   7  -2  553.78   22.90
   0  -7  -2  678.33   19.28
   0   7   3 1688.46   61.18
   0   7   3 1719.62   61.50
   0  -7  -3 1739.79   61.20
   0   7  -3 1710.19   52.68
   0   7  -3 1649.97   60.74
   0  -7  -3 1720.14   52.72
   0   7   3 1640.70   59.06
   0   7  -3 1661.76   63.55
   0   7   3 1821.45   54.20
   0  -7   3 1889.50   66.33
   0  -7   3 1812.00   53.92
   0  -7   3 1872.02   60.61
   0   7   4 2568.28   78.76
   0  -7  -4 2688.74   75.23
   0  -7  -4 2553.88   78.65
   0  -7   4 3061.64   97.33
   0  -7   4 2705.28   81.60
   0   7   4 2909.04   82.43
   0   7   4 2568.35   89.32
   0   7   4 2717.58   90.64
   0  -7  -4 2833.24   90.00
   0  -7  -4 2527.68   79.15
   0   7  -4 2647.65   79.70
   0   7  -4 2618.04   94.61
   0   7  -4 2828.84   91.58
   0   7   4 2708.82   87.60
   0  -7  -5   76.41    7.52
   0  -7  -5   69.84    8.35
   0  -7   5   89.83   13.72
   0   7   5   99.09   10.70
   0  -7   5   82.62    9.88
   0   7  -5   78.58   12.99
   0  -7  -5   68.89   10.61
   0   7  -5   83.96   12.69
   0   7  -5   75.42    8.95
   0  -7  -5   63.27    8.32
   0  -7  -5   72.23    7.66
   0   7   5   86.70    9.59
   0  -7  -6  352.62   22.50
   0   7  -6  375.06   23.29
   0  -7   6  372.69   27.67
   0   7   6  269.61   18.84
   0   7   6  391.41   22.57
   0  -7   6  432.75   24.04
   0  -7   6  326.31   21.23
   0  -7  -6  404.51   28.89
   0  -7  -6  395.42   23.03
   0  -7   6  358.04   24.46
   0  -7  -6  399.55   28.26
   0   7  -6  359.83   30.75
   0   7   6  391.45   24.99
   0   7  -6  206.42   21.81
   0   7  -6  376.41   30.19
   0   7  -6  359.84   27.62
   0  -7  -6  406.10   20.28
   0  -7  -6  337.97   21.35
   0  -7  -6  333.91   19.54
   0  -7  -6  315.20   18.83
   0   7   6  371.10   22.57
   0  -7   6  411.98   25.30
   0   7   6  373.94   23.91
   0   7   7  159.29   14.14
   0  -7   7  157.76   14.67
   0  -7   7  150.99   15.50
   0  -7  -7  164.69   14.21
   0  -7  -7  140.87   12.08
   0  -7   7  161.36   14.45
   0   7   7  127.64   12.55
   0   7  -7  155.98   18.51
   0   7  -7  160.88   18.60
   0  -7  -7  145.74   12.43
   0   7   7  138.29   13.57
   0  -7  -7  145.86   12.22
   0  -7  -7  166.82   14.62
   0   7   8    0.22    1.98
   0   7  -8    0.75    1.55
   0  -7  -8    3.37    2.32
   0  -7  -8    0.82    1.27
   0   7  -8   -4.63    3.31
   0  -7   8    1.66    2.34
   0   7   8    3.67    2.34
   0  -7   8    8.50    4.01
   0  -7  -8    0.98    1.37
   0  -7  -8    0.21    1.08
   0   7   8    3.17    2.93
   0   7   8    2.80    1.86
   0   7  -8    3.13    2.73
   0  -7  -8   -0.26    1.51
   0   7  -8    5.16    2.27
   0   7   9    8.60    2.68
   0  -7  -9   19.20    3.18
   0  -7  -9   13.80    2.81
   0   7   9   11.77    3.27
   0  -7  -9   14.33    3.33
   0   7  -9   12.82    3.16
   0  -7   9    9.08    2.06
   0   7   9   10.53    2.33
   0  -7   9    9.78    2.77
   0   7   9    9.00    2.95
   0   7  -9    9.93    2.39
   0  -7  -9   13.68    3.13
   0  -7  -9   12.61    2.93
   0   7  -9    8.07    1.93
   0  -7 -10   27.29    3.13
   0   7  10   18.36    2.94
   0  -7  10   24.80    3.12
   0   7 -10   20.46    2.62
   0   8   0 4884.56  134.20
   0   8   0 5053.25  131.28
   0   8   0 5007.04  129.47
   0   8   0 4806.15  128.74
   0   8   0 4662.98  124.76
   0  -8   0 5187.29  130.95
   0   8   0 5401.56  134.25
   0  -8   0 4660.53  133.93
   0  -8   0 4841.97  131.62
   0  -8  -1  458.54   23.15
   0   8   1  488.48   22.92
   0   8   1  394.40   19.67
   0   8  -1  491.55   19.47
   0  -8   1  484.00   20.91
   0  -8  -1  435.30   18.39
   0  -8   1  476.55   22.07
   0   8   1  470.93   22.08
   0  -8  -1  428.55   19.29
   0  -8   1  438.34   23.96
   0   8   2  822.48   34.97
   0  -8  -2  823.69   35.48
   0  -8  -2  855.54   28.79
   0   8  -2  796.55   25.68
   0  -8  -2  815.71   25.80
   0   8   2  911.74   26.93
   0  -8   2  845.34   26.40
   0  -8   2  825.21   38.09
   0  -8   2  778.64   33.72
   0  -8  -3  610.34   31.53
   0   8   3  581.52   30.85
   0   8   3  590.61   31.29
   0   8  -3  638.67   24.15
   0   8  -3  561.95   30.83
   0  -8  -3  625.15   24.11
   0   8   3  581.94   29.93
   0  -8  -3  599.87   23.34
   0   8   3  703.22   25.60
   0  -8   3  652.20   30.91
   0  -8   3  668.99   25.07
   0  -8   3  671.08   35.35
   0  -8  -4 1283.64   45.55
   0   8   4 1248.98   45.29
   0   8   4 1483.04   48.23
   0  -8   4 1470.67   48.00
   0  -8   4 1483.06   61.58
   0   8   4 1269.84   54.98
   0  -8  -4 1353.20   55.68
   0   8   4 1222.01   54.08
   0  -8  -4 1338.68   45.64
   0   8  -4 1318.21   45.57
   0   8  -4 1266.51   60.04
   0   8   4 1326.87   52.98
   0  -8  -5   13.86    3.65
   0  -8   5   18.61    4.59
   0   8   5   22.13    5.11
   0  -8   5   13.45    6.07
   0   8  -5   14.24    5.87
   0  -8  -5   20.39    6.24
   0   8  -5   11.56    4.44
   0  -8  -5   22.64    4.83
   0   8  -5   23.90    4.99
   0   8   5   14.47    3.76
   0  -8  -5   19.70    3.81
   0  -8   6  268.83   19.81
   0   8  -6  264.68   21.20
   0  -8  -6  258.43   20.63
   0  -8  -6  234.26   17.59
   0   8  -6  254.97   18.29
   0  -8   6  292.33   24.09
   0   8   6  238.42   17.86
   0  -8  -6  227.95   15.25
   0  -8  -6  238.35   15.87
   0   8  -6  265.59   25.26
   0   8  -6  230.18   21.70
   0   8  -6  263.12   23.44
   0  -8   6  286.39   19.04
   0  -8   6  240.62   18.02
   0  -8  -6  301.34   19.93
   0  -8  -6  259.55   22.96
   0  -8   6  269.63   21.09
   0  -8  -6  197.82   14.87
   0   8   6  283.47   20.88
   0  -8  -6  242.81   17.80
   0   8   6  204.97   15.84
   0  -8  -6  346.03   26.17
   0   8  -6  258.62   25.79
   0   8   7  922.77   37.30
   0  -8   7  857.22   38.23
   0  -8   7  834.22   40.26
   0  -8  -7  746.85   32.71
   0   8   7  651.25   33.13
   0  -8   7  773.88   36.69
   0   8  -7  906.59   47.50
   0   8  -7  798.23   44.74
   0  -8  -7  744.33   32.82
   0  -8  -7  783.47   32.59
   0  -8  -7  867.99   37.38
   0  -8  -8   61.94    7.19
   0   8   8   66.48    9.02
   0  -8  -8   62.73    7.28
   0   8  -8   51.51    6.44
   0   8  -8   75.50   12.39
   0  -8   8   77.38    9.56
   0   8   8   72.85    8.38
   0  -8  -8   77.81    7.31
   0  -8   8   78.12   10.27
   0  -8  -8   52.77    6.79
   0   8   8   56.35    8.59
   0  -8  -8   60.92    8.11
   0   8  -8   57.00    7.27
   0   8   8   64.56    8.34
   0   8  -8   63.86   10.29
   0  -8   9   70.28    7.57
   0  -8  -9   61.47    6.14
   0  -8  -9   59.16    6.14
   0   8   9   49.32    7.05
   0   8  -9   47.16    5.06
   0   8   9   49.89    6.18
   0   8   9   56.84    6.73
   0   8   9   67.88    5.30
   0  -8   9   59.83    5.13
   0  -8  -9   57.80    5.80
   0  -8   9   72.45    6.03
   0  -8  -9   66.17    6.94
   0   9   0   -0.45    1.40
   0   9   0    1.05    1.07
   0   9   0    2.84    1.07
   0  -9   0    1.90    2.05
   0  -9   0    0.60    1.46
   0   9   0    5.04    2.36
   0   9   0    0.60    1.15
   0  -9   0   -1.00    1.45
   0   9   0    0.41    0.65
   0  -9   1 3812.54  114.14
   0  -9   1 3809.01  109.17
   0  -9   1 4067.12  108.07
   0  -9  -1 4201.22  107.50
   0   9   1 3827.81  110.34
   0  -9  -1 3710.79  103.85
   0  -9  -1 3546.28  105.15
   0   9   1 3581.80  106.70
   0   9  -1 3913.83  104.52
   0  -9  -1 3692.73  111.45
   0   9   1 4025.83  111.56
   0  -9  -2  126.10    9.08
   0  -9   2  135.76   14.23
   0  -9   2  124.04   11.70
   0   9   2  130.39   12.43
   0  -9  -2  135.13   12.94
   0  -9   3 1222.23   54.17
   0  -9   3 1306.88   40.42
   0  -9   3 1236.22   49.25
   0   9   3 1406.41   41.16
   0  -9  -3 1158.46   50.13
   0   9   3 1061.29   48.20
   0   9   3 1116.64   49.35
   0   9  -3 1236.93   38.96
   0   9  -3 1151.08   50.42
   0  -9  -3 1187.25   38.92
   0   9   3 1120.40   48.16
   0  -9  -3 1360.93   41.71
   0  -9  -4    3.14    1.16
   0  -9   4    3.26    4.19
   0  -9   4   -0.78    1.66
   0   9   4    8.60    2.92
   0   9   4    1.91    2.03
   0   9  -4    2.58    2.67
   0   9   4    0.20    2.44
   0  -9  -4    3.96    1.77
   0  -9  -4    3.77    1.57
   0   9   4    5.88    3.56
   0   9  -4    2.85    1.80
   0  -9  -4    3.96    1.78
   0   9  -4    3.91    2.21
   0  -9  -4    3.11    1.58
   0  -9   5  216.98   23.08
   0   9   5  167.44   18.78
   0  -9  -5  180.95   18.77
   0   9  -5  161.42   18.98
   0   9  -5  152.99   17.59
   0   9   5  157.76   13.49
   0  -9  -5  154.65   11.49
   0   9   5  160.74   14.27
   0  -9  -5  142.61   12.71
   0   9   5  176.61   14.19
   0  -9   6  137.97   17.89
   0  -9  -6  126.63   11.28
   0   9   6  130.80   12.94
   0  -9  -6  127.83   10.92
   0   9  -6  142.34   17.39
   0   9  -6  138.14   16.57
   0   9  -6  153.43   19.28
   0  -9   6  132.71   13.10
   0  -9  -6  160.26   17.66
   0  -9   6  166.17   16.51
   0  -9  -6  124.87   11.37
   0   9   6  157.94   15.26
   0  -9  -6  154.54   13.82
   0   9   6  102.31   10.78
   0   9  -6  147.71   18.68
   0  -9  -6  183.19   18.99
   0  -9   7   45.90    7.89
   0  -9   7   37.51    8.10
   0  -9  -7   42.57    6.42
   0   9   7   40.02    6.64
   0  -9   7   42.03    7.54
   0   9  -7   34.32    8.01
   0  -9  -7   51.05    7.80
   0  -9  -7   49.34    6.81
   0  -9  -7   31.63    5.29
   0  -9  -8    0.75    1.58
   0   9  -8    3.83    1.68
   0  -9  -8    2.12    1.15
   0   9   8    3.52    1.97
   0  -9   8    2.72    2.46
   0  -9   8    0.97    1.84
   0  -9  -8    2.69    1.87
   0   9   8   -1.34    1.55
   0   9  -8    0.45    2.89
   0  -9  -8    1.53    1.97
   0   9  -8    2.64    1.68
   0  -9   8    2.04    2.19
   0   9   8    2.10    1.41
   0   9   9    4.94    1.98
   0  -9   9    9.22    2.08
   0  -9  -9    3.51    1.53
   0   9   9    5.65    2.35
   0  -9  -9    5.87    2.00
   0  -9   9    6.42    2.39
   0  -9  -9    4.89    1.94
   0   9   9    5.80    2.57
   0  -9  -9    6.94    2.00
   0 -10   0   23.26    4.99
   0  10   0   30.47    5.51
   0 -10   0   25.03    4.51
   0  10   0   31.29    5.20
   0  10   0   26.99    4.10
   0  10   0   20.92    4.29
   0  10   0   30.19    3.36
   0 -10   0   25.33    4.71
   0  10   0   33.73    4.97
   0  10   1  289.52   18.89
   0 -10  -1  259.73   14.64
   0 -10  -1  259.17   15.85
   0  10   1  278.62   18.36
   0 -10   1  256.58   17.09
   0 -10  -1  306.50   17.18
   0 -10   1  240.07   18.78
   0  10  -1  291.65   17.35
   0 -10   1  280.67   17.09
   0  10   1  252.35   16.37
   0  10  -1  290.02   15.26
   0 -10  -2 2737.11   90.96
   0  10   2 2812.02   90.08
   0 -10   2 2836.59   88.72
   0 -10   2 2838.13   94.97
   0 -10   3   77.27   12.33
   0 -10   3   91.46   11.25
   0  10  -3   67.20   10.46
   0 -10  -3   93.64   11.92
   0  10   3   77.61   10.68
   0  10   3   62.72   10.13
   0  10   3   74.58   10.45
   0 -10  -3   78.75    7.60
   0 -10   4  207.62   21.93
   0  10  -4  211.52   21.54
   0  10   4  193.31   19.00
   0  10   4  222.55   19.98
   0 -10  -4  243.51   21.37
   0  10   4  200.20   18.18
   0  10  -4  167.05   21.28
   0 -10  -4  208.25   12.37
   0 -10  -4  209.76   14.41
   0 -10   5  354.10   24.95
   0 -10  -5  334.88   18.48
   0  10   5  352.31   22.23
   0  10   5  349.07   21.34
   0 -10  -5  323.37   17.77
   0  10  -5  345.81   27.52
   0  10   5  334.63   20.98
   0 -10  -5  385.07   21.83
   0 -10   5  354.80   21.31
   0 -10   5  365.27   24.91
   0 -10  -5  343.84   24.71
   0 -10   5  315.97   25.91
   0 -10  -5  345.96   19.24
   0  10   5  367.16   22.83
   0  10   5  350.68   28.57
   0  10  -5  361.49   29.00
   0 -10  -5  399.31   29.37
   0 -10   5  385.45   32.67
   0 -10   6   98.90   14.99
   0  10   6   92.98   10.69
   0 -10  -6   86.35    8.75
   0 -10  -6   91.94    9.34
   0  10  -6  101.02   14.71
   0  10  -6   98.10   15.01
   0  10  -6   92.06   13.52
   0 -10   6   82.00   10.18
   0 -10   6   93.15   12.41
   0 -10  -6   84.34   12.65
   0 -10  -6   87.17    9.39
   0  10   6   90.87   11.56
   0 -10  -6   93.86   10.79
   0  10   6   74.42    9.18
   0  10  -6  104.55   15.74
   0 -10  -6  123.59   16.33
   0  10   7    5.57    2.62
   0 -10   7    8.63    4.22
   0 -10   7    5.37    3.19
   0 -10  -7   17.19    4.13
   0 -10   7    6.90    3.56
   0  10  -7    7.08    4.34
   0 -10  -7    7.13    3.44
   0 -10  -7    6.28    2.63
   0 -10  -7    5.42    2.61
   0 -10   8  169.23   13.56
   0  10   8  150.42   12.49
   0 -10  -8  151.04   11.27
   0 -10   8  218.65   13.08
   0  10   8  119.59   12.57
   0 -10   8  165.68   15.31
   0  10  -8  146.52   10.60
   0 -10  -8  154.07   11.34
   0 -10  -8  165.96   11.46
   0  10   8  157.82   13.56
   0 -10   8  165.90   13.70
   0  10  -8  162.52   12.00
   0 -10  -8  185.13   13.69
   0 -10  -9    2.01    1.23
   0 -10   9    5.00    1.48
   0  10   9    3.31    1.84
   0 -10   9    2.68    1.33
   0  10   9    1.08    1.28
   0 -10  -9    0.77    0.91
   0 -10  -9    2.27    1.47
   0  10   9   -0.19    1.91
   0 -11   0   -1.12    1.18
   0  11   0    4.66    2.90
   0 -11   0   -0.29    1.20
   0  11   0    1.70    2.13
   0  11   0    2.66    2.08
   0  11   0   -0.11    1.76
   0 -11   0   -0.39    1.02
   0  11   1   -1.09    1.87
   0 -11  -1    0.59    1.61
   0  11  -1   -1.48    1.80
   0 -11  -1    2.82    1.78
   0 -11   1   -0.66    1.83
   0 -11   1   -0.72    1.42
   0  11   1    1.63    1.88
   0  11   1   -0.70    2.58
   0  11  -1    0.59    1.12
   0  11  -1   -0.31    1.80
   0  11  -1    1.41    1.00
   0  11  -1    1.03    1.38
   0 -11   1    3.29    2.48
   0 -11  -1   -0.36    1.25
   0  11   2  221.88   18.66
   0 -11  -2  213.24   18.63
   0 -11   2  212.86   20.08
   0 -11   2  215.25   17.36
   0 -11  -2  270.49   17.56
   0  11  -2  285.91   16.15
   0 -11   3 1582.57   67.48
   0  11  -3 1518.63   63.60
   0 -11  -3 1641.65   64.01
   0  11   3 1449.70   61.69
   0  11   3 1473.67   60.91
   0  11   3 1491.71   60.58
   0 -11  -3 1482.66   49.31
   0 -11   4   13.62    6.41
   0  11  -4   15.25    6.03
   0 -11  -4    3.68    2.14
   0  11   4    4.79    3.50
   0  11  -4   12.40    6.32
   0  11   4    3.47    2.25
   0  11   4    2.93    2.74
   0  11   4    9.34    3.21
   0 -11  -4    5.68    1.91
   0 -11  -4    6.11    2.26
   0 -11   5   23.33    6.20
   0 -11  -5   29.14    4.77
   0  11   5   20.94    4.85
   0  11   5   26.46    5.72
   0 -11  -5   24.66    4.54
   0  11  -5   31.47    8.20
   0  11   5   31.70    6.10
   0 -11  -5   28.75    5.89
   0 -11   5   29.14    5.63
   0 -11  -5   27.99    5.78
   0 -11  -5   33.69    7.60
   0 -11  -5   26.49    5.11
   0 -11   5   28.14    9.53
   0 -11   5   31.85    7.15
   0  11   5   27.79    6.14
   0 -11   5   28.51    5.33
   0 -11  -5   25.93    7.42
   0  11   5   15.55    5.92
   0  11  -5   21.74    6.91
   0 -11   5   32.00    9.31
   0 -11   6   99.29   12.58
   0  11   6   88.00   10.19
   0 -11   6   98.99   11.19
   0 -11  -6  106.59   11.76
   0 -11  -6   93.69   13.52
   0 -11   6  107.48   13.80
   0 -11  -6  104.18   10.33
   0  11   6   94.76   12.13
   0 -11  -6   99.59    9.53
   0 -11  -6   98.76    9.66
   0  11   6  103.46   11.31
   0 -11  -6  107.31   11.52
   0  11  -6  107.78   15.44
   0  11  -6   98.03   14.03
   0  11  -6  105.48   15.78
   0 -11   6  112.60   16.64
   0 -11   7  108.86   11.49
   0 -11   7   95.20   12.57
   0 -11  -7  102.37    9.94
   0 -11   7  143.94   11.57
   0 -11  -7   96.57    9.44
   0 -11  -7  103.05    9.42
   0  11  -7   92.06   13.70
   0 -11  -7  109.00   11.17
   0 -11   7  103.79   12.30
   0  11   7   89.82   10.09
   0 -11   8  157.07   12.83
   0 -11   8  215.76   12.45
   0 -11  -8  142.63   10.68
   0  11   8  123.49   12.65
   0 -11   8  167.19   15.15
   0  11   8  165.25   13.50
   0 -11  -8  157.67   11.19
   0 -11  -8  186.73   11.82
   0 -11  -8  155.43   12.20
   0  11  -8  161.22   11.69
   0  11   8  127.12   11.16
   0 -11   8  173.99   13.68
   0 -11  -9  140.98    8.12
   0  11   9  101.63    8.37
   0 -11  -9  150.18    8.90
   0 -11   9  138.62    9.69
   0  11   9  131.14    9.06
   0  11   9  116.15    9.67
   0 -12   0 1469.12   54.30
   0 -12   0 1403.37   56.94
   0 -12   0 1655.35   55.80
   0  12   0 1561.27   58.43
   0  12   0 1780.69   59.34
   0  12   0 1477.11   53.27
   0  12   0 1551.58   55.81
   0  12   1  362.02   23.82
   0  12  -1  320.08   17.14
   0  12  -1  345.43   18.97
   0  12   1  344.81   23.28
   0 -12  -1  305.13   19.94
   0 -12   1  328.70   24.33
   0 -12   1  298.15   20.73
   0 -12  -1  319.84   18.35
   0 -12  -1  397.47   21.84
   0  12  -1  369.36   22.49
   0 -12   1  344.78   21.41
   0  12  -1  410.90   22.01
   0  12  -1  393.23   22.44
   0  12  -2    9.74    3.18
   0 -12   2   11.05    3.95
   0  12   2    9.24    3.86
   0 -12  -2    9.64    2.79
   0 -12   2   11.58    5.01
   0  12  -2   11.78    4.13
   0 -12  -2   17.45    4.72
   0 -12   3 1371.74   64.51
   0  12  -3 1694.54   55.75
   0  12  -3 1597.31   51.74
   0  12  -3 1182.18   59.03
   0  12   3 1339.57   57.29
   0  12   3 1264.93   58.09
   0  12   3 1270.21   59.46
   0  12   3 1274.27   58.21
   0 -12  -3 1427.57   61.03
   0 -12  -3 1475.98   45.29
   0 -12  -3 1246.48   46.04
   0 -12   4    9.75    4.88
   0  12  -4   12.93    4.86
   0  12   4   13.66    6.15
   0 -12  -4    9.13    4.24
   0  12   4   10.15    4.33
   0  12  -4    1.93    3.27
   0  12   4    6.87    4.05
   0  12   4   15.34    4.48
   0 -12  -4   11.19    2.88
   0 -12  -4    8.13    3.02
   0 -12   5    5.93    4.07
   0 -12  -5    3.66    1.91
   0  12   5    2.47    1.99
   0  12   5    4.97    2.43
   0 -12  -5    5.12    2.31
   0  12  -5    0.09    2.62
   0 -12  -5    3.45    2.50
   0  12   5    4.09    2.59
   0 -12   5    3.90    2.34
   0 -12  -5    2.99    2.08
   0 -12  -5    2.58    3.23
   0 -12   5    6.60    7.61
   0 -12   5    4.54    2.98
   0 -12  -5    5.31    2.28
   0 -12   5    4.91    1.83
   0  12   5    4.70    3.09
   0 -12   5    0.34    2.16
   0  12   5    3.81    2.84
   0 -12   5    3.96    2.78
   0 -12   6   14.45    9.80
   0 -12  -6    5.92    2.27
   0 -12  -6    5.26    2.44
   0  12   6    8.72    3.41
   0  12  -6   10.44    4.82
   0  12  -6    3.13    2.47
   0 -12   6    9.68    3.43
   0 -12  -6    3.82    2.78
   0 -12   6   12.21    4.59
   0 -12  -6    5.51    2.47
   0 -12   6   25.65    5.09
   0 -12  -6    7.72    2.86
   0  12   6    9.59    3.80
   0 -12  -6    8.78    3.44
   0  12   6    5.36    2.21
   0 -12   6    3.65    3.26
   0  12  -6    4.74    3.61
   0  12   7   -0.65    1.31
   0 -12   7    2.04    2.44
   0 -12   7   -1.48    2.53
   0 -12  -7   -0.17    1.49
   0 -12   7    1.27    1.96
   0 -12   7    3.67    2.22
   0  12  -7    3.57    2.33
   0 -12  -7   -0.50    2.01
   0  12  -7   -2.36    1.67
   0 -12  -7    0.37    1.03
   0 -12  -7    0.09    1.80
   0  12   8    4.30    2.19
   0 -12   8   -1.41    1.71
   0 -12  -8   -1.11    1.36
   0 -12   8    0.68    1.02
   0  12   8   -0.29    1.50
   0 -12   8    1.57    2.39
   0 -12  -8    2.16    1.59
   0  12   8    0.56    1.28
   0 -12  -8    0.31    0.91
   0 -12   8    1.21    1.32
   0 -12  -8    0.78    1.32
   0 -12  -9   95.09    6.22
   0  12   9   81.59    6.71
   0 -12  -9  108.20    6.85
   0 -12   9  109.46    7.81
   0  12   9   92.87    6.84
   0  12   9   84.48    7.54
   0  13   0    2.73    2.60
   0  13   0    1.87    1.78
   0 -13   0    2.49    2.37
   0 -13   0   -1.47    2.59
   0  13   0   -0.52    1.62
   0 -13   0    0.52    1.43
   0  13  -1 2230.15   76.18
   0 -13   1 2239.37   75.51
   0 -13   1 1951.37   73.67
   0 -13  -1 2381.48   74.85
   0 -13   1 1982.31   79.18
   0  13   1 2026.19   77.03
   0  13  -1 2374.94   74.41
   0  13  -1 2182.31   73.23
   0  13  -1 2289.79   70.59
   0  13   1 2109.35   77.67
   0 -13   2  329.80   24.12
   0 -13   2  339.49   28.17
   0  13  -2  397.46   24.41
   0 -13  -2  399.64   23.70
   0  13   2  338.27   25.80
   0  13   2  350.87   27.59
   0  13  -2  376.90   20.80
   0  13  -2  333.62   20.45
   0  13  -2  412.18   23.06
   0  13  -2  370.70   23.93
   0 -13  -3  721.55   31.39
   0 -13  -3  885.14   38.92
   0 -13   3  686.28   45.31
   0  13  -3  947.98   39.99
   0  13   3  715.49   43.25
   0  13   3  796.20   43.94
   0  13   3  722.81   42.30
   0  13   3  771.55   42.00
   0  13  -3  707.34   43.77
   0  13  -3  742.40   37.41
   0  13  -3  851.79   35.39
   0 -13  -3  895.75   31.56
   0 -13   4   14.52    6.65
   0  13  -4   20.41    7.80
   0  13  -4   19.10    5.63
   0 -13   4   19.08    5.36
   0 -13  -4   14.94    3.13
   0  13   4   23.89    5.77
   0 -13  -4   19.24    3.94
   0  13  -4   11.40    8.17
   0  13   4   10.75    4.85
   0  13   4    7.57    4.00
   0  13   4   18.58    4.95
   0 -13  -4   19.43    5.31
   0 -13  -4   11.55    3.76
   0 -13   4   17.33    4.96
   0 -13  -4   11.58    2.76
   0 -13   4   21.76    4.42
   0 -13   4   16.01    5.28
   0 -13   4    8.01    3.45
   0 -13   4   17.82    4.16
   0  13   4   18.27    7.08
   0 -13  -4   13.18    3.72
   0 -13   5   70.29   15.36
   0 -13   5   72.55   11.57
   0 -13   5   77.43   10.26
   0 -13  -5   74.69    7.92
   0  13   5   73.97    9.29
   0 -13  -5   76.19    8.19
   0  13   5   61.97    9.47
   0  13  -5   73.67   12.68
   0  13  -5   68.49   12.30
   0 -13   5   59.77    9.65
   0 -13  -5   75.81   10.23
   0 -13   5   64.30    8.75
   0 -13   5   76.89   11.67
   0 -13  -5   56.26    9.99
   0 -13  -5   59.37    7.53
   0 -13   5   90.36    9.51
   0 -13   5   54.86   13.24
   0  13   5   68.89   10.07
   0 -13   5   56.17    7.96
   0  13   5   44.74   10.59
   0 -13  -5   59.78    8.30
   0  13   5   67.83    9.56
   0 -13   6   23.83    6.22
   0  13   6   15.55    4.11
   0 -13  -6   19.46    4.80
   0 -13   6   25.48    4.91
   0 -13   6   24.64    6.58
   0 -13  -6   31.53    8.14
   0 -13  -6   18.34    4.19
   0 -13   6   32.95    5.45
   0  13   6   21.98    5.74
   0  13  -6   14.71    5.52
   0 -13  -6   28.70    5.08
   0 -13  -6   24.75    4.65
   0  13   6   26.48    5.48
   0 -13  -6   23.23    5.28
   0 -13   6   17.81    9.91
   0 -13  -7    2.04    2.38
   0  13   7    2.90    2.30
   0 -13   7   -0.11    1.98
   0 -13   7    3.54    3.26
   0 -13   7   -0.11    1.04
   0 -13  -7   -0.76    1.98
   0 -13   7    1.62    1.83
   0 -13  -7    0.57    1.35
   0 -13  -7    2.07    1.80
   0 -13  -7    0.32    1.60
   0 -13  -8   69.00    6.39
   0 -13   8   75.81    6.50
   0 -13  -8   66.85    6.54
   0 -13   8   52.67    6.37
   0  13   8   59.67    7.44
   0 -13  -8   77.62    6.93
   0  13   8   56.54    7.65
   0 -13  -8   78.62    6.99
   0 -13   8   63.83    7.88
   0  13   8   62.69    6.91
   0  13   9   47.13    4.97
   0 -13   9   54.14    4.82
   0 -13  -9   53.20    4.06
   0  14   0  294.95   21.71
   0  14   0  285.44   21.07
   0 -14   0  254.15   19.17
   0 -14   0  266.10   21.73
   0 -14   0  268.46   20.22
   0  14   0  272.80   21.79
   0  14  -1   36.62    6.99
   0  14  -1   32.49    6.68
   0  14  -1   27.12    5.95
   0  14   1   32.75    7.41
   0  14  -1   26.13    5.56
   0 -14   1   26.53    6.35
   0 -14   1   30.04    6.46
   0  14  -1   31.14    6.86
   0 -14   1   24.73    6.94
   0  14   1   32.15    7.52
   0 -14  -1   33.98    6.81
   0  14  -2 2049.06   66.01
   0  14  -2 2045.88   72.15
   0 -14  -2 1994.00   69.73
   0 -14   2 1687.34   77.92
   0  14   2 1717.10   76.07
   0  14  -2 2211.35   70.30
   0  14  -2 1997.68   70.43
   0  14   2 1775.94   74.48
   0  14   2 1677.83   76.16
   0  14   3   51.72   10.88
   0  14   3   53.50   10.86
   0  14   3   51.47   10.07
   0 -14  -3   54.56    7.20
   0 -14  -3   65.98    9.09
   0 -14  -3   51.89    9.52
   0  14   3   64.19   12.41
   0 -14   3   50.51   11.83
   0  14  -3   58.90    9.21
   0 -14  -3   76.12   10.48
   0  14  -3   66.06    8.67
   0  14  -3   43.34    9.90
   0  14  -3   53.96    8.88
   0 -14   4  781.05   52.21
   0 -14  -4  912.12   41.25
   0  14  -4  705.79   48.00
   0 -14  -4  898.50   34.66
   0 -14   4  633.30   36.32
   0 -14   4  787.76   36.83
   0 -14  -4  873.54   32.01
   0 -14  -4  758.99   30.46
   0  14   4  701.99   35.12
   0  14  -4  710.64   42.25
   0  14   4  683.97   42.40
   0  14   4  745.16   35.39
   0 -14  -4  734.90   36.18
   0 -14   4  695.90   37.15
   0 -14  -4  730.43   39.94
   0 -14  -4  644.50   29.31
   0 -14   4  807.78   32.26
   0 -14   4  530.65   36.41
   0 -14   4  716.99   32.47
   0  14   4  650.54   43.13
   0  14   4  682.79   43.14
   0 -14  -4  706.59   31.73
   0  14   4  663.57   33.95
   0 -14  -5  749.28   31.17
   0 -14   5  495.20   32.75
   0 -14   5  657.53   32.67
   0  14   5  560.02   31.15
   0 -14  -5  629.64   27.36
   0 -14  -5  721.66   28.69
   0  14  -5  582.84   37.63
   0  14  -5  582.68   38.97
   0 -14   5  545.30   32.76
   0 -14   5  540.57   27.86
   0 -14  -5  599.12   31.96
   0 -14   5  574.03   34.27
   0 -14  -5  515.66   34.12
   0 -14   5  669.93   29.01
   0 -14   5  408.10   32.93
   0 -14  -5  537.46   26.63
   0  14   5  525.77   31.19
   0 -14   5  527.03   27.74
   0  14   5  549.49   39.95
   0 -14  -5  594.07   29.38
   0  14   5  530.29   29.95
   0 -14   6  176.64   17.53
   0  14   6  168.50   14.00
   0 -14  -6  209.15   16.92
   0 -14   6  183.89   14.62
   0 -14  -6  166.15   18.45
   0 -14   6  185.38   18.44
   0 -14  -6  186.12   13.97
   0 -14   6  229.03   15.02
   0  14   6  181.43   16.93
   0 -14  -6  196.50   13.79
   0 -14  -6  235.21   14.79
   0 -14  -6  198.65   15.57
   0  14  -6  179.42   19.13
   0 -14   6  168.20   19.72
   0 -14  -6  235.42   15.77
   0  14   7   11.17    3.31
   0 -14   7   11.68    4.31
   0 -14   7   10.12    3.67
   0 -14  -7    7.18    2.20
   0 -14   7   12.65    3.16
   0 -14   7    7.42    2.71
   0 -14  -7   17.15    3.70
   0 -14  -7   10.50    2.86
   0  14   7   10.19    3.63
   0 -14  -7   11.20    3.14
   0 -14  -7   13.90    3.35
   0 -14  -8  363.82   16.23
   0 -14  -8  375.91   16.79
   0 -14   8  413.61   16.20
   0 -14  -8  440.75   17.66
   0  14   8  294.13   18.54
   0 -14  -8  464.19   17.70
   0  14   8  356.34   19.06
   0  14   8  344.26   17.01
   0 -14   8  394.48   20.98
   0 -14   8  368.30   17.69
   0  15   0   -3.19    2.68
   0 -15   0    1.79    2.35
   0 -15   0   -0.20    1.66
   0  15   0    0.40    2.36
   0  15   0    0.75    1.52
   0 -15  -1  262.93   20.28
   0 -15   1  203.88   19.15
   0 -15   1  198.05   21.39
   0  15  -1  236.29   20.70
   0  15   1  220.53   20.55
   0  15  -1  253.05   19.86
   0  15   2    1.18    2.28
   0  15   2    1.38    1.84
   0  15  -2    0.23    2.33
   0  15   2    1.15    2.29
   0  15  -2    0.63    1.38
   0 -15   2   -2.63    2.64
   0 -15  -2    4.85    2.64
   0  15  -2   -6.19    3.35
   0  15  -3   30.86    8.76
   0 -15   3   26.74    6.55
   0 -15   3   28.14    6.58
   0 -15  -3   28.56    5.62
   0  15   3   27.58    5.75
   0  15   3   24.48    7.64
   0  15  -3   32.82    8.16
   0  15   3   24.20    7.64
   0  15   3   18.95    6.18
   0 -15   3   25.45    5.93
   0 -15  -3   26.77    6.15
   0 -15  -3   29.76    7.37
   0 -15   3   20.05    6.55
   0 -15   3   25.90    4.76
   0 -15  -3   32.63    5.29
   0 -15   3   25.60    6.59
   0 -15   3   26.39    7.41
   0  15   3   17.77    6.67
   0 -15  -3   24.83    6.28
   0 -15   3   25.26    8.67
   0 -15   4    9.84    4.96
   0 -15  -4   26.97    6.97
   0 -15   4   12.28    4.04
   0 -15  -4   22.27    4.88
   0 -15   4   18.79    5.08
   0  15   4   21.13    6.01
   0 -15  -4   24.04    4.68
   0 -15  -4   20.54    4.21
   0  15   4   20.38    7.02
   0  15  -4   28.41    8.04
   0  15   4   11.91    6.00
   0 -15   4   20.57    6.20
   0 -15  -4   16.81    4.90
   0 -15  -4   18.24    5.75
   0 -15  -4   20.70    4.33
   0 -15   4   16.89    6.02
   0 -15   4   24.83    4.99
   0 -15   4   20.97    5.84
   0  15   4   20.10    5.80
   0 -15   4   25.38    5.37
   0  15   4   17.18    6.68
   0  15   4   12.63    4.40
   0  15  -5   19.56    6.53
   0 -15   5   23.87    5.42
   0 -15   5   15.45    7.03
   0 -15  -5   23.62    5.03
   0  15   5   22.04    5.46
   0 -15  -5   29.27    5.16
   0  15  -5   32.45    8.85
   0 -15   5   21.72    6.21
   0 -15  -5   32.34    7.12
   0 -15   5   20.84    4.52
   0 -15   5   24.89    6.65
   0 -15  -5   17.57    5.82
   0 -15  -5   27.61    5.28
   0 -15   5    7.95    8.51
   0 -15   5   30.27    5.52
   0 -15  -5   35.86    5.69
   0 -15   5   19.77    4.96
   0  15   5   20.98    5.70
   0  15   5   25.03    8.20
   0 -15  -5   27.24    5.66
   0  15   5   16.57    5.00
   0 -15  -6   71.78   11.81
   0 -15   6   80.17   11.73
   0 -15   6   90.90    9.01
   0 -15  -6   73.75    8.40
   0 -15  -6   92.82    8.90
   0  15   6   82.45   11.10
   0 -15   6   70.60   10.56
   0  15   6   63.12    8.04
   0 -15  -6   93.89    8.89
   0 -15   6   75.11    8.54
   0 -15  -6   87.54   10.50
   0 -15   6   65.07   14.67
   0 -15  -6   89.15    9.37
   0 -15   7  210.00   18.13
   0 -15  -7  197.17   12.99
   0 -15  -7  206.17   12.77
   0 -15   7  205.65   12.37
   0 -15  -7  223.19   13.07
   0  15   7  144.48   14.09
   0 -15   7  187.92   16.16
   0  15   7  160.29   12.08
   0  15   7  163.48   13.09
   0 -15  -7  255.64   13.68
   0 -15   7  191.57   12.90
   0 -15  -7  219.34   13.23
   0 -15  -8    1.41    1.13
   0  15   8    1.80    1.89
   0  15   8    3.41    1.40
   0 -15   8    1.78    1.47
   0 -15   8   -0.50    1.05
   0 -15  -8    3.15    1.37
   0  15   8    6.22    2.27
   0 -15  -8    2.58    1.32
   0 -16   0   89.23   12.69
   0  16   0   73.78   12.12
   0 -16   0   88.03   12.05
   0  16   0   92.56   12.80
   0 -16  -1  144.92   14.05
   0 -16  -1  145.56   12.31
   0  16   1  134.10   17.69
   0  16   1  125.25   15.60
   0 -16   1  123.36   11.28
   0 -16   1  151.37   16.78
   0 -16  -1  152.43   11.72
   0 -16   1  158.87   13.92
   0  16  -1  172.75   16.92
   0 -16  -1  116.05   11.68
   0 -16   1  143.51   14.51
   0  16  -1  149.23   16.93
   0 -16  -1  160.97   16.50
   0 -16   1  154.58   17.07
   0 -16   1  137.98   18.20
   0 -16  -2  219.35   16.32
   0 -16   2  220.63   19.46
   0 -16   2  246.50   19.72
   0  16   2  237.43   23.87
   0  16   2  273.93   26.54
   0  16  -2  302.43   22.16
   0 -16   2  200.06   17.00
   0 -16  -2  240.54   18.81
   0 -16  -2  240.41   21.25
   0 -16  -2  245.91   16.58
   0 -16   2  212.92   15.30
   0 -16   2  199.53   20.24
   0 -16  -2  237.88   15.28
   0 -16  -2  256.44   17.06
   0  16   2  231.96   24.69
   0  16   2  272.63   24.82
   0 -16   2  237.82   26.06
   0 -16  -2  270.26   21.42
   0  16  -2  293.52   23.70
   0  16  -3   30.96    9.17
   0 -16  -3   30.70    5.79
   0 -16   3   29.05    6.66
   0 -16   3   35.75    8.18
   0  16   3   37.77    7.01
   0  16  -3   43.82    9.86
   0  16   3   36.05    9.09
   0  16   3   31.23    9.29
   0  16   3   40.96   10.75
   0 -16   3   29.04    6.57
   0 -16  -3   33.46    6.99
   0 -16  -3   31.22    5.79
   0 -16  -3   31.66    8.15
   0 -16  -3   36.70    5.71
   0 -16   3   25.96    7.10
   0 -16   3   41.04    9.43
   0 -16   3   40.13    6.37
   0 -16   3   22.88    5.95
   0 -16   3   26.06    5.67
   0  16   3   32.22    9.14
   0 -16   3   32.12   10.94
   0 -16  -3   44.96    8.67
   0 -16  -4   21.80    5.04
   0 -16   4   16.95    5.83
   0 -16   4   21.55    5.86
   0  16   4   26.59    6.01
   0  16   4   22.74    7.81
   0  16   4   15.56    6.85
   0 -16  -4   21.07    6.07
   0 -16   4   12.14    3.86
   0 -16  -4   11.98    4.58
   0 -16  -4   20.70    4.68
   0 -16   4   20.30    4.64
   0 -16   4    8.25    4.55
   0  16   4   23.57    6.03
   0 -16   4   10.03    3.58
   0 -16   4   20.10    5.43
   0  16   4   14.42    6.49
   0  16   4    7.34    3.36
   0 -16  -5   29.01    5.75
   0 -16   5   23.50    5.69
   0 -16   5   32.30    9.58
   0  16   5   30.50    6.65
   0 -16  -5   32.85    5.46
   0 -16   5   20.40    5.90
   0 -16  -5   22.75    7.19
   0 -16   5   16.10    9.35
   0 -16  -5   26.67    4.91
   0 -16   5   26.82    5.29
   0  16   5   22.68    5.79
   0 -16   5   28.78    5.79
   0 -16  -5   23.32    5.97
   0 -16   5   22.47    6.17
   0  16   5   20.53    5.31
   0  16   5   30.31    9.47
   0 -16   6   39.42    7.81
   0  16   6   39.47    5.84
   0 -16  -6   40.57    8.84
   0 -16  -6   34.53    5.74
   0 -16   6   43.17    8.50
   0 -16  -6   38.78    5.79
   0 -16   6   45.20    6.13
   0 -16  -6   50.50    6.27
   0  16   6   44.59    8.29
   0 -16   6   44.34    6.19
   0  16   6   30.14    6.60
   0 -16   6   42.81   13.17
   0 -16  -6   44.10    6.35
   0 -16   7  100.40    8.32
   0 -16   7   99.40    7.89
   0 -16  -7   93.09    7.93
   0 -16  -7  119.93    8.66
   0 -16  -7  101.41    8.56
   0 -16   7  106.60   12.13
   0  16   7   83.33    8.65
   0  16   7   89.12    9.93
   0 -16   7  107.59   11.50
   0  16   7   96.09    8.13
   0 -16  -7  106.55    8.44
   0 -16  -8   20.99    2.64
   0 -16  -8   21.23    2.91
   0  16   8   19.02    3.41
   0  16   8   25.51    3.70
   0 -16   8   29.06    3.32
   0 -17   0    6.41    3.76
   0 -17   0    2.87    2.09
   0 -17   0   -0.20    2.08
   0 -17   0    2.13    1.52
   0 -17   0   -1.48    2.31
   0  17   0  -10.32    4.45
   0 -17   0    8.48    4.23
   0 -17   0   -1.50    2.32
   0 -17  -1  653.76   30.52
   0 -17  -1  662.89   36.54
   0  17   1  686.90   43.48
   0  17   1  688.88   40.30
   0 -17  -1  678.88   29.28
   0 -17   1  657.52   38.23
   0 -17   1  530.55   28.13
   0 -17  -1  685.61   31.58
   0  17  -1  708.29   38.46
   0  17   1  600.20   41.29
   0  17   1  651.02   42.87
   0 -17  -1  644.72   33.46
   0 -17   1  662.43   35.55
   0 -17   1  713.40   36.24
   0  17  -1  708.88   41.19
   0 -17  -1  781.54   40.63
   0 -17   2  228.79   19.58
   0 -17  -2  169.84   14.69
   0 -17   2  197.83   18.98
   0  17   2  206.13   22.94
   0  17  -2  192.88   22.08
   0  17   2  208.35   23.65
   0  17  -2  264.93   21.46
   0 -17   2  195.36   16.59
   0 -17  -2  197.10   17.40
   0 -17  -2  196.28   19.40
   0 -17  -2  182.61   14.61
   0 -17  -2  189.65   13.85
   0 -17   2  188.35   19.87
   0 -17   2  169.24   13.91
   0 -17  -2  213.34   15.70
   0  17   2  197.27   21.21
   0  17   2  189.17   22.97
   0  17  -2  217.38   21.21
   0 -17  -2  236.72   20.64
   0 -17   2  208.05   25.19
   0 -17   3  361.87   25.10
   0 -17  -3  412.06   26.21
   0 -17   3  389.79   25.50
   0 -17  -3  415.74   29.87
   0 -17  -3  355.35   21.51
   0 -17   3  332.30   27.86
   0 -17   3  386.31   21.77
   0 -17  -3  394.41   21.24
   0 -17   3  365.86   27.90
   0 -17   3  415.15   24.30
   0  17  -3  388.30   31.62
   0  17   3  358.37   31.96
   0  17   3  386.43   31.96
   0  17   3  417.26   24.53
   0  17   3  409.60   32.60
   0  17   3  378.20   33.50
   0 -17   3  381.89   27.69
   0 -17   3  406.96   26.92
   0 -17  -3  378.50   22.87
   0 -17   4  139.61   14.69
   0 -17  -4  135.98   12.89
   0 -17   4  116.25   15.15
   0  17   4  141.62   13.87
   0  17   4  141.18   19.53
   0 -17  -4  133.27   14.58
   0 -17  -4  125.20   16.06
   0 -17  -4  124.42   12.17
   0 -17   4  138.67   14.94
   0 -17   4  119.07   15.75
   0 -17   4  132.49   11.77
   0 -17  -4  122.78   11.13
   0 -17   4  146.50   13.39
   0  17   4  132.92   14.46
   0 -17   4  130.66   14.86
   0  17   4  123.93   18.79
   0  17   4  126.59   18.14
   0  17   4  123.23   13.93
   0 -17   5   -0.75    2.15
   0 -17   5   -1.26    2.41
   0 -17  -5   -0.23    1.89
   0 -17  -5    1.70    2.48
   0 -17  -5    0.81    1.57
   0 -17   5    3.63    9.80
   0 -17   5    0.62    1.15
   0  17   5    1.72    1.66
   0 -17   5   -0.54    1.17
   0 -17  -5    0.54    1.82
   0 -17  -5    0.67    1.66
   0  17   5   -9.03    3.57
   0  17   5    1.34    2.11
   0 -17  -5    2.03    2.06
   0 -17   5    0.56    1.70
   0 -17   5   -4.65    9.44
   0 -17  -6  464.66   21.52
   0 -17   6  423.06   20.57
   0  17   6  461.20   26.87
   0 -17  -6  415.53   21.82
   0 -17  -6  406.32   28.55
   0 -17   6  435.90   27.26
   0  17   6  404.13   25.48
   0 -17   6  434.89   26.52
   0 -17  -6  451.51   22.06
   0 -17   6  416.39   30.28
   0 -17   7   79.18    6.53
   0 -17   7   68.57    9.00
   0 -17  -7   55.14    5.90
   0 -17   7   57.10    5.37
   0 -17  -7   61.23    5.94
   0  17   7   50.26    6.06
   0 -17  -7   58.61    5.59
   0 -17   7   55.27    7.70
   0  17   7   57.77    7.24
   0 -17  -7   74.23    6.01
   0  17   8   19.03    2.93
   0 -17  -8   22.64    2.63
   0 -18   0    5.99    3.26
   0 -18   0    0.02    2.32
   0 -18   0    6.64    2.62
   0 -18   0    4.91    2.81
   0  18   0    2.52    2.35
   0 -18   0    1.91    2.53
   0 -18  -1  275.42   18.63
   0 -18  -1  280.23   22.83
   0 -18   1  220.03   16.52
   0 -18  -1  321.97   24.18
   0 -18  -1  298.78   18.15
   0 -18   1  277.82   24.00
   0 -18  -1  244.07   18.00
   0 -18   1  298.82   22.61
   0 -18  -1  272.16   20.68
   0 -18   1  257.58   21.26
   0  18  -1  248.27   25.34
   0  18  -1  260.65   26.99
   0  18   1  278.60   27.85
   0  18   1  270.29   26.94
   0  18   1  317.98   26.22
   0  18   1  273.72   27.06
   0  18  -1  301.28   26.24
   0 -18  -1  318.30   25.88
   0 -18  -2    4.17    2.40
   0 -18  -2    4.71    3.89
   0 -18  -2    3.19    1.83
   0 -18   2    7.61    4.68
   0 -18   2    7.62    3.14
   0 -18   2    1.35    2.77
   0 -18  -2    5.33    2.88
   0 -18   2    7.55    4.30
   0 -18   2    1.90    3.03
   0  18  -2   -0.95    2.80
   0  18   2   10.61    5.71
   0  18   2    9.23    5.86
   0  18   2  -11.20    5.55
   0  18  -2   -1.03    3.36
   0  18   2    4.85    4.24
   0 -18   2    2.75    1.96
   0 -18   3 1523.94   60.33
   0 -18  -3 1663.66   62.43
   0 -18  -3 1472.44   54.52
   0 -18  -3 1571.48   66.86
   0 -18   3 1602.23   66.00
   0 -18   3 1420.72   53.26
   0 -18  -3 1613.45   53.78
   0 -18   3 1384.02   65.29
   0 -18   3 1559.06   57.53
   0  18   3 1475.89   73.56
   0  18  -3 1665.95   73.71
   0  18   3 1615.50   72.35
   0  18   3 1602.45   76.56
   0 -18   3 1578.44   65.26
   0 -18   3 1687.20   63.48
   0 -18  -3 1397.44   54.94
   0 -18  -4   31.11    5.97
   0 -18   4   24.44    7.29
   0 -18   4   26.28    6.55
   0  18   4   16.77    4.50
   0  18   4    8.66    3.84
   0 -18  -4   20.51    4.96
   0 -18  -4   21.89    6.69
   0 -18   4   22.27    5.93
   0 -18   4   16.55    6.82
   0 -18  -4   23.78    4.84
   0 -18   4   23.83    4.91
   0  18   4   20.44    5.32
   0 -18   4   21.05    5.04
   0 -18  -4   19.55    5.65
   0  18   4   21.49    6.01
   0 -18   4   19.72    5.59
   0  18   4   19.54    7.52
   0  18   5   30.97    6.65
   0 -18  -5   34.83    5.93
   0 -18  -5   32.28    7.87
   0 -18   5   35.17    7.07
   0 -18   5   37.20   12.80
   0 -18  -5   37.27    5.59
   0 -18   5   27.09    4.90
   0 -18   5   32.84    7.24
   0 -18   5   25.93    5.51
   0 -18   5   30.79   11.57
   0 -18  -5   31.22    5.61
   0 -18   5   30.47    5.69
   0  18   5   34.03    6.82
   0 -18  -6    1.46    2.07
   0 -18  -6    2.39    1.89
   0 -18   6    4.78    3.06
   0  18   6    1.01    1.87
   0 -18   6    4.79    2.06
   0 -18  -6    4.23    1.88
   0  18   6    2.55    2.05
   0 -18   6    1.48    1.96
   0 -18   6    1.33   11.01
   0 -18  -6    0.43    1.36
   0 -18  -7    2.61    1.46
   0 -18   7    4.26    1.48
   0 -18  -7    5.19    1.77
   0  18   7    1.35    1.50
   0  18   7    6.82    2.02
   0 -18   7    1.40    1.23
   0  18   7    2.04    1.25
   0 -19   0    1.64    1.99
   0 -19   0    1.34    2.32
   0  19   0    4.08    5.19
   0  19   0   -0.57    2.83
   0 -19   0    2.55    2.35
   0  19   0    5.87    4.89
   0 -19   1  289.32   24.65
   0 -19  -1  286.63   23.25
   0 -19  -1  293.72   19.57
   0 -19  -1  278.69   20.85
   0 -19   1  286.10   22.66
   0 -19   1  314.47   23.21
   0  19   1  282.17   28.72
   0  19   1  285.73   28.36
   0  19  -1  272.47   26.71
   0  19  -1  281.17   28.65
   0 -19  -1  302.63   19.89
   0 -19  -1  275.98   22.91
   0  19   1  284.82   25.01
   0  19  -1  246.94   24.79
   0  19   1  321.41   29.76
   0 -19   2  565.26   36.47
   0 -19   2  469.36   25.92
   0 -19  -2  618.29   27.99
   0 -19   2  614.67   36.04
   0 -19  -2  617.60   29.43
   0 -19   2  596.43   34.47
   0 -19   2  598.22   34.28
   0  19   2  590.89   42.14
   0  19  -2  608.87   38.36
   0  19  -2  559.85   40.40
   0  19   2  577.62   41.95
   0  19   2  584.66   42.24
   0  19   2  581.03   38.31
   0 -19  -2  575.44   35.59
   0 -19  -2  553.70   28.43
   0 -19   3  522.77   29.84
   0  19   3  521.47   30.42
   0 -19  -3  491.36   33.05
   0 -19  -3  487.03   26.08
   0 -19  -3  559.61   25.86
   0 -19   3  516.86   33.05
   0 -19   3  500.93   33.82
   0 -19   3  440.05   24.40
   0 -19   3  527.77   28.27
   0  19   3  495.70   28.50
   0  19   3  522.87   39.53
   0 -19   3  539.72   31.61
   0 -19   3  533.23   33.04
   0  19   3  527.37   36.99
   0  19   3  498.75   39.07
   0 -19   4  147.27   15.10
   0 -19   4  174.22   15.83
   0 -19  -4  143.46   12.74
   0 -19  -4  145.26   16.74
   0 -19  -4  164.25   12.55
   0 -19   4  141.79   11.91
   0 -19   4  128.45   15.65
   0 -19   4  151.17   13.43
   0  19   4  154.02   14.73
   0  19   4  135.26   14.35
   0  19   4  169.17   14.01
   0 -19   4  148.06   14.80
   0 -19   4  138.73   16.14
   0 -19  -4  134.56   12.55
   0  19   4  138.95   19.47
   0  19   5  133.69   13.34
   0 -19  -5  136.70   15.50
   0 -19   5  143.82   13.87
   0 -19  -5  146.13   11.99
   0 -19   5  133.35   11.59
   0  19   5  137.65   13.33
   0 -19  -5  159.28   11.52
   0 -19   5  118.93   10.09
   0 -19   5  163.81   20.19
   0 -19   5  113.62   12.53
   0 -19   5  119.58   17.75
   0 -19  -5  129.37   11.12
   0 -19   5  128.04   12.46
   0 -19  -6   65.91    9.72
   0 -19  -6   82.48    7.78
   0 -19   6   86.03    9.67
   0 -19  -6   80.46    7.12
   0 -19   6   66.18    6.25
   0 -19   6   79.20    9.30
   0  19   6   69.27    8.61
   0  19   6   76.06    7.19
   0  19   6   83.00    9.43
   0 -19  -7   22.69    2.92
   0  19   7   19.16    3.26
   0  19   7   25.52    3.16
   0 -19  -7   24.57    3.12
   0 -20   0  249.93   21.81
   0  20   0  238.76   25.51
   0 -20   0  233.80   19.52
   0 -20   0  268.24   21.45
   0  20   0  247.29   25.49
   0 -20   1  176.94   18.81
   0 -20  -1  162.69   17.19
   0 -20   1  150.26   16.08
   0 -20   1  168.63   16.64
   0  20   1  154.05   20.67
   0  20  -1  169.87   20.85
   0 -20  -1  172.46   14.76
   0 -20  -1  156.88   16.80
   0  20  -1  173.04   20.04
   0  20   1  164.91   21.12
   0 -20  -2   19.37    4.43
   0 -20   2   16.75    6.26
   0 -20   2   13.41    4.78
   0 -20  -2   20.90    6.11
   0 -20   2   13.61    4.02
   0 -20   2   15.86    5.44
   0 -20   2   18.32    5.58
   0  20   2   12.83    5.31
   0  20   2   23.31    8.21
   0  20   2   20.39    8.12
   0 -20  -2   15.21    5.64
   0 -20  -2   16.89    4.56
   0 -20   3   68.06    9.59
   0 -20  -3   65.19    8.46
   0 -20  -3   50.59    9.77
   0 -20  -3   56.04    7.40
   0 -20   3   52.43    9.60
   0 -20   3   49.27    9.97
   0 -20   3   45.61    6.81
   0 -20   3   59.16    8.62
   0  20   3   56.61    8.49
   0  20   3   55.37    9.14
   0  20   3   56.32   12.11
   0  20   3   51.15   10.43
   0 -20   3   68.71   10.35
   0 -20   3   45.17    8.56
   0  20   3   64.58   13.49
   0 -20   4  143.92   14.15
   0 -20   4  131.26   11.15
   0 -20   4  152.85   16.11
   0 -20  -4  166.27   12.27
   0 -20   4  159.86   13.38
   0  20   4  135.76   13.25
   0 -20   4  152.13   13.73
   0 -20  -4  164.22   17.08
   0 -20  -4  152.57   12.77
   0  20   4  125.01   13.35
   0 -20   4  133.44   13.81
   0 -20   4  139.85   15.63
   0  20   4  144.64   19.37
   0  20   5  114.10   11.68
   0 -20  -5  100.79   12.69
   0 -20   5  111.74   11.18
   0 -20  -5  113.87    9.97
   0  20   5  119.10   11.59
   0 -20   5   95.31   14.20
   0 -20   5   97.09    8.43
   0 -20  -5  114.07    9.28
   0 -20   5  122.50   12.09
   0 -20  -6    6.44    1.98
   0 -20  -6    3.76    1.08
   0 -20  -6    5.69    3.05
   0 -20  -6    3.55    1.56
   0  20   6    4.85    2.62
   0 -20   6    9.32    2.96
   0  20   6    7.79    2.10
   0  21   0    2.14    2.35
   0 -21   0    1.31    1.56
   0  21   0    3.29    2.69
   0 -21   0   -0.39    3.77
   0 -21   1  218.03   20.31
   0 -21  -1  209.51   18.94
   0 -21   1  181.06   17.43
   0 -21   1  219.63   18.34
   0  21   1  207.10   23.69
   0  21  -1  192.47   21.86
   0  21   1  198.20   22.95
   0 -21  -1  192.70   18.45
   0 -21  -2  139.98   12.76
   0 -21  -2  134.12   15.51
   0 -21  -2  139.97   14.95
   0 -21   2  130.32   14.94
   0 -21   2  132.35   15.71
   0  21   2  137.12   12.87
   0 -21   2  138.80   13.13
   0  21   2  144.27   14.46
   0  21   2  124.00   18.14
   0 -21   2  142.80   15.04
   0 -21   2  137.11   14.65
   0  21   2  153.89   20.19
   0 -21   3   48.88    7.63
   0 -21   3   42.36    8.62
   0 -21  -3   71.46   10.48
   0 -21   3   55.54    9.55
   0 -21   3   55.92    8.03
   0  21   3   53.56    7.76
   0 -21  -3   55.58    9.91
   0 -21  -3   61.60    7.85
   0  21   3   48.29    8.32
   0 -21   3   42.43    8.20
   0 -21   3   49.58    8.78
   0  21   3   47.67   10.89
   0 -21  -4  518.33   31.23
   0 -21  -4  592.04   26.75
   0  21   4  574.84   27.74
   0 -21   4  535.50   26.43
   0 -21   4  570.40   31.60
   0 -21  -4  646.74   31.44
   0 -21  -4  597.52   25.15
   0  21   4  518.75   28.29
   0 -21   4  550.48   28.12
   0 -21   4  528.28   28.32
   0 -21   4  521.66   30.90
   0 -21  -5   83.37    8.86
   0 -21  -5   86.87    7.47
   0 -21   5   82.86   12.42
   0  21   5   92.87    9.27
   0 -21  -5   87.91    8.16
   0 -21  -5   67.40    9.71
   0 -21   5   70.05    8.37
   0  21   6   97.32    8.09
   0  21   6   86.62    6.91
   0 -21  -6  117.26    7.87
   0 -21  -6  120.09    7.79
   0  22   0  463.56   35.30
   0 -22   0  435.18   28.11
   0  22   0  475.61   34.52
   0 -22  -1  289.03   21.87
   0 -22   1  313.62   21.92
   0 -22   1  276.73   22.09
   0 -22  -1  285.93   21.60
   0 -22   1  270.34   18.24
   0  22   1  289.97   20.53
   0  22   1  286.47   27.62
   0 -22   1  269.98   20.71
   0 -22   1  303.56   20.61
   0  22   1  281.14   26.90
   0 -22   2  562.09   30.43
   0 -22   2  485.02   30.79
   0 -22  -2  570.76   30.90
   0 -22   2  543.06   27.17
   0 -22  -2  523.29   30.95
   0 -22   2  521.90   29.76
   0 -22   2  511.55   28.46
   0  22   2  537.12   29.19
   0  22   2  483.12   36.37
   0 -22  -3  236.78   18.21
   0 -22   3  223.94   17.94
   0  22   3  229.74   15.41
   0 -22   3  211.34   15.50
   0 -22  -3  228.63   15.43
   0 -22  -3  197.02   17.88
   0 -22   3  203.73   16.54
   0 -22   3  201.74   16.58
   0  22   3  206.61   16.55
   0  22   3  217.03   22.63
   0 -22  -4  191.13   12.97
   0 -22  -4  156.51   14.82
   0 -22   4  167.90   12.54
   0  22   4  164.42   12.36
   0 -22   4  142.70   14.18
   0 -22   4  181.50   13.39
   0  22   4  158.79   13.40
   0 -22  -4  182.53   14.32
   0 -22   4  186.26   16.13
   0 -22  -5  101.55    8.62
   0  22   5   84.48    8.59
   0 -22  -5   85.83    9.68
   0  23   0    0.16    1.32
   0 -23   0    1.36    1.63
   0 -23   0    1.23    1.87
   0 -23  -1    4.30    2.13
   0 -23   1    5.91    2.37
   0 -23   1    3.67    2.27
   0 -23   1    4.07    3.35
   0 -23  -1    9.54    4.02
   0 -23  -1   11.62    3.74
   0  23   1    8.35    3.33
   0 -23  -2  113.80    9.07
   0 -23   2  109.05   10.49
   0 -23   2  124.38   12.44
   0 -23   2  112.61   12.76
   0 -23  -2  123.43   12.69
   0 -23   2  103.04   10.74
   0 -23  -2  111.92   12.51
   0  23   2  113.14   11.75
   0 -23   3  124.00   10.65
   0  23   3  124.66    9.82
   0 -23   3  115.46   11.48
   0 -23  -3  130.64   12.27
   0 -23   3  112.03   11.67
   0 -23  -3  106.54   11.75
   0  23   3  110.99   11.15
   0 -23   4   16.73    6.52
   0 -23  -4   18.67    4.75
   0 -23  -4   18.16    4.03
   0  23   4   16.41    3.22
   0 -23   4   12.99    3.20
   0 -23  -5    8.67    1.91
   0  23   5    4.15    1.70
   0  24   0  428.86   22.40
   0 -24   0  445.48   20.94
   0 -24   0  432.27   22.88
   0 -24   0  400.76   24.13
   0 -24  -1    2.89    2.09
   0 -24   1    1.49    1.44
   0 -24  -1    3.73    2.15
   0  24   1    1.83    1.87
   0 -24  -1    0.92    1.79
   0 -24   1   -1.09    2.44
   0 -24   1    1.73    1.31
   0 -24   2  188.25   12.95
   0 -24   2  174.70   14.64
   0 -24  -2  194.49   14.90
   0 -24   2  196.32   14.12
   0 -24  -2  175.82   14.17
   0  24   2  196.96   14.52
   0 -24   3    3.75    4.46
   0 -24   3   -0.10    1.27
   0 -24  -3    0.30    1.61
   0 -24  -3    0.51    1.18
   0 -24   3    5.40    3.79
   0 -24  -4  151.31   11.31
   0 -24  -4  175.36   10.73
   0  24   4  157.06   10.71
   0 -25   0    1.62    1.40
   0 -25   0    1.44    2.21
   0 -25   0   -1.08    1.53
   0 -25   1   96.12    8.75
   0 -25  -1  109.51    9.18
   0 -25   1   92.71    9.74
   0 -25  -1  100.00    9.96
   0 -25   1   94.53    8.06
   0 -25  -1  104.62    7.56
   0 -25   2   15.62    3.22
   0 -25  -2   18.82    3.71
   0 -25  -2   18.64    3.43
   0 -25  -2   19.99    4.09
   0 -25   2   20.28    3.89
   0 -25  -3   74.36    7.00
   0 -25  -3   74.16    6.90
   0  25   3   66.88    6.38
   0 -26   0  189.72    9.83
   0 -26   0  191.75   10.86
   0 -26   0  171.85   12.15
   0 -26   1    6.24    1.84
   0 -26   1    3.50    1.37
   0 -26  -1    1.64    1.35
   0 -26  -1    6.06    1.86
   0 -26   2   16.63    2.83
   0 -26  -2   17.70    3.30
   1   0 -10  100.19    7.38
  -1   0  10   91.70    6.44
   1   0 -10   90.53    6.23
   1   0 -10   92.82    6.79
   1   0  -9   -0.04    1.28
   1   0  -9    0.30    1.24
   1   0  -9    0.56    1.24
   1   0  -9   -0.51    0.71
  -1   0   9   -0.38    1.19
  -1   0   9    1.56    1.78
  -1   0   8 1268.59   48.51
  -1   0   8 1192.11   44.31
   1   0  -8 1017.27   41.61
   1   0  -8 1041.18   42.65
   1   0  -8 1154.52   52.53
  -1   0   8 1266.52   47.47
   1   0  -8 1182.75   42.00
   1   0  -8 1233.84   45.98
  -1   0   7    3.35    3.14
  -1   0   7   -4.42    3.04
  -1   0   7   -0.61    2.16
  -1   0   7    0.58    2.04
   1   0  -7    1.39    2.88
  -1   0   7    0.33    2.48
   1   0  -7   -0.71    2.78
   1   0  -7    1.33    1.37
  -1   0   7    1.86    2.62
   1   0  -7    0.69    2.04
   1   0  -7    1.93    1.77
   1   0  -7    5.00    3.71
   1   0  -7    2.83    3.26
  -1   0   6  253.07   21.19
   1   0  -6  209.14   18.45
   1   0  -6  309.43   20.85
   1   0  -6  291.92   22.28
   1   0  -6  253.39   22.17
   1   0  -6  242.60   19.59
   1   0  -6  241.62   15.91
   1   0  -6  210.49   14.66
   1   0  -5    3.42    2.37
   1   0  -5    0.58    1.22
  -1   0   5    1.07    1.73
   1   0  -5    0.60    1.69
   1   0  -4 1260.58   41.82
  -1   0   4 1111.20   43.32
   1   0  -4 1239.29   43.76
   1   0  -4 1073.59   43.83
   1   0  -3    0.15    0.82
   1   0  -3    4.49    1.75
  -1   0   3    0.33    1.67
   1   0  -3    1.31    1.38
  -1   0   3    0.60    0.58
   1   0  -2   56.68    5.07
  -1   0   2   61.81    4.22
  -1   0   2   45.94    4.97
  -1   0   1    0.31    0.62
  -1   0   1   -0.46    0.68
   1   0  -1   -0.26    0.45
   1   0   0 1263.18   32.00
  -1   0   0 1123.21   33.48
   1   0   1    1.89    0.79
  -1   0  -1    1.25    0.65
   1   0   2 1696.45   47.99
   1   0   2 1633.62   47.61
  -1   0  -2 1525.74   46.68
   1   0   3   -0.75    0.87
   1   0   3    0.53    1.23
  -1   0  -3    0.55    1.49
  -1   0  -3   -0.21    0.93
   1   0   3   -1.12    1.74
  -1   0  -4 1351.57   57.43
  -1   0  -4 1348.20   52.09
   1   0   4 1479.34   48.86
   1   0   4 1523.71   51.64
   1   0   4 1382.91   53.50
  -1   0  -4 1416.22   49.47
  -1   0  -5    0.11    1.30
   1   0   5   -0.14    1.62
  -1   0  -5   -4.69    3.56
  -1   0  -5    0.05    1.62
  -1   0  -5   -0.21    2.08
  -1   0  -5    2.58    2.75
  -1   0  -5   -0.26    1.12
  -1   0  -6  280.73   24.01
  -1   0  -6  303.07   23.13
  -1   0  -6  303.66   21.15
   1   0   6  312.20   22.33
  -1   0  -6  294.70   20.87
   1   0   7    0.56    2.01
   1   0   7    1.24    1.52
  -1   0  -7    0.18    2.29
   1   0   7   -0.51    2.31
   1   0   7   -0.39    0.97
  -1   0  -7    0.56    1.37
  -1   0  -7   -1.60    2.68
  -1   0  -7    2.04    2.34
   1   0   8   15.57    4.15
  -1   0  -8    8.57    3.50
  -1   0  -8   12.14    5.31
   1   0   8   14.58    4.28
  -1   0  -8   11.47    3.76
  -1   0  -8   10.64    3.38
   1   0   8   18.33    5.08
   1   0   8   10.92    3.28
  -1   0  -8    8.40    4.48
   1   0   9   -0.35    2.26
   1   0   9    1.41    1.70
   1   0   9   -0.53    1.05
  -1   0  -9    0.44    1.13
  -1   0  -9   -0.73    1.77
  -1   0  -9    4.54    1.87
  -1   0  -9    3.01    1.75
  -1   0  -9    3.62    1.92
  -1   0 -10   74.47    5.75
  -1   0 -10   56.17    5.32
   1   0  10   61.54    5.29
   1   1 -10   32.93    3.98
   1  -1 -10   36.45    4.33
  -1   1  10   30.66    3.58
  -1  -1  10   33.95    3.75
   1  -1 -10   35.05    3.82
   1   1 -10   36.50    3.99
   1  -1 -10   33.60    3.98
   1   1 -10   30.02    3.29
  -1   1  10   38.24    5.01
  -1  -1  10   43.79    5.48
  -1  -1   9    8.31    2.43
   1   1  -9   10.27    2.87
   1  -1  -9    9.65    2.75
   1  -1  -9   13.88    3.30
   1   1  -9    7.45    2.15
  -1   1   9    7.28    2.38
  -1  -1   9   11.44    3.42
   1   1  -9    8.39    2.73
   1   1  -9   13.26    3.34
   1  -1  -9   17.74    3.48
   1   1  -9   15.58    3.40
  -1   1   8  187.47   13.97
  -1  -1   8  188.45   15.99
  -1  -1   8  187.86   14.44
  -1   1   8  196.71   15.93
   1   1  -8  168.14   13.18
   1   1  -8  169.49   13.64
  -1   1   8  209.26   16.79
   1  -1  -8  178.66   13.71
   1  -1  -8  166.87   13.59
   1   1  -8  196.82   18.99
   1  -1  -8  177.23   17.54
  -1  -1   8  182.63   15.07
  -1   1   8  176.56   15.09
   1  -1  -8  183.30   14.61
   1  -1  -8  191.56   14.11
   1  -1  -8  180.16   12.78
   1   1  -8  184.42   14.70
  -1  -1   7   15.86    4.17
  -1   1   7   10.44    3.55
  -1  -1   7   16.40    4.89
  -1   1   7   15.59    4.76
  -1  -1   7   15.02    4.54
  -1   1   7   12.85    3.54
  -1  -1   7   13.53    5.52
  -1   1   7   10.00    4.55
   1  -1  -7   11.33    4.27
   1   1  -7   12.83    4.72
  -1   1   7   11.93    3.85
   1   1  -7   16.62    6.69
   1  -1  -7   12.64    5.30
  -1   1   7   15.23    4.29
   1  -1  -7   10.76    3.51
   1   1  -7   11.68    3.76
  -1  -1   7   11.77    3.25
   1   1  -7   15.69    5.60
   1   1  -7   14.81    5.31
   1  -1  -7   11.48    5.12
   1  -1  -7    7.69    3.79
   1  -1  -7   11.10    3.69
   1  -1  -7   10.54    3.48
   1   1  -7   11.21    3.57
   1   1  -7    9.51    3.09
   1  -1  -6  178.36   16.49
   1  -1  -6  173.52   16.56
   1   1  -6  167.70   16.22
   1   1  -6  197.48   17.17
   1   1  -6  165.63   12.69
   1  -1  -6  169.66   12.87
   1   1  -6  217.58   19.47
   1  -1  -6  200.14   19.37
   1  -1  -6  219.51   19.12
   1   1  -6  207.18   20.15
  -1  -1   6  198.55   18.49
  -1   1   6  193.82   18.18
   1   1  -6  166.57   13.14
   1  -1  -6  181.66   13.43
   1  -1  -5  640.41   33.74
   1   1  -5  643.24   32.34
   1   1  -5  612.56   33.00
   1  -1  -5  693.90   32.55
   1  -1  -5  672.63   28.96
   1  -1  -5  576.94   25.09
  -1   1   5  623.50   31.93
   1   1  -5  671.58   28.68
  -1  -1   5  581.53   31.10
   1  -1  -5  635.81   28.98
  -1   1   4 1004.56   39.50
   1   1  -4 1045.10   36.65
  -1  -1   4  994.31   39.23
   1  -1  -4  985.55   36.92
   1   1  -4 1095.64   42.82
   1   1  -4  909.49   38.89
   1  -1  -4 1092.51   39.41
   1  -1  -4  965.94   40.15
   1   1  -4  989.01   38.75
  -1  -1   3  557.07   20.16
  -1  -1   3  520.97   23.08
   1   1  -3  571.26   21.91
   1  -1  -3  528.03   21.75
  -1  -1   3  540.63   22.40
  -1   1   3  517.34   23.02
   1   1  -3  476.93   21.57
   1   1  -3  549.54   24.29
   1   1  -3  468.08   22.11
   1  -1  -3  528.73   22.06
   1  -1  -3  470.36   22.44
  -1   1   2  126.45    8.47
   1  -1  -2  135.88    8.44
   1   1  -2  133.57    8.12
  -1   1   2  134.75    5.70
  -1  -1   2  120.08    8.35
  -1  -1   2  140.22    7.65
  -1  -1   2  126.76    8.39
   1  -1  -2  126.86    7.83
  -1  -1   1  335.72   11.97
  -1  -1   1  314.21   11.33
   1   1  -1  324.82   11.71
  -1   1   1  317.08   11.78
   1  -1  -1  328.35   12.05
   1   1  -1  307.50   11.48
   1  -1  -1  299.33   10.00
   1  -1  -1  264.97   10.36
   1   1  -1  265.06   10.36
   1  -1   0 1121.81   26.97
  -1  -1   0  947.80   28.33
   1   1   0  963.85   28.91
  -1   1   0  971.08   28.47
   1  -1   0  873.59   28.37
  -1   1   0 1036.47   28.76
   1   1   1  244.51    8.44
   1   1   1  246.67    9.48
   1  -1   1  254.53    9.62
  -1   1  -1  222.65   11.85
  -1   1  -1  213.84    8.85
   1  -1   1  228.53   10.00
   1   1   1  236.09   10.18
  -1  -1  -1  207.86    8.73
  -1  -1  -3   93.28    8.89
  -1   1  -3   96.62    9.34
   1   1   3  111.65   10.23
  -1  -1  -3   99.79    8.41
   1  -1   3   99.78    9.62
  -1   1  -3   91.82    8.15
   1   1   3  109.29    8.16
   1   1   3  108.56    9.12
   1  -1   3  105.85    9.37
   1  -1   3  101.64    8.77
  -1  -1  -3   93.38   10.64
  -1   1  -3   99.08   11.08
   1   1   3   95.35    8.76
  -1  -1  -4 1295.71   49.36
  -1   1  -4 1191.31   49.10
   1  -1   4 1294.55   50.41
   1   1   4 1318.10   50.96
  -1   1  -4 1267.55   46.11
  -1  -1  -4 1242.27   45.97
   1  -1   4 1406.02   48.55
   1   1   4 1401.44   48.57
   1  -1   4 1386.70   48.44
  -1  -1  -4 1290.34   54.82
  -1   1  -4 1217.50   53.67
  -1   1  -5   27.70    7.63
  -1   1  -5   27.59    5.56
  -1  -1  -5   37.51    6.56
  -1   1  -5   24.77    6.51
  -1  -1  -5   20.15    5.67
  -1  -1  -5   31.73    5.90
  -1   1  -5   33.33    5.96
  -1  -1  -5   18.25    4.58
   1   1   5   31.97    6.25
   1  -1   5   23.82    5.56
  -1   1  -6    1.77    2.02
  -1  -1  -6    0.82    1.72
  -1  -1  -6    2.55    3.19
  -1   1  -6    2.39    3.17
   1  -1   6    0.97    2.16
   1   1   6    3.60    2.69
  -1  -1  -6    1.59    1.29
  -1   1  -6   -1.88    3.30
   1   1   6    0.89    1.61
  -1  -1  -6   -0.37    2.16
  -1   1  -6    0.03    2.31
   1   1   7   -0.45    1.77
   1  -1   7   -0.08    1.96
   1   1   7   -0.81    2.30
   1  -1   7   -1.49    2.10
  -1  -1  -7   -0.73    2.27
  -1  -1  -7    0.30    2.08
   1   1   7   -0.15    2.14
  -1  -1  -7   -0.11    1.86
  -1   1  -7    1.36    1.57
  -1   1  -7    0.86    1.94
  -1   1  -7    0.54    1.30
  -1   1  -7    1.14    1.68
  -1  -1  -7    0.54    1.52
   1  -1   7    0.42    1.90
   1   1   7    0.66    1.96
   1   1   8  272.15   17.95
  -1  -1  -8  184.04   15.08
  -1   1  -8  182.28   15.19
  -1   1  -8  252.49   25.38
   1  -1   8  242.32   18.63
   1  -1   8  181.15   14.24
   1   1   8  184.80   14.06
   1   1   8  237.75   17.98
  -1   1  -8  214.94   16.61
  -1  -1  -8  200.78   15.84
  -1   1  -8  199.92   15.31
  -1  -1  -8  217.18   16.25
   1  -1   8  222.10   16.57
   1   1   8  243.89   18.38
  -1  -1  -8  227.85   20.15
  -1   1  -8  207.39   20.03
   1  -1   9   73.56    7.76
   1   1   9   79.83    8.67
   1  -1   9   53.49    6.75
   1   1   9   79.75    7.61
   1   1   9   86.70    9.48
  -1   1  -9   73.62    8.05
  -1  -1  -9   72.65    7.94
  -1   1  -9   67.66    7.94
  -1  -1  -9   62.19    7.37
  -1   1  -9   93.71    8.82
  -1  -1  -9   85.22    8.83
  -1   1  -9   76.14    8.63
  -1   1  -9   75.67    7.57
  -1  -1  -9   85.68    8.45
   1  -1  10    2.71    1.32
   1   1  10    2.99    1.29
  -1  -1 -10    4.67    1.30
   1   1  10    3.58    1.10
  -1  -1 -10    2.27    1.19
  -1   1 -10    1.85    0.96
  -1   2  10    0.41    0.94
  -1  -2  10    0.79    0.79
  -1   2  10   -1.08    1.28
   1  -2 -10    1.09    0.98
   1  -2 -10    0.44    0.99
   1   2 -10    1.21    0.72
   1   2 -10   -0.22    1.10
   1  -2 -10    0.74    0.98
   1  -2  -9   83.17    7.02
  -1   2   9   94.21    9.62
  -1  -2   9  111.05   10.46
   1   2  -9   86.66    8.11
   1   2  -9   77.10    7.25
   1  -2  -9   90.31    8.60
   1  -2  -9   80.86    7.83
  -1  -2   9   90.08    8.28
   1   2  -9   90.29    8.34
   1   2  -9   97.98    9.19
   1   2  -9  104.39    9.58
   1  -2  -9  104.73    8.95
  -1  -2   8   51.55    7.45
  -1   2   8   57.37    8.57
  -1  -2   8   66.14    9.40
   1  -2  -8   47.37    6.78
   1  -2  -8   45.75    6.97
  -1   2   8   63.71    9.02
   1   2  -8   49.92    6.91
   1   2  -8   38.61    5.96
   1   2  -8   42.89    8.65
   1  -2  -8   56.51    9.50
  -1   2   8   61.79    8.73
  -1   2   8   51.11    7.79
  -1  -2   8   58.69    8.21
   1  -2  -8   53.67    6.47
   1   2  -8   61.76    8.23
   1  -2  -8   58.93    7.72
   1  -2  -8   65.22    7.79
   1  -2  -8   49.44    7.27
  -1  -2   7 1459.39   53.18
  -1   2   7 1410.76   54.21
  -1   2   7 1595.86   56.99
  -1  -2   7 1366.57   52.97
  -1  -2   7 1584.79   57.75
  -1  -2   7 1532.22   64.09
  -1   2   7 1521.36   63.37
   1  -2  -7 1450.83   59.45
   1   2  -7 1352.04   60.84
  -1   2   7 1513.38   55.18
   1   2  -7 1675.52   69.39
   1   2  -7 1700.02   70.69
  -1  -2   7 1636.14   54.60
  -1   2   7 1549.92   56.15
   1   2  -7 1249.08   50.12
   1  -2  -7 1235.25   49.65
   1  -2  -7 1279.66   50.44
   1   2  -7 1653.84   66.25
   1  -2  -7 1677.70   67.40
   1   2  -7 1452.74   61.35
   1  -2  -7 1463.54   61.09
   1  -2  -7 1526.03   53.36
   1   2  -7 1485.18   53.77
   1  -2  -7 1438.19   52.51
   1  -2  -6    3.45    2.10
   1  -2  -6    8.32    3.83
   1   2  -6    8.96    4.25
   1   2  -6   19.77    5.88
   1  -2  -6    5.88    2.11
   1   2  -6    5.87    3.11
   1  -2  -6    3.10    2.50
  -1  -2   6    5.70    2.83
   1   2  -6   10.12    4.12
  -1   2   6    4.23    3.42
   1  -2  -6    7.40    2.98
   1  -2  -6    6.00    2.56
   1   2  -6    9.16    2.92
   1  -2  -5   89.11   10.14
   1  -2  -5  126.69   12.43
   1  -2  -5  114.89   13.09
   1   2  -5  120.72   12.90
   1   2  -5  116.11   13.04
   1  -2  -5  118.83   10.27
  -1  -2   5  112.28   12.17
   1  -2  -5  121.33   11.46
   1   2  -5  123.37   10.39
  -1   2   5  107.30   11.90
   1  -2  -5  103.94    9.03
   1   2  -4   87.87   10.71
   1  -2  -4   77.50    9.16
   1   2  -4   69.88    8.48
   1   2  -4   80.59    9.30
   1   2  -4   86.76   10.17
   1  -2  -4   82.36    8.66
   1  -2  -4   69.54    6.58
   1  -2  -4   70.89    6.30
  -1  -2   4   71.48    8.48
  -1  -2   4   84.85    9.26
  -1   2   4   75.22    8.79
   1  -2  -4   80.95    8.23
   1   2  -4   82.14    7.82
  -1  -2   3 6149.66  176.62
   1  -2  -3 6965.93  176.05
  -1  -2   3 6710.97  178.31
   1   2  -3 6897.56  175.04
  -1  -2   3 6850.98  174.52
  -1   2   3 6403.92  177.07
   1  -2  -3 6980.51  178.33
   1  -2  -3 6849.58  175.81
   1   2  -3 6709.58  179.10
  -1  -2   2  513.18   18.80
  -1  -2   2  484.39   19.28
  -1   2   2  491.40   19.44
   1  -2  -2  529.85   19.57
  -1  -2   2  465.00   20.02
   1   2  -2  455.71   17.46
   1  -2  -2  514.09   18.40
   1   2  -2  463.88   17.10
   1  -2  -2  444.56   15.51
  -1  -2   1 1358.66   39.62
  -1  -2   1 1352.99   36.09
   1   2  -1 1314.51   37.47
  -1  -2   1 1429.91   37.64
  -1   2   1 1392.32   37.38
   1  -2  -1 1474.23   38.61
  -1  -2   1 1337.24   37.90
   1   2  -1 1322.09   37.34
  -1   2   1 1404.69   38.22
   1   2  -1 1199.39   35.67
   1  -2  -1 1193.33   35.70
  -1   2   1 1295.58   34.59
   1  -2   0  212.95    7.46
   1  -2   0  207.03    7.29
  -1  -2   0  198.43    8.07
   1   2   0  195.60    8.20
  -1   2   0  200.14    8.15
   1  -2   2  178.27   11.68
   1  -2   2  174.91    9.82
   1   2   2  176.37    9.84
  -1   2  -2  169.84   12.53
  -1  -2  -2  176.78    9.96
  -1   2  -2  163.92    9.16
   1  -2   2  171.75   10.55
  -1  -2  -2  163.56    9.16
   1   2   2  185.49   11.07
  -1  -2  -3 6368.22  182.97
   1   2   3 7139.24  186.61
   1  -2   3 6942.85  185.68
  -1   2  -3 6850.91  181.58
  -1  -2  -3 6902.91  181.62
   1   2   3 7092.87  183.12
   1  -2   3 7122.28  182.98
   1   2   3 7445.76  177.86
   1  -2   3 7385.17  187.39
  -1   2  -3 5924.67  188.23
  -1  -2  -3 6976.27  191.63
   1   2   3 6890.03  185.30
  -1   2  -4  754.81   36.34
  -1  -2  -4  689.13   33.13
  -1  -2  -4  753.01   31.09
  -1  -2  -4  840.69   33.31
  -1   2  -4  807.72   32.92
   1   2   4  806.08   36.89
   1  -2   4  791.43   36.17
   1   2   4  825.92   33.90
   1  -2   4  832.82   33.87
   1  -2   4  916.03   37.17
  -1   2  -4  798.66   40.61
  -1   2  -5  821.36   46.18
  -1   2  -5  783.60   35.10
  -1  -2  -5  775.64   35.06
  -1  -2  -5  750.33   37.50
  -1  -2  -5  843.51   36.13
  -1   2  -5  833.06   42.03
  -1  -2  -5  785.01   34.88
  -1   2  -5  778.35   34.28
   1   2   5  832.43   37.32
   1  -2   5  832.83   37.22
   1   2   6  319.63   22.44
   1  -2   6  307.12   21.97
  -1  -2  -6  278.87   20.27
  -1   2  -6  290.29   20.56
  -1  -2  -6  281.39   23.46
  -1   2  -6  270.18   23.92
  -1   2  -6  280.19   22.82
   1  -2   6  276.59   19.51
  -1  -2  -6  316.49   21.74
  -1   2  -6  278.13   19.86
  -1  -2  -6  252.55   16.64
   1   2   6  299.03   21.05
  -1  -2  -7   73.13    9.50
   1   2   7   75.23    9.88
  -1  -2  -7   59.39    8.20
  -1   2  -7   71.29   12.25
  -1  -2  -7   81.07   13.32
  -1   2  -7   71.71   13.00
   1   2   7   81.95   10.67
   1  -2   7   79.48    9.67
  -1  -2  -7   68.71   10.72
  -1   2  -7   91.31   11.39
  -1  -2  -7   73.22    8.98
   1  -2   7   62.10    8.30
   1  -2   7   76.72   10.49
   1   2   7   67.85    8.25
   1   2   7   74.30    9.83
  -1  -2  -8    0.61    1.68
   1   2   8    3.37    2.38
  -1   2  -8    4.39    2.79
  -1  -2  -8    4.04    2.33
  -1   2  -8    2.83    2.05
   1   2   8    2.41    1.41
   1   2   8    5.47    3.13
   1  -2   8    3.72    2.88
   1  -2   8    2.52    2.48
  -1   2  -8    5.84    3.06
  -1   2  -8    4.33    2.18
  -1  -2  -8    4.78    2.58
  -1  -2  -8    4.46    2.88
  -1   2  -8    5.93    3.35
   1  -2   8    3.35    1.63
   1   2   8    3.88    2.81
  -1  -2  -9    0.94    1.31
   1   2   9    0.17    1.32
   1  -2   9    0.63    1.46
   1   2   9    0.48    1.12
   1  -2   9    3.97    1.96
  -1  -2  -9    1.18    1.30
  -1  -2  -9    0.85    1.16
  -1   2  -9    2.51    1.12
  -1   2  -9    4.69    2.57
  -1  -2  -9    4.51    2.08
  -1   2  -9    4.22    2.11
  -1  -2 -10    6.48    1.60
   1   2  10    4.09    1.34
   1  -2  10    5.84    1.58
  -1  -2 -10    4.78    1.56
  -1   2 -10    3.53    1.11
   1   2  10    7.41    1.80
  -1  -3  10  184.27    9.52
   1   3 -10  187.46   10.11
   1  -3 -10  229.61   11.56
  -1   3  10  195.83    9.79
  -1  -3  10  193.23    9.76
  -1   3  10  210.46   12.16
   1   3 -10  168.91    8.09
   1  -3 -10  194.91   10.13
   1  -3 -10  208.02   10.75
   1   3  -9   69.48    6.65
   1   3  -9   71.14    7.17
   1  -3  -9   87.19    8.32
   1  -3  -9   82.70    8.00
   1  -3  -9   82.04    7.06
  -1  -3   9   84.63    8.18
   1   3  -9   90.88    8.85
   1   3  -9   98.65    9.18
   1   3  -9   85.97    8.00
  -1   3   9   94.57    9.50
  -1   3   8  112.09   11.63
  -1  -3   8   97.88   10.55
   1   3  -8   95.52    9.74
   1  -3  -8   87.21    9.60
   1  -3  -8   96.46    9.80
   1   3  -8   87.65    9.10
  -1   3   8  112.93   12.17
   1   3  -8  125.34   17.07
   1   3  -8  102.17   13.74
   1  -3  -8  100.62   12.44
  -1   3   8  120.31   12.33
  -1  -3   8  112.64   11.16
  -1   3   8  106.02   11.42
   1  -3  -8  111.71   11.05
   1  -3  -8  117.20   10.39
   1  -3  -8  116.16   11.03
   1   3  -8   98.22   10.55
   1   3  -7   11.00    3.50
  -1   3   7   13.89    3.92
   1  -3  -7   10.40    3.51
   1  -3  -7    8.82    3.12
   1   3  -7   18.01    6.39
   1  -3  -7   15.47    5.55
   1   3  -7    7.78    4.11
   1   3  -7   15.07    5.58
   1  -3  -7    4.21    2.93
  -1   3   7   14.95    4.31
  -1  -3   7   14.33    4.08
  -1  -3   7    9.53    3.68
  -1  -3   7    9.04    3.54
  -1   3   7   15.29    4.70
  -1  -3   7   16.56    4.24
   1  -3  -7   11.39    2.97
   1  -3  -7    9.79    3.51
   1   3  -7   12.22    5.20
  -1   3   7    6.89    2.94
  -1   3   7   12.18    4.58
  -1  -3   7    8.62    4.70
   1   3  -7    9.56    4.89
   1   3  -7    8.89    3.42
   1  -3  -7   12.42    3.69
   1  -3  -7    9.31    3.32
   1  -3  -6 1662.32   62.95
   1   3  -6 1695.64   65.02
   1  -3  -6 1612.02   63.50
   1   3  -6 2003.48   69.89
   1   3  -6 1988.78   72.96
   1   3  -6 1793.12   71.73
   1  -3  -6 1574.77   55.78
  -1  -3   6 1718.62   67.35
  -1   3   6 1712.15   66.53
   1  -3  -6 1767.46   57.58
   1  -3  -6 1634.24   56.97
   1  -3  -5  245.79   17.49
   1   3  -5  288.51   23.54
   1   3  -5  294.45   22.84
   1   3  -5  273.65   20.94
   1  -3  -5  313.94   21.97
   1   3  -5  285.92   20.99
   1  -3  -5  294.33   18.97
  -1   3   5  268.62   19.47
  -1  -3   5  271.06   19.80
   1  -3  -5  242.85   14.86
   1  -3  -5  259.29   15.06
   1   3  -4 1441.43   55.68
   1  -3  -4 1269.52   47.57
   1  -3  -4 1513.13   53.29
   1   3  -4 1482.95   52.45
   1   3  -4 1515.23   55.20
   1  -3  -4 1483.47   45.25
   1  -3  -4 1564.43   50.69
  -1  -3   4 1589.19   50.40
  -1  -3   4 1340.13   50.54
  -1  -3   4 1598.69   55.14
   1   3  -4 1575.84   48.23
  -1   3   4 1325.81   50.28
   1  -3  -4 1386.61   44.60
   1  -3  -3  103.56    9.23
   1   3  -3  109.95    9.93
   1  -3  -3  106.11    6.63
   1   3  -3  110.91    8.24
  -1  -3   3  121.59   10.61
   1  -3  -3  118.66    9.29
  -1   3   3  104.79    9.14
  -1  -3   3  113.39    8.87
  -1  -3   3  108.45    9.26
   1  -3  -3   99.46    7.86
   1   3  -2 1577.03   46.96
  -1  -3   2 1656.87   51.37
  -1  -3   2 1634.08   48.49
   1  -3  -2 1701.47   49.13
  -1  -3   2 1663.30   48.87
  -1   3   2 1689.20   48.86
   1   3  -2 1616.98   47.76
  -1   3   2 1644.33   46.84
   1   3  -2 1627.04   49.37
   1  -3  -2 1564.21   43.00
   1   3  -2 1542.09   47.01
  -1   3   1    7.01    1.45
  -1  -3   1    4.51    1.57
   1  -3  -1    4.63    1.45
  -1  -3   1    3.98    1.19
  -1  -3   1    5.94    1.21
  -1   3   1    5.20    0.73
   1  -3  -1    4.91    1.06
   1   3  -1    5.52    1.05
   1  -3   0   31.29    2.60
   1  -3   0   35.60    2.77
  -1  -3   0   29.56    3.14
  -1   3   0   27.88    2.69
  -1   3   0   34.10    2.53
  -1  -3   0   30.21    2.37
   1  -3   0   28.77    2.33
  -1   3   0   31.17    2.42
   1   3   0   28.37    2.35
   1   3   1 1962.43   56.76
  -1   3  -1 2092.84   58.18
   1   3   1 2143.51   58.45
   1  -3   1 2207.68   57.60
  -1  -3  -1 1987.23   55.21
   1   3   1 2379.37   58.30
  -1   3  -1 2180.38   55.64
   1  -3   2 3489.12   91.57
   1   3   2 3463.59   91.46
   1  -3   2 3588.30   97.54
  -1   3  -2 3374.99   99.06
  -1   3  -2 3439.69   89.34
   1   3   2 3510.89   94.17
   1  -3   2 3385.50   93.39
  -1   3  -2 3273.37   97.59
  -1  -3  -2 3355.35   90.54
  -1   3  -2 3278.53   90.44
  -1  -3  -3 2535.59   78.61
  -1  -3  -3 2593.03   82.01
  -1  -3  -3 2776.24   81.49
   1   3   3 3002.53   86.74
   1  -3   3 2869.42   85.66
  -1   3  -3 2925.08   82.00
   1   3   3 3195.59   84.30
   1  -3   3 3121.87   89.77
   1   3   3 2950.16   74.43
   1  -3   3 3050.40   83.56
  -1   3  -3 2918.86   92.24
   1   3   3 2991.66   87.82
  -1  -3  -4  835.62   37.14
  -1  -3  -4  945.30   35.27
  -1   3  -4 1007.32   42.95
  -1  -3  -4  935.88   36.63
  -1   3  -4  927.96   36.55
   1  -3   4  903.80   39.85
   1   3   4  983.36   41.59
   1  -3   4  950.88   37.46
   1   3   4 1032.43   38.55
   1  -3   4 1047.24   42.73
  -1   3  -4  910.26   45.28
  -1   3  -5  164.79   19.32
  -1  -3  -5  146.02   13.02
  -1   3  -5  152.83   13.35
  -1  -3  -5  147.17   14.81
  -1  -3  -5  152.30   13.07
  -1   3  -5  132.54   15.64
  -1  -3  -5  138.61   12.88
  -1   3  -5  136.37   12.32
   1   3   5  151.79   13.81
   1  -3   5  166.39   14.35
   1  -3   5  159.26   15.40
   1   3   6  129.88   12.36
   1  -3   6  153.99   14.29
   1  -3   6  146.76   13.71
   1   3   6  146.91   14.77
   1  -3   6  152.12   14.98
  -1  -3  -6  140.12   14.02
  -1   3  -6  148.18   20.62
  -1   3  -6  136.39   13.59
  -1  -3  -6  127.27   13.23
  -1  -3  -6  120.97   15.10
  -1   3  -6  141.48   15.98
  -1   3  -6  147.72   18.53
  -1   3  -6  122.15   15.80
  -1  -3  -6  119.13   10.91
  -1   3  -6  141.12   13.71
   1   3   6  124.85   12.32
   1   3   6  143.42   14.00
  -1  -3  -6  165.63   15.47
  -1  -3  -6  113.59   10.92
  -1  -3  -7  186.80   15.47
  -1  -3  -7  160.78   13.81
   1   3   7  202.14   16.76
  -1  -3  -7  182.13   19.81
  -1   3  -7  171.23   20.42
  -1   3  -7  187.06   20.38
   1   3   7  170.55   15.63
   1  -3   7  179.18   14.24
  -1  -3  -7  159.41   15.90
  -1   3  -7  184.67   16.39
  -1  -3  -7  164.22   14.65
  -1  -3  -7  174.74   14.18
   1  -3   7  137.71   13.14
   1   3   7  171.93   15.01
   1  -3   7  177.04   16.31
   1   3   7  149.20   12.44
  -1   3  -8  102.32   11.09
  -1  -3  -8  115.20   11.26
  -1  -3  -8  106.73   10.80
   1   3   8  146.00   13.82
  -1   3  -8  138.93   18.59
   1  -3   8  147.52   14.55
   1  -3   8  114.59   11.52
   1   3   8  130.24   12.73
  -1   3  -8  114.43   11.93
  -1  -3  -8  135.08   12.00
  -1  -3  -8  110.31   11.76
  -1   3  -8  103.37   14.10
   1   3   8  122.23   13.04
   1  -3   8  130.83   11.53
  -1  -3  -9    3.77    1.94
   1  -3   9    1.10    1.22
   1   3   9    3.38    2.05
  -1  -3  -9    1.98    1.72
  -1  -3  -9    4.31    1.90
  -1   3  -9    3.59    1.90
  -1   3  -9    4.44    2.30
  -1   3  -9    2.90    2.02
  -1  -3  -9    1.32    1.25
   1   3   9    4.10    2.26
   1  -3   9    4.63    1.66
   1  -3  10   28.95    3.33
   1   3  10   31.54    3.43
   1   3  10   37.62    4.09
  -1  -3 -10   37.89    4.11
  -1   3 -10   29.09    3.41
   1  -4 -10    1.44    1.13
   1  -4 -10   -0.44    1.19
  -1   4  10   -0.53    0.78
  -1  -4  10   -0.70    1.12
  -1   4  10    0.23    1.38
   1  -4 -10    0.35    1.08
   1   4 -10    0.77    0.72
  -1  -4  10    0.90    0.63
  -1  -4   9   68.72    7.43
   1  -4  -9   75.11    7.33
   1  -4  -9   57.26    5.84
  -1   4   9   72.61    7.84
   1  -4  -9   70.82    7.18
   1   4  -9   75.57    7.85
   1   4  -9   68.00    6.98
   1   4  -9   67.40    6.32
   1   4  -9   56.46    6.16
   1  -4  -9   70.26    7.24
   1  -4  -9   65.52    7.02
  -1   4   9   63.02    7.51
  -1  -4   9   95.82    9.48
  -1   4   8  405.15   23.58
  -1  -4   8  485.28   24.42
  -1   4   8  474.23   25.22
  -1  -4   8  392.70   23.04
   1   4  -8  358.15   27.11
   1  -4  -8  363.03   20.10
  -1   4   8  473.89   26.38
   1   4  -8  492.39   34.50
   1  -4  -8  389.55   21.55
   1  -4  -8  389.66   21.64
   1   4  -8  377.68   21.02
  -1   4   8  476.12   26.48
   1  -4  -8  509.49   22.50
   1  -4  -8  474.12   24.02
   1   4  -8  404.04   22.73
   1  -4  -7   27.37    5.33
   1   4  -7   28.69    5.23
   1  -4  -7   32.27    5.76
  -1   4   7   39.86    7.25
   1   4  -7   38.19    9.53
   1   4  -7   35.29    8.12
   1  -4  -7   41.72    9.23
  -1  -4   7   36.34    6.12
  -1   4   7   30.27    5.91
  -1   4   7   35.35    6.85
  -1  -4   7   37.08    6.89
  -1  -4   7   29.50    5.89
  -1  -4   7   34.07    7.24
   1  -4  -7   42.70    7.90
   1   4  -7   34.48    8.09
  -1   4   7   33.08    6.69
   1   4  -7   37.86    9.11
   1   4  -7   24.09    5.13
   1  -4  -7   34.40    5.86
   1  -4  -7   27.49    5.68
   1  -4  -7   37.98    5.78
   1  -4  -6   69.96    9.76
   1   4  -6   74.95   11.33
   1   4  -6   54.78    9.02
   1  -4  -6   47.52    8.14
   1   4  -6   72.34   11.79
   1   4  -6   68.41   11.40
  -1   4   6   64.64    8.36
   1  -4  -6   49.67    6.82
  -1   4   6   66.82   10.09
  -1  -4   6   60.71   10.04
   1  -4  -6   65.04    7.79
   1  -4  -6   60.36    6.27
   1  -4  -6   65.67    8.02
   1  -4  -5  323.69   20.13
   1   4  -5  369.22   26.78
   1  -4  -5  302.36   16.75
   1   4  -5  353.98   24.14
   1   4  -5  398.88   27.07
   1   4  -5  339.97   23.98
  -1  -4   5  321.06   21.89
  -1   4   5  323.05   21.45
   1  -4  -5  322.60   17.59
   1  -4  -5  321.48   17.22
   1   4  -4  175.00   15.74
   1  -4  -4  151.58   11.65
   1  -4  -4  185.32   13.50
   1  -4  -4  176.52   14.43
   1   4  -4  178.62   15.41
   1  -4  -4  198.21   10.48
   1  -4  -4  180.88   13.53
  -1  -4   4  189.80   16.22
  -1  -4   4  168.26   13.04
  -1  -4   4  154.15   12.76
  -1   4   4  178.79   13.61
   1   4  -4  185.13   12.09
   1  -4  -4  172.55   10.52
   1  -4  -3 2157.20   56.61
  -1  -4   3 2208.30   64.56
  -1   4   3 1952.46   62.89
  -1  -4   3 2105.81   68.60
  -1  -4   3 1963.75   62.99
   1  -4  -3 2159.37   64.70
   1  -4  -3 2134.06   63.97
  -1   4   3 2224.14   68.53
   1  -4  -3 1986.99   60.40
  -1   4   3 2184.03   68.84
   1   4  -3 2166.36   67.49
   1   4  -3 1904.67   63.90
   1   4  -3 2160.09   66.84
  -1  -4   2  120.19   10.22
   1   4  -2  115.03    7.87
  -1   4   2  127.11    8.49
  -1  -4   2  122.44    8.40
  -1  -4   2  135.00    9.44
   1  -4  -2  132.26    9.16
  -1   4   2  139.06    8.82
  -1   4   2  127.59    9.74
   1  -4   0 1154.44   31.15
  -1   4   0 1090.14   32.10
   1  -4   0  993.89   33.64
  -1  -4   0 1106.42   32.64
  -1  -4   0 1075.89   28.25
  -1   4   0  982.63   29.01
   1   4   0 1063.86   28.44
  -1   4   0 1084.34   28.24
   1  -4   0 1028.48   28.27
  -1   4   0 1156.10   30.64
  -1  -4  -1  666.58   21.47
   1   4   1  691.05   21.26
   1  -4   1  627.86   20.70
  -1   4  -1  632.68   18.98
  -1  -4  -1  627.22   18.82
   1   4   2 8882.10  224.10
  -1   4  -2 9143.43  229.99
   1  -4   2 8436.53  223.30
  -1  -4  -2 8451.90  220.15
   1   4   2 8759.60  226.43
  -1  -4  -2 8585.40  217.00
  -1   4  -2 8333.80  230.21
   1   4   3  976.31   37.11
   1  -4   3  937.88   36.41
  -1   4  -3  942.57   33.26
  -1  -4  -3  944.46   33.30
   1  -4   3  937.94   33.94
   1   4   3  997.68   34.49
   1  -4   3 1038.71   41.18
  -1   4  -3  995.78   42.63
   1   4   3  932.61   38.46
  -1  -4  -3  860.02   33.71
  -1   4  -3  956.04   42.02
   1   4   3  973.16   34.60
  -1  -4  -3  931.45   30.81
  -1   4  -4  324.21   18.36
   1   4   4  328.52   21.40
   1  -4   4  342.10   21.52
  -1  -4  -4  326.40   18.40
  -1  -4  -4  306.87   19.64
  -1   4  -4  325.29   22.75
  -1  -4  -4  356.18   18.05
   1   4   4  372.34   20.30
   1  -4   4  337.09   23.14
   1  -4   4  362.62   19.99
  -1   4  -4  306.97   24.73
   1   4   4  351.16   21.78
   1   4   4  333.05   22.88
  -1   4  -4  300.85   23.66
  -1   4  -5   96.83   14.96
  -1   4  -5  113.90   11.42
  -1  -4  -5  100.70   10.68
  -1  -4  -5   89.76    8.64
  -1   4  -5  119.67   15.03
  -1  -4  -5  106.73   12.20
   1  -4   5  113.10   13.71
   1  -4   5  103.18   11.28
   1   4   5  109.41   11.53
  -1  -4  -5  118.26   11.99
  -1  -4  -5   91.05    8.49
   1   4   6    2.15    1.20
   1  -4   6    8.72    3.03
   1   4   6    5.01    3.21
   1  -4   6    5.75    2.59
  -1  -4  -6    5.67    2.21
  -1   4  -6    3.41    4.78
  -1  -4  -6    2.78    1.76
  -1   4  -6    6.36    3.03
  -1  -4  -6    5.54    3.01
  -1  -4  -6    1.42    1.62
   1   4   6    5.21    2.37
  -1  -4  -6    6.27    4.07
  -1   4  -6    5.17    4.19
   1   4   6    5.68    3.21
  -1   4  -6    0.42    2.72
   1  -4   6    6.20    3.29
  -1  -4  -6    2.08    0.97
  -1   4  -6    4.18    2.53
   1   4   7  114.08   12.68
  -1  -4  -7  109.31   10.97
  -1   4  -7  136.09   17.84
  -1   4  -7  103.79   15.13
   1   4   7   94.76   11.62
   1  -4   7  116.01   10.96
   1  -4   7  125.49   13.59
   1   4   7   93.56   11.06
   1  -4   7   86.24   10.49
  -1   4  -7  122.78   13.01
  -1  -4  -7  107.80   10.77
  -1  -4  -7   98.27   11.24
   1  -4   7  124.21   13.43
  -1  -4  -7  107.35   11.85
  -1  -4  -8  160.67   13.34
  -1   4  -8  117.54   11.66
   1   4   8  153.19   14.49
  -1  -4  -8  130.92   11.83
  -1  -4  -8  134.12   12.00
  -1   4  -8  153.36   19.56
   1  -4   8  124.46   12.27
   1   4   8  138.83   12.99
   1  -4   8  179.63   15.89
  -1  -4  -8  148.69   13.43
  -1  -4  -8  150.59   12.46
  -1   4  -8  129.28   12.51
  -1   4  -8   97.46   13.71
   1   4   8  120.34   13.09
   1  -4   8  170.21   12.67
  -1  -4  -9   69.37    7.23
   1  -4   9   78.62    8.39
   1   4   9   81.41    8.86
   1   4   9   66.58    8.31
  -1   4  -9   84.72    9.02
  -1  -4  -9   81.07    8.36
  -1  -4  -9   69.66    7.30
  -1   4  -9   69.09    7.78
  -1  -4  -9   72.82    7.38
  -1   4  -9   76.07    7.77
   1   4  10    4.63    1.44
   1  -4  10    3.98    1.17
  -1  -4 -10    3.48    1.40
   1   4  10    4.74    1.64
   1  -5 -10   93.75    6.65
   1   5 -10   75.23    5.63
  -1  -5  10   80.83    5.30
  -1  -5  10   74.99    5.82
  -1   5  10   85.99    5.73
  -1  -5  10   85.48    5.83
  -1   5  10   73.80    6.56
   1  -5 -10   81.66    6.17
  -1  -5   9   62.75    7.11
   1  -5  -9   83.18    7.52
   1  -5  -9   66.88    6.35
  -1   5   9   75.67    8.38
  -1   5   9   82.69    8.49
   1  -5  -9   74.20    7.32
   1  -5  -9   72.24    7.42
   1   5  -9   62.09    5.79
   1   5  -9   56.78    6.00
   1   5  -9   74.64    7.19
   1   5  -9   73.30    7.50
   1  -5  -9   82.96    7.77
  -1  -5   8  221.04   16.50
  -1   5   8  268.75   17.86
   1   5  -8  198.29   19.22
   1  -5  -8  215.84   14.26
  -1   5   8  258.70   18.80
   1  -5  -8  245.34   16.54
   1   5  -8  217.58   15.55
   1   5  -8  241.72   23.10
   1  -5  -8  205.53   14.66
   1  -5  -8  203.50   14.63
   1   5  -8  187.28   13.70
  -1   5   8  256.86   18.55
  -1   5   8  203.72   15.73
  -1  -5   8  261.38   16.94
  -1  -5   7  105.88   10.37
  -1   5   7   73.65    9.43
  -1  -5   7   95.00   11.52
  -1   5   7  104.47   11.46
  -1  -5   7   85.74   10.40
  -1  -5   7  102.04   12.90
   1  -5  -7  107.13   12.12
   1   5  -7   79.70   12.31
  -1   5   7   87.15   10.80
   1   5  -7   97.96   15.01
   1   5  -7  114.81   16.01
   1  -5  -7   93.59   10.34
   1   5  -7   85.71    9.70
   1  -5  -7  113.18    9.77
   1  -5  -7  101.29   10.19
  -1   5   7   76.45    9.92
   1  -5  -7   77.48    8.85
   1  -5  -7   79.93    8.98
   1   5  -7   75.96    8.77
  -1   5   6  259.27   17.95
  -1  -5   6  279.97   18.54
  -1  -5   6  356.91   21.61
  -1   5   6  293.59   22.19
  -1  -5   6  299.58   22.81
   1   5  -6  357.13   25.87
   1   5  -6  306.47   22.87
   1  -5  -6  278.99   21.04
   1   5  -6  303.00   22.06
   1  -5  -6  307.68   20.69
   1   5  -6  318.59   25.76
   1   5  -6  306.66   25.51
   1  -5  -6  280.41   17.23
   1  -5  -6  285.12   17.42
   1  -5  -6  348.18   17.49
   1  -5  -6  271.79   18.01
   1  -5  -6  301.24   17.78
  -1   5   5   64.45    8.90
  -1  -5   5   59.19    8.84
   1  -5  -5   52.61    7.59
   1   5  -5   61.51    8.36
   1   5  -5   61.82   10.27
   1   5  -5   72.69   10.78
   1   5  -5   64.51   10.09
   1   5  -5   75.35   11.80
   1  -5  -5   66.15    8.34
   1  -5  -5   56.87    6.62
   1  -5  -5   61.57    5.69
   1  -5  -5   68.19    7.12
   1  -5  -5   71.69    7.88
  -1  -5   4  670.24   33.93
  -1   5   4  595.13   27.38
   1   5  -4  575.88   23.96
  -1  -5   4  643.30   29.08
  -1  -5   4  528.90   26.43
   1   5  -4  620.71   31.97
   1  -5  -4  574.82   27.72
   1  -5  -4  551.79   24.52
   1   5  -4  627.63   31.69
   1  -5  -4  526.15   19.50
   1  -5  -4  577.28   22.45
   1  -5  -3 1824.70   55.08
   1  -5  -3 1999.71   60.93
  -1   5   3 2010.93   65.27
  -1   5   3 1987.55   64.38
  -1   5   3 1930.49   62.71
   1   5  -3 1793.31   60.91
   1   5  -3 1975.12   63.08
  -1   5   3 1875.57   57.16
  -1  -5   3 1993.01   65.77
  -1   5   3 1771.87   57.82
  -1  -5   3 2036.80   61.34
  -1  -5   3 1698.67   57.61
   1  -5  -3 2129.07   61.59
   1   5  -3 1727.32   59.55
  -1   5   2 5159.11  127.18
  -1   5   2 4880.07  126.75
  -1   5   2 4737.04  122.89
   1  -5  -2 5205.77  124.74
  -1  -5   2 5064.32  125.09
   1  -5  -2 4234.99  112.92
  -1  -5   2 4712.20  120.88
   1   5  -2 4562.29  121.31
  -1  -5   2 4816.55  129.26
  -1   5   2 4735.26  120.80
  -1  -5   1 3288.22   84.51
   1  -5  -1 3079.96   86.28
  -1   5   1 3278.60   84.39
  -1  -5   1 3440.12   89.99
   1   5  -1 3029.46   85.94
   1  -5  -1 3322.68   83.06
   1   5  -1 3155.94   82.78
  -1   5   0 3462.44   87.72
  -1   5   0 3660.65   88.05
  -1  -5   0 3297.39   89.89
  -1   5   0 3435.48   90.26
  -1  -5   0 3162.79   91.00
   1  -5   0 3305.09   92.23
   1  -5   0 3554.52   88.50
  -1   5   0 3008.49   85.80
   1   5   0 3439.11   86.58
   1   5   1 7455.51  190.42
   1   5   2 4091.91  115.10
  -1   5  -2 4120.16  111.08
  -1  -5  -2 4369.23  108.19
   1  -5   2 4238.05  108.92
   1  -5   2 4523.27  120.73
   1   5   2 4229.52  109.05
  -1  -5  -2 3969.85  107.68
  -1   5  -2 4209.25  117.85
   1  -5   2 4019.37  111.13
   1   5   2 4220.41  111.62
  -1   5  -2 3924.41  107.63
  -1   5  -3 1041.78   45.26
   1   5   3  974.60   40.60
   1   5   3 1039.65   39.91
  -1   5  -3 1056.28   33.56
  -1   5  -3 1016.22   44.41
   1   5   3 1017.79   37.26
  -1  -5  -3 1010.26   36.36
   1  -5   3 1070.79   36.05
   1  -5   3 1072.80   44.22
   1   5   3 1124.73   36.55
  -1  -5  -3  913.16   33.94
   1   5   3 1013.57   38.58
   1  -5   3  962.55   37.79
  -1   5  -3  983.32   34.46
   1   5   4   74.18    8.27
   1  -5   4   70.78   10.29
   1  -5   4   69.29    8.12
  -1  -5  -4   63.37    7.41
  -1   5  -4   66.03    7.67
   1   5   4   97.78   11.47
  -1   5  -4   68.66   11.56
   1   5   4   62.64    9.69
  -1  -5  -4   69.09    8.70
  -1  -5  -4   64.36    6.14
   1  -5   5  171.88   17.45
   1   5   5  190.81   15.19
   1  -5   5  169.29   14.43
  -1   5  -5  167.47   20.28
  -1   5  -5  154.48   13.18
  -1  -5  -5  146.81   12.82
  -1   5  -5  158.28   17.77
  -1  -5  -5  178.91   16.09
  -1  -5  -5  139.17   11.06
   1   5   5  200.85   15.14
  -1  -5  -5  141.83   10.94
   1  -5   6   67.36    9.11
   1  -5   6   54.52    7.87
   1   5   6   59.68    8.15
   1  -5   6   54.45    8.54
  -1  -5  -6   54.32    7.90
  -1   5  -6   46.77   12.41
   1   5   6   73.43   10.46
  -1   5  -6   56.58    8.22
  -1  -5  -6   55.33    8.22
  -1   5  -6   66.40   11.03
  -1   5  -6   64.93   12.35
  -1  -5  -6   58.84    8.34
  -1   5  -6   61.79    8.78
  -1  -5  -6   63.00    7.62
  -1  -5  -6   50.66    7.17
   1   5   6   56.94    8.77
  -1  -5  -7  107.55   10.80
   1   5   7  109.60   12.48
  -1  -5  -7   92.98   10.06
  -1   5  -7  121.90   16.91
  -1   5  -7  101.09   15.03
   1   5   7   92.14   11.26
   1   5   7   91.91   10.69
   1  -5   7   86.23   10.62
   1  -5   7  119.33   12.95
  -1   5  -7  117.65   12.28
  -1  -5  -7  103.31   11.54
  -1  -5  -7  119.70   11.05
  -1  -5  -7  120.34   12.55
   1  -5   7  107.85   12.71
  -1  -5  -8   13.84    3.95
  -1   5  -8    5.29    3.26
   1   5   8   11.99    4.10
   1  -5   8   12.30    3.99
   1  -5   8    9.79    3.39
  -1   5  -8    6.92    3.49
   1   5   8    9.31    3.74
   1   5   8    9.67    3.97
  -1  -5  -8    8.35    2.73
  -1  -5  -8    8.41    2.95
  -1   5  -8    6.60    3.07
  -1   5  -8    9.59    3.29
  -1  -5  -8    8.91    3.01
   1   5   9  235.98   16.29
   1  -5   9  256.90   15.97
   1   5   9  274.28   16.26
  -1  -5  -9  273.45   13.17
  -1  -5  -9  242.28   13.96
  -1   5  -9  226.20   14.55
  -1  -5  -9  240.78   14.21
  -1   5  -9  208.92   13.18
  -1  -5  -9  253.04   14.29
   1   5   9  236.67   15.43
  -1   5  -9  264.17   16.41
  -1  -5  -9  258.45   15.63
   1   5  10   -0.21    0.75
  -1  -5 -10    1.98    0.94
   1  -6 -10   11.42    2.27
  -1   6  10   13.13    2.04
  -1  -6  10    7.90    1.70
  -1  -6  10    9.97    2.14
  -1   6  10   13.03    2.67
   1   6 -10    7.96    1.61
  -1   6   9   52.97    6.60
  -1  -6   9   61.71    6.96
   1  -6  -9   71.39    6.88
   1  -6  -9   64.18    6.05
  -1   6   9   57.80    7.38
  -1  -6   9   60.66    5.76
  -1   6   9   47.62    5.17
   1  -6  -9   54.40    6.22
   1  -6  -9   58.61    6.43
  -1   6   9   72.04    8.39
   1   6  -9   47.35    5.22
   1   6  -9   57.12    6.42
   1   6  -9   55.91    6.13
   1  -6  -9   62.26    6.69
  -1  -6   8  228.87   16.83
  -1   6   8  262.40   17.31
   1   6  -8  208.26   19.48
   1  -6  -8  208.16   14.03
  -1   6   8  232.26   18.01
  -1   6   8  216.34   15.93
  -1  -6   8  314.42   18.25
   1   6  -8  279.62   24.52
   1  -6  -8  219.68   17.16
   1  -6  -8  205.77   14.47
   1   6  -8  177.60   13.06
  -1   6   8  239.21   17.52
   1  -6  -8  220.17   15.04
   1  -6  -8  251.96   16.82
   1   6  -8  213.45   15.16
   1  -6  -7   78.26    8.75
  -1   6   7   79.13   10.03
   1   6  -7   64.66    7.79
   1  -6  -7   68.62    8.37
   1   6  -7   93.70   14.40
   1   6  -7   86.46   14.06
  -1  -6   7   87.12    9.32
  -1   6   7   68.84    9.10
  -1   6   7   90.41   10.41
  -1  -6   7   68.38    9.36
  -1  -6   7   90.44   12.21
   1  -6  -7   74.60    8.34
  -1   6   7   68.20    9.39
   1   6  -7   69.28   11.50
   1   6  -7   73.57    9.02
   1  -6  -7   89.00   10.12
   1  -6  -6  201.78   17.39
   1   6  -6  231.07   19.75
   1  -6  -6  233.17   19.62
   1   6  -6  205.65   17.93
   1   6  -6  241.72   21.37
  -1  -6   6  242.56   15.61
  -1   6   6  184.11   14.93
  -1  -6   6  257.87   18.28
  -1  -6   6  196.46   15.72
  -1  -6   6  244.99   19.84
   1  -6  -6  265.70   18.32
  -1   6   6  256.86   19.55
   1   6  -6  249.71   22.99
   1   6  -6  228.96   22.00
   1  -6  -6  212.14   15.71
   1  -6  -6  230.98   15.12
   1  -6  -6  257.23   14.58
   1  -6  -6  200.17   14.29
   1  -6  -6  196.16   14.27
  -1   6   6  217.88   18.75
  -1  -6   6  225.57   19.45
   1  -6  -5  866.63   32.23
   1  -6  -5  944.78   31.44
   1  -6  -5  805.11   33.42
  -1   6   5  924.11   36.44
  -1  -6   5  995.34   49.06
  -1   6   5  847.63   38.48
  -1  -6   5  852.52   38.82
   1   6  -5  889.60   43.39
   1   6  -5  906.57   45.09
   1  -6  -5  952.64   40.93
   1  -6  -5  885.93   35.64
   1   6  -5  881.93   45.26
   1   6  -5  788.25   36.16
   1  -6  -5  724.56   34.82
   1  -6  -5  759.21   31.43
   1  -6  -4  308.95   16.49
  -1   6   4  292.38   22.00
   1   6  -4  321.50   22.51
   1  -6  -4  330.78   20.66
   1   6  -4  362.20   23.60
  -1   6   4  318.29   17.31
   1  -6  -4  317.15   15.08
  -1   6   4  299.54   18.32
  -1  -6   4  351.09   24.62
  -1  -6   4  277.41   17.93
  -1  -6   4  325.86   20.72
   1   6  -4  322.76   16.52
  -1   6   3  873.69   37.43
   1  -6  -3  912.14   35.14
  -1   6   3  852.46   36.49
   1  -6  -3  778.05   28.14
  -1   6   3  859.97   31.98
  -1   6   3  805.67   35.16
   1   6  -3  796.03   35.19
   1   6  -3  922.24   36.59
   1   6  -3  760.78   33.16
  -1  -6   3  845.04   34.19
  -1  -6   3  846.29   38.20
   1   6  -3  774.88   29.04
  -1  -6   3  776.25   30.47
  -1   6   3  812.82   30.70
   1  -6  -2 3221.65   88.03
  -1   6   2 3449.20   92.37
  -1   6   2 3278.78   89.83
  -1   6   2 3379.14   90.67
  -1   6   2 3044.39   86.49
   1  -6  -2 2942.02   80.82
   1   6  -2 2873.98   79.85
   1  -6  -2 2618.76   79.45
  -1  -6   2 3294.13   88.44
  -1   6   2 3033.21   82.23
  -1  -6   2 3225.42   93.10
  -1  -6   2 3122.36   82.43
   1  -6  -2 2914.52   76.44
   1   6  -2 3015.54   84.95
   1   6  -1 2487.76   73.93
  -1   6   1 2736.80   71.63
  -1  -6   1 2619.74   75.24
  -1  -6   1 2824.44   82.39
   1  -6  -1 2656.88   75.43
  -1  -6   1 2787.94   78.43
  -1  -6   1 2747.70   71.76
  -1   6   0  876.40   28.68
   1   6   0  885.90   34.52
  -1   6   0  854.70   28.21
   1   6   0  947.43   34.39
   1  -6   0  939.43   24.65
   1   6   0  798.00   26.82
  -1   6   0  797.48   26.95
   1   6   0  967.65   24.78
  -1  -6   0  804.41   30.10
   1  -6   0  823.70   32.27
  -1   6   0  936.86   31.36
   1  -6   0  846.72   30.09
  -1  -6   0  991.95   24.97
   1  -6   0  926.28   29.41
  -1  -6   0  808.49   31.29
  -1   6   0  982.59   24.69
   1   6   1 3080.04   88.95
   1  -6   1 2890.24   83.63
  -1  -6  -1 3375.34   82.56
   1   6   1 2987.57   83.71
  -1   6  -1 3293.51   82.36
   1   6   1 3010.23   88.32
   1  -6   1 3389.59   95.35
  -1   6  -1 3677.31   88.03
   1  -6   1 3634.81   92.28
  -1  -6  -1 3311.59   87.03
   1   6   2   63.08    7.42
   1   6   2   72.09    6.50
   1  -6   2   57.76    5.87
  -1   6  -2   68.16    8.41
  -1  -6  -2   62.30    4.92
  -1   6  -2   69.73    5.12
  -1   6  -2   71.56    3.94
   1   6   2   68.06    6.96
   1  -6   2   79.45    9.67
  -1  -6  -2   73.55    5.47
   1  -6   2   66.05    5.34
  -1   6  -3  918.14   37.71
   1   6   3  928.11   40.17
   1   6   3  998.25   39.88
  -1   6  -3  950.83   33.26
  -1  -6  -3  982.73   33.63
   1   6   3  990.65   37.39
   1  -6   3  969.55   37.28
  -1   6  -3  923.51   41.44
  -1   6  -3 1018.64   34.77
  -1   6  -3  952.00   43.68
   1   6   3  939.01   37.18
   1   6   3 1120.99   35.66
   1  -6   3 1072.76   35.20
   1  -6   3 1049.16   44.91
  -1  -6  -4  664.46   25.19
   1  -6   4  745.63   38.84
   1   6   4  753.58   30.62
   1  -6   4  699.20   29.90
   1   6   4  651.26   35.46
  -1   6  -4  656.83   39.53
   1   6   4  640.77   34.49
  -1  -6  -4  658.17   28.19
  -1   6  -4  678.30   28.41
  -1  -6  -4  729.81   32.04
  -1  -6  -5   13.34    3.84
  -1  -6  -5   10.75    2.91
   1  -6   5    8.84    4.24
   1   6   5   16.54    4.29
   1  -6   5    9.10    2.90
  -1   6  -5   12.83    6.69
  -1   6  -5   16.41    6.21
  -1  -6  -5   11.09    3.33
  -1   6  -5    8.72    3.05
   1   6   5   11.89    3.66
  -1  -6  -5   10.60    2.64
   1  -6   6 1606.96   64.54
   1  -6   6 1473.52   57.50
   1  -6   6 1575.43   56.44
   1  -6   6 1338.14   53.29
   1   6   6 1372.18   53.48
  -1  -6  -6 1607.40   57.07
   1  -6   6 1479.51   57.76
  -1  -6  -6 1847.36   69.47
  -1   6  -6 1688.89   78.42
   1   6   6 1835.63   63.78
  -1   6  -6 1556.51   71.30
  -1   6  -6 1476.45   55.40
  -1  -6  -6 1611.09   51.82
  -1  -6  -6 1397.92   54.02
  -1   6  -6 1577.21   56.64
  -1  -6  -6 1505.77   55.53
  -1  -6  -6 1344.11   50.70
  -1  -6  -6 1291.07   50.37
   1   6   6 1510.66   56.73
   1  -6   7   12.31    4.22
   1   6   7   13.36    4.47
   1  -6   7   11.59    4.31
  -1  -6  -7   19.74    5.32
   1  -6   7   11.39    4.41
  -1   6  -7   17.00    6.34
   1   6   7   13.12    4.27
  -1   6  -7    4.51    2.73
  -1  -6  -7   10.03    3.06
   1   6   7   14.08    5.17
  -1  -6  -7    6.42    2.55
  -1   6  -7   11.63    3.63
  -1  -6  -7   11.49    4.19
  -1  -6  -7    9.62    2.92
  -1   6  -8    0.80    1.58
  -1  -6  -8   -1.15    1.77
   1   6   8    1.18    2.02
  -1  -6  -8    0.68    1.40
  -1   6  -8    4.47    3.27
   1  -6   8    3.69    3.72
  -1  -6  -8   -1.15    2.34
   1   6   8    0.99    1.56
   1  -6   8   -1.72    2.25
   1   6   8    0.82    1.47
   1   6   8    1.25    2.43
  -1   6  -8    0.92    1.55
  -1  -6  -8    0.21    1.78
  -1   6  -8   -6.42    3.43
   1   6   9    3.37    2.26
  -1  -6  -9   11.72    2.30
   1   6   9    4.29    1.71
   1  -6   9    7.23    2.78
  -1  -6  -9    8.61    2.50
  -1  -6  -9   10.70    3.11
  -1   6  -9    5.07    1.69
  -1  -6  -9    5.69    2.03
  -1   6  -9    6.10    2.32
  -1   6  -9    8.56    2.57
  -1  -6  -9    6.84    2.17
   1   6   9    9.10    3.21
   1   6  10    0.81    0.66
  -1  -6 -10   -0.01    0.60
   1  -7 -10  104.15    6.71
  -1  -7  10   97.48    6.60
  -1   7  10   94.06    6.84
   1   7 -10   92.45    5.68
  -1   7   9    1.38    1.10
  -1  -7   9    4.04    2.16
   1  -7  -9    1.27    1.38
   1  -7  -9    1.33    0.78
  -1   7   9    1.38    1.95
  -1  -7   9    3.42    1.38
  -1   7   9    2.77    1.21
   1  -7  -9    0.97    1.05
   1  -7  -9    0.96    1.36
  -1   7   9    1.42    1.81
   1   7  -9   -0.77    1.07
   1  -7  -9   -0.01    1.16
   1   7  -9    0.62    1.73
   1   7  -8   12.46    3.45
  -1   7   8    7.36    3.28
   1  -7  -8    8.85    2.86
   1  -7  -8   10.89    3.38
   1   7  -8   14.34    5.80
  -1  -7   8   17.47    4.74
  -1   7   8    9.73    3.04
   1  -7  -8    9.37    2.86
   1  -7  -8    5.68    1.78
  -1   7   8    5.45    2.59
   1   7  -8   10.29    3.04
   1  -7  -8    5.08    2.67
  -1  -7   8   14.11    3.85
  -1   7   8    9.54    3.22
   1   7  -8    9.42    4.25
   1  -7  -7   84.86    9.33
   1  -7  -7   87.65    9.46
  -1   7   7   90.50   10.52
   1   7  -7  104.43   14.99
   1   7  -7  116.62   16.24
  -1   7   7   84.39   10.04
  -1  -7   7  100.40   11.35
  -1  -7   7  102.91   10.33
  -1  -7   7   81.96   10.36
  -1   7   7  108.78   11.36
  -1  -7   7  103.07   13.09
   1  -7  -7   79.84    8.75
   1   7  -7   97.87   13.51
   1   7  -7   83.00    9.37
   1  -7  -7   94.37   10.58
   1  -7  -6   17.46    3.84
  -1   7   6   25.03    5.82
   1  -7  -6   22.34    4.61
   1   7  -6   17.73    6.26
   1   7  -6   23.59    7.75
   1   7  -6   25.59    6.36
   1   7  -6   16.95    4.11
   1  -7  -6   23.73    5.85
   1   7  -6   17.11    5.89
   1  -7  -6   21.57    5.67
  -1  -7   6   25.59    5.76
  -1   7   6   20.90    4.89
  -1  -7   6   33.06    5.52
  -1  -7   6   23.78    5.07
   1  -7  -6   23.86    4.60
  -1   7   6   16.40    4.99
   1  -7  -6   29.92    6.87
  -1  -7   6   28.32    6.85
   1  -7  -6   23.59    4.98
   1   7  -6   37.43    9.03
  -1   7   6   27.33    6.31
  -1  -7   6   20.88    5.57
   1  -7  -5  434.63   22.28
  -1   7   5  432.64   23.27
  -1   7   5  447.09   25.29
  -1  -7   5  510.41   34.83
  -1  -7   5  421.24   24.87
   1   7  -5  477.68   30.35
   1   7  -5  471.91   31.29
   1   7  -5  443.45   30.27
   1  -7  -5  511.86   28.84
   1  -7  -5  396.42   23.87
   1   7  -5  452.52   25.41
   1   7  -5  404.23   23.61
   1  -7  -5  362.43   22.46
  -1   7   5  440.17   23.38
   1  -7  -5  384.29   19.72
   1  -7  -4  777.04   29.49
  -1   7   4  728.25   38.00
   1   7  -4  779.72   38.18
   1  -7  -4  829.37   36.65
   1   7  -4  756.10   38.11
   1   7  -4  814.58   38.93
  -1   7   4  728.17   30.27
   1  -7  -4  696.80   28.81
  -1  -7   4  786.40   36.34
  -1  -7   4  907.55   43.61
  -1  -7   4  676.60   30.87
  -1   7   4  710.10   31.18
  -1   7   3  172.27   14.83
   1  -7  -3  182.74   14.43
   1  -7  -3  186.23   11.02
  -1   7   3  180.65   15.67
   1   7  -3  148.49   14.32
  -1   7   3  174.44   12.92
  -1   7   3  154.89   14.05
   1   7  -3  159.07   10.65
   1   7  -3  166.03   13.90
  -1  -7   3  191.77   14.62
  -1   7   3  178.91   11.58
   1   7  -3  171.01   11.35
  -1  -7   3  167.57   11.34
  -1  -7   3  182.65   16.43
  -1   7   2   95.52   10.27
   1  -7  -2  117.66   10.23
  -1   7   2  112.45   10.39
  -1   7   2   84.45    9.49
  -1   7   2   82.52    8.62
   1  -7  -2   98.78    7.39
   1  -7  -2   87.54    6.03
   1   7  -2   86.04    5.91
  -1  -7   2   87.17    8.24
  -1  -7   2  100.35   10.98
   1  -7  -2  101.22    5.61
   1   7  -2   96.06    8.80
  -1  -7   2   87.83    6.58
  -1  -7   2   83.20    8.76
  -1   7   2   88.64    6.62
   1   7  -1  118.38    8.02
  -1  -7   1  131.72    6.20
  -1  -7   1  123.10    9.99
   1  -7  -1  154.09    9.17
   1  -7  -1  118.20    8.80
  -1  -7   1  125.23   11.36
  -1   7   1  133.64    6.18
  -1  -7   1  127.83    8.98
  -1  -7   0  972.11   36.32
   1   7   0 1041.81   39.24
   1   7   0 1107.50   38.33
  -1   7   0 1076.30   33.30
  -1   7   0  996.58   31.91
   1   7   0  978.05   30.19
  -1   7   0 1006.24   31.05
   1   7   0  956.30   33.63
  -1  -7   0  935.05   35.78
   1  -7   0 1081.48   33.87
   1  -7   0 1059.74   34.82
  -1   7   0 1119.71   36.16
  -1  -7   0  949.80   34.34
  -1  -7   0 1032.99   33.77
   1  -7   0  971.95   37.15
  -1  -7  -1  533.82   25.54
   1   7   1  516.64   23.74
   1  -7   1  543.01   18.97
  -1  -7  -1  668.37   19.37
  -1   7  -1  647.23   18.81
  -1   7  -1  633.00   20.98
   1   7   1  541.17   18.89
  -1   7  -1  659.92   23.84
   1   7   1  555.72   23.90
   1  -7   1  607.73   24.22
   1  -7   1  607.13   28.52
  -1  -7  -1  559.52   22.40
   1  -7   1  661.60   26.47
   1   7   2  619.13   29.52
  -1   7  -2  690.98   22.98
  -1   7  -2  739.69   33.18
   1  -7   2  680.63   25.89
   1   7   2  706.70   26.10
  -1  -7  -2  714.83   23.25
   1   7   2  669.15   28.55
  -1   7  -2  759.24   22.47
  -1  -7  -2  808.79   25.40
   1  -7   2  775.67   35.43
   1   7   3   65.30    8.89
   1   7   3   71.68    9.28
  -1   7  -3   76.92    6.66
  -1   7  -3   72.57   10.11
  -1  -7  -3   73.85    6.59
   1   7   3   68.02    8.45
  -1   7  -3   77.05    7.85
  -1   7  -3   72.92   10.44
   1  -7   3   76.80    6.92
   1   7   3   86.87    7.45
   1  -7   3   99.45   12.37
  -1  -7  -4    1.81    1.17
  -1  -7  -4    2.64    1.72
   1  -7   4    0.74    2.02
   1  -7   4    1.03    1.39
   1   7   4   -0.06    1.00
   1   7   4    3.62    2.93
  -1   7  -4   -3.44    1.80
  -1  -7  -4    0.89    1.49
  -1   7  -4   -0.37    3.83
   1   7   4    0.27    1.66
   1   7   4    0.75    1.39
  -1  -7  -5  344.10   17.18
  -1  -7  -5  301.13   18.93
   1  -7   5  341.23   27.60
  -1   7  -5  321.59   29.73
  -1  -7  -5  351.96   26.47
  -1   7  -5  330.24   26.75
  -1   7  -5  328.47   19.30
  -1  -7  -5  291.69   18.40
  -1  -7  -5  280.53   16.81
   1   7   5  300.28   19.53
   1  -7   6   68.95   12.26
   1  -7   6   74.93   10.59
   1  -7   6   69.44    9.21
   1  -7   6   60.41    8.61
   1   7   6   64.90    8.62
   1  -7   6   52.08    8.73
  -1  -7  -6   73.11    9.82
  -1   7  -6   54.76   12.50
  -1  -7  -6   65.32   11.55
   1   7   6   78.82   11.01
  -1   7  -6   80.13   14.17
  -1  -7  -6   59.88    8.58
  -1  -7  -6   81.97    8.38
  -1   7  -6   68.54    9.08
  -1  -7  -6   67.98    9.00
  -1   7  -6   74.89    9.54
  -1  -7  -6   62.19    7.94
   1   7   6   69.08    9.99
   1   7   6   72.39    9.73
  -1  -7  -6   60.80    7.62
  -1  -7  -7  133.02   13.23
   1  -7   7  110.91   12.92
   1   7   7  141.53   14.26
  -1  -7  -7  114.44   10.77
  -1  -7  -7  116.61   11.08
  -1   7  -7  128.67   16.77
  -1   7  -7  117.83   16.27
   1   7   7  106.49   11.91
  -1  -7  -7  129.35   13.01
   1  -7   7  124.34   13.04
   1  -7   7  144.53   13.67
   1   7   7  114.45   11.78
  -1  -7  -8   49.91    6.52
   1   7   8   34.31    6.99
  -1   7  -8   20.09    4.74
  -1  -7  -8   41.84    5.94
  -1   7  -8   41.70    9.61
   1  -7   8   56.84    9.27
  -1  -7  -8   40.48    6.01
   1   7   8   39.76    6.71
   1   7   8   45.87    7.67
  -1   7  -8   38.45    6.32
  -1  -7  -8   45.79    7.18
   1  -7   8   46.57    7.69
   1   7   8   44.04    6.82
  -1   7  -8   41.76    8.49
  -1   7  -9   71.25    6.56
   1   7   9   61.76    7.75
  -1  -7  -9   81.99    7.08
  -1   7  -9   71.64    7.17
  -1  -7  -9   79.92    7.18
   1  -7   9   84.70    8.62
   1   7   9   72.53    8.35
  -1  -7  -9   73.54    6.82
  -1  -7  -9   95.95    8.65
   1  -8 -10    8.17    1.79
  -1   8  10    7.35    1.64
  -1   8   9   20.30    3.79
  -1  -8   9   26.38    4.66
   1  -8  -9   30.82    4.36
   1  -8  -9   23.94    3.56
  -1   8   9   15.91    4.09
  -1  -8   9   23.15    3.22
  -1   8   9   24.21    3.17
  -1   8   9   20.95    4.20
   1  -8  -9   27.12    4.19
   1  -8  -9   22.73    3.83
   1  -8  -9   23.74    4.00
  -1   8   8   80.13    9.06
  -1  -8   8  106.02   11.15
   1  -8  -8  108.07    9.04
   1  -8  -8   87.32    8.58
  -1   8   8   88.54   10.54
   1  -8  -8   90.60    9.04
   1   8  -8   79.90    7.82
   1  -8  -8   86.36    8.60
  -1   8   8   87.66    9.86
   1   8  -8  111.62   14.95
   1   8  -8   80.24   11.50
   1  -8  -8   91.83    9.75
   1   8  -8   92.97    9.24
   1   8  -7   -2.06    3.35
   1  -8  -7    3.47    1.40
   1  -8  -7    4.63    2.41
  -1   8   7    2.54    1.29
   1  -8  -7    4.37    1.97
   1   8  -7    2.29    2.42
  -1  -8   7    2.65    1.48
  -1  -8   7    2.72    2.69
  -1   8   7    4.60    2.65
  -1  -8   7    4.37    3.24
   1  -8  -7    3.72    1.77
  -1  -8   7    3.72    2.66
   1  -8  -7    4.04    2.25
   1   8  -7    4.79    3.58
   1  -8  -7    4.61    2.52
   1   8  -7    1.41    1.17
   1  -8  -6   20.33    4.40
   1  -8  -6   24.13    4.59
  -1   8   6   20.29    4.75
   1  -8  -6   19.08    4.52
   1   8  -6   21.98    6.97
   1   8  -6   23.22    7.37
   1  -8  -6   26.70    6.35
   1  -8  -6   27.67    6.16
   1   8  -6   24.65    5.56
   1   8  -6   35.46    7.38
  -1  -8   6   24.19    6.10
  -1  -8   6   28.53    5.37
  -1   8   6   22.08    4.81
  -1  -8   6   20.62    4.93
   1  -8  -6   23.08    4.45
  -1   8   6   24.31    5.67
   1  -8  -6   26.12    6.87
  -1  -8   6   30.39    7.31
   1  -8  -6   23.87    5.18
   1   8  -6   27.86    7.85
  -1  -8   6   26.62    6.37
  -1   8   6   23.55    5.83
  -1   8   5  254.90   17.43
   1  -8  -5  268.36   17.11
  -1  -8   5  314.86   27.78
  -1  -8   5  283.44   19.35
  -1   8   5  257.71   18.42
   1   8  -5  283.82   23.26
   1   8  -5  290.38   24.11
   1  -8  -5  322.13   23.25
   1   8  -5  289.34   23.83
   1   8  -5  251.40   17.83
   1  -8  -5  261.32   18.54
   1   8  -5  301.29   22.65
   1   8  -5  279.36   19.41
   1  -8  -5  257.10   17.87
  -1   8   5  272.41   18.02
   1  -8  -5  248.42   14.98
   1  -8  -4  223.90   14.06
  -1   8   4  203.44   14.31
  -1   8   4  201.48   18.76
   1   8  -4  211.16   18.47
   1  -8  -4  241.00   18.83
  -1   8   4  208.09   18.86
   1  -8  -4  217.89   13.55
   1   8  -4  212.92   19.56
   1   8  -4  231.52   19.43
   1   8  -4  211.40   14.05
   1  -8  -4  206.35   14.36
   1  -8  -4  209.75   14.01
   1   8  -4  221.35   14.89
   1   8  -4  210.84   19.05
  -1  -8   4  241.60   21.91
  -1  -8   4  219.53   18.20
  -1   8   4  210.40   14.61
  -1  -8   4  226.54   15.42
  -1   8   3 3099.35  102.37
  -1   8   3 3397.89  102.66
   1  -8  -3 3294.46  100.17
  -1   8   3 3292.67   97.22
  -1   8   3 3158.04  100.55
   1  -8  -3 3185.07   90.38
   1   8  -3 3156.93   89.87
   1   8  -3 3124.39   99.89
   1  -8  -3 3197.51   89.59
   1   8  -3 3198.43   92.88
  -1  -8   3 3286.99  106.23
  -1  -8   3 3415.43  100.27
  -1   8   3 3424.63   91.73
  -1  -8   3 3232.11   91.27
  -1   8   2  578.42   29.71
   1  -8  -2  583.89   27.61
  -1   8   2  552.01   27.69
   1  -8  -2  588.18   23.68
  -1   8   2  551.97   28.53
   1   8  -2  580.73   19.55
   1  -8  -2  563.43   19.50
  -1  -8   2  545.35   25.18
  -1  -8   2  611.31   31.33
  -1  -8   2  550.85   20.43
  -1   8   2  585.62   20.58
  -1  -8   2  566.45   27.16
  -1   8   1 1306.41   43.30
   1   8  -1 1114.56   37.19
  -1   8   1 1233.02   42.92
   1  -8  -1 1372.79   39.87
  -1  -8   1 1135.78   41.78
   1  -8  -1 1117.68   39.47
  -1  -8   1 1199.31   45.64
  -1  -8   1 1148.78   31.24
  -1  -8   1 1170.32   39.56
  -1   8   1 1174.99   31.09
  -1  -8   0   25.25    4.72
  -1   8   0   20.90    3.13
   1   8   0   25.00    5.10
  -1   8   0   24.39    3.82
   1   8   0   21.88    4.49
   1   8   0   25.76    4.21
   1  -8   0   22.25    3.92
   1  -8   0   20.41    4.45
  -1   8   0   27.94    4.69
  -1  -8   0   20.03    4.35
  -1  -8   0   19.83    3.83
  -1  -8   0   27.68    4.15
   1  -8   0   26.49    4.05
  -1  -8  -1   27.93    5.38
   1   8   1   27.95    5.13
   1   8   1   27.22    4.75
  -1  -8  -1   36.20    3.07
  -1   8  -1   30.38    3.70
  -1   8  -1   32.77    2.85
   1  -8   1   24.03    5.35
   1  -8   1   30.45    4.79
   1   8   1   22.24    4.39
  -1   8  -1   28.29    4.31
  -1  -8  -1   29.07    4.25
   1  -8   1   32.45    5.41
   1   8   2 2064.27   74.04
  -1  -8  -2 2100.63   75.38
  -1   8  -2 2410.58   63.95
  -1  -8  -2 2413.73   64.11
  -1   8  -2 2458.76   79.53
  -1  -8  -2 2572.69   67.79
  -1   8  -2 2518.15   65.93
   1   8   2 2129.36   72.30
   1  -8   2 2444.91   81.83
  -1  -8  -3  419.91   26.21
   1   8   3  407.90   24.54
   1   8   3  389.14   24.69
  -1  -8  -3  440.60   18.19
  -1   8  -3  457.61   27.46
  -1   8  -3  427.68   17.88
  -1   8  -3  479.26   23.00
  -1   8  -3  412.54   27.65
   1  -8   3  467.96   29.64
  -1  -8  -4   49.50    6.73
   1  -8   4   61.19   10.99
  -1   8  -4   50.32   10.53
  -1  -8  -4   54.92    9.72
   1   8   4   53.42    9.34
  -1   8  -4   52.06    6.32
  -1  -8  -4   39.60    5.58
   1   8   4   51.33    9.21
  -1   8  -4   49.40   10.56
   1   8   4   49.40    8.17
  -1  -8  -5   19.74    4.71
  -1  -8  -5   20.89    3.89
   1  -8   5    9.29    4.28
  -1  -8  -5   30.09    7.44
   1   8   5   20.99    6.92
  -1   8  -5   16.20    7.79
  -1   8  -5   12.25    5.13
  -1  -8  -5   18.63    4.09
  -1   8  -5   19.04    4.34
  -1  -8  -5   16.24    3.76
   1   8   5   18.57    4.55
  -1  -8  -6   26.55    5.42
  -1   8  -6   22.95    4.99
   1  -8   6   17.15    8.55
   1  -8   6   22.85    5.78
   1  -8   6   22.42    5.24
   1   8   6   18.09    4.77
   1  -8   6   28.94    5.89
  -1  -8  -6   21.90    5.16
   1  -8   6   21.47    6.22
   1   8   6   16.13    4.76
  -1   8  -6   21.97    7.87
  -1  -8  -6   19.45    4.69
  -1  -8  -6   23.54    4.47
  -1  -8  -6   25.93    5.03
   1   8   6   25.37    6.07
   1   8   6   17.58    4.86
  -1  -8  -6   22.53    6.88
  -1   8  -6   34.04   10.42
   1   8   7  215.47   16.40
   1  -8   7  208.15   17.17
   1  -8   7  233.69   19.25
  -1  -8  -7  248.92   18.27
  -1  -8  -7  184.34   14.24
  -1  -8  -7  200.21   14.25
  -1  -8  -7  192.28   14.24
   1   8   7  217.61   17.71
  -1   8  -7  195.64   21.19
   1  -8   7  214.49   17.11
   1   8   7  187.09   15.80
  -1  -8  -7  223.65   17.23
   1  -8   8    0.91    1.74
   1   8   8   -0.69    2.06
   1  -8   8   -1.02    1.59
  -1  -8  -8    0.91    1.78
   1   8   8   -0.99    2.44
  -1  -8  -8    0.93    1.44
  -1  -8  -8    0.05    1.48
   1   8   8    1.67    2.37
  -1   8  -8    3.13    2.34
  -1   8  -8    6.28    3.51
  -1   8  -8    1.02    1.10
  -1  -8  -8    0.47    1.59
   1   8   8    2.09    2.58
   1   8   9    5.37    1.29
   1  -8   9    2.77    1.14
  -1  -8  -9    2.81    1.38
   1   8   9    3.01    1.80
  -1   8  -9    2.77    1.70
  -1   8  -9    6.65    2.24
   1   8   9    3.55    2.20
  -1  -8  -9    7.88    2.26
  -1  -8  -9    6.39    1.96
  -1  -8  -9    4.65    2.03
   1  -8   9    3.44    1.94
  -1   9   9  241.95   13.84
   1  -9  -9  258.47   13.77
  -1   9   9  245.06   15.37
   1  -9  -9  288.59   14.44
   1  -9  -9  269.96   12.76
  -1  -9   9  275.54   15.49
  -1  -9   8   63.68    6.04
  -1   9   8   63.66    5.88
   1  -9  -8   64.72    7.44
   1  -9  -8   63.33    7.25
  -1   9   8   57.79    7.95
  -1  -9   8   55.25    7.89
   1  -9  -8   69.19    7.18
   1  -9  -8   61.93    6.95
  -1   9   8   54.38    8.05
   1   9  -8   59.79    7.13
   1  -9  -8   71.77    8.41
  -1  -9   8   60.85    7.73
  -1   9   8   57.53    7.51
   1   9  -8   62.26    9.92
   1  -9  -7    6.10    2.98
   1  -9  -7    6.55    2.40
  -1   9   7    2.12    1.74
   1   9  -7    9.09    4.20
  -1  -9   7    4.14    2.21
  -1   9   7    7.65    3.38
  -1  -9   7    9.33    3.57
   1  -9  -7   10.27    3.02
  -1  -9   7   10.59    4.79
   1  -9  -7    3.56    1.44
   1   9  -7    3.86    3.45
   1   9  -7    8.54    2.93
   1  -9  -7    9.84    3.54
  -1   9   6  263.25   19.71
  -1   9   6  196.59   15.69
  -1  -9   6  231.89   18.99
  -1  -9   6  235.81   17.56
  -1  -9   6  251.73   21.19
   1  -9  -6  239.68   21.39
   1  -9  -6  248.93   14.71
   1  -9  -6  217.78   15.12
  -1   9   6  230.93   18.55
   1  -9  -6  230.02   15.28
   1  -9  -6  223.03   15.27
  -1   9   6  268.47   18.81
   1  -9  -6  242.70   17.44
   1   9  -6  240.81   22.71
   1   9  -6  265.94   24.46
   1   9  -6  258.87   24.92
   1  -9  -6  274.18   18.62
  -1  -9   6  246.06   22.08
   1   9  -5   29.56    6.92
   1  -9  -5   28.89    4.69
  -1   9   5   28.96    5.42
   1  -9  -5   28.92    5.43
   1   9  -5   16.79    5.60
   1  -9  -5   23.17    6.05
   1  -9  -5   31.46    5.61
  -1   9   5   23.03    4.98
  -1  -9   5   25.86    8.32
   1   9  -5   24.94    6.86
   1   9  -4  122.50   10.28
   1   9  -4  131.13   10.85
   1  -9  -4  111.96    9.83
   1  -9  -4  107.81    9.85
   1  -9  -4  106.41    8.31
  -1   9   4   96.70   13.02
  -1   9   4  115.94   14.14
   1  -9  -4  118.92   13.67
  -1   9   4  107.25   10.27
   1  -9  -4  110.67    9.82
  -1   9   4  120.44   13.78
   1  -9  -4  119.09   10.22
   1   9  -4  125.10   14.35
  -1  -9   4  146.24   17.62
  -1  -9   4  113.18   13.30
  -1   9   4  131.82   11.11
  -1  -9   4  112.07   10.27
   1  -9  -3  650.82   26.22
  -1   9   3  616.84   29.95
  -1   9   3  598.75   31.89
   1  -9  -3  586.34   22.86
   1   9  -3  538.95   30.62
   1  -9  -3  551.10   22.68
   1   9  -3  565.48   22.85
   1   9  -3  620.38   23.23
  -1  -9   3  560.66   30.23
  -1  -9   3  568.06   33.96
   1   9  -3  595.28   27.03
  -1  -9   3  578.63   23.60
  -1   9   3  610.42   24.07
  -1   9   3  565.41   31.37
   1  -9  -3  601.12   31.46
  -1   9   3  545.40   31.69
  -1   9   2  865.50   38.25
   1  -9  -2  736.45   30.62
   1   9  -2  755.11   30.97
  -1  -9   2  801.13   34.98
  -1  -9   2  865.11   40.15
  -1  -9   2  796.94   33.28
  -1   9   2  877.52   37.09
  -1   9   2  806.61   38.01
   1   9  -1  103.07    8.04
   1   9  -1  121.19    9.55
   1  -9  -1  142.71   10.15
  -1  -9   1  100.48    9.90
   1  -9  -1  107.92    9.41
  -1   9   1  131.66   11.63
  -1  -9   1  117.47   12.15
  -1  -9   1  119.07    9.78
  -1   9   1  128.04   11.20
  -1   9   0  652.30   25.43
   1   9   0  725.63   30.35
   1   9   0  761.64   30.30
  -1   9   0  757.01   28.52
   1   9   0  791.80   33.50
   1   9   0  713.83   28.68
   1  -9   0  786.72   29.20
  -1  -9   0  720.66   28.54
  -1   9   0  832.96   31.97
  -1  -9   0  663.20   30.56
   1   9   0  722.91   30.55
   1  -9   0  639.43   31.07
  -1  -9   0  673.20   29.17
   1  -9   0  682.59   28.60
  -1   9   0  783.74   30.02
   1   9   1  235.45   16.25
  -1   9  -1  234.77   13.15
   1   9   1  205.13   14.59
  -1   9  -1  221.88   11.73
   1  -9   1  184.13   16.18
  -1   9  -1  241.80   14.64
  -1  -9  -1  213.55   13.38
   1  -9   1  248.79   15.26
   1   9   1  204.99   14.82
   1  -9   1  231.80   15.67
  -1  -9  -1  214.70   16.16
  -1   9  -2 1730.91   49.76
   1  -9   2 1404.38   58.23
   1   9   2 1217.83   49.87
  -1  -9  -2 1602.68   46.26
   1   9   2 1330.86   52.87
  -1  -9  -2 1332.71   54.04
  -1   9  -3    1.57    1.31
  -1   9  -3    0.61    2.18
   1   9   3   -0.56    1.39
  -1  -9  -3    0.18    2.99
   1   9   3    3.44    3.00
   1  -9   3   -0.52    1.53
  -1   9  -3    2.12    1.13
  -1  -9  -3    1.36    0.75
  -1   9  -3    2.52    1.69
  -1  -9  -4    6.29    1.99
  -1   9  -4    1.26    1.19
  -1  -9  -4   -0.20    2.72
   1   9   4   -1.00    3.25
  -1   9  -4    5.20    4.97
   1  -9   4    2.49    3.59
   1   9   4    1.08    2.94
   1   9   4   -4.30    2.63
  -1   9  -4   -0.80    2.79
  -1  -9  -4    0.50    0.78
  -1  -9  -4    2.14    1.84
  -1  -9  -5  144.74   11.07
   1   9   5  135.46   13.30
   1   9   5  136.94   12.85
  -1   9  -5  140.23   17.34
   1   9   5  150.73   14.20
   1  -9   5  172.18   20.63
   1  -9   5  152.40   15.10
  -1  -9  -5  152.18   13.98
   1  -9   5  144.42   17.15
   1   9   5  134.44   13.53
  -1   9  -5  142.86   20.32
   1   9   5  136.12   17.47
   1   9   5  120.96   16.81
  -1  -9  -5  154.58   18.29
  -1  -9  -5  127.27   12.25
   1  -9   6   -0.06    8.29
  -1  -9  -6    2.84    2.18
  -1  -9  -6    2.55    2.70
   1  -9   6   -0.13    1.98
   1   9   6    1.13    1.63
  -1  -9  -6    0.04    4.38
  -1  -9  -6    0.12    1.88
   1  -9   6   -0.92    2.22
  -1  -9  -6    0.95    1.83
   1   9   6    2.07    2.89
  -1  -9  -6    0.20    1.56
   1   9   6   -0.25    1.44
  -1  -9  -6   -0.69    1.14
   1   9   6    2.21    1.42
  -1   9  -6    0.20    2.83
  -1  -9  -6   -1.78    4.09
  -1   9  -6   -2.43    2.42
   1  -9   6    7.95    4.48
   1  -9   7   28.65    6.32
   1   9   7   32.46    6.11
   1  -9   7   24.84    6.28
  -1  -9  -7   27.59    5.10
   1   9   7   26.71    6.63
   1   9   7   26.80    5.93
   1  -9   7   32.06    6.49
  -1   9  -7   29.76    8.09
  -1  -9  -7   33.62    6.31
   1   9   7   26.08    6.11
  -1  -9  -7   24.76    4.61
  -1  -9  -7   27.88    4.99
   1   9   8  134.37   13.42
  -1  -9  -8  148.81   10.74
  -1   9  -8  129.96   10.88
  -1  -9  -8  151.02   11.12
   1  -9   8  150.32   14.81
  -1  -9  -8  143.97   11.28
   1   9   8  102.87   11.48
   1   9   8  125.52   12.39
   1  -9   8  158.46   13.01
  -1   9  -8  126.83   11.38
  -1  -9  -8  157.22   12.99
   1   9   8  171.62   12.50
   1  -9   8  155.45   13.59
  -1   9  -8  136.14   15.39
  -1  -9  -9  120.62    8.23
  -1  -9  -9  121.40    8.27
  -1  -9  -9  138.69    8.48
  -1   9  -9  113.96    8.10
  -1  -9  -9  135.74    9.74
   1  -9   9  125.01    9.96
  -1 -10   9  254.63   12.24
   1 -10  -9  222.73   11.01
  -1 -10   9  234.99   13.77
  -1  10   9  195.56   11.81
   1  10  -9  239.41   12.87
   1 -10  -9  230.76   12.32
   1 -10  -9  252.81   12.89
  -1  10   9  205.41   13.42
  -1 -10   8   67.45    8.38
   1  10  -8   55.55    9.19
   1 -10  -8   58.64    6.60
  -1  10   8   57.99    8.11
   1 -10  -8   74.73    8.39
   1  10  -8   64.95    7.24
  -1 -10   8   69.83    8.41
  -1  10   8   61.28    7.54
   1 -10  -8   63.66    7.06
   1 -10  -8   67.56    7.47
  -1  10   8   57.71    7.69
  -1  10   7  436.35   24.66
   1 -10  -7  461.79   23.47
   1 -10  -7  534.10   24.43
   1  10  -7  505.52   34.01
  -1  10   7  429.79   24.46
  -1 -10   7  514.37   29.00
  -1 -10   7  499.78   27.33
  -1 -10   7  556.71   32.11
   1 -10  -7  451.90   23.22
   1  10  -7  454.13   30.59
   1  10  -7  495.76   24.18
   1 -10  -7  522.35   26.64
  -1  10   6 1018.79   44.43
  -1 -10   6 1018.85   45.96
  -1  10   6  862.86   39.26
  -1 -10   6 1024.58   42.91
  -1 -10   6 1096.06   49.50
   1 -10  -6  981.35   48.27
   1 -10  -6  944.29   38.32
  -1  10   6 1015.75   44.60
   1  10  -6 1116.23   56.01
   1  10  -6 1026.68   51.33
   1  10  -6 1154.10   55.71
   1 -10  -6  965.77   38.31
  -1  10   6 1112.68   44.19
   1 -10  -6 1033.37   38.59
  -1 -10   6  987.70   48.05
   1 -10  -6 1050.33   42.49
  -1 -10   5 1238.30   54.19
  -1 -10   5 1355.63   53.15
  -1 -10   5 1309.23   49.39
  -1 -10   5 1398.78   56.49
   1 -10  -5 1284.67   55.16
  -1 -10   5 1368.81   55.69
   1 -10  -5 1226.60   45.37
  -1  10   5 1358.47   51.94
   1 -10  -5 1655.14   53.64
   1  10  -5 1407.32   62.03
   1  10  -5 1397.94   60.41
   1  10  -5 1468.65   60.13
   1 -10  -5 1236.27   44.60
  -1  10   5 1446.49   50.93
  -1  10   5 1396.14   52.36
   1 -10  -5 1263.79   45.12
  -1  10   5 1210.84   48.72
   1 -10  -5 1299.57   48.75
   1 -10  -4   34.50    5.46
  -1  10   4   29.98    5.50
  -1 -10   4   25.37    7.69
  -1  10   4   28.43    6.77
   1 -10  -4   34.41    5.78
   1  10  -4   49.64    9.37
  -1  10   4   40.07    8.67
   1 -10  -4   38.69    8.12
  -1  10   4   28.57    7.41
   1  10  -4   22.68    7.35
  -1 -10   4   35.31    7.70
   1  10  -4   31.87    6.77
   1 -10  -4   30.97    4.50
   1 -10  -3  547.65   23.68
  -1  10   3  557.30   33.14
  -1  10   3  540.22   31.86
  -1  10   3  554.62   30.37
   1 -10  -3  585.56   26.85
  -1  10   3  534.02   31.71
   1  10  -3  567.07   28.31
   1  10  -3  682.98   35.68
   1  10  -3  569.65   27.68
  -1 -10   3  600.85   35.97
  -1 -10   3  545.03   30.64
  -1  10   2  688.11   33.85
  -1  10   2  674.65   35.83
  -1  10   2  693.60   35.44
   1  10  -2  669.08   28.89
  -1 -10   2  654.24   30.77
   1 -10  -2  802.74   30.22
  -1 -10   2  643.14   35.86
  -1 -10   2  639.50   31.93
  -1  10   1   14.09    3.83
   1  10  -1   14.06    3.41
   1  10  -1   14.57    3.06
   1 -10  -1    9.35    2.97
   1 -10  -1   21.57    4.16
  -1 -10   1   13.71    3.70
  -1 -10   1   13.12    3.64
  -1 -10   1   12.86    4.20
  -1  10   0  402.97   20.62
  -1  10   0  340.58   16.81
   1  10   0  426.73   21.78
  -1  10   0  400.91   20.03
   1  10   0  388.86   22.62
   1  10   0  373.77   19.89
   1  10   0  370.47   19.35
  -1  10   0  372.91   21.34
  -1 -10   0  375.07   20.50
  -1 -10   0  341.45   21.23
   1  10   0  379.37   21.40
   1 -10   0  345.34   21.75
   1 -10   0  416.22   20.31
  -1 -10   0  347.53   19.04
   1  10   1  106.59   11.34
  -1 -10  -1   93.33   11.04
   1  10   1   96.00   10.31
  -1  10  -1  139.79   10.34
  -1  10  -1  110.56    9.85
  -1  10  -1  111.18    8.36
   1  10   1   94.72   10.40
  -1 -10  -1  100.72    9.17
  -1 -10  -1  106.91   10.29
   1 -10   1  104.06   12.44
  -1  10  -1  122.16   10.74
   1 -10   1  105.19   10.23
   1  10   2 1428.10   58.75
  -1 -10  -2 1502.95   60.32
  -1  10  -2 1771.35   51.64
   1  10   2 1452.26   56.88
  -1  10  -2 1792.79   54.95
   1 -10   2 1660.18   65.83
   1  10   3  485.31   23.17
  -1 -10  -3  445.48   21.53
   1 -10   3  533.23   34.57
   1  10   3  466.74   29.05
  -1 -10  -3  512.71   31.30
   1  10   3  451.28   28.64
  -1  10  -3  439.97   29.86
  -1  10  -3  512.15   32.98
  -1  10  -3  573.59   28.35
   1 -10   4  469.59   34.36
   1  10   4  447.70   29.83
   1  10   4  403.83   28.46
  -1  10  -4  444.68   35.90
  -1 -10  -4  441.13   30.75
   1  10   4  361.52   25.81
  -1 -10  -4  388.47   18.22
   1  10   4  394.55   21.96
  -1 -10  -4  405.14   21.43
   1 -10   5    7.63    4.28
   1 -10   5    6.08    3.88
  -1 -10  -5    7.76    2.30
   1  10   5    8.52    3.72
   1  10   5    6.58    2.98
  -1 -10  -5    5.65    1.94
  -1  10  -5    3.25    2.77
   1  10   5    8.22    4.95
   1  10   5    5.14    2.99
   1 -10   5   14.87    4.95
  -1 -10  -5    7.74    3.53
   1 -10   5    4.34    1.87
  -1 -10  -5    7.70    3.95
  -1 -10  -5   15.76    4.37
   1 -10   5   12.36    8.11
   1 -10   5   13.84    5.10
  -1 -10  -5    6.57    2.22
   1  10   5   16.44    4.97
   1 -10   5    8.86    2.89
  -1 -10  -5    8.36    5.26
   1  10   5   -0.02    2.99
  -1  10  -5    5.02    2.39
  -1 -10  -5    5.63    2.83
  -1 -10  -6  104.09   11.61
  -1 -10  -6  112.74   12.14
   1 -10   6  101.50   11.43
   1 -10   6  110.78   13.66
  -1 -10  -6  113.60   15.33
  -1 -10  -6  102.05   10.40
   1  10   6  105.31   13.40
  -1  10  -6  108.70   15.36
  -1  10  -6  120.38   17.58
  -1 -10  -6  100.53    9.78
   1  10   6   94.70   11.21
   1  10   6  108.29   12.82
  -1 -10  -6   95.73    9.31
  -1  10  -6  102.82   17.55
  -1 -10  -6  127.38   17.26
   1 -10   6   94.31   16.92
   1 -10   7   51.15    7.90
   1 -10   7   47.75    8.63
  -1 -10  -7   32.36    5.55
   1  10   7   50.18    9.76
   1  10   7   41.24    6.98
   1 -10   7   45.24    8.05
  -1  10  -7   61.79   11.73
  -1 -10  -7   49.58    7.70
  -1 -10  -7   44.28    6.02
  -1 -10  -7   38.15    5.72
   1  10   7   52.05    8.12
   1 -10   8    3.64    2.49
  -1 -10  -8    5.66    2.40
   1  10   8    1.49    1.21
   1  10   8    9.13    3.39
   1 -10   8    1.21    2.34
  -1 -10  -8    3.48    1.53
  -1 -10  -8    3.47    1.88
  -1  10  -8    1.66    1.37
   1  10   8    3.21    2.74
  -1 -10  -8    6.18    2.21
  -1  10  -8    5.03    2.07
   1 -10   8    2.39    1.84
  -1 -10  -9    0.16    1.07
   1  10   9    0.20    1.25
   1  10   9    1.96    1.55
  -1 -10  -9    1.81    1.04
   1 -10   9    0.89    0.99
   1 -11  -9  130.74    8.50
  -1 -11   9  125.02    7.70
   1 -11  -9  109.95    7.01
  -1  11   9   98.96    7.59
  -1 -11   9  127.94    9.33
   1 -11  -9  134.67    8.65
  -1  11   9  110.00    8.99
   1 -11  -8  128.15   10.00
  -1  11   8   99.79    9.99
   1 -11  -8  114.37    9.56
   1 -11  -8  109.67    8.94
  -1 -11   8  144.12   10.93
  -1  11   8   94.25   10.27
  -1 -11   8  108.38   10.43
   1 -11  -8  111.08   10.12
  -1 -11   8  107.06   10.48
  -1  11   8   95.59    9.27
   1 -11  -7   18.46    4.18
  -1  11   7   25.03    5.38
   1 -11  -7   18.47    4.07
   1  11  -7   23.53    6.80
  -1 -11   7   21.51    5.66
  -1  11   7   19.48    4.67
  -1 -11   7   23.43    5.63
  -1 -11   7   29.22    7.27
   1 -11  -7   27.10    5.14
   1  11  -7   18.46    5.96
   1 -11  -7   21.06    5.04
   1  11  -7   26.71    4.99
  -1  11   6  173.33   15.99
  -1 -11   6  182.42   17.29
  -1  11   6  178.52   14.69
  -1 -11   6  176.86   15.28
  -1 -11   6  193.56   18.83
   1 -11  -6  186.78   18.70
   1 -11  -6  179.60   13.66
  -1  11   6  178.37   16.31
   1  11  -6  210.01   22.34
   1  11  -6  207.32   21.90
   1  11  -6  179.30   19.48
   1 -11  -6  180.73   13.57
   1 -11  -6  200.11   13.97
  -1 -11   6  186.83   19.46
   1 -11  -6  205.01   15.93
  -1  11   6  201.95   16.83
  -1 -11   5 1209.82   53.04
  -1 -11   5 1326.76   53.33
  -1 -11   5 1285.13   48.88
   1 -11  -5 1366.90   50.96
   1 -11  -5 1262.84   55.09
  -1 -11   5 1385.14   56.18
  -1 -11   5 1326.41   55.30
   1 -11  -5 1229.48   45.27
  -1  11   5 1267.00   51.06
   1  11  -5 1347.85   59.96
   1  11  -5 1310.64   57.23
   1  11  -5 1328.42   60.85
   1  11  -5 1531.19   61.83
  -1  11   5 1344.12   52.05
   1 -11  -5 1314.37   45.02
   1 -11  -5 1241.15   44.68
  -1  11   5 1203.38   48.53
   1 -11  -5 1345.14   49.15
   1 -11  -4  313.09   18.09
  -1  11   4  305.85   19.19
  -1 -11   4  325.36   29.01
  -1 -11   4  326.40   25.38
  -1  11   4  259.47   22.60
   1  11  -4  330.61   25.15
  -1  11   4  307.37   25.26
  -1  11   4  317.61   25.85
   1  11  -4  318.68   23.10
   1 -11  -4  293.33   15.82
   1 -11  -3    9.24    2.60
  -1  11   3    6.45    3.77
  -1  11   3   10.54    4.17
  -1  11   3    3.82    2.97
  -1  11   3    4.82    3.39
   1  11  -3    2.25    1.68
   1  11  -3    5.83    2.79
  -1 -11   3    5.12    3.00
  -1 -11   3    5.97    3.23
  -1  11   2 5609.05  167.38
  -1  11   2 5664.12  163.02
  -1  11   2 5939.14  164.78
  -1  11   2 5445.76  165.56
   1  11  -2 5444.50  153.10
  -1 -11   2 5606.45  168.82
  -1 -11   2 5382.10  157.70
  -1  11   1   39.32    6.87
   1  11  -1   34.99    6.54
   1  11  -1   38.06    5.10
   1  11  -1   34.06    5.65
  -1 -11   1   36.69    7.68
  -1 -11   1   38.96    6.24
   1 -11  -1   33.82    5.88
   1 -11  -1   45.87    6.48
  -1 -11   1   32.42    6.12
  -1  11   0  387.64   21.00
   1  11   0  327.39   20.36
  -1  11   0  327.67   19.17
   1  11   0  317.38   20.89
   1  11   0  314.65   18.49
   1  11   0  361.67   19.93
  -1 -11   0  338.52   19.36
   1  11   0  370.69   21.99
  -1  11   0  380.40   22.23
   1 -11   0  373.93   20.41
   1 -11   0  307.96   21.23
  -1 -11   0  311.15   19.55
  -1 -11   0  322.89   21.40
   1  11   1  417.13   25.35
  -1 -11  -1  373.21   24.73
   1  11   1  365.07   16.70
  -1  11  -1  479.60   22.11
  -1  11  -1  449.80   21.73
   1  11   1  392.50   23.40
  -1  11  -1  429.24   19.52
   1  11   1  363.96   23.23
   1 -11   1  422.24   23.37
  -1 -11  -1  397.88   22.18
   1 -11   1  406.15   26.92
  -1  11  -1  393.18   22.23
  -1 -11  -1  398.60   20.85
   1  11   2  312.13   23.31
  -1 -11  -2  342.34   24.54
  -1  11  -2  415.06   18.92
   1 -11   2  349.15   26.82
  -1  11  -2  435.35   22.03
   1  11   2  293.05   21.56
  -1 -11  -3   50.27    6.36
   1  11   3   47.34    6.62
   1 -11   3   54.97   11.15
   1  11   3   55.81    9.59
  -1 -11  -3   56.34   10.31
   1  11   3   55.74    9.94
  -1  11  -3   48.57    9.71
  -1  11  -3   78.02    7.94
  -1  11  -3   36.04    6.93
   1  11   3   57.11    9.43
  -1 -11  -4   -0.13    0.96
   1 -11   4    7.35    3.97
  -1 -11  -4   -0.74    2.34
  -1  11  -4    2.91    2.79
   1  11   4    4.72    3.80
   1  11   4   -6.45    3.50
  -1  11  -4   -8.43    4.96
   1  11   4    9.66    4.38
  -1  11  -4   -1.20    3.10
  -1 -11  -4    4.80    1.83
   1  11   4    0.19    0.90
   1 -11   5    1.79    5.48
   1 -11   5    6.78    3.69
   1  11   5    3.02    2.49
  -1 -11  -5    2.97    1.52
  -1 -11  -5    0.42    1.64
   1  11   5   -2.01    3.10
  -1  11  -5    5.07    4.42
   1  11   5   -1.01    3.13
   1 -11   5    0.97    1.86
  -1 -11  -5    3.00    2.19
   1 -11   5    0.37    1.24
  -1 -11  -5    0.80    2.62
  -1 -11  -5    0.73    1.26
   1 -11   5   -3.60    7.39
   1 -11   5    1.49    1.40
   1  11   5    2.41    2.24
   1 -11   5    4.10    2.23
  -1  11  -5   -2.51    5.38
  -1 -11  -5    1.72    3.26
   1  11   5    1.33    2.74
  -1 -11  -5   -1.29    1.69
   1  11   5    3.87    2.02
   1 -11   6   37.40   12.25
  -1 -11  -6   40.25    7.34
   1 -11   6   45.30    7.45
  -1 -11  -6   46.60    8.16
  -1 -11  -6   45.72    9.86
   1 -11   6   43.34    9.02
  -1 -11  -6   43.86    6.81
   1 -11   6   63.92    7.49
   1  11   6   46.11    8.83
   1  11   6   42.68    7.32
  -1 -11  -6   44.60    6.34
  -1 -11  -6   49.08    6.41
   1  11   6   40.52    7.91
  -1  11  -6   50.73   11.35
  -1 -11  -6   57.30   11.22
  -1  11  -6   46.22   11.55
  -1  11  -6   37.76    8.89
   1  11   7   34.56    6.43
   1 -11   7   40.44    7.64
   1 -11   7   49.40    8.95
  -1 -11  -7   36.36    5.77
   1 -11   7   62.35    6.77
   1  11   7   31.63    7.65
   1 -11   7   42.61    7.35
  -1  11  -7   40.97    9.30
  -1 -11  -7   41.62    6.92
  -1 -11  -7   37.12    5.52
  -1 -11  -7   39.12    5.55
   1 -11   8   61.26    8.05
   1  11   8   62.31    7.94
  -1 -11  -8   66.39    6.94
   1  11   8   29.80    5.95
   1 -11   8   62.91    7.87
  -1  11  -8   64.40    7.46
  -1 -11  -8   61.24    7.42
   1 -11   8   54.93    8.98
  -1 -11  -8   59.36    6.28
  -1 -11  -8   70.37    6.68
   1  11   8   52.33    7.90
  -1  11  -8   46.90    5.90
  -1 -11  -9    1.80    1.08
   1  11   9    5.86    2.46
  -1 -11  -9    2.59    1.24
   1 -11   9    1.66    1.34
   1  11   9    2.38    1.51
  -1  12   9   79.68    7.06
  -1  12   9   63.11    6.57
   1 -12  -9   91.56    6.71
  -1 -12   9   89.41    5.77
   1 -12  -9   86.87    5.72
  -1 -12   9   88.48    7.28
  -1  12   9   78.47    5.97
   1 -12  -8    0.22    1.58
   1 -12  -8   -0.61    0.92
  -1 -12   8    1.46    1.78
  -1  12   8   -0.72    1.81
  -1 -12   8    0.28    1.71
  -1 -12   8   -0.15    1.87
  -1  12   8   -1.06    1.28
  -1  12   8   -1.01    1.37
   1 -12  -8   -0.18    1.40
   1 -12  -8    2.80    1.90
   1 -12  -7  183.99   13.18
   1 -12  -7  169.36   12.61
  -1  12   7  143.73   12.92
   1  12  -7  186.90   19.32
  -1  12   7  169.32   15.86
  -1  12   7  172.45   13.70
  -1 -12   7  169.38   15.87
  -1 -12   7  174.79   14.27
  -1 -12   7  188.37   17.91
   1 -12  -7  167.71   12.63
  -1 -12   7  245.83   15.83
   1  12  -7  164.94   17.05
   1 -12  -7  178.61   14.44
  -1 -12   6   22.96    9.61
   1 -12  -6   28.16    5.02
   1 -12  -6   35.22    5.71
   1  12  -6   31.50    8.03
   1  12  -6   32.80    9.14
  -1 -12   6   26.17    6.86
  -1  12   6   31.45    5.87
  -1 -12   6   30.84    6.32
   1 -12  -6   19.93    5.83
  -1 -12   6   30.03    7.30
   1 -12  -6   23.57    4.79
  -1  12   6   33.14    6.91
   1  12  -6   33.51    9.09
  -1  12   6   26.30    6.17
   1 -12  -6   21.79    5.22
  -1 -12   5 4244.09  130.27
   1 -12  -5 4521.08  127.25
  -1 -12   5 4303.35  124.19
   1 -12  -5 3982.96  131.96
  -1 -12   5 4578.18  134.79
   1 -12  -5 4132.05  119.78
  -1 -12   5 4015.08  131.87
  -1 -12   5 4041.25  121.28
  -1  12   5 4227.36  127.85
   1  12  -5 4416.99  140.88
   1  12  -5 4272.95  134.90
   1  12  -5 4593.71  140.61
   1 -12  -5 4493.31  120.17
  -1  12   5 4527.54  129.62
   1 -12  -5 4261.04  119.35
  -1 -12   5 4015.76  130.04
  -1  12   5 3877.44  123.46
   1 -12  -5 4409.30  124.16
   1 -12  -4   37.22    5.86
  -1  12   4   26.87    5.51
  -1 -12   4   27.77    8.74
   1  12  -4   33.48    7.73
   1  12  -4   32.41    7.79
  -1  12   4   24.25    6.95
  -1  12   4   24.34    7.51
  -1  12   4   19.52    6.29
   1  12  -4   34.12    7.38
   1 -12  -4   38.38    5.45
   1 -12  -3   54.84    6.83
  -1 -12   3   67.53   12.29
   1 -12  -3   64.72    8.43
  -1  12   3   47.25    9.17
  -1  12   3   60.43   10.14
  -1  12   3   45.07    9.27
  -1  12   3   52.07   10.29
   1 -12  -3   62.13    6.58
   1  12  -3   50.00    8.24
   1  12  -3   49.74   10.09
  -1 -12   3   49.69    9.09
  -1 -12   2   43.32    8.09
  -1 -12   2   50.18    8.24
   1 -12  -2   56.89    7.74
  -1 -12   2   50.38   10.18
  -1  12   2   53.42    9.85
  -1  12   2   44.17    8.59
   1  12  -2   54.13    7.27
   1  12  -2   54.75    7.43
  -1  12   2   48.68    8.98
  -1  12   2   60.60   10.59
   1  12  -1 1453.31   53.10
   1 -12  -1 1500.60   50.43
  -1 -12   1 1295.05   55.62
   1 -12  -1 1243.85   48.33
  -1 -12   1 1156.47   49.51
  -1 -12   1 1202.04   48.59
   1  12  -1 1419.35   50.12
   1  12  -1 1396.99   50.46
   1  12  -1 1359.33   52.56
   1  12  -1 1235.73   43.55
   1  12  -1 1304.75   47.29
  -1  12   1 1328.87   52.17
  -1  12   0    6.16    2.70
   1  12   0    1.73    1.69
   1  12   0    3.26    2.14
  -1  12   0    0.38    1.71
   1  12   0    1.11    1.81
   1  12   0    6.62    3.66
   1 -12   0    1.07    1.80
  -1  12   0    2.57    2.65
  -1 -12   0    0.24    1.02
   1 -12   0   -0.65    1.23
  -1 -12   0    0.43    1.84
   1  12   0    1.41    1.89
  -1 -12  -1 1238.85   47.20
  -1  12  -1 1205.58   47.16
   1 -12   1 1082.27   51.55
   1 -12   1 1249.74   48.27
  -1 -12  -1 1109.47   43.58
   1  12   1 1056.72   47.90
  -1  12  -1 1243.61   42.40
   1  12   1 1138.89   48.25
  -1  12  -1 1290.19   44.12
  -1  12  -1 1260.49   45.07
   1  12   1 1179.57   51.04
   1  12   2   14.23    3.81
  -1 -12  -2   14.46    3.19
  -1  12  -2   17.70    4.44
   1 -12   2   11.58    4.73
  -1  12  -2   20.64    4.19
   1  12   2   19.26    5.72
  -1  12  -2   17.59    3.99
  -1 -12  -2   15.30    5.76
  -1 -12  -3  304.66   17.46
   1  12   3  289.66   18.44
   1 -12   3  325.09   28.62
  -1 -12  -3  331.17   26.40
   1  12   3  311.19   25.30
   1  12   3  292.12   24.43
  -1  12  -3  301.16   26.55
  -1  12  -3  362.80   24.39
   1  12   3  313.35   24.55
   1 -12   4  103.59   17.29
  -1  12  -4  100.03   15.78
   1 -12   4   99.12   13.02
  -1 -12  -4   98.21    8.37
   1  12   4  101.04   11.39
   1  12   4   89.55   10.37
  -1  12  -4   91.98   16.86
   1  12   4   83.00   12.77
   1 -12   4   94.42   12.23
  -1 -12  -4  100.39   11.56
  -1 -12  -4   82.59   11.70
   1 -12   4   92.63   11.90
   1 -12   4   51.53    9.82
  -1 -12  -4   75.00    8.23
   1 -12   4  104.86   10.45
   1  12   4   83.43   13.85
  -1 -12  -4  115.69   16.15
   1  12   4   72.47   12.72
  -1 -12  -4   85.35    9.32
   1 -12   5  569.28   35.84
  -1 -12  -5  548.83   25.56
   1  12   5  562.02   29.77
  -1 -12  -5  633.16   26.23
   1  12   5  582.83   31.75
  -1  12  -5  537.60   38.30
   1 -12   5  521.94   28.13
  -1 -12  -5  592.48   31.93
  -1 -12  -5  573.13   35.58
   1 -12   5  611.21   34.95
   1 -12   5  439.00   33.93
   1 -12   5  780.25   29.68
  -1 -12  -5  528.52   26.48
   1  12   5  573.53   32.08
   1 -12   5  586.18   28.59
  -1 -12  -5  567.35   29.02
   1  12   5  610.59   31.78
  -1 -12  -5  761.32   45.16
   1  12   5  602.53   40.72
  -1  12  -5  558.31   43.34
   1  12   5  579.77   41.34
   1 -12   5  674.52   47.77
  -1 -12  -6   74.42    9.47
  -1 -12  -6   81.90   10.46
   1 -12   6   58.46    8.57
   1 -12   6   66.65   10.97
  -1 -12  -6   55.44   11.06
  -1 -12  -6   70.22    8.49
   1 -12   6   98.41    9.24
   1  12   6   71.47   11.03
   1  12   6   70.35   10.36
  -1 -12  -6   72.71    7.99
   1  12   6   83.06   10.44
  -1 -12  -6   80.60    8.12
  -1  12  -6   87.04   15.68
  -1 -12  -6   81.39   13.71
   1 -12   6   60.47   15.30
  -1 -12  -6  110.28   10.02
   1  12   7  124.07   12.34
   1 -12   7  167.63   15.77
   1 -12   7  184.08   17.42
   1 -12   7  227.59   13.09
  -1 -12  -7  163.87   12.43
   1  12   7  170.63   17.51
   1 -12   7  146.67   13.16
  -1  12  -7  160.72   18.63
  -1 -12  -7  166.22   13.82
  -1 -12  -7  185.59   12.36
  -1 -12  -7  161.12   11.76
   1 -12   8   30.93    5.18
  -1 -12  -8   29.08    4.56
   1  12   8   13.97    3.96
   1  12   8   23.07    4.63
   1 -12   8   33.51    6.03
   1  12   8   26.52    5.54
  -1 -12  -8   34.76    4.55
  -1 -12  -8   40.05    4.72
  -1 -12  -8   30.25    5.11
   1 -12   8   35.60    7.15
  -1 -12  -9   78.52    5.37
   1  12   9   64.48    5.67
   1 -12   9   87.52    6.42
   1  12   9   75.13    6.56
   1 -13  -9  254.10   11.02
  -1 -13   9  261.55   12.22
   1 -13  -8  225.62   11.93
  -1 -13   8  255.03   13.78
   1 -13  -8  213.33   12.32
  -1  13   8  181.11   13.95
   1 -13  -8  237.08   13.43
   1 -13  -8  251.96   13.74
  -1  13   8  208.99   14.08
  -1 -13   8  235.65   14.47
  -1 -13   8  234.27   15.63
  -1  13   8  201.11   12.63
   1 -13  -8  259.15   13.74
   1 -13  -7   31.32    5.06
  -1  13   7   26.47    5.33
   1 -13  -7   32.41    5.28
  -1 -13   7   27.17    5.28
  -1 -13   7   37.14    7.68
  -1 -13   7   41.49    6.26
   1 -13  -7   32.70    5.21
  -1  13   7   34.52    7.29
  -1 -13   7   28.42    6.41
  -1  13   7   28.60    5.20
   1  13  -7   30.15    6.72
   1 -13  -7   31.89    5.85
  -1 -13   6   -5.39   10.34
   1 -13  -6    5.82    2.58
   1 -13  -6    7.94    2.94
  -1  13   6    5.80    3.25
  -1 -13   6    3.87    2.89
  -1 -13   6    0.81    1.39
   1 -13  -6    3.46    2.55
  -1 -13   6    2.54    2.20
   1 -13  -6    1.78    2.38
  -1 -13   6    4.31    2.48
   1 -13  -6    7.07    2.84
  -1  13   6    1.57    1.61
   1  13  -6    4.27    3.29
  -1  13   6    4.58    3.19
   1 -13  -6    2.55    2.54
  -1 -13   5   -0.74    6.18
   1 -13  -5    0.82    0.96
  -1  13   5    0.76    1.76
   1 -13  -5   -0.94    1.48
   1  13  -5   -2.12    2.43
  -1  13   5   -0.13    1.38
  -1 -13   5    2.04    2.50
  -1 -13   5    0.59    1.84
   1 -13  -5    0.44    1.67
  -1 -13   5   -0.40    2.97
   1 -13  -5   -0.97    3.81
  -1 -13   5    0.85    6.46
  -1 -13   5    3.75    2.26
   1 -13  -5   -1.51    2.17
  -1  13   5    0.40    2.98
  -1 -13   5    2.21    1.90
   1  13  -5    3.72    4.48
   1 -13  -5    2.63    2.84
  -1  13   5    0.89    1.74
   1 -13  -4  471.92   26.25
  -1 -13   4  414.99   35.55
   1  13  -4  409.48   27.95
  -1 -13   4  355.57   24.84
   1 -13  -4  418.73   20.48
   1 -13  -4  386.41   19.77
  -1  13   4  410.83   24.44
   1  13  -4  423.31   29.72
   1  13  -4  369.25   26.62
  -1  13   4  353.58   28.66
  -1 -13   4  382.88   24.73
  -1 -13   4  342.42   20.12
   1 -13  -4  401.71   24.15
  -1 -13   4  388.24   25.47
   1 -13  -4  376.51   27.11
  -1 -13   4  340.10   20.24
  -1  13   4  400.86   24.80
  -1  13   4  363.19   29.39
  -1  13   4  371.32   30.40
   1 -13  -4  374.65   21.10
  -1  13   4  340.36   22.27
  -1 -13   4  355.95   24.65
  -1 -13   4  295.18   25.84
   1 -13  -4  367.82   19.54
  -1 -13   4  443.78   22.23
   1 -13  -3    1.42    1.14
   1 -13  -3    5.89    2.97
  -1 -13   3    1.27    2.76
  -1  13   3    6.48    4.17
  -1  13   3    2.72    2.12
  -1  13   3    4.36    3.23
  -1  13   3    8.39    4.17
   1 -13  -3    8.72    2.73
   1  13  -3    6.03    3.96
  -1 -13   3    4.54    3.35
   1  13  -3    2.70    1.82
   1  13  -3    5.99    3.21
   1  13  -2  886.54   40.24
  -1 -13   2  772.57   44.82
   1 -13  -2  911.50   37.47
  -1 -13   2  680.80   38.04
   1  13  -2  791.64   40.14
  -1  13   2  838.13   44.89
  -1  13   2  780.83   42.37
  -1  13   2  805.81   44.76
  -1  13   2  818.48   41.81
   1 -13  -2  867.22   32.00
   1  13  -2  781.59   34.60
   1  13  -2  776.11   34.75
  -1  13   1   11.90    4.87
   1  13  -1   10.28    4.18
  -1  13   1   13.75    4.49
   1  13  -1   12.32    3.41
   1  13  -1   10.90    3.33
  -1  13   1    9.43    4.19
  -1 -13   1   11.54    4.47
   1  13  -1   10.17    3.53
  -1 -13   1    8.81    4.22
  -1 -13   1   14.49    4.33
   1  13  -1    9.87    3.58
   1 -13  -1   12.17    3.67
  -1  13   0  331.70   20.99
  -1  13   0  327.70   20.83
   1  13   0  288.17   18.07
   1  13   0  325.34   22.28
   1  13   0  324.25   23.08
   1  13   0  307.98   22.49
  -1  13   0  314.72   22.20
   1 -13   0  276.70   21.91
  -1 -13   0  307.96   20.67
  -1 -13   0  299.38   20.62
   1 -13   0  350.24   22.04
   1  13   1   53.57    9.51
   1  13   1   45.10    8.36
  -1  13  -1   43.49    6.74
  -1 -13  -1   54.14    8.51
  -1  13  -1   52.01    8.35
  -1 -13  -1   49.99    7.38
   1 -13   1   56.23    8.79
   1  13   1   57.62    9.75
   1 -13   1   41.81    8.81
  -1 -13  -2  351.03   18.73
   1  13   2  352.55   20.46
  -1 -13  -2  417.63   25.49
   1 -13   2  356.47   29.77
  -1  13  -2  457.46   25.32
   1  13   2  373.06   27.69
  -1 -13  -2  369.31   27.62
  -1  13  -2  439.64   21.62
  -1  13  -2  395.64   28.09
  -1  13  -2  452.32   23.39
  -1 -13  -3    1.34    1.58
   1  13   3    4.45    2.16
   1 -13   3   10.06    5.75
  -1 -13  -3    3.64    4.45
   1  13   3    0.32    2.71
   1  13   3    2.84    4.14
  -1  13  -3   10.03    4.12
   1  13   3    2.29    2.57
  -1  13  -3   -1.24    4.12
   1  13   3    7.41    3.12
   1 -13   4  205.93   25.09
  -1  13  -4  168.09   21.68
   1 -13   4  224.72   17.29
  -1 -13  -4  246.30   15.77
   1 -13   4  171.65   17.81
   1  13   4  173.94   15.86
   1  13   4  187.63   15.51
   1  13   4  175.05   19.90
  -1  13  -4  175.60   23.70
   1  13   4  186.45   16.37
   1 -13   4  186.07   17.83
  -1 -13  -4  183.87   16.60
   1 -13   4  199.08   18.27
  -1 -13  -4  172.98   17.82
  -1 -13  -4  185.53   13.48
   1 -13   4  119.22   15.89
   1 -13   4  228.23   14.65
   1 -13   4  217.89   15.88
   1  13   4  180.99   21.13
   1  13   4  190.92   21.27
  -1 -13  -4  206.81   22.51
  -1 -13  -4  180.96   14.35
   1  13   5  367.91   24.35
  -1 -13  -5  370.76   22.21
  -1 -13  -5  368.44   24.28
   1 -13   5  368.04   22.06
  -1 -13  -5  336.82   26.92
   1 -13   5  344.27   25.94
   1 -13   5  426.70   21.31
   1 -13   5  262.07   26.13
  -1 -13  -5  327.14   19.84
   1  13   5  342.35   24.47
   1 -13   5  362.91   21.83
  -1  13  -5  311.35   28.99
  -1 -13  -5  355.70   19.21
   1  13   5  331.86   23.47
   1  13   5  365.38   22.88
  -1 -13  -5  435.16   20.33
   1  13   5  367.70   32.76
  -1  13  -5  361.80   34.35
  -1 -13  -5  380.66   31.92
   1  13   5  343.58   30.89
   1 -13   5  306.10   26.21
  -1 -13  -5  476.60   23.11
   1 -13   6  157.39   14.03
  -1 -13  -6  212.75   17.13
  -1 -13  -6  166.52   19.15
   1 -13   6  178.23   18.25
  -1 -13  -6  173.06   13.71
   1 -13   6  224.29   14.28
   1  13   6  188.28   18.17
   1 -13   6  172.21   17.30
  -1 -13  -6  199.39   13.56
   1  13   6  203.24   18.02
  -1 -13  -6  243.06   14.42
   1  13   6  177.33   15.36
  -1 -13  -6  260.62   15.76
   1 -13   6  176.39   22.98
  -1 -13  -6  204.48   15.93
  -1 -13  -7    4.85    2.25
   1 -13   7    4.89    2.00
  -1 -13  -7    5.80    2.22
   1 -13   7    3.27    1.36
   1  13   7    3.35    3.75
   1 -13   7   13.66    5.30
   1  13   7    3.02    2.03
   1 -13   7    5.01    3.62
  -1 -13  -7    1.47    1.28
  -1 -13  -7    5.97    2.41
  -1 -13  -7    6.77    2.37
   1 -13   8   52.78    8.07
  -1 -13  -8   50.82    5.51
  -1 -13  -8   54.53    5.42
   1  13   8   26.24    5.05
   1  13   8   39.59    5.66
   1 -13   8   46.17    6.68
   1 -13   8   46.15    5.80
   1  13   8   50.07    6.93
   1 -14  -8   -0.48    1.06
   1 -14  -8    0.88    0.88
  -1 -14   8    1.28    1.18
  -1  14   8   -0.41    1.23
  -1 -14   8    1.35    1.31
  -1  14   8    2.98    1.42
  -1  14   8   -0.31    1.54
   1 -14  -8    0.71    1.15
  -1 -14   8    0.28    0.95
   1 -14  -8    1.25    0.81
  -1 -14   7   72.77   10.72
   1 -14  -7   53.22    6.60
   1 -14  -7   66.30    7.27
  -1 -14   7   69.09    7.70
   1 -14  -7   63.66    7.24
  -1  14   7   52.31    6.72
  -1  14   7   54.88    8.50
  -1 -14   7   75.78   10.24
   1 -14  -7   76.15    7.84
  -1  14   7   55.04    7.42
   1 -14  -7   68.49    7.80
  -1 -14   7   55.48    7.21
  -1 -14   6   49.68   12.56
   1 -14  -6   69.16    8.00
  -1  14   6   60.63    7.87
  -1 -14   6   57.86    9.64
  -1 -14   6   53.93    7.61
   1 -14  -6   52.71    9.90
  -1 -14   6   66.57   10.90
  -1 -14   6   67.35    8.45
   1 -14  -6   50.12    6.90
  -1  14   6   52.22    8.65
   1 -14  -6   68.28    7.93
   1  14  -6   61.05    9.96
   1 -14  -6   61.52    8.29
  -1  14   6   53.86    8.57
  -1 -14   5   61.59   10.06
   1 -14  -5   83.16   10.83
  -1 -14   5   82.12    9.68
   1 -14  -5   75.81   12.23
  -1 -14   5   83.24   12.09
   1 -14  -5   82.48    9.00
  -1 -14   5   89.20    9.83
  -1 -14   5   58.44   11.54
  -1  14   5   80.62   11.10
  -1 -14   5   73.26    9.15
   1  14  -5   72.71   12.40
   1  14  -5   81.89   13.59
   1 -14  -5   99.83    9.73
   1 -14  -5   76.21    8.52
  -1  14   5   78.94   10.74
  -1 -14   5   71.85   12.55
   1 -14  -5   79.81    9.62
  -1  14   5   75.32   10.09
   1  14  -4  160.82   17.38
   1  14  -4  160.05   15.21
  -1 -14   4  130.76   14.68
   1 -14  -4  180.72   13.08
  -1  14   4  166.74   15.02
  -1  14   4  124.93   16.97
   1  14  -4  140.19   16.70
   1  14  -4  125.67   15.20
  -1 -14   4  141.54   14.89
  -1 -14   4  131.96   11.63
   1 -14  -4  137.81   13.97
  -1 -14   4  124.75   14.28
   1 -14  -4  139.09   16.22
  -1  14   4  158.24   15.38
  -1 -14   4  127.81   11.88
   1 -14  -4  158.22   12.10
  -1  14   4  143.02   18.55
  -1  14   4  124.40   17.75
  -1  14   4  132.80   13.62
   1 -14  -4  136.80   11.30
  -1 -14   4  119.08   13.83
  -1 -14   4  157.38   12.75
  -1 -14   3   42.61   10.83
   1  14  -3   37.48    7.61
   1  14  -3   28.16    6.46
   1 -14  -3   41.97    7.45
  -1  14   3   24.69    7.64
  -1  14   3   39.06    9.23
  -1  14   3   31.34    8.44
  -1  14   3   27.21    8.33
   1 -14  -3   40.52    5.97
   1  14  -3   34.35    7.14
  -1 -14   3   32.41    8.15
   1  14  -3   35.05    6.75
   1  14  -3   29.30    8.85
   1  14  -2   58.96    9.91
  -1 -14   2   54.89    9.76
   1 -14  -2   65.12    9.04
  -1 -14   2   60.54   11.91
   1  14  -2   73.57   10.92
  -1  14   2   53.42   10.40
  -1  14   2   54.70   11.26
   1  14  -2   62.17    9.43
  -1  14   2   60.56   10.62
  -1  14   2   74.36   12.72
   1 -14  -2   67.53    7.56
   1  14  -2   59.14    8.34
  -1 -14   1  109.12   13.25
   1 -14  -1  140.62   13.73
  -1 -14   1  133.07   14.20
   1  14  -1  121.33   14.37
  -1  14   1  117.50   15.04
   1  14  -1  128.63   13.89
  -1  14   1  115.41   14.96
   1  14  -1  129.78   13.70
   1  14  -1  129.52   12.69
  -1  14   1  142.59   15.18
  -1  14   1  122.91   15.80
  -1  14   0    8.57    3.18
   1  14   0    7.26    4.11
   1  14   0    9.66    4.20
  -1 -14   0    9.82    3.96
   1  14   0   10.99    4.41
   1 -14   0    8.99    3.60
  -1  14   0    5.77    3.36
   1 -14   0    8.81    4.51
  -1 -14   0   10.23    3.96
   1  14   1  775.72   41.35
  -1 -14  -1  840.67   39.17
   1 -14   1  707.11   42.60
  -1  14  -1  798.80   38.85
  -1  14  -1  864.78   37.52
   1  14   1  737.58   39.60
   1  14   1  794.37   42.52
   1  14   2  157.73   13.07
   1 -14   2  141.61   18.89
  -1  14  -2  161.18   15.15
  -1 -14  -2  176.15   16.46
   1  14   2  147.82   17.64
  -1  14  -2  148.35   19.27
  -1  14  -2  144.92   16.81
  -1  14  -2  181.51   14.85
   1 -14   3    1.04    3.22
  -1 -14  -3    9.34    3.78
  -1  14  -3    4.53    2.79
  -1 -14  -3    4.73    2.52
   1 -14   3    3.57    2.81
   1 -14   3    4.02    2.44
   1  14   3    1.75    2.09
   1  14   3    1.26    2.45
  -1  14  -3    3.25    2.63
   1  14   3    0.81    2.62
   1 -14   3    4.20    2.45
  -1 -14  -3    2.71    2.66
  -1 -14  -3    3.84    1.62
   1 -14   3    2.38    2.11
  -1 -14  -3    5.10    2.14
   1 -14   3    4.66    4.06
   1 -14   3   -2.42    3.00
   1 -14   3    6.70    2.99
   1  14   3    0.09    2.23
  -1 -14  -3    4.95    2.20
   1 -14   4  585.20   44.59
  -1 -14  -4  627.66   35.21
  -1  14  -4  467.03   38.68
   1 -14   4  603.54   31.12
   1 -14   4  470.93   31.98
  -1 -14  -4  647.44   28.36
   1  14   4  544.25   30.59
   1  14   4  535.34   28.33
   1  14   4  501.83   36.24
  -1  14  -4  533.93   43.58
   1  14   4  563.18   30.45
  -1 -14  -4  530.63   30.39
  -1 -14  -4  552.67   34.34
   1 -14   4  503.10   31.41
   1 -14   4  375.96   30.71
   1 -14   4  592.59   26.17
  -1 -14  -4  501.89   24.92
   1 -14   4  537.93   27.91
   1  14   4  495.10   37.53
   1  14   4  522.20   37.95
  -1 -14  -4  520.85   26.43
   1  14   5  179.25   16.91
  -1 -14  -5  183.99   15.03
  -1 -14  -5  204.74   17.72
   1 -14   5  170.78   14.22
  -1 -14  -5  160.50   18.55
   1 -14   5  200.46   19.17
   1 -14   5  162.08   20.35
  -1 -14  -5  159.54   13.11
   1 -14   5  227.37   14.80
   1  14   5  174.92   17.33
   1 -14   5  178.14   14.90
  -1  14  -5  190.16   22.24
  -1 -14  -5  218.60   14.19
   1  14   5  178.89   16.78
   1  14   5  187.79   15.63
   1  14   5  166.05   22.49
   1  14   5  189.97   22.90
  -1  14  -5  223.82   26.28
  -1 -14  -5  231.75   15.67
   1 -14   5  180.36   19.79
   1 -14   6    0.09    2.06
   1 -14   6    0.67    2.47
  -1 -14  -6    3.37    2.78
  -1 -14  -6   -1.27    4.22
   1 -14   6    2.76    3.58
   1 -14   6    7.16    2.45
  -1 -14  -6    2.98    2.18
   1  14   6    2.90    2.70
  -1  14  -6    0.70    2.10
  -1 -14  -6    1.94    1.58
   1  14   6    1.30    1.62
   1  14   6    5.83    3.61
  -1 -14  -6    3.75    2.49
   1 -14   6   12.02   11.74
  -1 -14  -6    2.55    1.69
   1  14   7    3.27    2.01
   1 -14   7    2.79    2.44
  -1 -14  -7    4.38    2.06
   1 -14   7    0.62    1.19
   1  14   7    2.07    1.96
   1 -14   7    3.25    2.39
  -1 -14  -7    5.62    2.63
   1 -14   7    4.41    1.74
  -1 -14  -7    4.98    2.45
  -1 -14  -7    3.95    1.72
   1 -14   8   33.46    6.24
  -1 -14  -8   28.83    3.89
  -1 -14  -8   31.85    4.08
  -1 -14  -8   38.34    4.14
   1  14   8   21.70    4.31
   1 -14   8   32.81    4.34
   1 -14   8   28.18    5.19
   1  14   8   29.26    4.42
   1  14   8   29.54    5.02
   1 -15  -8   10.49    2.28
  -1 -15   8   11.88    2.39
  -1  15   8    8.74    2.66
  -1 -15   8   13.36    2.89
  -1  15   8    9.19    2.43
   1 -15  -8   10.59    2.43
  -1  15   8    9.79    1.86
   1 -15  -8   12.59    2.43
  -1 -15   7   61.69    9.61
   1 -15  -7   46.16    5.93
  -1 -15   7   59.92    6.91
   1 -15  -7   60.19    6.61
   1 -15  -7   57.70    6.73
  -1 -15   7   57.11    6.93
  -1  15   7   46.74    6.53
   1 -15  -7   63.75    6.99
   1 -15  -7   58.17    6.95
  -1  15   7   51.47    6.19
  -1  15   7   55.73    8.31
  -1 -15   7   48.21    8.06
  -1  15   6   58.07    7.21
  -1 -15   6   47.74    8.96
  -1  15   6   54.51    8.70
  -1 -15   6   54.74    7.38
  -1 -15   6   63.38   10.72
   1 -15  -6   60.99   10.75
   1 -15  -6   54.41    7.40
  -1 -15   6   63.60    8.03
   1 -15  -6   53.61    6.89
  -1  15   6   53.74    9.01
   1 -15  -6   61.61    7.41
   1 -15  -6   73.24    8.11
   1 -15  -6   62.47    8.00
  -1 -15   6   42.72   12.48
  -1  15   6   48.50    8.18
  -1 -15   5   53.98    9.55
  -1 -15   5   67.18    8.32
   1 -15  -5   66.61    9.73
  -1 -15   5   64.39   10.53
   1 -15  -5   58.64   10.88
  -1 -15   5   54.64   11.30
   1 -15  -5   62.78    7.73
  -1 -15   5   70.60    8.69
  -1 -15   5   55.50    7.99
   1 -15  -5   67.30    8.16
  -1  15   5   56.93    9.17
   1  15  -5   66.97   11.89
   1 -15  -5   68.57    8.35
  -1 -15   5   67.45    9.68
  -1 -15   5   49.08   11.78
   1 -15  -5   76.03    9.42
  -1  15   5   48.76    8.28
  -1 -15   4    6.76    3.33
   1 -15  -4    6.04    2.15
  -1  15   4    6.41    3.16
   1 -15  -4   11.47    3.33
   1 -15  -4    7.42    3.16
  -1  15   4    5.27    3.98
  -1 -15   4    6.34    3.06
   1 -15  -4    4.12    2.73
   1 -15  -4    6.31    3.90
  -1 -15   4    4.67    2.21
   1 -15  -4    5.36    2.35
  -1 -15   4    5.67    4.04
  -1 -15   4    3.93    1.59
  -1  15   4    4.85    2.30
  -1 -15   4    4.96    2.42
  -1  15   4   11.04    5.69
  -1  15   4    6.92    3.67
   1  15  -3   90.16   15.51
   1  15  -3  131.48   13.36
   1 -15  -3  114.68   11.34
  -1 -15   3  114.92   13.64
  -1 -15   3  111.50   12.78
   1 -15  -3  122.90   13.19
  -1 -15   3  117.54   13.04
   1 -15  -3  103.88   14.24
   1 -15  -3  113.75   10.84
   1 -15  -3  110.98    9.90
  -1 -15   3  117.77   10.89
  -1 -15   3  103.15   14.03
  -1 -15   3  113.27   13.03
   1 -15  -3  132.87   11.30
  -1  15   3  108.34   15.79
  -1  15   3  112.70   17.09
  -1  15   3  103.51   16.10
  -1  15   3  101.03   15.35
   1  15  -3  136.59   16.26
   1 -15  -3  137.34   11.60
   1 -15  -3  137.66   14.03
   1  15  -3  114.54   14.41
  -1  15   2   65.48   12.68
  -1  15   2   70.25   11.81
  -1 -15   2   51.49    9.90
   1  15  -2   60.15    8.84
   1  15  -2   66.62   10.30
  -1  15   2   66.53   12.25
  -1  15   2   70.08   12.78
   1  15  -2   75.36   11.06
   1 -15  -2   86.49    8.67
   1  15  -2   57.10   10.41
   1 -15  -2   81.88   10.68
   1  15  -1   82.36   10.60
  -1  15   1   76.46   12.97
   1  15  -1   89.80   11.88
  -1  15   1   89.80   13.56
   1  15  -1   78.94   11.03
   1  15  -1  108.98   13.31
   1 -15  -1   95.16   11.94
   1  15  -1   96.89   13.28
  -1 -15   1   79.87   11.78
  -1 -15   1  101.70   12.85
  -1  15   1   90.80   12.17
  -1  15   1   97.90   14.43
  -1  15   0  901.28   49.14
   1  15   0 1032.50   47.30
  -1  15   0  933.33   48.11
  -1 -15   0  863.98   42.73
   1  15   0  935.13   47.73
  -1 -15   0 1012.46   45.80
   1 -15   0  869.93   46.55
   1 -15   0 1103.41   47.55
  -1  15   0  967.21   48.48
   1  15   0  992.00   47.95
  -1  15  -1  175.78   19.60
  -1  15  -1  229.54   18.01
  -1 -15  -1  219.21   19.10
   1  15   1  215.12   21.16
  -1  15  -1  199.69   18.36
   1 -15   1  185.95   20.87
   1  15   1  200.85   20.34
   1 -15   2  324.85   29.93
  -1  15  -2  330.19   23.53
  -1 -15  -2  341.09   24.22
  -1 -15  -2  280.62   20.06
  -1 -15  -2  280.62   22.80
   1  15   2  289.54   26.13
  -1  15  -2  308.51   23.64
  -1  15  -2  264.15   24.28
   1 -15   2  291.59   22.61
   1 -15   2  322.63   22.08
  -1  15  -2  298.40   29.19
   1 -15   3    5.98    3.22
  -1 -15  -3    4.65    2.22
   1 -15   3    5.97    3.45
   1  15   3   -9.42    3.63
   1  15   3    4.01    3.13
   1  15   3    5.92    4.55
  -1  15  -3    0.12    3.02
  -1  15  -3   -3.73    3.04
   1  15   3   -1.54    3.70
  -1 -15  -3    5.97    3.56
   1 -15   3   -1.30    2.61
  -1 -15  -3    3.70    3.59
  -1 -15  -3    0.98    1.60
   1 -15   3    2.19    2.29
   1 -15   3    3.53    3.44
  -1 -15  -3    4.79    2.09
   1 -15   3    4.71    2.65
   1 -15   3    1.28    2.26
   1 -15   3    4.48    2.64
   1  15   3    0.74    2.50
  -1  15  -3   -3.40    3.60
   1 -15   4    8.83    4.65
  -1 -15  -4   11.08    3.63
   1 -15   4    4.68    2.77
   1  15   4    7.93    4.08
   1  15   4    7.25    3.86
   1  15   4    5.70    3.15
  -1  15  -4   17.91    9.35
  -1 -15  -4    5.46    3.47
  -1 -15  -4    3.83    2.64
  -1 -15  -4    9.52    2.87
   1 -15   4    1.31    2.09
   1 -15   4    1.86    3.85
   1 -15   4    4.90    1.53
   1 -15   4    7.79    3.31
   1  15   4    6.09    3.50
   1  15   4    5.43    2.58
  -1 -15  -4    8.34    3.04
  -1 -15  -5   50.45    7.03
   1 -15   5   41.78   10.25
   1 -15   5   53.88    8.24
   1  15   5   48.36    8.48
   1  15   5   41.54    6.95
  -1 -15  -5   50.41    8.47
   1 -15   5   39.63    6.26
  -1 -15  -5   53.60   10.87
  -1 -15  -5   41.51    6.36
   1 -15   5   33.64   11.21
   1 -15   5   51.61    6.65
   1 -15   5   33.23    7.76
   1 -15   5   46.43    7.39
   1  15   5   33.94    7.63
   1 -15   5   36.06    7.73
   1  15   5   31.99    9.31
  -1 -15  -5   41.23    6.94
   1  15   5   35.64    7.45
  -1 -15  -6   18.83    5.03
   1 -15   6   15.26    3.82
  -1 -15  -6   12.41    5.00
   1 -15   6   17.96    6.00
   1 -15   6   17.79    3.70
  -1 -15  -6   14.60    3.57
   1  15   6   15.70    4.60
   1 -15   6   14.33    4.83
   1  15   6   13.00    3.60
  -1 -15  -6   22.32    4.25
   1  15   6   11.72    3.44
  -1 -15  -6   16.91    4.43
   1 -15   6   25.47   13.80
  -1 -15  -6   20.11    4.13
  -1 -15  -7  392.31   16.72
  -1 -15  -7  318.71   16.21
   1 -15   7  319.43   21.29
   1  15   7  215.91   15.26
   1 -15   7  282.03   15.84
   1 -15   7  345.92   23.43
  -1 -15  -8  108.51    7.18
  -1 -15  -8  103.36    7.07
   1  15   8   88.85    7.92
   1  15   8   97.02    7.24
   1 -15   8  109.76    9.52
   1 -15   8  117.41    7.50
   1  15   8  103.96    8.67
  -1  16   8    5.79    1.97
  -1  16   8    7.60    2.13
   1 -16  -8    5.31    1.48
  -1 -16   8    5.21    1.56
   1 -16  -8    3.18    1.16
   1 -16  -8    5.67    1.29
   1 -16  -7   29.31    4.47
  -1 -16   7   33.43    4.81
   1 -16  -7   29.68    4.33
   1 -16  -7   35.31    4.95
  -1 -16   7   32.88    6.25
  -1  16   7   29.46    5.87
   1 -16  -7   33.44    4.66
  -1  16   7   30.19    4.94
  -1 -16   7   31.74    4.80
   1 -16  -7   32.99    4.99
   1 -16  -6  107.40   10.22
  -1 -16   6  108.62   13.36
   1 -16  -6  111.75   14.44
   1 -16  -6  121.09   10.35
  -1 -16   6  122.05   10.95
   1 -16  -6  129.18   10.88
  -1  16   6  102.06   11.96
  -1 -16   6  103.06   12.68
  -1  16   6  104.01   12.21
   1 -16  -6  123.31   10.64
  -1 -16   6  129.28   12.38
   1 -16  -6  112.53   10.84
  -1 -16   6   96.01   15.60
  -1 -16   6  112.93   10.28
  -1 -16   5 1291.36   46.21
  -1 -16   5 1259.21   54.71
   1 -16  -5 1173.68   46.46
   1 -16  -5 1141.14   56.06
   1 -16  -5 1222.70   44.96
  -1 -16   5 1141.93   53.38
  -1 -16   5 1318.13   47.54
  -1 -16   5 1069.56   45.39
   1 -16  -5 1466.46   48.23
  -1  16   5 1214.66   51.77
  -1 -16   5 1196.63   53.44
   1 -16  -5 1492.84   48.57
   1 -16  -5 1353.22   49.31
  -1 -16   5 1324.33   52.84
  -1 -16   5 1110.93   53.33
  -1  16   5 1141.41   49.85
   1 -16  -4   29.92    5.82
  -1 -16   4   46.98    8.47
  -1 -16   4   34.00    7.90
  -1  16   4   39.43    6.89
   1 -16  -4   42.80    6.58
  -1 -16   4   42.22    8.29
   1 -16  -4   31.88    6.88
   1 -16  -4   35.92    6.25
  -1 -16   4   23.10    6.13
   1 -16  -4   41.10    9.26
  -1 -16   4   29.13    7.60
   1 -16  -4   30.92    5.52
  -1 -16   4   31.06    5.58
  -1  16   4   32.54    7.02
  -1 -16   4   29.70    5.67
   1 -16  -4   47.29    6.83
  -1  16   4   34.83    9.92
  -1  16   4   30.27    6.65
   1  16  -3   -2.12    4.37
   1  16  -3  -12.76    4.35
  -1 -16   3    2.67    2.06
   1 -16  -3   -0.28    1.78
   1 -16  -3    2.19    2.45
   1 -16  -3   -5.79    2.59
  -1 -16   3  -13.00    4.42
  -1  16   3    0.71    2.34
  -1 -16   3   -1.12    2.29
  -1 -16   3    5.11    3.41
  -1 -16   3    3.11    1.93
   1 -16  -3   -1.75    1.79
   1  16  -3    1.64    3.25
  -1  16   3    0.99    3.53
   1  16  -3    0.17    1.95
  -1  16   3    1.30    4.02
  -1  16   3    4.01    4.84
   1 -16  -3    5.42    2.98
   1 -16  -3   -1.03    1.45
   1 -16  -3   -1.19    3.77
   1  16  -3   -0.08    2.37
   1 -16  -3    0.91    1.29
  -1 -16   3   -0.55    2.72
  -1 -16   2  352.73   23.30
   1  16  -2  451.06   27.03
   1 -16  -2  431.38   22.84
   1 -16  -2  414.52   28.32
  -1 -16   2  368.64   21.41
  -1 -16   2  389.65   27.69
   1 -16  -2  408.78   21.14
  -1 -16   2  371.67   29.04
   1  16  -2  477.77   32.13
   1 -16  -2  513.09   29.42
  -1  16   2  400.44   32.98
   1  16  -2  437.21   28.49
  -1  16   2  386.12   31.48
   1  16  -2  438.55   28.73
   1 -16  -2  378.60   22.67
  -1 -16   2  409.83   26.68
  -1  16   2  427.07   30.52
  -1  16   2  400.76   32.94
   1 -16  -1  223.27   15.79
   1 -16  -1  243.59   15.27
  -1 -16   1  239.65   20.25
  -1 -16   1  198.67   15.14
  -1 -16   1  259.82   18.13
   1 -16  -1  261.85   21.06
  -1 -16   1  178.52   18.81
   1  16  -1  221.84   21.53
  -1 -16   1  224.39   20.96
  -1  16   1  209.68   22.63
   1  16  -1  223.81   19.13
  -1  16   1  208.39   22.27
   1  16  -1  234.11   20.74
   1 -16  -1  206.67   16.28
  -1  16   1  214.67   22.44
   1  16  -1  275.65   22.50
  -1  16   1  232.75   20.69
   1 -16   0  109.20   10.67
   1 -16   0  121.15   14.59
  -1 -16   0  126.66   14.22
  -1 -16   0   80.61    9.41
  -1 -16   0  109.59   11.21
  -1 -16   0  121.78   14.79
   1 -16   0  126.29   15.14
   1  16   0  101.79   14.61
   1  16   0  100.59   13.60
  -1  16   0  116.71   15.95
  -1  16   0   99.76   15.50
  -1  16   0  102.18   14.63
   1  16   0  132.38   16.07
   1 -16   0   97.89   11.86
  -1 -16  -1 1900.40   68.19
  -1 -16  -1 2003.09   73.84
  -1 -16  -1 1838.00   63.14
  -1 -16  -1 1932.38   61.79
   1 -16   1 2164.96   77.99
   1 -16   1 1674.08   61.34
  -1 -16  -1 1948.69   65.53
  -1  16  -1 1986.65   75.50
  -1 -16  -1 2126.74   76.55
   1 -16   1 1882.17   82.83
   1  16   1 1980.68   80.06
  -1  16  -1 2000.37   78.78
  -1  16  -1 1879.19   80.37
  -1  16  -1 2117.10   72.61
  -1  16  -1 2109.09   78.10
   1  16   1 1995.48   79.86
   1 -16   1 2145.30   74.92
   1 -16   1 2064.38   71.57
   1 -16   2  908.68   42.04
   1 -16   2  910.32   44.53
  -1 -16  -2  848.38   36.48
   1  16   2  817.56   49.11
  -1  16  -2  839.91   48.19
  -1  16  -2  920.11   45.68
  -1 -16  -2  985.83   45.92
   1 -16   2  865.73   54.03
  -1 -16  -2  874.71   40.07
  -1 -16  -2  792.35   34.98
  -1 -16  -2  906.48   44.93
  -1 -16  -2  876.41   34.23
   1 -16   2  782.51   33.90
   1 -16   2  806.98   44.31
  -1 -16  -2  919.93   37.36
   1  16   2  851.00   50.90
   1  16   2  898.15   49.97
  -1  16  -2  901.43   55.38
  -1 -16  -3   49.98    9.46
   1 -16   3   48.48   12.64
  -1 -16  -3   37.83    7.45
  -1 -16  -3   38.74    8.50
   1 -16   3   45.71    8.32
   1 -16   3   25.49    6.80
   1 -16   3   40.45    6.19
   1 -16   3   39.18    9.11
  -1 -16  -3   40.83    6.12
   1 -16   3   44.41    7.54
  -1 -16  -3   42.23    6.56
  -1  16  -3   41.95    9.36
   1  16   3   45.40   10.19
   1  16   3   37.49   10.05
  -1  16  -3   46.66   12.53
   1  16   3   41.00    9.97
   1  16   3   33.46    6.71
   1  16   3   40.68   10.85
   1 -16   3   44.81    9.29
   1 -16   3   35.87    7.41
  -1 -16  -3   43.63    6.92
   1  16   4  257.82   19.50
  -1 -16  -4  248.95   20.37
  -1 -16  -4  246.85   23.06
   1 -16   4  234.59   20.47
   1 -16   4  209.54   21.76
  -1 -16  -4  256.78   16.60
   1 -16   4  266.81   16.79
   1 -16   4  258.50   18.76
  -1  16  -4  267.79   30.75
   1  16   4  248.46   26.36
   1  16   4  273.64   20.56
   1  16   4  248.63   26.05
   1  16   4  244.10   26.96
   1 -16   4  242.10   22.96
   1 -16   4  261.77   20.38
  -1 -16  -4  294.52   18.82
   1 -16   5 1145.91   45.63
   1 -16   5 1057.26   53.30
  -1 -16  -5 1179.71   42.39
   1  16   5 1099.87   47.01
  -1 -16  -5  970.96   51.27
   1 -16   5 1036.68   48.64
   1 -16   5 1133.31   40.05
   1 -16   5  868.41   50.32
  -1 -16  -5 1047.95   40.12
   1 -16   5  995.92   41.86
   1  16   5 1026.78   47.48
  -1 -16  -5 1082.08   46.77
   1 -16   5  918.08   45.63
   1  16   5 1037.90   46.90
   1  16   5  963.80   58.77
  -1 -16  -6   21.58    6.51
   1 -16   6   18.16    5.68
  -1 -16  -6   20.08    4.07
   1 -16   6   25.68    4.20
   1  16   6   21.85    6.09
  -1 -16  -6   23.27    4.21
   1 -16   6   33.29   13.63
  -1 -16  -6   17.76    4.88
   1 -16   6   13.03    3.39
   1 -16   6   14.50    4.66
   1  16   6   10.60    3.28
  -1 -16  -7   18.57    3.69
   1 -16   7   19.84    5.68
  -1 -16  -7   16.50    3.12
   1  16   7   15.01    3.35
   1 -16   7   17.37    4.46
   1 -16   7   15.85    3.09
   1  16   7   17.00    4.07
  -1 -16  -8   14.77    2.30
   1 -16   8   18.14    3.36
  -1 -16  -8   14.86    2.25
   1  16   8   12.57    2.52
   1  16   8   13.81    2.68
  -1  17   8  152.92    9.10
   1 -17  -8  163.50    7.94
   1 -17  -7   17.32    3.17
  -1 -17   7   15.81    3.15
   1 -17  -7   18.27    3.37
  -1  17   7   15.49    3.52
  -1 -17   7   18.12    4.43
  -1  17   7   16.68    4.33
  -1  17   7   13.60    2.95
   1 -17  -7   22.13    3.57
  -1 -17   7   17.96    3.30
   1 -17  -7   16.35    3.32
  -1 -17   6  163.27   15.88
   1 -17  -6  155.61   16.66
   1 -17  -6  178.55   12.95
  -1 -17   6  167.76   12.48
   1 -17  -6  178.56   12.33
  -1  17   6  172.43   15.21
   1 -17  -6  198.17   13.08
  -1 -17   6  163.36   15.61
  -1  17   6  140.70   14.10
  -1  17   6  144.44   11.91
   1 -17  -6  202.93   12.98
  -1 -17   6  189.15   14.55
   1 -17  -6  168.87   12.97
  -1 -17   6  185.94   12.57
  -1 -17   5   16.99    5.25
   1 -17  -5   20.01    6.34
   1 -17  -5   14.84    4.01
  -1 -17   5    9.85    3.57
   1 -17  -5   10.44    3.22
  -1 -17   5   10.59    9.16
  -1  17   5   20.41    5.89
  -1 -17   5   15.70    4.26
  -1  17   5    3.37    1.82
   1 -17  -5   16.20    3.93
   1 -17  -5   18.44    4.28
  -1 -17   5   14.73    4.85
   1 -17  -5   14.69    4.30
  -1 -17   5    3.62    9.59
  -1 -17   5   14.12    5.19
  -1 -17   4    2.29    2.48
  -1  17   4    3.16    2.80
   1 -17  -4    3.02    2.17
  -1 -17   4    5.85    3.83
   1 -17  -4    4.01    3.13
  -1 -17   4   -0.26    3.12
  -1 -17   4    5.73    2.69
   1 -17  -4    1.94    2.07
  -1  17   4    1.94    2.27
  -1 -17   4    2.35    1.83
   1 -17  -4    2.99    1.85
  -1  17   4    3.74    2.61
   1 -17  -4   -0.58    1.53
   1 -17  -4    1.81    1.89
  -1 -17   4   -0.55    2.64
  -1 -17   4    4.44    3.88
  -1  17   4    4.72    3.97
  -1  17   3  168.20   16.29
   1 -17  -3  152.50   13.25
   1 -17  -3  163.02   18.00
  -1 -17   3  140.36   12.64
  -1 -17   3  143.05   15.59
   1 -17  -3  145.24   12.08
  -1 -17   3  146.46   17.64
  -1  17   3  163.34   15.40
  -1  17   3  139.38   18.75
  -1  17   3  150.73   20.39
   1  17  -3  199.45   19.03
  -1 -17   3  130.64   15.26
   1 -17  -3  147.38   13.68
  -1 -17   3  168.44   16.61
  -1 -17   3  141.66   14.93
  -1  17   3  159.37   21.21
  -1  17   3  152.94   19.08
   1  17  -2 3992.69  125.49
   1 -17  -2 4163.22  119.91
   1 -17  -2 3446.17  105.57
   1 -17  -2 3449.60  116.75
   1 -17  -2 3749.30  104.66
  -1 -17   2 3761.63  116.38
  -1 -17   2 3162.29  103.90
  -1 -17   2 3326.14  116.59
  -1 -17   2 3454.76  109.56
  -1  17   2 3519.76  128.14
   1  17  -2 4109.89  121.89
  -1  17   2 3682.19  130.14
  -1 -17   2 3776.71  115.96
   1 -17  -2 3157.04  105.78
  -1 -17   2 3524.12  114.50
  -1  17   2 3781.86  131.30
  -1  17   2 3675.07  122.93
  -1 -17   1  566.31   31.51
   1 -17  -1  519.79   31.60
   1 -17  -1  538.78   27.47
  -1 -17   1  437.74   25.25
  -1 -17   1  543.53   33.29
   1 -17  -1  551.64   25.91
  -1 -17   1  566.31   29.48
   1 -17  -1  584.98   28.41
   1 -17  -1  486.96   29.05
   1 -17  -1  591.90   31.85
  -1 -17   1  552.95   31.61
   1  17  -1  509.42   33.54
  -1  17   1  441.13   35.59
  -1  17   1  539.89   38.30
   1  17  -1  637.96   36.55
  -1  17   1  529.23   37.35
   1 -17  -1  618.83   35.53
   1  17  -1  599.53   37.83
  -1 -17   1  619.24   37.42
  -1 -17   0   -2.14    1.71
   1  17   0    0.16    1.71
   1 -17   0   10.02    5.25
  -1 -17   0    1.00    1.49
  -1 -17   0    1.83    1.69
   1 -17   0    5.23    3.32
  -1 -17   0    1.60    2.44
  -1 -17   0    5.34    3.17
   1 -17   0    2.05    2.31
   1  17   0    0.94    2.21
  -1  17   0    4.40    3.84
  -1  17   0   -1.26    2.97
   1  17   0    0.23    2.39
  -1  17   0    7.62    4.57
  -1 -17   0    3.70    2.97
   1 -17   0   -2.00    3.39
  -1 -17  -1  170.60   15.84
  -1 -17  -1  186.79   14.33
  -1 -17  -1  180.20   18.13
   1  17   1  177.66   19.92
  -1  17  -1  182.12   19.11
   1 -17   1  197.56   19.76
   1 -17   1  146.17   12.50
  -1 -17  -1  200.45   18.26
  -1 -17  -1  179.74   13.15
  -1 -17  -1  177.02   14.57
  -1  17  -1  195.52   22.37
  -1  17  -1  117.69   16.51
   1 -17   1  180.55   17.82
   1 -17   1  179.95   16.84
  -1 -17  -1  147.53   14.75
   1 -17   1  169.31   21.34
  -1 -17  -1  221.92   20.70
   1 -17   2  325.74   25.57
   1 -17   2  319.02   23.65
   1  17   2  305.02   29.02
  -1  17  -2  305.51   27.96
   1 -17   2  300.57   21.13
  -1 -17  -2  311.87   22.33
  -1 -17  -2  315.52   25.21
  -1 -17  -2  300.66   19.33
   1 -17   2  330.05   26.16
  -1 -17  -2  325.59   18.62
   1 -17   2  297.15   18.57
   1 -17   2  349.89   21.74
  -1 -17  -2  332.25   20.72
   1  17   2  289.91   27.35
   1  17   2  310.71   29.70
  -1 -17  -2  398.39   27.86
   1 -17   2  334.03   32.36
   1 -17   3   55.60    9.12
  -1 -17  -3   51.80    9.02
  -1 -17  -3   44.97    7.17
   1 -17   3   49.54    9.00
  -1 -17  -3   56.30   10.53
   1 -17   3   50.59    7.03
   1 -17   3   55.09   10.34
   1 -17   3   52.55   10.42
  -1 -17  -3   47.55    6.62
  -1 -17  -3   56.05    7.72
   1 -17   3   52.91    8.42
  -1  17  -3   49.43   13.01
   1  17   3   56.25   12.20
  -1  17  -3   55.57   11.64
   1  17   3   48.44   11.05
   1  17   3   60.24    9.28
   1  17   3   43.78   11.28
  -1 -17  -3   52.81    7.79
   1 -17   3   49.72    8.67
   1 -17   3   51.44   10.25
  -1 -17  -4   25.95    5.58
   1 -17   4   14.03    4.18
   1 -17   4   24.15    7.40
   1  17   4   24.66    6.05
   1  17   4    9.97    5.19
   1  17   4   22.81    8.46
  -1 -17  -4   17.81    4.89
  -1 -17  -4   21.58    7.11
   1 -17   4   11.92    4.23
   1 -17   4   22.44    7.21
  -1 -17  -4   22.16    4.62
   1 -17   4   18.46    4.34
   1 -17   4   16.99    4.53
   1 -17   4   11.90    4.04
   1  17   4   31.25   10.40
   1  17   4   17.86    5.22
   1 -17   5   96.92   15.25
  -1 -17  -5   99.75    9.88
   1 -17   5   98.61   11.30
   1  17   5   79.41   10.67
  -1 -17  -5   86.51   13.08
   1 -17   5   88.93   12.10
  -1 -17  -5  102.97    9.70
   1 -17   5   81.50   15.55
   1 -17   5   92.55    8.86
   1  17   5   94.57   12.12
   1 -17   5   86.54    9.87
  -1 -17  -5   87.21   11.32
   1 -17   5   84.40   11.43
   1  17   5  107.56   12.75
   1  17   5   75.71   15.02
  -1 -17  -6   -2.03    3.41
   1 -17   6    5.19    3.72
  -1 -17  -6    4.67    2.35
   1 -17   6    0.73    1.24
  -1 -17  -6    2.56    1.72
   1  17   6    4.02    2.96
  -1 -17  -6    0.09    1.33
   1 -17   6   -1.42   11.29
  -1 -17  -6    2.39    1.82
   1  17   6    5.12    1.98
   1 -17   6    3.27    3.16
  -1 -17  -7   47.07    5.02
   1  17   7   47.21    5.94
  -1 -17  -7   47.35    5.38
   1 -17   7   41.82    7.12
   1 -17   7   41.83    6.53
   1  17   7   40.75    4.67
   1 -18  -7    0.52    0.91
  -1 -18   7    1.17    1.19
  -1  18   7   -3.04    1.66
   1 -18  -7   -0.68    1.00
   1 -18  -7   -0.84    0.72
  -1  18   7   -1.17    1.34
   1 -18  -7    0.71    1.14
  -1 -18   7    0.30    1.34
  -1  18   7   -0.18    1.26
   1 -18  -6   48.77    6.00
  -1 -18   6   53.13    6.47
   1 -18  -6   69.90    6.88
   1 -18  -6   47.09    6.44
  -1 -18   6   57.97    7.44
  -1  18   6   40.62    5.59
  -1 -18   6   53.31    8.31
  -1  18   6   45.95    7.73
   1 -18  -6   49.91    8.96
   1 -18  -6   48.96    6.26
  -1 -18   6   54.21    8.52
   1 -18  -5  767.97   33.76
   1 -18  -5  781.20   42.27
  -1 -18   5  790.68   39.21
  -1 -18   5  719.68   39.89
  -1 -18   5  801.55   33.71
   1 -18  -5  860.79   33.07
  -1  18   5  814.33   37.79
  -1 -18   5  698.34   32.82
  -1  18   5  749.18   36.97
   1 -18  -5  787.41   34.72
  -1 -18   5  784.86   41.33
  -1 -18   5  804.26   37.85
  -1 -18   5  815.52   39.69
  -1 -18   4    3.88    2.33
  -1  18   4    7.28    3.72
   1 -18  -4    2.86    3.39
   1 -18  -4    6.20    2.98
  -1 -18   4    4.31    3.40
  -1 -18   4    3.07    2.10
   1 -18  -4    8.57    3.26
  -1 -18   4    3.90    2.47
  -1  18   4    4.49    2.25
  -1 -18   4    6.92    3.19
   1 -18  -4    9.86    3.05
  -1  18   4   -1.21    2.69
  -1 -18   4    3.15    2.58
  -1 -18   4    9.69    5.40
   1 -18  -4    8.46    3.28
  -1  18   3   35.01    7.72
   1 -18  -3   22.36    6.57
   1 -18  -3   27.89    5.67
  -1 -18   3   28.88    7.70
  -1 -18   3   25.03    5.24
   1 -18  -3   24.09    5.08
  -1 -18   3   32.06    7.46
  -1  18   3   24.82    6.09
   1  18  -3   28.35    8.54
  -1  18   3   19.71    5.62
  -1  18   3   30.85    8.26
  -1  18   3   32.38   10.01
  -1  18   3   26.17    8.99
  -1 -18   3   20.75    5.67
  -1 -18   3   30.07    7.07
   1 -18  -3   22.64    5.71
  -1 -18   3   24.13    6.26
   1 -18  -2    9.57    3.63
   1 -18  -2   14.94    5.56
  -1 -18   2    5.47    3.18
   1 -18  -2   10.20    3.31
  -1 -18   2   13.44    5.68
  -1 -18   2    5.64    3.31
  -1 -18   2   13.78    5.18
   1 -18  -2    9.76    3.93
  -1 -18   2    2.61    1.95
  -1  18   2    4.48    3.79
  -1  18   2    8.14    4.53
  -1  18   2    7.63    5.28
   1  18  -2    6.94    3.04
  -1  18   2    5.98    4.80
  -1 -18   2   10.30    4.17
   1  18  -1   48.67   10.18
   1 -18  -1   66.14   11.34
  -1 -18   1   45.38    8.97
  -1 -18   1   38.17    6.47
  -1 -18   1   48.13    8.24
   1 -18  -1   38.98    7.70
   1 -18  -1   44.13    7.25
  -1  18   1   34.75    9.51
   1  18  -1   51.67   10.13
  -1  18   1   39.30   10.19
  -1 -18   1   38.54    8.06
   1 -18  -1   58.30    9.46
  -1  18   1   43.38   10.65
   1  18   0  104.11   15.71
  -1 -18   0  104.91   15.07
  -1 -18   0   96.81   10.43
  -1 -18   0   72.69   11.19
  -1 -18   0   82.21   10.25
  -1 -18   0   87.46   12.44
   1 -18   0   99.65   13.39
  -1  18   0   72.94   13.61
  -1  18   0   81.03   14.90
   1  18   0   48.43   10.35
   1 -18   0   86.33   11.90
   1 -18   0   83.32   11.48
  -1 -18   0   65.65    9.93
  -1  18   0   68.73   12.60
  -1 -18  -1   91.64   10.13
  -1 -18  -1   94.08   13.06
  -1 -18  -1   99.45   13.16
   1 -18   1   88.40   13.19
  -1 -18  -1   90.43    9.40
  -1 -18  -1   80.17    9.85
  -1  18  -1   81.45   13.89
  -1  18  -1   91.20   15.40
   1  18   1   77.31   14.69
   1  18   1  101.39   15.10
   1 -18   1  102.60   12.96
  -1 -18  -1   81.38   10.90
   1 -18   1   88.17   12.41
   1 -18   2    9.81    3.59
  -1 -18  -2   14.85    5.17
  -1 -18  -2    8.56    3.18
  -1 -18  -2    3.88    2.39
  -1 -18  -2    6.59    2.46
   1 -18   2   16.20    5.69
   1 -18   2   10.97    3.87
   1 -18   2    6.90    2.42
  -1 -18  -2   15.91    4.49
   1 -18   2   12.48    3.79
   1  18   2   14.66    6.33
  -1  18  -2    9.04    5.32
   1  18   2   12.02    5.74
   1  18   2   17.20    7.05
   1  18   2   20.14    5.55
   1  18   2   14.94    6.22
   1 -18   2   12.20    4.72
   1 -18   2    8.45    4.17
   1 -18   3  555.19   31.68
  -1 -18  -3  567.22   32.38
   1 -18   3  579.29   31.90
  -1 -18  -3  580.25   36.72
  -1 -18  -3  546.12   28.11
   1 -18   3  517.21   33.93
  -1 -18  -3  616.65   27.67
   1 -18   3  595.74   36.27
   1 -18   3  547.45   26.98
   1 -18   3  600.80   30.88
  -1 -18  -3  637.20   29.34
  -1  18  -3  543.83   43.82
   1  18   3  559.48   41.38
   1  18   3  618.30   31.77
   1  18   3  606.02   43.59
   1  18   3  617.78   41.77
   1 -18   3  586.46   37.03
   1 -18   3  592.52   33.38
  -1 -18  -4  314.82   19.86
   1 -18   4  302.66   22.07
   1 -18   4  330.50   26.90
   1  18   4  330.30   22.13
   1  18   4  320.10   30.18
  -1 -18  -4  356.98   24.31
  -1 -18  -4  306.08   25.91
   1 -18   4  308.90   22.70
  -1 -18  -4  318.45   20.15
  -1 -18  -4  343.35   19.14
   1 -18   4  299.18   17.98
   1 -18   4  339.65   26.49
   1 -18   4  320.64   21.05
   1  18   4  335.76   23.77
   1 -18   4  305.53   22.83
   1  18   4  317.88   29.76
   1  18   4  349.44   32.36
   1  18   4  312.77   22.90
  -1 -18  -5   11.19    3.94
  -1 -18  -5   16.31    6.10
   1 -18   5   11.66    4.37
  -1 -18  -5    9.16    3.36
   1 -18   5    7.47   10.58
  -1 -18  -5   11.14    3.21
   1 -18   5    7.06    2.21
   1  18   5   16.28    5.19
   1  18   5    9.64    3.36
   1  18   5    8.06    3.67
  -1 -18  -5    7.75    2.58
   1 -18   5   10.07    8.59
   1  18   5    5.29    2.37
   1 -18   5    8.94    3.67
  -1 -18  -6    5.21    1.93
   1 -18   6    6.73    2.07
   1  18   6    2.34    1.84
   1 -18   6    4.14    2.88
  -1 -18  -6    2.67    2.13
  -1 -18  -6    6.73    2.72
   1  18   6    5.78    1.96
   1  18   6    7.55    3.38
   1 -18   6    3.06    2.52
  -1 -18  -7  123.91    7.70
   1  18   7  112.89    8.40
  -1 -18  -7  120.80    8.12
   1  18   7   95.90    8.28
   1 -18   7  104.63    9.58
  -1  19   7   12.61    2.68
  -1  19   7   11.25    2.43
  -1 -19   7   14.54    2.36
   1 -19  -7   17.41    3.06
   1 -19  -7   13.91    2.46
   1 -19  -6  146.20   10.00
  -1 -19   6  131.69    9.83
   1 -19  -6  173.37    9.83
   1 -19  -6  121.70    9.79
  -1  19   6  133.55    9.36
  -1  19   6  139.78   12.57
  -1 -19   6  134.28   12.34
   1 -19  -6  145.03   10.62
   1 -19  -6  117.45   13.11
   1 -19  -5   13.59    5.24
  -1 -19   5   14.29    4.33
   1 -19  -5   11.43    3.31
   1 -19  -5   11.49    3.10
  -1 -19   5   14.58    3.63
  -1 -19   5    8.01    2.62
  -1  19   5    8.10    3.22
  -1  19   5    8.29    2.92
   1 -19  -5   13.34    2.99
   1 -19  -5   11.19    3.70
  -1 -19   5    5.75    8.93
  -1 -19   5   10.86    3.84
  -1 -19   5    8.79    3.61
  -1 -19   4  250.33   20.12
   1 -19  -4  276.06   23.31
  -1 -19   4  300.03   21.13
   1 -19  -4  282.80   18.31
  -1 -19   4  260.02   17.30
   1 -19  -4  274.89   16.83
  -1 -19   4  276.68   21.99
  -1  19   4  276.63   19.88
  -1 -19   4  255.18   17.79
  -1  19   4  259.55   20.12
  -1 -19   4  267.01   22.14
   1 -19  -4  243.80   17.87
  -1 -19   4  258.07   20.18
  -1  19   4  284.81   28.18
  -1 -19   3  322.62   22.62
   1 -19  -3  297.38   19.41
   1 -19  -3  288.72   24.26
  -1 -19   3  313.49   23.51
  -1 -19   3  271.31   18.29
   1 -19  -3  322.47   18.80
  -1 -19   3  297.22   25.54
  -1  19   3  310.22   20.93
  -1 -19   3  283.80   19.90
  -1  19   3  289.00   28.92
   1 -19  -3  269.72   19.46
  -1 -19   3  325.18   23.81
  -1 -19   3  272.23   22.29
  -1  19   3  298.87   22.36
  -1  19   3  304.41   29.78
  -1 -19   2  197.06   18.33
  -1 -19   2  222.35   19.66
   1  19  -2  256.02   22.78
  -1  19   2  209.44   24.42
  -1  19   2  204.01   24.12
   1  19  -2  194.24   23.27
   1 -19  -2  180.73   18.67
   1 -19  -2  229.82   16.83
  -1 -19   2  217.90   19.51
  -1 -19   2  160.03   14.00
   1 -19  -2  217.56   15.57
  -1 -19   2  192.57   20.06
  -1  19   2  201.58   23.85
  -1 -19   2  216.21   17.56
  -1 -19   1 1281.65   58.16
   1 -19  -1 1489.28   60.43
   1 -19  -1 1297.95   56.01
   1 -19  -1 1358.21   51.39
  -1  19   1 1349.31   68.63
  -1  19   1 1238.34   65.17
  -1 -19   1 1283.86   55.50
   1 -19  -1 1370.85   54.87
  -1  19   1 1229.62   64.15
   1 -19   0  136.44   16.04
  -1 -19   0  138.99   15.84
  -1 -19   0  129.52   13.11
  -1 -19   0  121.94   14.59
  -1  19   0  133.83   19.60
  -1  19   0  134.03   18.75
   1 -19   0  121.54   13.90
  -1 -19   0  127.90   14.19
   1 -19   0  121.80   13.92
   1  19   0  113.37   15.58
  -1  19   0  128.89   17.72
   1 -19   1   59.55   10.07
  -1 -19  -1   63.60    9.40
   1  19   1   65.17   13.58
   1  19   1   62.77   13.12
  -1  19  -1   58.43   11.96
  -1  19  -1   91.06   15.66
   1 -19   1   65.84   11.43
  -1 -19  -1   77.25   11.55
  -1 -19  -1   59.86    8.56
  -1 -19  -1   65.63    8.54
  -1 -19  -1   65.89   11.57
   1 -19   1   57.98    9.78
   1  19   1   56.07   12.45
   1  19   1   75.19   13.38
  -1 -19  -2   26.63    7.58
  -1 -19  -2   23.24    5.23
  -1 -19  -2   18.94    4.31
   1 -19   2   23.88    6.54
  -1 -19  -2   29.28    7.29
   1 -19   2   20.21    6.49
   1 -19   2   13.73    3.86
   1 -19   2   20.94    5.26
  -1 -19  -2   28.72    5.71
  -1  19  -2   22.91    8.38
   1  19   2   24.04    7.96
   1  19   2   24.93    8.18
   1  19   2   26.79    8.40
   1 -19   2   24.69    6.97
   1 -19   2   24.66    6.72
   1 -19   3   -0.46    2.25
  -1 -19  -3   -1.49    2.53
  -1 -19  -3   -0.58    1.88
  -1 -19  -3    9.47    5.50
   1 -19   3    3.24    3.00
  -1 -19  -3    0.11    1.67
   1 -19   3    0.83    1.50
   1 -19   3    0.92    2.17
  -1 -19  -3    3.83    1.42
   1 -19   3    2.39    2.52
   1  19   3    7.37    4.73
   1  19   3   -6.88    3.10
   1  19   3    2.63    3.75
   1 -19   3    4.06    4.40
   1 -19   3   -1.24    3.39
   1 -19   4   70.18   11.60
   1 -19   4   66.75    9.86
   1  19   4   65.40    8.75
   1  19   4   60.57   11.79
   1  19   4   56.36   12.06
  -1 -19  -4   67.28   11.59
  -1 -19  -4   56.45    7.73
   1 -19   4   63.38    9.50
   1 -19   4   58.57   10.33
   1 -19   4   50.98    6.75
  -1 -19  -4   75.68    8.12
   1 -19   4   61.88    8.59
   1  19   4   66.32    9.78
  -1 -19  -4   73.76   10.39
   1  19   4   62.15    9.54
   1 -19   4   58.14    9.34
   1  19   4   45.96   11.28
  -1 -19  -5    9.90    4.84
   1 -19   5    9.36    3.63
  -1 -19  -5    7.42    2.70
   1  19   5   11.07    4.42
  -1 -19  -5    7.58    2.76
   1 -19   5    7.91   11.02
   1 -19   5    7.59    2.06
   1  19   5    7.22    3.25
   1 -19   5   19.60   10.76
   1 -19   5    8.64    3.94
  -1 -19  -6   57.77    5.78
   1  19   6   57.42    7.80
   1 -19   6   51.59    7.32
  -1 -19  -6   58.70    8.78
  -1 -19  -6   52.55    6.05
   1 -19   6   58.65    7.81
   1  19   6   48.74    6.72
  -1 -19  -7  160.30    8.02
   1  19   7  141.88    8.04
   1 -19   7  154.13   10.26
  -1 -19  -7  158.61    8.42
   1 -20  -6  194.57   11.69
  -1  20   6  188.91   13.63
  -1 -20   6  179.29   10.69
   1 -20  -6  193.11   11.05
   1 -20  -5   11.33    2.98
  -1 -20   5   10.62    2.88
  -1 -20   5   16.62    4.07
  -1  20   5   12.57    3.94
   1 -20  -5    9.92    4.33
   1 -20  -5   13.60    3.37
  -1  20   5   13.42    4.21
  -1 -20   5    9.36    3.04
  -1 -20   5    8.75    3.63
  -1 -20   4  141.07   12.05
  -1 -20   4  171.67   16.22
   1 -20  -4  184.97   13.00
  -1 -20   4  156.22   13.27
  -1  20   4  163.36   14.12
   1 -20  -4  168.13   17.24
   1 -20  -4  162.08   13.19
  -1  20   4  157.41   15.00
  -1 -20   4  181.20   17.67
  -1 -20   4  165.60   15.49
  -1 -20   4  162.26   15.15
  -1 -20   3   28.99    6.39
  -1  20   3   21.02    5.57
   1 -20  -3   23.88    4.85
  -1 -20   3   24.83    7.19
  -1 -20   3   24.92    6.39
  -1 -20   3   21.22    4.94
  -1  20   3   27.12    5.84
  -1 -20   3   22.41    5.10
  -1  20   3   29.68    8.98
  -1 -20   3   20.46    5.64
  -1 -20   3   13.86    4.67
   1 -20  -3   27.24    5.62
   1 -20  -3   19.30    5.99
  -1  20   2  938.90   43.33
   1 -20  -2  990.92   46.97
   1 -20  -2  995.49   40.72
  -1  20   2  971.47   56.00
   1  20  -2 1041.28   53.27
  -1 -20   2  943.79   48.02
  -1 -20   2  983.07   45.24
   1 -20  -2 1121.47   49.14
  -1 -20   2 1001.42   46.22
  -1 -20   2  927.68   43.51
  -1  20   2  966.37   55.00
   1 -20  -1  502.64   30.48
  -1 -20   1  424.94   30.18
   1 -20  -1  496.25   31.61
  -1  20   1  471.40   37.00
   1  20  -1  474.55   36.72
  -1 -20   1  482.62   29.98
   1 -20  -1  499.10   28.52
  -1  20   1  458.61   36.03
   1  20  -1  490.69   36.12
  -1 -20   0  273.48   22.33
  -1 -20   0  268.36   19.39
  -1 -20   0  276.50   22.60
   1 -20   0  264.49   22.94
   1  20   0  287.83   28.39
  -1  20   0  234.34   25.49
   1 -20   0  259.65   20.75
  -1 -20   0  249.16   20.26
   1  20   0  297.94   28.48
  -1  20   0  275.81   26.32
  -1 -20  -1   40.97    8.67
  -1 -20  -1   49.64    7.44
   1 -20   1   39.36    6.85
  -1 -20  -1   38.56    7.05
  -1 -20  -1   42.89    8.67
   1 -20   1   38.02    8.61
  -1  20  -1   34.70    9.46
   1  20   1   33.50    8.64
   1  20   1   48.18   12.18
   1 -20   1   42.92    8.37
  -1 -20  -1   37.67    7.25
   1 -20   1   32.28    7.42
   1  20   1   32.29    9.58
  -1 -20  -2  201.73   15.59
  -1 -20  -2  185.10   19.15
  -1 -20  -2  234.81   19.70
  -1 -20  -2  214.00   14.50
   1 -20   2  205.71   19.57
   1 -20   2  200.49   19.62
   1 -20   2  200.37   16.26
  -1 -20  -2  209.21   15.92
   1  20   2  182.55   22.57
   1  20   2  174.99   22.26
   1  20   2  176.55   20.42
   1 -20   2  189.83   18.10
   1 -20   2  208.64   19.62
   1 -20   3    0.07    3.37
   1 -20   3    8.34    4.49
   1  20   3    4.10    2.54
   1  20   3   -1.89    2.68
   1  20   3    0.78    2.43
   1 -20   3    1.99    3.01
  -1 -20  -3    3.89    3.23
   1 -20   3   -0.25    2.91
  -1 -20  -3    2.04    1.71
   1  20   3   11.60    5.72
   1 -20   3    4.66    2.52
  -1 -20  -3    1.37    1.29
   1 -20   3    1.55    2.25
  -1 -20  -3    2.57    1.48
  -1 -20  -3    3.38    5.38
   1 -20   4    3.66    2.00
  -1 -20  -4    9.55    3.20
   1 -20   4    3.25    1.74
  -1 -20  -4    6.01    3.48
   1 -20   4   10.30    3.06
   1 -20   4   11.59    4.96
  -1 -20  -4    4.87    2.45
  -1 -20  -4    7.45    2.58
   1 -20   4    9.48    3.70
   1  20   4    4.59    2.38
   1  20   4    5.61    2.50
   1  20   4    8.02    2.88
   1 -20   4    5.84    4.06
   1  20   4   17.93    7.29
  -1 -20  -5   16.86    3.70
   1 -20   5   21.65    4.88
  -1 -20  -5   18.39    5.59
  -1 -20  -5   23.28    4.00
  -1 -20  -5   19.54    4.56
   1  20   5   18.76    4.92
   1 -20   5   15.84    3.90
   1 -20   5    9.27    8.60
   1  20   5   18.31    4.51
  -1 -20  -6  169.85    9.30
   1  20   6  128.26    8.66
   1  20   6  132.74   10.23
   1 -20   6  143.09   11.22
  -1 -20  -6  141.19   12.47
  -1 -20  -6  151.23    9.79
  -1  21   6   -0.20    1.43
  -1  21   6    0.46    0.94
   1 -21  -6   -1.48    1.61
   1 -21  -5   59.59    8.00
  -1 -21   5   43.46    5.35
   1 -21  -5   51.88    5.77
   1 -21  -5   41.76    7.43
   1 -21  -5   60.23    6.87
  -1  21   5   56.70    7.57
  -1 -21   5   45.47    6.61
  -1  21   5   47.25    7.06
   1 -21  -4   13.72    3.32
  -1 -21   4    3.91    5.83
  -1 -21   4   14.77    3.82
  -1 -21   4   11.72    3.63
  -1  21   4   12.25    3.38
   1 -21  -4   14.23    3.82
   1 -21  -4   12.03    4.86
  -1  21   4   11.41    3.95
  -1 -21   4   18.52    5.23
  -1 -21   4   13.26    8.47
  -1 -21   4   13.55    4.04
  -1 -21   3   89.32   10.21
   1 -21  -3   88.02   12.08
   1 -21  -3  102.13   10.35
  -1 -21   3   69.35    8.29
  -1 -21   3   93.91   12.94
  -1 -21   3   88.78   11.18
   1 -21  -3  109.65   13.37
  -1 -21   3   86.51   10.07
  -1  21   3   85.54    9.34
  -1  21   3   65.95   12.65
  -1 -21   3   93.04   11.82
  -1 -21   3   93.93   11.95
  -1  21   3   82.29   10.74
   1 -21  -2  175.30   17.33
  -1  21   2  166.17   15.73
  -1  21   2  181.00   21.97
   1 -21  -2  201.84   18.70
  -1 -21   2  174.24   18.22
  -1 -21   2  187.49   16.83
  -1  21   2  183.79   22.09
  -1 -21   2  194.85   16.52
  -1 -21   2  197.96   17.95
   1 -21  -1   73.99   10.69
  -1 -21   1   85.77   12.49
   1 -21  -1   97.27   12.93
  -1 -21   1   87.72   11.28
  -1  21   1   80.50   10.74
   1  21  -1   74.77   13.89
  -1  21   1   85.62   14.91
  -1 -21   1   84.64   11.55
  -1  21   1   72.52   13.68
   1  21  -1   69.11   12.57
  -1 -21   0   14.86    4.97
   1 -21   0   17.61    5.85
  -1 -21   0   35.69    7.74
   1 -21   0   23.43    5.00
  -1  21   0   23.11    5.40
   1  21   0   16.71    6.71
  -1  21   0   18.80    6.50
  -1 -21   0   24.78    5.87
   1 -21   0   18.08    5.34
  -1  21   0   13.77    5.63
   1  21   0    2.84    3.81
   1 -21   1   40.80    8.50
  -1 -21  -1   50.32    9.01
   1 -21   1   39.89    6.84
  -1 -21  -1   44.02    7.21
   1 -21   1   45.76    8.42
   1  21   1   46.06   11.20
  -1  21  -1   49.18   10.10
  -1 -21  -1   36.50    7.87
   1  21   1   53.36   11.77
  -1 -21  -2  117.67   13.43
   1 -21   2  143.74   15.49
   1 -21   2  116.01   14.12
   1 -21   2  125.78   12.36
  -1 -21  -2  133.02   11.97
   1 -21   2  106.60   13.42
   1 -21   2  135.86   14.61
   1  21   2  105.42   16.71
  -1 -21  -2  127.24   12.04
  -1 -21  -2  110.63   14.21
   1  21   2  130.84   16.89
   1  21   2  135.10   19.12
   1 -21   3  110.97   11.32
  -1 -21  -3  134.24   10.65
   1 -21   3  105.77   12.82
   1 -21   3  122.79   13.97
  -1 -21  -3  126.34   13.35
   1 -21   3  113.98   11.56
   1  21   3  101.97   11.16
  -1 -21  -3  118.98   11.21
  -1 -21  -3  117.18   14.11
   1  21   3  102.46   11.99
   1 -21   3  109.21   13.43
   1  21   3   90.43   15.19
   1  21   3  100.19   14.75
   1 -21   4  258.57   20.16
  -1 -21  -4  283.79   15.35
  -1 -21  -4  302.02   19.14
   1 -21   4  249.46   16.65
   1  21   4  247.61   17.39
  -1 -21  -4  220.03   19.22
  -1 -21  -4  264.61   16.28
   1  21   4  226.00   17.33
   1 -21   4  250.41   17.42
   1 -21   4  237.72   19.61
   1  21   5   50.43    6.90
  -1 -21  -5   48.63    5.91
  -1 -21  -5   36.74    6.78
   1 -21   5   42.18    5.91
  -1 -21  -5   50.84    6.20
  -1 -21  -5   49.73    5.33
   1 -21   5   37.51    5.97
   1 -21   5   44.03    9.76
  -1 -21  -6   -1.99    1.35
   1 -21   6   -0.45    1.15
   1  21   6   -0.69    1.06
   1 -22  -5  178.74   14.32
  -1  22   5  216.38   14.19
   1 -22  -5  225.96   14.22
  -1  22   4   15.03    3.37
  -1 -22   4   14.47    3.60
   1 -22  -4   15.91    3.99
  -1 -22   4    8.03    7.15
  -1  22   4   13.80    3.83
  -1 -22   4    8.66    3.63
  -1 -22   4   13.36    7.00
   1 -22  -4   10.42    3.92
  -1 -22   3  276.84   17.87
   1 -22  -3  306.84   21.49
  -1 -22   3  288.25   19.51
  -1  22   3  270.87   19.00
  -1 -22   3  266.41   19.02
  -1 -22   3  267.46   19.50
   1 -22  -3  244.48   19.59
   1 -22  -2   39.44    7.88
  -1 -22   2   48.91    9.20
   1 -22  -2   52.28    8.96
  -1 -22   2   38.67    7.15
  -1 -22   2   45.72    7.16
  -1  22   2   34.74    6.68
  -1 -22   2   42.04    7.53
  -1  22   2   33.65    9.02
   1 -22  -1    3.37    2.45
  -1 -22   1    0.56    1.96
   1 -22  -1    0.71    3.40
  -1 -22   1    0.31    2.57
   1 -22  -1    4.92    2.42
  -1  22   1   -0.44    1.58
  -1  22   1    1.04    3.16
  -1 -22   1    1.60    1.95
   1  22  -1    7.59    3.92
  -1  22   1    5.32    4.29
  -1 -22   0   35.16    7.04
  -1 -22   0   27.07    6.26
   1 -22   0   36.54    7.68
   1 -22   0   23.55    4.87
  -1  22   0   26.70    5.43
   1  22   0   39.61   10.02
  -1  22   0   30.44    8.19
   1 -22   0   30.65    6.05
   1  22   0   15.37    5.42
  -1 -22  -1   12.19    4.66
   1 -22   1    7.49    4.26
   1 -22   1    6.51    2.32
   1 -22   1    7.47    3.14
   1 -22   1    6.13    3.13
   1  22   1   -0.79    4.75
  -1 -22  -1    5.79    4.22
  -1  22  -1   -0.91    2.78
   1  22   1    6.17    3.89
   1 -22   2  185.08   16.63
  -1 -22  -2  187.86   16.32
   1 -22   2  170.64   16.53
   1  22   2  168.64   13.84
   1 -22   2  192.50   14.73
  -1 -22  -2  168.05   16.74
   1  22   2  173.57   15.46
   1 -22   2  149.48   14.96
   1  22   2  149.56   19.46
   1 -22   3  244.98   16.47
   1  22   3  249.55   16.78
   1 -22   3  256.07   19.20
  -1 -22  -3  267.08   18.49
  -1 -22  -3  252.62   16.14
  -1 -22  -3  207.22   18.52
   1  22   3  233.35   17.55
   1 -22   3  218.58   18.01
   1  22   4    9.25    2.77
   1  22   4    6.81    2.39
   1 -22   4   14.99    6.79
  -1 -22  -4   11.36    3.56
  -1 -22  -4    9.11    3.76
  -1 -22  -4   14.20    3.30
   1 -22   4   12.60    3.11
   1 -22   4   13.21    6.86
   1  22   5  462.28   20.63
  -1 -22  -5  443.63   18.31
   1  22   5  419.11   20.63
   1 -22   5  461.16   20.40
   1 -22   5  450.43   23.42
  -1 -22  -5  477.55   19.49
  -1 -22  -5  414.39   22.69
   1 -23  -5    0.07    0.89
  -1  23   5   -0.01    1.11
   1 -23  -4    0.73    1.40
  -1  23   4    1.80    1.80
   1 -23  -4    3.97    2.06
  -1 -23   4    2.03    1.68
  -1 -23   3   94.55    9.37
   1 -23  -3  116.65   11.86
  -1 -23   3  109.37   10.67
   1 -23  -3   93.90   10.62
  -1  23   3  101.40   10.51
  -1 -23   3   97.68   10.56
  -1 -23   3  112.47   11.06
  -1 -23   2  530.12   25.75
  -1 -23   2  541.10   26.73
   1 -23  -2  584.79   30.49
  -1 -23   2  486.05   28.66
   1 -23  -2  531.27   28.11
  -1  23   2  553.50   27.90
  -1 -23   2  493.12   27.54
  -1 -23   1   25.32    5.43
  -1 -23   1   25.30    6.18
   1 -23  -1   25.01    6.13
  -1  23   1   25.74    5.56
  -1 -23   1   31.55    5.36
   1 -23  -1   26.23    4.59
   1 -23   0  348.05   19.30
  -1 -23   0  371.25   21.44
  -1 -23   0  335.51   22.71
   1 -23   0  377.41   24.46
  -1 -23   0  377.72   22.76
  -1  23   0  397.63   21.97
   1 -23   0  377.84   21.89
  -1 -23  -1   12.90    4.25
   1 -23   1   25.10    5.77
  -1 -23  -1   23.02    5.78
   1 -23   1   20.13    5.48
   1 -23   1   19.94    5.11
   1 -23   1   18.78    4.43
   1 -23   2   57.74    7.47
   1  23   2   61.87    7.30
   1 -23   2   65.88    9.14
  -1 -23  -2   53.94    8.08
   1 -23   2   50.84    8.19
  -1 -23  -2   53.20    8.59
   1  23   2   54.94    8.11
   1 -23   2   54.75    8.08
   1  23   3    5.71    1.89
   1 -23   3    3.71    1.93
  -1 -23  -3    5.27    2.38
   1 -23   3    9.90    3.69
  -1 -23  -3    4.99    2.70
   1  23   3    6.52    3.10
   1 -23   3   -0.13    2.97
  -1 -23  -4  333.68   20.17
   1 -23   4  344.96   19.84
   1  23   4  348.54   17.18
   1 -23   4  380.82   20.96
  -1 -23  -4  348.31   17.47
  -1 -23  -5   60.58    6.54
   1  23   5   55.86    5.46
   1 -24  -4   -0.82    1.11
  -1  24   4    1.30    1.63
   1 -24  -3   15.27    3.78
  -1  24   3    9.86    3.03
   1 -24  -3   15.26    3.96
  -1 -24   3    8.97    4.20
  -1 -24   3    9.72    2.58
   1 -24  -2   69.19    8.01
  -1 -24   2   60.64    7.20
   1 -24  -2   66.65    8.76
  -1 -24   2   68.46    7.61
  -1  24   2   69.76    8.28
  -1 -24   1   43.85    6.16
   1 -24  -1   52.26    7.82
  -1 -24   1   40.46    7.07
  -1 -24   1   41.71    6.06
   1 -24  -1   56.53    5.99
  -1  24   1   55.04    7.41
  -1 -24   0   20.44    4.39
   1 -24   0   11.03    3.62
  -1 -24   0    7.98    3.37
   1 -24   0   12.21    3.43
   1  24   0   23.86    5.10
  -1 -24   0   14.61    3.56
   1 -24   0   15.37    3.27
   1 -24   1   82.62    8.07
   1 -24   1   74.78    9.55
   1 -24   1   83.36    9.52
  -1 -24  -1   93.90    8.77
  -1 -24  -1   98.71   10.58
  -1 -24  -1   86.35    9.68
   1  24   1   84.43    9.52
   1 -24   1   88.50    9.09
  -1 -24  -2  136.29    9.03
   1 -24   2  134.11   10.39
   1 -24   2  128.36   11.67
  -1 -24  -2  122.97   11.39
  -1 -24  -2  119.67   11.67
   1  24   2  126.86   11.41
   1 -24   2  122.29   10.93
  -1 -24  -3   48.42    6.24
   1 -24   3   55.39    7.32
   1 -24   3   49.87    7.61
  -1 -24  -3   47.02    6.85
   1  24   3   50.05    5.35
   1 -24   3   52.15    6.02
   1  24   4    1.56    1.41
  -1 -24  -4    0.29    1.51
  -1  25   3    2.59    1.12
   1 -25  -3    2.02    1.43
  -1 -25   3    3.73    1.50
  -1  25   2   78.59    7.17
   1 -25  -2   73.79    8.23
  -1 -25   2   77.78    6.95
  -1 -25   2   68.75    6.83
   1 -25  -1   45.28    6.68
  -1 -25   1   35.42    4.69
  -1 -25   1   34.79    5.83
   1 -25  -1   45.46    6.20
  -1 -25   1   47.26    5.76
   1 -25   0   43.40    6.15
  -1 -25   0   43.43    5.34
  -1 -25   0   36.39    5.91
   1 -25   0   36.10    6.03
   1 -25   0   47.07    5.24
  -1 -25   0   47.42    5.63
  -1 -25  -1    7.68    2.61
   1 -25   1    4.64    2.11
  -1 -25  -1    3.48    1.67
   1 -25   1    7.00    2.99
  -1 -25  -1    2.57    1.43
   1 -25   1    3.66    1.69
  -1 -25  -1    4.81    1.69
   1 -25   2   62.20    6.95
  -1 -25  -2   49.87    6.25
  -1 -25  -2   49.25    6.31
   1 -25   2   62.52    6.64
   1 -25   2   54.18    5.69
  -1 -25  -3   -0.64    1.08
  -1 -25  -3    0.22    0.81
  -1 -26   2    8.68    1.99
   1 -26  -2    6.74    1.80
   1 -26  -2    7.55    2.23
  -1 -26   1    1.33    1.03
   1 -26  -1    1.83    1.07
   1 -26  -1    0.40    1.83
  -1 -26   0    7.41    1.94
   1 -26   0    6.64    1.99
  -1 -26   0   10.40    2.95
   1 -26   0   14.79    3.49
   1 -26   1   17.78    3.22
  -1 -26  -1   18.72    3.52
  -1 -26  -2    1.24    0.75
   1 -26   2    2.05    2.48
  -2   0  10  696.78   24.05
   2   0 -10  678.43   22.76
   2   0 -10  685.39   23.66
   2   0  -9   -0.48    1.03
  -2   0   9    1.74    1.70
  -2   0   9   -0.40    1.68
   2   0  -9   -0.60    1.54
   2   0  -9   -0.25    0.86
   2   0  -8   36.81    5.76
   2   0  -8   46.10    6.45
   2   0  -8   50.60    9.48
  -2   0   8   60.57    8.26
  -2   0   8   54.18    7.30
   2   0  -8   48.82    6.49
   2   0  -8   49.61    7.03
   2   0  -8   45.28    7.00
  -2   0   8   46.87    7.31
  -2   0   7   -1.72    2.20
  -2   0   7   -0.96    1.70
  -2   0   7   -1.64    2.44
  -2   0   7    4.96    3.29
   2   0  -7   -1.47    3.08
  -2   0   7    0.30    1.39
   2   0  -7    2.83    2.28
   2   0  -7   -0.03    1.06
  -2   0   7    1.78    2.18
   2   0  -7    2.23    2.46
   2   0  -7    3.65    3.85
   2   0  -7   -1.29    3.68
  -2   0   6   70.28   11.24
   2   0  -6   71.17    9.64
   2   0  -6   81.72   11.55
   2   0  -6   87.81   10.67
   2   0  -6   61.48    9.56
   2   0  -6  100.73   13.65
   2   0  -6   66.93    7.94
   2   0  -6   60.56    7.20
   2   0  -5    1.01    1.66
  -2   0   5   -0.30    1.61
   2   0  -5    1.47    2.30
   2   0  -5    0.59    1.04
   2   0  -5    1.13    1.66
   2   0  -5   -0.59    1.86
   2   0  -5    0.60    1.14
   2   0  -5    1.18    1.78
  -2   0   4 3369.80  103.98
  -2   0   4 3744.45   93.93
   2   0  -4 3763.91  102.22
   2   0  -4 2875.51   97.11
   2   0  -4 3199.42   92.71
   2   0  -4 3757.82  103.12
   2   0  -4 3496.16  102.91
   2   0  -4 3534.83   97.88
   2   0  -3   -0.70    1.09
   2   0  -3   -0.08    1.38
   2   0  -3   -1.08    1.68
  -2   0   3   -1.17    1.50
  -2   0   3    3.12    1.25
   2   0  -3   -0.56    1.42
   2   0  -3   -0.39    1.20
   2   0  -3   -0.03    0.85
  -2   0   2  733.76   27.40
   2   0  -2  747.39   27.41
  -2   0   2  793.18   24.74
   2   0  -2  717.15   24.56
   2   0  -1    0.67    0.87
   2   0   1    0.92    0.35
  -2   0  -1    0.49    0.75
   2   0   2 3801.65  107.86
  -2   0  -2 3822.87  101.00
  -2   0  -3    2.38    2.78
   2   0   3    1.74    1.02
   2   0   3   -0.78    1.43
  -2   0  -3    3.71    2.26
  -2   0  -3    0.08    1.36
   2   0   3    1.59    1.95
  -2   0  -4 2315.16   88.06
  -2   0  -4 2325.56   80.51
   2   0   4 2568.43   78.19
   2   0   4 2304.38   80.78
  -2   0  -4 2538.44   77.01
   2   0   5    1.92    2.39
  -2   0  -5    0.08    1.41
  -2   0  -5    1.42    1.85
  -2   0  -5    4.99    5.00
  -2   0  -5    0.45    1.89
  -2   0  -6  126.27   12.87
   2   0   6  155.66   15.09
  -2   0  -6  149.64   14.10
   2   0   6  123.56   12.26
  -2   0  -6  146.74   14.99
   2   0   6  126.41   12.71
   2   0   6  140.11   13.79
  -2   0  -6  126.06   16.03
  -2   0  -6  141.39   15.41
   2   0   7   -0.42    1.85
  -2   0  -7    1.56    2.10
  -2   0  -7    0.29    2.11
  -2   0  -7    1.94    2.18
   2   0   7   -0.16    1.61
   2   0   8  154.01   13.53
  -2   0  -8  141.86   16.08
  -2   0  -8  175.71   14.41
  -2   0  -8  171.13   20.07
  -2   0  -8  150.70   13.81
  -2   0  -8  100.04   11.72
   2   0   8  137.09   12.20
   2   0   8  167.20   15.55
  -2   0  -8  128.62   12.64
   2   0   9    0.69    0.96
  -2   0  -9    1.38    1.34
  -2   0  -9   -0.07    1.15
  -2   0  -9   -1.02    1.16
  -2   0  -9   -0.19    1.15
   2   0   9    0.08    1.40
   2   0   9   -0.77    1.54
  -2   0 -10   -0.32    0.82
   2   0  10   -0.21    0.56
  -2   1  10    0.90    1.05
  -2   1  10    0.95    0.94
  -2  -1  10   -0.91    1.00
   2  -1 -10    1.67    0.93
   2   1 -10    1.53    0.94
   2  -1 -10    1.27    0.76
   2  -1 -10    1.25    1.11
   2   1 -10    0.40    1.06
  -2   1   9    9.61    3.13
  -2  -1   9    6.97    3.22
  -2   1   9    8.13    2.99
  -2  -1   9   10.62    2.77
  -2   1   9    7.30    2.37
  -2  -1   9    6.85    2.21
   2   1  -9    7.55    2.55
   2   1  -9    5.68    1.85
   2  -1  -9    4.85    1.95
   2  -1  -9    8.27    2.45
   2  -1  -9    7.19    2.31
   2   1  -9    6.29    2.37
   2   1  -9    6.09    1.86
   2  -1  -9    9.90    2.72
   2  -1  -8   21.24    4.39
   2   1  -8   23.24    4.48
   2   1  -8   23.68    4.62
   2  -1  -8   24.51    4.88
   2   1  -8   15.77    4.99
   2  -1  -8   25.69    6.36
   2   1  -8   31.03    5.25
  -2   1   8   34.58    6.39
  -2  -1   8   39.71    6.76
  -2  -1   8   35.57    5.91
   2   1  -8   27.87    5.60
   2  -1  -8   27.26    5.53
   2  -1  -8   30.88    5.09
   2  -1  -8   27.43    5.05
  -2   1   8   28.08    5.82
  -2  -1   8   28.04    5.72
  -2   1   7 1305.18   49.74
  -2  -1   7 1306.00   49.20
  -2  -1   7 1438.04   52.70
  -2   1   7 1426.08   52.51
  -2  -1   7 1327.92   49.30
  -2   1   7 1335.62   59.86
  -2  -1   7 1363.53   60.59
   2  -1  -7 1253.95   55.23
   2   1  -7 1320.40   57.65
  -2  -1   7 1398.77   49.10
  -2   1   7 1392.22   50.54
   2  -1  -7 1095.66   44.61
  -2   1   7 1367.63   51.03
   2   1  -7 1112.81   44.69
   2  -1  -7 1138.27   45.26
  -2  -1   7 1430.27   50.66
   2   1  -7 1136.87   45.42
   2  -1  -7 1214.82   44.36
   2  -1  -7 1342.26   48.74
   2   1  -7 1369.91   49.40
   2   1  -7 1261.95   57.05
   2  -1  -7 1186.03   55.53
   2  -1  -7 1575.83   63.14
   2   1  -7 1525.55   62.16
  -2  -1   6  266.32   22.66
  -2   1   6  269.82   22.49
   2  -1  -6  296.10   20.78
   2   1  -6  344.14   22.84
   2  -1  -6  295.20   22.79
   2   1  -6  274.02   21.99
   2  -1  -6  274.63   20.77
   2   1  -6  260.66   20.84
   2  -1  -6  355.09   26.16
   2   1  -6  331.36   25.43
   2   1  -6  351.85   25.43
   2   1  -6  294.77   17.65
   2  -1  -6  270.09   16.21
   2  -1  -6  291.05   17.47
   2  -1  -6  254.29   16.00
   2   1  -6  252.70   15.95
  -2   1   5   84.66   11.09
   2   1  -5   87.17    9.80
   2  -1  -5   85.36    9.97
  -2  -1   5   87.07   11.36
   2   1  -5   67.21    8.92
   2  -1  -5   74.52    9.30
   2   1  -5   77.76    7.55
   2  -1  -5   76.29    7.53
   2   1  -5   77.22   10.48
   2  -1  -5   86.94   11.31
   2   1  -5   82.01   10.54
   2   1  -5   67.37    9.29
   2  -1  -5  102.66    9.79
   2   1  -5   76.04    9.20
   2  -1  -5   79.31   10.07
   2   1  -4   13.33    3.75
   2  -1  -4   10.58    3.26
  -2   1   4   16.74    4.72
   2   1  -4   16.96    4.35
  -2  -1   4   10.43    3.42
   2  -1  -4    9.79    2.83
   2   1  -4   13.78    2.70
   2  -1  -4   17.17    3.00
   2  -1  -4   15.16    3.92
   2  -1  -4   15.19    4.02
   2   1  -4    9.49    3.05
   2  -1  -4   11.64    2.86
   2   1  -4   15.47    3.62
  -2  -1   4   12.02    2.75
   2  -1  -3  275.94   15.44
  -2  -1   3  359.34   19.59
  -2  -1   3  355.74   16.10
   2  -1  -3  369.73   18.70
   2   1  -3  398.47   19.06
  -2   1   3  373.72   13.77
  -2   1   3  365.52   19.59
   2   1  -3  367.51   18.30
   2   1  -3  322.21   17.59
   2  -1  -3  365.04   18.59
   2   1  -3  346.33   16.77
   2   1  -3  310.47   16.63
   2  -1  -3  307.75   16.56
   2  -1  -3  347.48   15.52
   2  -1  -2    0.92    1.33
  -2  -1   2    0.03    0.82
  -2   1   2    0.26    1.18
  -2  -1   2    1.06    1.30
  -2   1   2    1.17    0.82
   2  -1  -2    1.32    0.71
   2   1  -2    0.64    0.68
  -2  -1   1 2260.55   58.27
   2  -1  -1 2378.15   63.63
   2   1  -1 2208.28   63.21
  -2   1   1 2365.51   59.90
   2  -1   0 4264.96  118.37
  -2   1   0 4338.40  122.35
   2   1   0 4352.63  120.13
   2  -1   0 4675.27  122.40
   2   1   0 5001.27  123.05
  -2   1   0 5556.88  123.02
  -2  -1   0 5357.56  122.62
   2  -1   1 2943.77   71.25
   2   1   1 2712.53   73.53
  -2  -1  -1 2670.40   73.29
  -2   1  -1 2817.70   73.60
   2   1   2 3650.17   99.38
  -2  -1  -2 3458.14   92.01
  -2   1  -2 3513.41   92.14
   2   1   2 3416.20   95.30
   2  -1   2 3230.23   94.62
  -2   1  -3  760.42   39.25
   2   1   3  871.54   33.38
  -2  -1  -3  807.32   38.48
  -2   1  -3  768.43   38.88
   2  -1   3  835.52   34.16
   2   1   3  971.56   33.16
   2   1   3  815.33   31.21
   2  -1   3  988.73   33.26
  -2  -1  -3  784.68   32.66
   2   1   3  837.42   34.36
   2  -1   3  828.81   34.12
  -2   1  -3  860.34   31.14
  -2  -1  -3  897.13   31.48
  -2   1  -4 1203.08   57.36
  -2  -1  -4 1303.90   57.91
  -2   1  -4 1274.69   52.33
  -2  -1  -4 1276.91   50.70
   2  -1   4 1594.76   51.22
   2   1   4 1660.60   51.95
   2  -1   4 1448.60   51.47
   2  -1   4 1195.63   50.91
   2   1   4 1232.72   51.72
  -2   1  -4 1396.65   48.40
  -2  -1  -4 1418.19   48.52
  -2   1  -5 1720.21   59.46
  -2  -1  -5 1701.18   59.34
   2  -1   5 1616.62   64.97
   2   1   5 1678.33   66.07
  -2   1  -5 1582.01   59.46
  -2  -1  -5 1631.37   59.70
  -2   1  -5 1877.06   77.72
  -2   1  -5 1768.22   68.22
  -2   1  -6   82.04   10.43
  -2  -1  -6  100.30   11.41
   2   1   6  115.12   13.14
  -2   1  -6  107.15   13.80
  -2   1  -6  100.61   14.33
  -2  -1  -6  110.31   14.57
  -2   1  -6  128.00   12.88
  -2  -1  -6  125.71   12.77
   2   1   6  120.90   12.55
   2  -1   6   96.83   11.10
   2  -1   6  116.31   12.48
   2   1   6  110.33   11.79
  -2  -1  -6  125.25   13.79
  -2   1  -6  109.14   12.68
   2  -1   6   97.11   10.58
   2   1   6  110.19   11.67
  -2  -1  -7   64.56    8.76
  -2  -1  -7   75.96   13.23
  -2   1  -7   68.66   12.90
   2   1   7   60.01    9.32
   2  -1   7   70.36   10.31
  -2   1  -7   59.24    8.94
  -2  -1  -7   67.16    9.45
  -2   1  -7   82.33   11.97
  -2  -1  -7   67.01    8.87
  -2  -1  -7   77.21   11.76
   2   1   7   64.80    9.48
   2  -1   7   77.78    9.85
   2  -1   8   96.13   10.19
   2   1   8   94.92   10.93
  -2   1  -8   91.70   13.34
  -2  -1  -8   99.46   10.64
  -2   1  -8   92.17   14.97
   2  -1   8   93.51   11.89
   2   1   8  104.13   12.12
   2  -1   8   71.39    8.87
   2   1   8   77.63    8.91
  -2  -1  -8   89.73   10.20
  -2  -1  -8   72.89    9.70
  -2   1  -8   87.93   10.53
  -2  -1  -8   81.89    9.80
  -2   1  -8   70.77    9.37
   2   1   9   42.78    5.76
   2   1   9   37.36    6.61
   2  -1   9   41.39    6.78
   2  -1   9   39.28    5.87
  -2   1  -9   34.26    5.62
  -2  -1  -9   42.58    5.86
  -2  -1  -9   34.36    5.73
  -2   1  -9   36.06    5.65
   2  -1   9   49.95    5.44
   2   1   9   40.86    5.47
  -2  -1  -9   32.48    5.12
  -2   1  -9   34.04    5.59
  -2   1  -9   29.63    5.13
  -2  -1  -9   29.25    5.08
  -2   1 -10    2.46    0.91
  -2   1 -10    0.23    0.50
  -2  -1 -10    0.61    0.77
   2  -1  10    0.25    0.75
   2   1  10    1.20    0.89
   2  -2 -10  113.47    7.31
   2  -2 -10  104.99    6.63
  -2  -2  10  106.30    6.91
  -2   2  10  101.48    6.82
  -2   2  10  120.17    8.95
   2  -2 -10  121.88    8.30
   2   2 -10   96.31    6.97
  -2  -2   9  175.75   13.43
  -2   2   9  138.87   11.48
  -2   2   9  174.01   13.00
   2  -2  -9  120.45    9.53
   2   2  -9  122.30    9.34
   2  -2  -9  130.19   10.13
   2   2  -9  112.42    8.60
  -2   2   9  145.54    9.88
  -2  -2   9  124.12    9.08
  -2  -2   9  140.25   10.35
   2   2  -9  152.98   11.50
   2  -2  -9  137.34   10.61
   2   2  -9  124.25    9.80
  -2  -2   8  252.15   17.34
   2   2  -8  226.58   15.07
   2  -2  -8  248.70   16.19
   2  -2  -8  213.82   15.02
   2   2  -8  233.36   15.73
  -2   2   8  270.75   19.08
   2   2  -8  256.82   22.01
   2  -2  -8  278.51   21.47
  -2   2   8  279.22   19.20
  -2   2   8  234.86   17.24
  -2  -2   8  281.43   18.43
   2  -2  -8  248.70   15.08
   2  -2  -8  297.62   17.72
   2   2  -8  225.33   15.33
   2   2  -8  269.87   17.85
  -2   2   7  424.81   24.09
  -2  -2   7  422.74   23.45
  -2   2   7  436.42   25.22
  -2  -2   7  458.65   26.05
  -2  -2   7  390.05   23.14
  -2  -2   7  445.02   31.25
  -2   2   7  415.35   29.78
   2   2  -7  362.51   27.67
   2  -2  -7  386.01   26.46
  -2  -2   7  468.54   23.75
  -2   2   7  414.35   24.25
   2   2  -7  492.93   34.51
  -2   2   7  445.07   25.12
   2   2  -7  363.64   21.16
   2  -2  -7  357.70   20.91
   2  -2  -7  350.83   20.52
   2  -2  -7  394.51   20.09
   2  -2  -7  414.73   22.26
   2  -2  -7  430.74   23.02
   2   2  -7  420.80   23.41
   2  -2  -7  444.55   30.71
   2   2  -7  364.23   27.42
   2   2  -7  475.67   31.37
   2  -2  -7  370.01   27.15
  -2  -2   6  172.12   17.97
  -2   2   6  193.08   18.68
   2  -2  -6  209.10   17.65
   2   2  -6  215.34   18.67
   2   2  -6  231.01   19.70
   2  -2  -6  198.73   18.30
   2   2  -6  206.22   18.50
   2  -2  -6  203.65   17.30
   2   2  -6  245.89   21.44
   2   2  -6  249.66   22.07
   2   2  -6  187.73   13.97
   2  -2  -6  190.49   13.40
   2  -2  -6  199.92   14.02
   2  -2  -6  179.14   13.01
   2   2  -6  162.40   12.45
  -2   2   5  144.63   14.61
   2   2  -5  156.73   13.20
  -2  -2   5  150.54   15.04
   2  -2  -5  177.73   14.93
   2  -2  -5  127.24   12.36
   2   2  -5  134.59   10.26
   2  -2  -5  135.64   10.32
   2  -2  -5  166.91   15.85
   2   2  -5  146.93   14.58
   2   2  -5  158.95   15.37
   2   2  -5  177.61   14.65
   2   2  -5  152.66   14.10
   2  -2  -5  149.38   14.02
   2  -2  -5  170.33   12.41
  -2  -2   4  370.38   18.31
  -2  -2   4  341.99   21.48
   2  -2  -4  384.06   21.11
  -2   2   4  349.64   21.56
   2   2  -4  359.69   19.69
   2  -2  -4  294.95   17.84
   2  -2  -4  332.02   15.67
   2   2  -4  374.78   20.04
   2  -2  -4  385.41   17.62
   2   2  -4  349.23   20.69
   2  -2  -4  348.16   21.15
   2   2  -4  335.54   20.34
   2  -2  -3  675.72   23.76
   2   2  -3  635.53   26.10
   2   2  -3  612.79   25.96
   2  -2  -3  626.56   25.92
   2   2  -3  741.14   28.48
  -2  -2   3  725.11   26.93
  -2   2   3  688.25   19.93
  -2   2   3  668.73   28.73
  -2  -2   3  669.87   28.91
   2  -2  -3  671.81   28.11
   2   2  -3  631.32   26.99
   2   2  -3  671.17   27.57
   2  -2  -3  643.76   25.47
   2  -2  -2    8.25    2.38
  -2   2   2    9.35    1.49
  -2  -2   2    9.27    2.40
  -2  -2   2    9.79    2.49
   2   2  -2    8.44    2.25
  -2   2   2    7.53    2.17
   2  -2  -2    6.46    1.72
   2   2  -2    6.77    1.80
  -2  -2   1  200.28    9.97
  -2   2   1  189.10    9.74
  -2  -2   1  176.37    7.69
   2  -2  -1  214.21    6.00
   2  -2  -1  197.04   10.28
  -2  -2   1  189.07   10.40
   2   2  -1  191.04   10.14
   2  -2   0 1958.13   54.55
  -2   2   0 1705.37   57.24
   2  -2   0 2028.08   57.29
  -2  -2   0 2256.51   57.60
  -2   2   0 2324.59   57.91
   2   2   0 2182.07   58.10
   2   2   0 1973.05   57.61
   2  -2   1 2042.31   50.01
   2  -2   1 2018.67   59.59
   2   2   1 1937.41   55.03
  -2  -2  -1 1877.39   53.24
  -2   2  -1 1945.15   53.53
  -2   2  -2   51.14    7.70
  -2  -2  -2   48.62    5.05
   2   2   2   60.56    6.96
   2   2   2   62.63    6.37
  -2   2  -2   50.53    4.75
  -2  -2  -2   48.96    4.70
   2  -2   2   48.84    5.67
  -2   2  -2   51.62    8.03
  -2  -2  -3  210.98   12.32
  -2   2  -3  203.38   12.17
   2  -2   3  182.60   13.84
   2   2   3  191.66   14.26
   2  -2   3  224.39   13.37
   2  -2   3  220.68   15.69
   2   2   3  191.44   11.61
   2   2   3  239.94   13.63
  -2  -2  -3  195.39   13.23
  -2  -2  -3  206.67   17.08
  -2   2  -3  168.63   16.86
   2   2   3  209.12   14.65
  -2  -2  -4 4381.38  122.37
   2   2   4 4257.31  129.45
  -2   2  -4 4302.39  122.10
   2  -2   4 4027.68  127.70
  -2  -2  -4 4281.84  137.45
  -2   2  -4 3973.42  136.91
  -2  -2  -4 4375.17  127.29
  -2   2  -4 4178.46  130.06
   2  -2   4 4848.55  125.96
   2   2   4 4795.75  126.16
   2  -2   4 4418.48  128.99
   2  -2   5 4059.83  128.57
  -2   2  -5 4382.17  121.63
  -2  -2  -5 4283.42  121.31
   2   2   5 4078.55  129.27
  -2  -2  -5 4073.98  122.23
  -2  -2  -5 4098.46  121.36
  -2   2  -5 4081.37  131.96
  -2   2  -5 4189.98  142.28
   2   2   5 4427.83  123.80
   2   2   6  425.71   25.38
   2  -2   6  447.18   24.19
  -2  -2  -6  442.96   25.82
  -2   2  -6  502.98   40.35
  -2  -2  -6  489.97   27.05
  -2   2  -6  482.97   26.72
  -2   2  -6  512.78   36.07
  -2  -2  -6  513.12   32.66
  -2   2  -6  452.72   30.62
  -2   2  -6  447.35   27.69
  -2  -2  -6  481.26   28.85
   2  -2   6  473.65   27.20
   2   2   6  423.83   24.85
   2  -2   6  438.41   25.86
   2   2   6  425.61   25.39
   2   2   6  524.09   30.00
   2  -2   7  224.62   16.77
   2   2   7  217.13   18.25
  -2  -2  -7  205.84   18.86
   2   2   7  202.38   17.48
   2  -2   7  245.57   19.84
  -2  -2  -7  268.95   24.71
  -2   2  -7  243.76   24.91
  -2  -2  -7  214.47   17.69
  -2   2  -7  210.62   17.32
  -2   2  -7  253.04   20.93
  -2  -2  -7  217.64   16.39
  -2  -2  -7  205.88   16.08
   2   2   7  229.46   17.43
   2   2   8  314.49   21.19
   2  -2   8  338.94   19.00
  -2   2  -8  281.27   24.07
  -2  -2  -8  310.50   19.93
  -2   2  -8  315.87   29.02
   2  -2   8  254.67   17.89
   2  -2   8  319.76   22.47
   2   2   8  299.56   21.03
   2   2   8  245.68   16.51
  -2  -2  -8  219.53   17.85
  -2  -2  -8  312.83   19.25
  -2   2  -8  309.88   20.73
   2   2   8  364.64   19.89
  -2   2  -8  252.10   18.69
  -2  -2  -8  281.19   18.61
   2   2   9  211.94   15.59
   2  -2   9  210.17   14.10
  -2  -2  -9  196.86   13.12
  -2   2  -9  181.70   13.73
  -2  -2  -9  204.13   13.43
  -2   2  -9  170.14   13.04
  -2   2  -9  226.36   14.28
  -2   2  -9  221.88   15.25
  -2  -2  -9  197.51   14.13
   2   2   9  216.66   13.78
   2  -2  10    9.02    1.72
   2   2  10    8.00    1.59
  -2   2 -10    5.32    1.41
  -2  -2 -10    8.12    1.66
   2  -3 -10   28.45    3.55
   2  -3 -10   27.41    3.27
  -2  -3  10   29.50    3.47
  -2   3  10   29.24    3.50
  -2  -3  10   23.20    2.95
  -2   3  10   31.43    4.41
   2  -3 -10   37.00    4.52
   2   3 -10   23.76    3.20
   2  -3  -9  296.41   16.02
  -2   3   9  288.89   17.06
  -2  -3   9  372.44   20.31
  -2   3   9  363.53   19.94
   2   3  -9  270.09   13.81
   2  -3  -9  283.21   15.71
   2   3  -9  245.84   14.04
   2  -3  -9  271.81   15.27
  -2   3   9  298.51   15.14
  -2  -3   9  285.81   14.77
  -2  -3   9  298.00   16.18
   2   3  -9  282.38   15.52
   2   3  -9  325.20   17.46
   2  -3  -9  351.03   17.26
  -2  -3   8  189.89   15.06
   2  -3  -8  194.88   14.15
   2   3  -8  177.30   13.43
   2  -3  -8  187.34   13.94
   2   3  -8  179.71   13.04
  -2   3   8  227.83   17.26
   2  -3  -8  226.57   19.01
   2   3  -8  186.05   18.80
  -2   3   8  234.41   17.70
  -2  -3   8  215.03   16.03
  -2   3   8  203.09   15.68
   2   3  -8  191.15   14.08
   2  -3  -8  244.69   15.66
   2  -3  -8  247.90   15.45
   2  -3  -8  217.83   13.53
   2   3  -8  219.40   15.84
  -2  -3   7  165.30   13.72
  -2   3   7  156.59   13.99
  -2  -3   7  154.40   13.91
  -2   3   7  185.71   15.44
  -2  -3   7  167.59   18.77
  -2   3   7  150.72   17.41
   2   3  -7  160.97   17.65
   2  -3  -7  136.81   14.75
  -2   3   7  165.58   14.75
   2   3  -7  177.61   20.40
   2   3  -7  147.80   12.45
   2  -3  -7  138.08   11.78
   2  -3  -7  136.07   11.90
  -2   3   7  169.77   14.93
   2   3  -7  136.47   16.17
   2  -3  -7  180.90   18.85
   2   3  -7  196.70   19.33
   2  -3  -7  125.48   15.23
   2  -3  -7  156.17   13.12
   2  -3  -7  158.02   12.97
   2  -3  -7  186.27   12.67
   2   3  -7  162.86   13.91
   2  -3  -7  165.61   12.80
   2  -3  -6  449.80   26.44
   2   3  -6  428.26   27.99
   2  -3  -6  450.61   28.34
   2   3  -6  453.83   28.74
   2   3  -6  452.39   28.27
   2  -3  -6  362.40   19.92
  -2   3   6  453.58   24.14
   2   3  -6  385.46   20.37
   2   3  -6  484.68   31.96
   2   3  -6  494.38   31.85
  -2   3   6  377.70   27.12
  -2  -3   6  388.27   28.02
   2  -3  -6  434.54   21.81
   2  -3  -6  384.35   18.88
   2   3  -6  409.18   21.98
   2  -3  -6  403.19   21.21
   2  -3  -5  586.70   29.06
   2  -3  -5  630.59   30.99
   2   3  -5  615.67   31.09
   2   3  -5  656.25   31.75
   2  -3  -5  572.42   24.46
   2   3  -5  645.94   33.68
   2   3  -5  640.09   33.53
   2  -3  -5  623.71   31.36
  -2  -3   5  607.05   32.73
  -2   3   5  597.47   32.13
   2   3  -5  631.64   29.00
   2  -3  -5  579.15   24.77
   2   3  -5  535.30   24.14
   2  -3  -5  614.63   25.28
   2  -3  -4  220.45   14.68
   2   3  -4  238.84   16.90
   2   3  -4  253.65   17.35
   2   3  -4  264.76   16.76
   2   3  -4  245.43   16.22
   2  -3  -4  237.15   15.77
   2  -3  -4  269.81   13.60
  -2  -3   4  246.96   15.53
  -2  -3   4  228.90   17.05
  -2   3   4  231.73   16.97
   2   3  -4  229.05   15.34
   2  -3  -4  245.88   16.77
   2  -3  -4  236.99   12.62
   2   3  -3    7.22    2.13
   2  -3  -3    7.54    2.33
   2   3  -3    6.90    2.30
   2  -3  -3    4.59    2.09
  -2  -3   3    7.57    2.60
  -2   3   3    6.96    2.59
  -2  -3   3    7.06    2.71
   2   3  -3    9.21    2.88
   2  -3  -3    8.03    2.12
   2   3  -3    8.87    2.52
   2   3  -3    8.60    2.79
  -2  -3   2   33.46    4.53
  -2  -3   2   25.16    4.03
   2   3  -2   25.81    3.99
  -2   3   2   28.18    4.08
  -2   3   2   28.92    2.29
   2  -3  -2   29.94    4.33
   2  -3  -2   25.88    3.42
   2   3  -2   26.26    3.39
   2   3  -2   29.36    4.18
   2   3  -2   32.05    4.20
   2   3  -1 1162.61   37.90
  -2  -3   1 1125.82   34.89
  -2  -3   1 1186.42   36.90
  -2  -3   1 1241.99   39.08
   2  -3  -1 1186.63   37.83
  -2   3   1 1235.27   36.78
   2   3  -1 1167.81   36.32
   2  -3   0  768.76   24.56
  -2   3   0  785.06   28.58
   2   3   0  856.99   26.74
  -2  -3   0  850.89   26.34
  -2   3   0  860.98   26.42
   2  -3   0  742.26   25.70
  -2  -3  -1   94.82    5.55
   2   3   1   89.54    6.67
  -2   3  -1   96.10    5.66
   2  -3   1   87.74    6.54
   2   3   1   81.39    6.52
   2  -3   1  100.05    8.00
  -2   3  -2  499.49   18.31
  -2  -3  -2  466.41   17.87
   2  -3   2  444.50   20.26
   2   3   2  446.04   20.47
   2  -3   2  509.19   24.21
  -2  -3  -2  474.39   24.22
  -2  -3  -2  471.39   18.57
  -2   3  -2  517.41   26.71
   2   3   2  448.31   21.75
   2   3   3  335.48   19.53
  -2   3  -3  338.63   16.16
  -2  -3  -3  303.57   15.52
   2  -3   3  310.46   18.60
   2  -3   3  337.47   21.00
   2   3   3  302.88   14.46
  -2   3  -3  333.52   24.23
  -2  -3  -3  353.31   23.25
   2   3   3  323.07   19.88
   2  -3   4   19.72    5.10
  -2  -3  -4   18.68    4.00
  -2   3  -4   19.75    4.09
   2   3   4   17.20    5.10
  -2   3  -4   11.32    4.53
   2   3   4   17.55    5.02
  -2  -3  -4   14.38    3.78
   2  -3   4   16.32    4.83
  -2   3  -4   26.98    7.67
  -2   3  -4   18.07    5.79
   2   3   5 1427.90   59.10
  -2  -3  -5 1406.98   51.31
  -2   3  -5 1380.06   50.89
   2  -3   5 1338.32   57.30
   2   3   5 1491.21   54.41
  -2   3  -5 1394.75   61.38
  -2  -3  -5 1319.75   54.62
  -2   3  -5 1508.33   69.98
  -2  -3  -5 1322.57   52.31
   2   3   6   15.31    4.41
   2  -3   6   24.15    5.67
   2  -3   6   18.18    4.78
   2   3   6   15.68    4.42
  -2  -3  -6   13.79    3.58
  -2   3  -6   20.63    8.51
  -2   3  -6   16.54    4.63
  -2  -3  -6   21.18    5.33
  -2   3  -6   17.69    6.80
  -2  -3  -6   14.97    5.29
   2   3   6   16.57    4.82
   2   3   6   25.71    6.16
  -2  -3  -6   20.95    4.60
  -2  -3  -6   21.12    5.76
  -2  -3  -6   15.78    3.92
  -2   3  -6   13.91    4.48
  -2   3  -7   61.91    9.09
  -2  -3  -7   63.61    9.29
  -2   3  -7   62.60   11.92
   2   3   7   61.95    9.72
   2  -3   7   73.31    8.79
  -2  -3  -7   75.43   12.34
  -2   3  -7   50.50   11.26
   2   3   7   52.52    8.40
   2  -3   7   50.96    7.96
   2  -3   7   64.62    9.95
  -2  -3  -7   63.07    8.23
  -2   3  -7   70.29   10.72
  -2  -3  -7   43.72    7.09
   2   3   7   71.45    9.64
  -2  -3  -8   90.73   10.46
  -2  -3  -8   78.45    9.19
   2   3   8  100.41   10.44
  -2  -3  -8   80.48    9.31
  -2   3  -8   59.21    8.65
  -2   3  -8   93.87   15.67
   2   3   8   81.87   10.38
   2  -3   8   94.49   11.80
   2   3   8   82.97    8.76
   2  -3   8   80.75    9.78
  -2  -3  -8   84.39    9.14
  -2  -3  -8   88.95   10.90
  -2   3  -8   80.75   10.22
  -2   3  -8   57.98   10.61
   2   3   8   82.58   10.78
   2  -3   8  108.19    9.71
  -2  -3  -9    3.75    2.06
   2   3   9    1.95    1.62
  -2  -3  -9    4.11    1.93
  -2  -3  -9    3.77    1.61
  -2   3  -9    2.73    1.59
  -2   3  -9    1.43    1.31
   2   3   9    8.91    3.44
   2  -3   9    2.81    2.12
  -2  -3  -9    6.57    2.65
  -2   3  -9    7.80    3.06
  -2  -3 -10   51.20    4.18
   2  -4 -10   58.48    5.21
   2  -4 -10   45.47    4.37
  -2  -4  10   53.84    4.64
  -2   4  10   56.29    4.74
  -2   4  10   48.54    5.22
  -2  -4  10   50.48    4.46
   2   4 -10   51.93    4.64
   2  -4 -10   62.42    5.85
  -2  -4   9    1.44    1.66
   2  -4  -9    0.66    1.28
   2   4  -9    0.28    0.77
   2  -4  -9    2.93    2.03
   2  -4  -9    0.63    1.36
  -2   4   9    0.60    1.00
  -2  -4   9   -0.05    0.99
   2   4  -9    1.54    1.40
   2   4  -9    0.23    0.93
  -2   4   9    0.71    1.27
  -2  -4   9   -0.92    2.57
  -2   4   9    0.47    1.15
  -2   4   8   79.58    9.45
  -2  -4   8   97.12   10.45
  -2  -4   8   83.03    9.63
   2  -4  -8   94.89   11.85
   2   4  -8   85.05   12.64
   2  -4  -8   91.96    8.46
  -2   4   8  103.65   11.42
   2   4  -8   82.87    8.49
   2   4  -8   84.82    8.30
   2  -4  -8   70.68    8.19
   2  -4  -8   86.67    9.06
  -2   4   8   81.69   10.07
   2   4  -8   83.36    8.92
   2  -4  -8   88.42    9.18
   2  -4  -8   93.88    9.03
   2   4  -8   89.84    9.95
  -2  -4   7    2.20    1.84
  -2   4   7    1.09    1.40
  -2   4   7    0.35    1.92
  -2  -4   7   -1.01    1.50
   2   4  -7   -2.34    3.33
   2  -4  -7    0.36    1.12
   2  -4  -7   -0.29    1.49
  -2   4   7    2.07    1.95
   2   4  -7   -0.09    2.14
   2   4  -7    0.62    1.79
   2   4  -7   -0.08    1.61
   2  -4  -7   -0.26    1.35
   2  -4  -7    0.23    1.48
  -2   4   7   -1.29    2.17
   2   4  -7    1.81    3.06
   2  -4  -7   -0.02    3.10
   2  -4  -7    2.22    1.69
   2  -4  -7    1.77    1.03
   2   4  -7    1.28    2.57
   2  -4  -7    0.19    1.09
   2   4  -6    2.11    2.44
   2  -4  -6   -1.76    1.82
   2  -4  -6    0.08    1.10
   2   4  -6   -0.66    2.20
   2  -4  -6    1.18    1.89
   2   4  -6    1.97    1.58
  -2   4   6   -1.36    1.76
   2  -4  -6    0.71    1.52
   2   4  -6   -0.67    1.51
   2   4  -6    1.92    2.40
  -2  -4   6    2.09    1.76
  -2   4   6   -0.60    1.50
   2   4  -6   -0.49    3.04
   2  -4  -6    2.88    2.24
   2   4  -6    0.27    1.15
   2  -4  -6    1.63    1.24
   2  -4  -6   -0.61    1.31
   2  -4  -5    1.43    1.39
   2  -4  -5    2.01    2.07
   2  -4  -5   -1.53    1.56
   2   4  -5    1.81    2.04
   2   4  -5   -4.83    2.59
   2  -4  -5    0.01    0.86
   2   4  -5   -0.64    1.60
   2   4  -5    0.87    1.68
   2  -4  -5    1.04    1.10
  -2  -4   5   -0.93    2.30
  -2   4   5    2.57    2.04
   2   4  -5   -1.36    2.45
   2  -4  -5    0.57    0.94
   2  -4  -5    1.73    1.77
   2   4  -4  748.50   33.29
   2  -4  -4  655.78   28.66
   2   4  -4  670.43   31.94
   2   4  -4  749.13   33.63
   2   4  -4  823.13   35.71
   2   4  -4  722.49   30.91
   2  -4  -4  691.80   30.43
   2   4  -4  770.69   32.72
  -2  -4   4  774.31   32.31
  -2   4   4  703.14   32.73
  -2  -4   4  714.16   33.20
   2   4  -4  698.73   30.01
   2  -4  -4  752.09   32.83
   2  -4  -4  663.52   23.64
   2  -4  -4  721.57   26.15
   2   4  -3  133.64    9.82
   2  -4  -3  121.56    9.41
   2   4  -3  152.08   11.37
   2  -4  -3  143.42   11.49
  -2  -4   3  142.54   11.36
  -2  -4   3  149.85   11.96
  -2   4   3  133.30   11.11
   2  -4  -3  132.18    9.24
   2   4  -3  128.71   11.05
   2   4  -3  156.80   11.73
   2   4  -3  125.66   10.25
   2   4  -2  518.03   22.19
  -2  -4   2  528.07   22.81
  -2  -4   2  543.76   22.05
  -2   4   2  527.78   21.45
   2  -4  -2  586.57   23.23
   2   4  -2  508.79   21.13
   2  -4  -2  504.35   19.09
   2   4  -2  496.67   19.04
   2   4  -2  512.30   21.14
   2   4  -2  527.04   21.78
  -2  -4   1 3608.25   97.01
  -2  -4   1 3898.24  101.65
   2  -4  -1 3723.09   99.57
  -2  -4   1 4022.91   98.51
  -2   4   1 3641.12   97.44
   2   4  -1 3674.35   98.16
  -2   4   1 3652.70  101.66
   2   4  -1 3764.43   95.92
   2   4  -1 3496.84   97.02
  -2  -4   0  735.62   26.68
   2  -4   0  779.39   23.52
   2  -4   0  698.50   23.63
  -2  -4   0  802.77   24.11
   2   4   0  666.31   24.76
  -2   4   0  791.46   24.01
   2   4   0  748.49   24.05
   2   4   0  676.35   24.40
  -2   4  -1 1391.05   34.55
   2  -4   1 1237.29   39.67
  -2   4  -1 1360.66   37.90
  -2  -4  -1 1356.95   37.79
   2   4   1 1279.45   40.05
  -2   4  -1 1166.24   41.11
   2   4   1 1198.02   41.05
  -2  -4  -2   66.50    5.44
   2  -4   2   64.47    6.66
   2   4   2   67.10    6.96
  -2   4  -2   69.31    5.50
  -2   4  -2   73.92    9.21
  -2   4  -2   83.10    3.70
   2  -4   2   74.72    8.90
   2   4   2   71.04    6.58
  -2   4  -2   74.27    8.50
   2   4   2   68.10    7.65
   2   4   2   63.74    7.25
  -2   4  -2   65.30    8.95
   2  -4   3    3.07    2.00
   2   4   3    1.56    1.86
  -2  -4  -3    3.68    1.60
  -2   4  -3    1.74    0.97
   2  -4   3    3.67    2.54
  -2   4  -3    3.05    2.38
  -2   4  -3   10.56    4.86
  -2   4  -3    4.44    3.29
  -2  -4  -3    5.03    1.83
   2   4   3    4.88    1.65
   2  -4   4  595.27   31.36
  -2  -4  -4  595.15   26.36
   2   4   4  613.84   32.11
  -2   4  -4  625.65   26.77
  -2  -4  -4  564.85   27.96
   2  -4   4  646.07   34.34
  -2   4  -4  508.61   35.70
   2   4   4  635.87   34.16
  -2   4  -5  669.30   44.83
  -2   4  -5  661.02   30.35
  -2  -4  -5  646.89   30.17
   2   4   5  660.96   32.68
  -2   4  -5  671.86   40.21
  -2  -4  -5  662.21   34.21
   2  -4   5  645.46   36.17
  -2  -4  -5  672.15   32.94
   2  -4   6  177.12   15.79
  -2  -4  -6  166.65   15.09
  -2   4  -6  190.20   25.06
  -2   4  -6  189.75   15.61
  -2  -4  -6  179.22   15.19
  -2  -4  -6  216.76   19.81
  -2   4  -6  222.64   24.35
  -2  -4  -6  170.36   13.11
  -2   4  -6  193.35   17.18
  -2  -4  -6  208.41   18.36
   2   4   6  189.94   17.26
  -2  -4  -6  141.08   12.51
   2   4   6  163.62   14.39
   2   4   6  152.56   14.05
   2  -4   6  195.56   16.40
   2  -4   6  172.50   15.79
  -2  -4  -7   16.57    5.34
  -2   4  -7   15.94    5.85
   2   4   7   11.83    4.31
  -2   4  -7   13.55    6.22
   2   4   7   10.69    4.06
   2  -4   7    9.68    3.59
   2  -4   7   19.73    5.38
  -2   4  -7   15.46    4.79
  -2  -4  -7   13.71    3.71
  -2  -4  -7   17.95    5.10
   2   4   7   17.95    5.79
   2   4   7   11.87    4.07
  -2  -4  -7   16.00    4.43
  -2  -4  -8  453.40   24.44
  -2  -4  -8  354.87   20.78
   2   4   8  437.37   23.85
  -2  -4  -8  375.98   21.05
  -2   4  -8  321.78   21.66
  -2   4  -8  391.75   33.40
   2  -4   8  465.21   26.74
   2  -4   8  354.44   22.45
   2   4   8  403.49   24.03
  -2  -4  -8  435.91   21.76
  -2  -4  -8  394.35   23.69
  -2   4  -8  358.56   23.03
  -2   4  -8  316.22   26.42
   2   4   8  377.34   24.47
  -2  -4  -9  224.71   13.43
   2   4   9  288.28   17.57
   2  -4   9  260.04   16.05
  -2  -4  -9  234.86   13.75
  -2   4  -9  199.89   13.88
  -2  -4  -9  237.27   13.44
  -2   4  -9  180.91   13.86
   2   4   9  210.41   14.45
  -2  -4  -9  254.23   15.68
   2  -5 -10   22.84    3.11
  -2  -5  10   28.84    3.35
  -2   5  10   25.74    3.12
  -2  -5  10   19.82    2.72
  -2   5  10   25.96    3.70
   2  -5 -10   25.61    3.64
   2   5 -10   23.31    2.91
  -2   5   9   16.58    3.82
  -2  -5   9   17.16    3.58
   2  -5  -9   26.65    4.51
   2  -5  -9   19.66    3.70
   2   5  -9   14.42    2.79
   2  -5  -9   19.65    3.67
  -2   5   9   20.52    3.38
  -2  -5   9   19.72    3.53
  -2   5   9   19.83    4.65
   2   5  -9   17.70    3.68
   2   5  -9   17.71    3.34
  -2  -5   8    5.81    2.74
   2   5  -8   11.88    4.84
   2  -5  -8    8.34    2.75
  -2   5   8    7.83    2.88
  -2   5   8    8.02    2.84
  -2  -5   8    6.04    3.21
   2  -5  -8    8.00    3.20
  -2   5   8    5.85    2.58
   2  -5  -8    3.98    2.02
   2  -5  -8    8.65    2.95
   2   5  -8    2.65    1.88
   2   5  -8    5.23    2.43
   2  -5  -8    7.17    3.07
   2  -5  -8   12.65    3.25
   2  -5  -7 1526.62   56.86
   2  -5  -7 1572.56   57.32
   2   5  -7 1618.89   57.62
  -2   5   7 1712.98   62.40
   2   5  -7 2198.80   83.25
   2   5  -7 2008.87   80.04
  -2  -5   7 1855.84   61.25
  -2   5   7 1665.86   61.25
  -2   5   7 2004.45   64.85
  -2  -5   7 1760.07   62.29
  -2  -5   7 2141.54   72.87
   2  -5  -7 1552.67   55.48
  -2   5   7 1746.66   63.23
   2   5  -7 1748.53   72.10
   2  -5  -7 1869.19   66.88
   2  -5  -7 2064.81   59.58
   2   5  -7 1801.90   61.34
   2  -5  -7 1790.90   60.41
  -2  -5   6    8.95    3.35
  -2  -5   6    2.92    1.47
  -2   5   6    5.30    1.87
   2   5  -6   11.30    4.75
   2  -5  -6    8.31    3.55
   2   5  -6    7.82    4.30
   2  -5  -6    4.86    2.18
   2   5  -6   15.90    5.51
   2   5  -6    3.71    2.09
   2  -5  -6    9.26    3.92
   2   5  -6    9.07    4.09
   2  -5  -6   10.49    3.13
  -2   5   6   16.26    4.34
   2  -5  -6    6.95    2.59
   2   5  -6    7.41    3.48
   2  -5  -6   11.68    3.27
   2  -5  -6    7.47    3.08
   2  -5  -6    9.79    2.49
   2   5  -6   11.66    3.37
   2  -5  -6   11.58    3.64
  -2  -5   6    8.88    2.81
  -2   5   6   11.23    3.63
   2  -5  -5    7.42    2.05
   2  -5  -5    7.71    2.84
   2   5  -5   11.00    3.91
   2  -5  -5   12.90    3.95
   2   5  -5    5.74    2.96
  -2  -5   5   14.08    4.37
   2  -5  -5    9.00    2.14
   2   5  -5    7.77    3.84
  -2  -5   5   10.40    3.79
  -2   5   5    7.32    3.33
   2  -5  -5    8.56    3.63
   2   5  -5    8.77    4.40
   2  -5  -5   12.70    2.79
   2  -5  -5    9.39    2.66
   2  -5  -5    8.32    2.61
   2   5  -4   32.56    6.17
   2  -5  -4   28.86    4.79
   2  -5  -4   31.39    5.66
   2   5  -4   33.48    5.92
   2   5  -4   42.03    7.42
   2   5  -4   34.43    5.72
   2  -5  -4   26.24    4.80
   2   5  -4   32.17    6.02
   2   5  -4   30.82    6.01
  -2   5   4   28.73    5.65
  -2  -5   4   26.44    5.57
   2  -5  -4   38.56    6.65
  -2  -5   4   32.77    6.05
   2   5  -4   23.93    4.51
   2  -5  -4   32.21    4.32
  -2   5   4   34.40    5.29
   2  -5  -4   38.15    3.86
   2   5  -3  717.61   29.96
   2   5  -3  776.20   28.57
   2   5  -3  776.68   31.77
   2   5  -3  734.32   31.56
   2   5  -3  824.08   32.05
   2   5  -3  705.30   28.33
   2   5  -3  747.11   28.42
   2  -5  -3  751.68   28.51
  -2  -5   3  846.90   33.52
   2   5  -3  698.67   29.58
  -2  -5   3  767.51   31.68
  -2   5   3  750.10   31.03
   2  -5  -3  816.65   32.51
  -2   5   3  787.99   35.38
   2  -5  -3  788.32   28.23
  -2   5   2  210.92   13.42
   2   5  -2  203.31   12.57
  -2   5   2  207.19   14.44
   2   5  -2  215.84   12.36
   2  -5  -2  206.90   10.95
   2   5  -2  204.14   10.33
   2   5  -2  200.73   12.28
   2  -5  -2  204.67   10.46
   2   5  -2  204.73   13.18
  -2  -5   2  219.77   12.62
  -2  -5   2  219.04   14.10
  -2  -5   2  210.57   12.01
  -2   5   2  209.57   12.06
   2  -5  -2  208.50   13.15
  -2   5   2  234.22   15.38
  -2   5   2  221.33   13.86
  -2  -5   1 1695.03   48.36
   2  -5  -1 1922.50   46.57
  -2  -5   1 1614.20   48.38
   2  -5  -1 1731.71   50.42
  -2  -5   1 1738.80   52.45
  -2   5   1 1716.15   47.86
   2   5  -1 1536.40   47.37
   2  -5  -1 1511.25   48.77
  -2   5   1 1588.68   52.24
   2   5  -1 1603.63   46.56
   2   5  -1 1672.33   48.93
  -2  -5   0 1652.32   50.34
   2  -5   0 1698.96   46.81
   2   5   0 1603.35   47.71
   2   5   0 1614.35   48.87
   2   5   0 1559.51   45.18
   2  -5   0 1569.83   45.17
  -2   5   0 1576.32   44.85
  -2  -5   0 1646.88   45.07
  -2  -5  -1  164.55   10.60
   2   5   1  134.89    9.36
  -2   5  -1  160.93    8.38
   2  -5   1  166.42   12.86
   2   5   1  145.62   10.66
  -2   5  -1  215.94    7.98
  -2   5  -1  157.11   11.03
   2   5   1  125.36   10.39
  -2   5  -1  193.50    7.12
   2   5   1  173.40    9.90
  -2   5  -1  165.18   12.74
  -2  -5  -1  181.60    8.82
  -2   5  -1  176.26    8.70
   2  -5   1  164.40    9.62
  -2   5  -2  726.74   28.98
   2   5   2  715.93   30.57
  -2   5  -2  747.08   35.66
  -2   5  -2  753.82   35.09
  -2   5  -2  841.93   26.63
  -2  -5  -2  791.75   26.25
   2  -5   2  735.55   29.40
   2   5   2  767.00   29.93
   2  -5   2  801.50   35.76
   2   5   2  747.56   29.35
   2   5   2  734.67   32.01
   2   5   3   28.64    5.88
  -2  -5  -3   26.58    4.48
  -2   5  -3   28.97    7.11
   2   5   3   29.92    5.53
  -2   5  -3   29.62    4.09
  -2  -5  -3   31.30    4.23
   2  -5   3   28.41    5.32
   2  -5   3   40.09    7.78
  -2   5  -3   27.85    6.00
  -2   5  -3   42.85    8.56
  -2   5  -4 1788.81   80.00
   2   5   4 2018.08   75.67
   2   5   4 2150.28   73.03
   2  -5   4 1963.40   71.04
  -2  -5  -4 1984.95   63.27
  -2   5  -4 1987.12   63.14
  -2  -5  -4 2094.37   67.88
   2  -5   4 2245.44   78.45
  -2  -5  -4 2131.90   67.76
  -2   5  -5  133.51   19.53
  -2  -5  -5  113.91   11.05
  -2   5  -5  117.70   11.19
   2   5   5  111.89   12.10
  -2  -5  -5   93.96    9.15
  -2  -5  -5  126.54   13.29
  -2   5  -5   96.63   14.51
   2  -5   5  126.10   15.30
  -2  -5  -5  109.67    9.29
  -2  -5  -5  124.61   13.00
   2  -5   6  213.66   17.12
   2  -5   6  221.10   18.15
   2   5   6  190.46   15.80
   2  -5   6  225.57   18.35
  -2  -5  -6  214.30   17.32
  -2   5  -6  225.68   27.82
  -2  -5  -6  240.43   17.60
  -2   5  -6  250.13   17.93
  -2  -5  -6  243.63   20.54
  -2   5  -6  231.66   25.43
  -2  -5  -6  222.72   14.90
  -2   5  -6  198.69   17.84
   2  -5   6  203.01   16.97
   2   5   6  249.75   20.37
  -2  -5  -6  171.46   13.99
   2   5   6  220.87   18.80
   2  -5   7   10.07    4.14
  -2  -5  -7    7.05    3.46
  -2   5  -7    8.56    4.84
   2  -5   7    9.14    3.71
   2  -5   7    2.75    2.24
   2   5   7    1.67    2.14
  -2   5  -7    5.25    3.66
   2   5   7    0.87    1.69
  -2  -5  -7    3.33    1.48
  -2  -5  -7    4.33    2.70
  -2   5  -7    9.16    4.62
   2   5   7    2.01    2.12
  -2  -5  -7   12.57    4.06
  -2  -5  -7    4.13    1.99
  -2  -5  -8   97.56    9.58
  -2  -5  -8   84.18    9.10
  -2   5  -8   71.85    9.42
   2   5   8   96.88   10.88
  -2   5  -8  131.82   18.68
   2   5   8  101.03   11.20
   2  -5   8   83.31   10.29
   2  -5   8  122.31   12.69
  -2   5  -8   89.79   10.54
  -2  -5  -8   95.12   10.89
   2   5   8   80.15   10.81
  -2  -5  -8  106.80   11.29
  -2  -5  -9    7.92    2.30
  -2   5  -9    6.10    2.25
  -2   5  -9    7.69    2.63
  -2  -5  -9    5.99    1.98
   2   5   9    3.72    2.00
   2   5   9    8.18    2.71
   2  -5   9    5.62    2.48
  -2  -5  -9    5.35    2.16
  -2  -5  -9    6.91    2.15
   2  -6 -10  217.95   11.16
   2   6 -10  193.27    9.30
  -2  -6  10  210.85   10.38
   2  -6 -10  213.37   10.36
  -2   6  10  198.86   10.67
  -2  -6  10  201.33   10.10
  -2   6  10  232.21    9.97
  -2  -6  10  240.16   10.38
  -2  -6   9   76.77    7.76
   2  -6  -9   87.04    7.85
   2  -6  -9   76.21    7.36
   2  -6  -9   78.32    7.45
  -2   6   9   71.14    6.33
  -2  -6   9   78.08    6.65
  -2   6   9   64.43    6.97
  -2   6   9   64.13    7.88
   2   6  -9   68.55    7.12
   2   6  -9   67.95    6.74
   2  -6  -8  137.58   11.44
   2  -6  -8  143.51   11.60
   2   6  -8  131.38   10.44
  -2   6   8  149.47   13.28
   2  -6  -8  133.74   13.62
  -2  -6   8  148.60   13.21
   2  -6  -8  142.29   11.21
   2  -6  -8  133.11   10.56
  -2   6   8  140.53   13.36
  -2   6   8  138.14   12.30
  -2  -6   8  179.93   14.11
   2   6  -8  119.67   14.69
   2   6  -8  152.10   12.35
   2  -6  -8  162.95   12.79
   2  -6  -7    8.78    3.07
  -2   6   7   12.49    4.28
   2  -6  -7   14.53    3.93
   2   6  -7    7.40    2.84
   2   6  -7   18.51    6.86
   2   6  -7   11.39    5.19
  -2  -6   7   11.72    3.57
  -2   6   7    9.60    3.37
  -2   6   7   14.51    3.94
  -2  -6   7   13.52    4.24
  -2  -6   7    8.14    3.80
   2  -6  -7    9.68    3.18
  -2   6   7    6.86    2.85
   2   6  -7   10.46    4.56
   2  -6  -7   15.50    5.10
   2   6  -7   11.76    3.75
   2  -6  -7   14.26    4.00
   2  -6  -7   17.27    3.70
  -2  -6   6  148.87   16.32
  -2   6   6  146.59   15.79
  -2   6   6  154.64   13.32
  -2  -6   6  201.97   14.31
  -2  -6   6  155.91   13.53
  -2  -6   6  195.21   18.08
   2  -6  -6  132.36   10.84
   2   6  -6  138.08   14.93
   2  -6  -6  124.17   13.89
   2   6  -6  169.76   16.43
   2  -6  -6  160.46   15.69
   2   6  -6  168.34   17.97
   2   6  -6  169.91   18.70
   2   6  -6  185.87   20.01
   2   6  -6  129.86   15.58
   2  -6  -6  173.34   15.07
   2  -6  -6  144.30   11.64
   2  -6  -6  139.89   11.48
  -2   6   6  156.70   13.47
   2  -6  -6  143.35   12.22
   2   6  -6  153.90   12.62
   2  -6  -6  195.06   12.59
   2  -6  -5  480.25   19.37
   2  -6  -5  537.06   21.51
   2  -6  -5  455.03   22.52
  -2   6   5  461.75   27.35
  -2  -6   5  462.52   27.85
  -2  -6   5  444.03   27.47
   2   6  -5  543.19   32.03
   2   6  -5  592.53   34.38
   2   6  -5  503.68   30.33
   2  -6  -5  490.71   25.11
   2   6  -5  503.07   27.16
   2   6  -5  507.81   29.49
   2  -6  -5  464.66   26.12
   2  -6  -5  425.31   20.78
   2  -6  -4 2141.59   58.03
  -2   6   4 2177.94   66.03
   2  -6  -4 2079.76   64.48
   2   6  -4 1962.49   69.31
   2   6  -4 2250.81   74.09
   2   6  -4 2121.55   71.78
   2   6  -4 2171.76   67.07
   2  -6  -4 2016.47   65.82
   2   6  -4 2197.12   71.09
  -2  -6   4 2130.68   71.34
  -2  -6   4 1967.08   68.64
   2   6  -4 1877.79   65.11
  -2   6   4 1902.58   67.61
   2  -6  -4 2260.40   72.28
  -2   6   3   60.85    8.95
   2  -6  -3   74.59    7.00
   2   6  -3   60.63    7.22
   2   6  -3   66.32    8.02
   2  -6  -3   56.82    5.93
   2   6  -3   73.97    8.45
   2   6  -3   66.89    7.66
   2   6  -3   79.10    8.58
   2   6  -3   66.61    6.54
   2  -6  -3   62.97    6.35
   2   6  -3   59.96    7.27
  -2  -6   3   57.45    7.20
  -2  -6   3   74.49    8.95
  -2   6   3   67.95    7.58
   2  -6  -3   75.10    8.57
  -2   6   2 2640.89   78.63
  -2   6   2 2714.68   82.03
  -2   6   2 2519.78   78.06
  -2   6   2 2561.56   80.78
   2   6  -2 2543.58   75.94
   2  -6  -2 2730.98   74.14
   2   6  -2 2599.96   75.20
   2  -6  -2 2625.41   71.33
   2   6  -2 2671.14   76.14
   2   6  -2 2731.78   71.36
  -2   6   2 2672.48   74.57
   2  -6  -2 2466.91   71.74
  -2  -6   2 2746.55   80.16
   2   6  -2 2391.75   77.10
  -2  -6   2 2526.07   75.58
  -2  -6   2 2581.30   74.90
   2  -6  -2 2726.46   77.92
   2   6  -1 4184.94  115.15
  -2   6   1 4277.96  122.10
  -2   6   1 4230.45  121.60
   2   6  -1 4464.49  116.99
  -2  -6   1 4442.43  121.58
  -2  -6   1 4403.65  115.43
  -2   6   1 4517.19  114.92
  -2  -6   1 4122.07  116.89
   2  -6  -1 4215.99  118.17
  -2   6   0  367.34   18.73
   2   6   0  400.31   19.78
   2   6   0  437.31   20.74
   2   6   0  350.14   15.35
  -2   6   0  396.51   18.46
   2  -6   0  309.54   12.32
   2   6   0  331.29   12.40
   2   6   0  335.38   16.27
  -2  -6   0  334.45   12.16
  -2   6   0  319.79   11.97
   2  -6   0  354.03   19.04
   2  -6   0  393.13   15.67
  -2  -6   0  359.13   17.19
   2   6   1  393.21   22.72
  -2   6  -1  502.82   24.30
   2   6   1  509.31   24.09
  -2   6  -1  687.85   19.97
  -2   6  -1  619.52   18.34
  -2   6  -1  591.77   27.64
   2  -6   1  552.05   21.03
  -2   6  -1  574.54   20.20
  -2  -6  -1  566.71   20.39
   2   6   1  568.68   21.28
   2   6   1  518.01   22.57
  -2   6  -1  581.16   20.95
  -2  -6  -1  554.79   22.86
   2  -6   1  537.54   26.97
  -2   6  -2 4255.87  120.84
   2   6   2 4062.62  124.26
  -2   6  -2 4299.21  120.88
   2   6   2 4001.46  120.82
  -2   6  -2 4441.37  130.22
  -2   6  -2 4498.01  115.17
   2  -6   2 4054.98  119.21
  -2  -6  -2 4659.77  115.47
   2   6   2 4340.30  119.92
  -2   6  -2 4296.00  128.35
  -2   6  -2 5173.18  115.34
   2   6   2 3732.53  119.67
  -2  -6  -2 4558.71  119.51
   2  -6   2 4621.41  131.43
   2   6   3 1525.91   60.30
  -2   6  -3 1724.19   60.58
  -2   6  -3 1702.01   51.00
   2   6   3 1713.61   58.27
   2  -6   3 1650.77   57.77
  -2  -6  -3 1667.23   51.07
  -2   6  -3 1682.54   66.09
   2  -6   3 1895.16   68.09
  -2  -6  -3 1728.41   52.71
   2  -6   4 1979.84   73.97
  -2   6  -4 1882.55   78.22
   2   6   4 1780.80   70.32
   2  -6   4 1814.84   66.23
   2   6   4 1773.58   65.97
  -2   6  -4 1854.63   57.88
  -2  -6  -4 1758.91   57.53
  -2  -6  -4 1704.52   53.49
  -2  -6  -4 1964.46   63.33
  -2  -6  -5  257.55   14.80
   2  -6   5  266.14   23.72
  -2   6  -5  264.79   28.86
  -2   6  -5  268.62   25.46
  -2  -6  -5  274.97   17.36
  -2   6  -5  261.02   17.01
  -2  -6  -5  220.85   14.79
   2   6   5  247.62   18.71
  -2   6  -6   -0.49    2.51
  -2  -6  -6    0.50    1.15
   2  -6   6   -1.35    5.18
   2   6   6    4.27    2.75
   2   6   6   -0.76    2.24
  -2  -6  -6    0.34    1.32
  -2   6  -6    0.84    2.45
   2  -6   6    0.38    1.81
   2   6   6    4.59    2.97
  -2  -6  -6    0.04    2.46
   2  -6   6    1.49    2.66
   2  -6   6    3.85    3.87
   2   6   6    0.32    1.92
  -2   6  -6    2.19    3.19
  -2  -6  -6   10.37    2.78
  -2  -6  -6   -0.11    1.74
   2  -6   6   -6.72    3.21
  -2   6  -6   -1.22    2.74
   2   6   7  178.82   17.35
  -2  -6  -7  161.01   13.29
  -2  -6  -7  144.13   12.69
  -2   6  -7  156.14   19.99
   2   6   7  161.39   14.67
   2  -6   7  151.76   14.60
   2  -6   7  189.85   16.35
   2  -6   7  194.60   17.71
  -2  -6  -7  182.58   16.06
  -2  -6  -7  197.74   13.63
  -2  -6  -7  179.72   15.75
  -2   6  -7  182.63   17.07
   2   6   7  139.96   14.83
   2   6   8   71.35   10.03
  -2  -6  -8   66.06    7.92
   2   6   8   80.61    9.84
   2  -6   8   93.11   10.77
   2  -6   8   72.50    9.72
  -2   6  -8   77.68   14.06
  -2  -6  -8   80.73    9.83
  -2   6  -8   70.01    9.26
  -2  -6  -8   75.30    8.28
  -2  -6  -8   81.17    8.34
   2   6   8   60.47    8.89
  -2  -6  -8   86.41   10.17
  -2   6  -9    0.43    1.46
  -2   6  -9    0.63    1.11
   2   6   9    2.17    1.35
  -2  -6  -9    0.55    0.76
  -2  -6  -9    0.77    1.27
  -2  -6  -9    1.60    1.08
   2   6   9   -2.25    2.39
   2  -6   9    1.45    1.82
  -2  -6  -9   -1.42    1.81
   2   6   9    1.90    2.01
   2  -7 -10  269.12   11.69
  -2  -7  10  251.74   11.50
  -2  -7  10  254.97   10.99
  -2   7  10  256.55   11.84
  -2   7   9  218.15   13.61
  -2  -7   9  245.30   14.73
   2  -7  -9  294.90   15.27
   2  -7  -9  249.70   12.14
  -2   7   9  235.12   15.85
  -2  -7   9  277.52   13.24
  -2   7   9  282.50   13.14
   2  -7  -9  244.82   13.99
   2  -7  -9  259.32   14.43
   2   7  -9  243.83   14.17
   2  -7  -8  160.85   12.47
   2  -7  -8  158.70   12.07
  -2   7   8  162.04   13.63
   2  -7  -8  178.52   15.81
  -2   7   8  156.05   10.76
  -2  -7   8  172.16   11.28
  -2  -7   8  166.07   13.95
   2  -7  -8  186.50   12.82
   2  -7  -8  148.43   11.06
  -2   7   8  164.25   14.19
  -2   7   8  156.87   13.00
   2   7  -8  160.22   16.82
   2  -7  -8  187.74   13.84
   2   7  -8  158.63   12.47
   2  -7  -7 1029.01   41.07
  -2   7   7 1073.33   44.50
   2  -7  -7 1075.31   41.32
   2   7  -7 1249.31   59.10
   2   7  -7 1305.08   61.98
   2  -7  -7 1135.41   47.25
  -2  -7   7 1277.33   49.02
  -2  -7   7 1373.71   46.90
  -2   7   7 1052.01   43.91
  -2  -7   7 1087.69   45.22
   2  -7  -7 1146.24   40.91
  -2  -7   7 1304.78   54.34
   2  -7  -7  971.06   39.30
  -2   7   7  976.21   43.61
   2   7  -7 1071.08   52.63
   2  -7  -7 1144.71   43.86
   2   7  -7 1177.57   43.94
  -2  -7   6  116.76   14.22
  -2   7   6  107.38   13.35
  -2   7   6  119.58   11.73
  -2  -7   6  129.52   13.61
  -2   7   6  124.01   13.10
  -2  -7   6  155.18   12.55
  -2  -7   6  129.12   12.38
  -2  -7   6  134.98   15.38
   2  -7  -6  105.12    9.68
   2  -7  -6  127.17   13.71
   2   7  -6  141.68   14.70
   2   7  -6  133.81   16.27
   2  -7  -6  103.04   12.36
   2   7  -6  120.53   13.74
   2   7  -6  124.81   16.67
   2   7  -6  126.41   16.26
   2   7  -6  102.78   13.87
   2  -7  -6  113.62   12.15
   2  -7  -6   99.81    9.80
  -2   7   6  113.90   11.46
   2  -7  -6  109.78   10.19
   2  -7  -6  117.45   11.11
   2  -7  -6  155.32   11.13
   2   7  -6  119.25   10.91
   2  -7  -5  108.44    9.84
   2  -7  -5  124.17    9.11
  -2   7   5  122.63   11.71
  -2  -7   5  113.64   13.44
  -2  -7   5   97.65   11.88
  -2   7   5  105.39   11.94
   2   7  -5  104.35   13.66
   2   7  -5  103.81   13.28
   2   7  -5  106.22   14.48
   2  -7  -5  108.88   10.92
   2   7  -5  111.42   11.75
   2   7  -5  116.01   13.31
   2  -7  -5  105.63   11.35
   2  -7  -5   95.98    8.59
  -2   7   4  570.62   26.46
   2  -7  -4  557.65   24.10
   2  -7  -4  621.51   26.58
   2   7  -4  588.54   30.14
   2   7  -4  607.28   26.79
   2  -7  -4  601.52   26.64
   2   7  -4  556.85   29.08
   2  -7  -4  526.43   24.23
   2   7  -4  671.44   33.52
   2   7  -4  610.49   31.28
  -2  -7   4  628.41   32.09
  -2  -7   4  532.68   27.47
  -2   7   4  524.43   27.02
  -2   7   3    4.14    1.67
   2   7  -3    5.12    2.37
   2   7  -3    2.04    2.60
  -2  -7   3    8.06    3.49
   2  -7  -3    4.07    2.64
  -2   7   3    4.19    1.85
  -2  -7   3    3.30    1.93
  -2  -7   3    0.81    1.27
  -2   7   3    1.96    1.78
  -2   7   3    3.03    2.04
   2  -7  -3    4.24    1.81
   2   7  -3    2.25    1.59
   2   7  -3    2.97    2.11
   2   7  -3    4.90    2.40
   2   7  -3    4.01    1.74
   2  -7  -3    3.89    1.72
  -2   7   3    2.24    1.92
   2   7  -2 1018.85   40.44
   2  -7  -2 1059.58   35.99
  -2  -7   2 1097.32   37.60
  -2  -7   2 1162.30   43.41
   2  -7  -2 1337.24   37.03
  -2  -7   2 1330.51   49.58
  -2   7   2 1157.84   37.57
  -2  -7   2 1067.79   39.81
   2  -7  -2 1158.06   41.53
   2  -7  -2 1137.88   38.72
  -2   7   2 1088.74   42.13
   2   7  -2 1123.14   39.21
   2   7  -2 1058.46   39.27
  -2   7   2 1068.97   43.80
   2   7  -2 1148.69   39.70
  -2   7   2 1147.83   45.10
  -2   7   2 1171.65   42.55
  -2  -7   1  171.16   12.50
   2  -7  -1  180.37    9.73
  -2  -7   1  155.45   10.48
  -2  -7   1  162.97    8.98
  -2   7   1  160.98    8.71
   2  -7  -1  156.50   11.46
  -2   7   1  161.00   12.78
   2   7  -1  149.37    9.10
  -2   7   1  164.52   12.77
   2   7  -1  170.55   10.24
  -2   7   1  183.58   13.37
   2  -7   0   34.89    6.00
   2  -7   0   49.90    5.32
  -2  -7   0   38.91    5.42
  -2   7   0   47.40    6.27
  -2   7   0   44.87    6.44
   2   7   0   43.57    6.46
   2   7   0   45.44    6.59
   2   7   0   39.35    4.59
   2   7   0   41.81    5.24
  -2  -7   0   39.77    3.13
  -2   7   0   31.22    2.84
  -2  -7   0   41.22    5.78
   2  -7   0   51.87    6.17
   2   7   1 1940.31   62.80
  -2   7  -1 2327.49   56.48
  -2   7  -1 1946.43   63.36
   2   7   1 1506.09   60.12
  -2   7  -1 1944.19   60.47
   2   7   1 1919.38   60.57
  -2   7  -1 2103.49   58.33
   2  -7   1 2017.87   67.44
  -2  -7  -1 1928.01   59.26
  -2   7  -1 1713.09   54.61
  -2  -7  -1 1853.72   55.86
  -2   7  -1 2311.63   54.33
   2  -7   1 1890.20   55.73
   2   7   1 1849.82   55.73
  -2   7  -2  353.80   14.50
   2   7   2  275.44   16.97
  -2  -7  -2  292.29   15.45
   2  -7   2  314.72   22.11
   2   7   2  259.20   16.11
  -2   7  -2  292.60   17.35
  -2   7  -2  333.42   13.68
  -2   7  -2  276.22   19.84
   2   7   2  270.70   15.32
   2  -7   2  282.18   15.59
  -2  -7  -2  325.08   13.83
   2   7   2  252.05   18.19
   2   7   2  242.78   13.53
   2  -7   3  268.69   22.03
  -2   7  -3  230.38   20.27
  -2   7  -3  232.07   15.02
  -2   7  -3  234.72   12.64
  -2  -7  -3  231.90   12.74
   2  -7   3  251.28   16.71
  -2   7  -3  176.39   17.36
   2   7   3  250.28   16.56
   2   7   3  210.84   17.92
  -2   7  -3  234.27   17.75
   2  -7   4  758.02   42.53
   2   7   4  700.60   37.98
  -2   7  -4  725.31   44.70
   2   7   4  705.32   39.62
   2   7   4  726.15   35.44
  -2   7  -4  765.99   29.56
   2  -7   4  718.47   35.56
  -2  -7  -4  709.29   29.12
  -2   7  -4  733.45   43.39
  -2  -7  -5  707.40   33.59
   2  -7   5  808.67   46.12
  -2   7  -5  811.79   52.08
   2   7   5  838.35   48.30
  -2   7  -5  794.83   53.90
  -2   7  -5  884.25   49.54
  -2  -7  -5  860.89   34.76
  -2   7  -5  879.67   34.92
  -2  -7  -5  725.30   30.97
   2   7   5  807.47   37.23
  -2   7  -6   15.09    3.87
  -2  -7  -6   24.73    5.36
   2  -7   6   13.62    6.32
  -2  -7  -6   22.05    4.75
  -2  -7  -6   14.75    3.78
   2   7   6   23.98    5.93
   2   7   6   18.85    4.93
  -2   7  -6   37.93   10.60
   2   7   6   16.09    4.38
  -2  -7  -6   28.55    6.09
   2  -7   6   21.64    5.15
   2  -7   6   19.47    5.32
  -2  -7  -6   17.34    5.31
   2  -7   6   15.08    4.86
   2   7   6   16.19    5.25
  -2  -7  -6   15.09    4.54
  -2   7  -6   17.16    5.38
   2  -7   6   16.81    5.34
  -2   7  -6   16.45    8.88
  -2  -7  -6   18.87    6.10
  -2  -7  -7   82.19    9.13
   2   7   7  106.75   13.19
  -2  -7  -7   91.21    9.35
  -2   7  -7   85.66   14.75
   2   7   7   86.76   11.27
  -2  -7  -7   97.25   11.32
  -2   7  -7   83.73   11.05
   2  -7   7   87.82   11.13
   2   7   7   86.84   10.41
   2  -7   7  118.55   12.18
  -2  -7  -7   96.29   11.43
   2  -7   7   99.99   12.47
   2  -7   8   19.80    5.19
   2   7   8   28.35    5.45
   2  -7   8   24.84    6.14
   2   7   8   19.02    5.15
  -2  -7  -8   16.63    3.93
  -2   7  -8   21.40    5.13
  -2  -7  -8   21.53    5.11
  -2  -7  -8   19.16    3.94
  -2  -7  -8   21.54    4.19
   2   7   8   22.66    5.69
  -2  -7  -9   66.24    6.03
  -2  -7  -9   79.29    6.29
   2   7   9   86.79    7.50
  -2   7  -9   49.65    6.29
  -2   7  -9   50.79    5.83
  -2  -7  -9   67.18    6.31
  -2  -7  -9   78.50    7.61
   2   7   9   71.50    7.36
   2  -7   9   73.49    7.94
   2   7   9   36.97    5.90
  -2   8  10   21.51    2.76
   2  -8 -10   22.17    2.80
  -2  -8   9   28.85    4.78
   2  -8  -9   30.88    4.65
   2  -8  -9   31.83    3.80
  -2   8   9   29.22    5.17
  -2   8   9   25.61    4.18
  -2   8   9   37.01    4.08
  -2  -8   9   38.18    4.24
   2  -8  -9   36.94    4.93
   2  -8  -9   33.86    4.73
   2   8  -9   32.61    4.67
   2  -8  -8  437.88   21.47
  -2   8   8  391.23   22.28
   2  -8  -8  404.66   20.93
  -2   8   8  443.57   19.10
  -2  -8   8  450.90   19.44
  -2  -8   8  442.35   23.84
   2  -8  -8  459.88   21.60
   2  -8  -8  411.30   20.00
  -2   8   8  375.05   22.61
  -2   8   8  377.96   21.44
   2   8  -8  409.38   27.29
   2  -8  -8  430.55   22.33
   2   8  -8  420.41   21.18
  -2   8   7  320.58   20.92
   2  -8  -7  322.99   19.16
   2  -8  -7  346.25   19.57
   2   8  -7  395.65   30.57
   2   8  -7  422.69   32.35
   2  -8  -7  374.92   24.06
  -2   8   7  322.97   20.80
  -2  -8   7  382.30   24.27
  -2  -8   7  339.70   21.95
  -2  -8   7  385.51   26.96
   2  -8  -7  375.20   19.62
   2  -8  -7  326.49   18.44
  -2   8   7  291.33   20.21
   2   8  -7  330.03   26.27
   2  -8  -7  352.31   20.93
   2   8  -7  375.46   20.85
  -2  -8   6 1049.64   47.87
  -2   8   6  989.97   46.51
   2  -8  -6  977.67   38.46
   2  -8  -6 1001.70   39.15
   2   8  -6 1188.76   56.16
   2  -8  -6 1093.73   44.50
   2   8  -6 1215.57   57.90
   2  -8  -6  970.05   44.90
   2   8  -6 1217.23   48.96
   2  -8  -6 1099.32   46.65
   2   8  -6  989.01   45.77
  -2  -8   6 1382.69   45.79
  -2   8   6  945.91   41.00
  -2   8   6 1079.45   45.94
  -2  -8   6 1121.45   47.29
  -2  -8   6 1048.26   42.89
   2  -8  -6 1071.97   38.37
  -2  -8   6 1181.88   51.48
   2  -8  -6 1046.22   49.98
   2  -8  -6  932.64   37.71
  -2   8   6 1149.97   47.22
   2  -8  -6 1042.77   41.40
   2   8  -6  994.51   39.56
   2   8  -6  996.49   48.75
   2  -8  -5  128.67   10.13
   2  -8  -5  111.59   11.05
   2   8  -5  142.67   16.25
   2   8  -5  117.90   14.22
   2   8  -5  133.69   16.39
  -2  -8   5  114.48   14.12
  -2   8   5  125.79   12.88
  -2  -8   5  113.74   12.54
   2   8  -5  135.89   12.72
   2   8  -5  135.75   14.88
   2  -8  -5  131.30   12.45
   2  -8  -5   99.25   10.94
   2  -8  -5  119.90   10.76
  -2   8   5  127.93   12.12
  -2   8   4  333.67   25.39
   2  -8  -4  322.28   15.80
  -2  -8   4  346.96   23.88
  -2  -8   4  317.10   19.62
  -2   8   4  330.88   19.86
   2   8  -4  354.94   22.24
   2  -8  -4  333.69   18.55
   2   8  -4  401.31   25.44
   2   8  -4  345.48   23.16
   2   8  -4  330.47   22.05
   2  -8  -4  361.99   19.17
   2   8  -4  373.77   19.49
   2  -8  -4  327.48   17.46
  -2   8   4  308.13   18.88
  -2   8   3  290.48   21.80
  -2   8   3  281.97   20.30
  -2  -8   3  330.71   24.32
  -2  -8   3  305.77   20.68
   2   8  -3  249.45   18.07
  -2  -8   3  274.85   16.04
  -2   8   3  274.34   15.81
  -2   8   3  294.75   19.20
  -2   8   3  265.55   20.21
   2   8  -3  261.91   17.99
   2  -8  -3  275.82   15.97
   2   8  -3  304.20   19.33
   2   8  -3  265.32   19.06
   2   8  -3  314.37   14.95
   2   8  -3  278.44   18.09
   2  -8  -3  280.03   14.36
  -2   8   3  265.93   16.19
  -2  -8   2  611.72   27.70
   2   8  -2  574.03   27.41
   2  -8  -2  721.59   24.70
  -2  -8   2  644.94   30.17
  -2   8   2  582.47   23.27
  -2  -8   2  604.73   23.67
   2  -8  -2  563.49   23.32
  -2  -8   2  672.85   34.32
  -2   8   2  565.91   28.86
  -2   8   2  635.51   31.23
   2  -8  -2  590.35   26.09
   2   8  -2  604.76   26.31
   2   8  -2  605.80   25.98
  -2   8   2  615.69   28.81
  -2   8   2  621.95   31.48
   2  -8  -1  921.02   29.28
  -2  -8   1  719.35   32.36
  -2  -8   1  719.15   29.64
  -2   8   1  797.66   25.41
   2  -8  -1  748.57   31.69
  -2  -8   1  780.21   25.62
   2   8  -1  685.40   25.87
  -2   8   1  722.28   33.43
   2   8  -1  713.70   26.90
  -2   8   1  815.59   35.05
   2   8  -1  808.91   28.85
   2  -8  -1  893.07   25.96
   2   8  -1  898.64   25.97
  -2   8   1  851.12   35.10
  -2   8   1  805.93   31.24
  -2  -8   0  653.94   28.78
  -2   8   0  795.66   23.09
  -2  -8   0  789.35   23.28
   2  -8   0  690.63   32.38
  -2  -8   0  642.53   27.39
   2  -8   0  742.07   27.79
  -2   8   0  660.24   31.43
  -2   8   0  710.53   30.98
   2   8   0  719.79   31.90
   2   8   0  705.45   31.28
   2   8   0  637.15   25.98
   2   8   0  731.30   22.69
   2   8   0  668.69   28.17
   2  -8   0  752.16   22.86
   2  -8   0  690.94   29.14
  -2  -8   0  654.87   29.78
   2   8   1   10.29    3.11
  -2   8  -1   14.84    3.09
   2  -8   1   15.56    4.60
  -2  -8  -1   13.46    3.10
  -2   8  -1   16.52    2.92
   2   8   1   13.08    3.71
  -2   8  -1    7.03    2.43
   2   8   1   11.84    2.36
  -2   8  -1   14.49    2.41
  -2  -8  -1   19.53    2.86
   2  -8   1   13.87    2.53
  -2   8  -1   19.86    2.91
  -2  -8  -1    9.38    3.48
   2  -8   2  112.14   13.57
   2   8   2   89.60    9.91
  -2   8  -2  126.56    8.81
  -2  -8  -2  102.08    8.79
  -2   8  -2  112.38   10.90
   2   8   2   89.84    9.02
   2  -8   2  105.55    8.84
  -2   8  -2  119.18    7.89
  -2   8  -2  126.79    7.67
   2   8   2  108.95    8.85
  -2   8  -2   93.05   11.80
  -2  -8  -2  129.95    8.28
   2   8   2   99.09   11.32
   2  -8   3   15.66    5.84
   2   8   3    9.85    4.27
  -2   8  -3   20.58    6.47
  -2   8  -3   16.38    4.00
  -2   8  -3   13.59    2.81
  -2   8  -3   13.60    4.93
   2  -8   3   13.70    3.52
  -2  -8  -3   15.57    3.16
   2   8   3   16.03    4.03
  -2   8  -3    6.10    2.68
  -2   8  -4  112.63   16.80
   2   8   4  104.02   14.30
   2   8   4   98.08   13.34
  -2   8  -4  101.56   15.23
   2  -8   4  100.64   15.16
  -2   8  -4  110.79    9.36
  -2  -8  -4  106.42    9.32
  -2  -8  -4   80.59    8.87
  -2   8  -5   30.09    5.63
  -2  -8  -5   27.44    5.16
   2   8   5   20.49    5.23
   2   8   5   20.23    5.08
  -2  -8  -5   23.29    4.42
  -2   8  -5   17.13    6.47
   2   8   5   21.34    7.14
   2   8   5   17.96    4.93
   2  -8   5   20.81    5.95
  -2  -8  -5   20.73    4.93
  -2  -8  -5   19.98    5.05
   2  -8   5   19.95    5.30
  -2   8  -5   25.18    7.57
  -2   8  -5   13.19    7.99
  -2  -8  -5   21.98    7.26
   2  -8   5   30.33    9.44
   2  -8   6  763.79   38.13
   2  -8   6  616.06   31.78
   2   8   6  615.37   31.37
   2  -8   6  728.95   33.07
  -2  -8  -6  760.87   34.99
   2  -8   6  679.44   35.71
  -2  -8  -6  709.84   34.93
  -2  -8  -6  752.28   44.70
  -2   8  -6  668.94   51.71
   2   8   6  650.93   37.31
   2   8   6  658.35   34.95
   2   8   6  709.40   37.80
  -2  -8  -6  588.49   28.38
  -2  -8  -6  604.33   28.11
   2  -8   6  657.17   40.32
  -2   8  -6  646.33   34.66
  -2  -8  -6  654.00   32.74
  -2   8  -6  717.78   48.63
  -2  -8  -7  175.46   13.44
  -2  -8  -7  180.32   13.22
   2   8   7  201.78   18.18
  -2   8  -7  191.71   22.02
  -2  -8  -7  176.83   13.93
   2   8   7  162.77   15.66
   2  -8   7  211.90   16.35
   2  -8   7  195.84   16.69
   2   8   7  197.38   15.90
  -2  -8  -7  197.69   16.26
  -2   8  -7  200.59   16.98
  -2  -8  -7  208.91   17.07
   2  -8   7  193.64   17.94
  -2   8  -7  175.17   26.01
   2  -8   8   10.29    3.48
   2   8   8   15.83    4.04
  -2  -8  -8   11.02    3.00
   2   8   8   10.16    4.12
   2  -8   8   13.14    4.61
  -2   8  -8   14.90    4.40
  -2  -8  -8   20.75    4.50
  -2  -8  -8   18.00    3.72
   2   8   8    8.08    3.65
  -2  -8  -8   12.54    3.15
  -2   8  -9   27.92    3.94
  -2  -8  -9   38.71    4.10
   2   8   9   40.77    5.02
  -2  -8  -9   31.84    3.92
  -2   8  -9   25.01    4.17
   2  -8   9   26.68    2.94
   2   8   9   36.76    3.32
   2  -8   9   33.41    5.06
   2   8   9   16.65    3.97
  -2  -8  -9   44.34    5.45
  -2  -8  -9   35.72    4.35
  -2  -9   9  192.53   12.42
   2  -9  -9  187.98   11.53
   2  -9  -9  191.19    9.74
  -2  -9   9  208.48   12.41
  -2   9   9  163.53   12.21
  -2   9   9  165.19   10.69
   2  -9  -9  192.19   11.64
   2  -9  -9  187.41   11.43
   2   9  -9  184.37   11.36
   2  -9  -8    0.45    1.30
   2  -9  -8    1.00    1.67
  -2   9   8    0.29    1.29
  -2   9   8   -5.11    1.79
  -2  -9   8    0.81    1.01
  -2  -9   8   -2.68    2.06
   2  -9  -8    1.79    2.27
   2  -9  -8    2.09    1.58
  -2   9   8    0.86    1.64
  -2   9   8   -0.37    1.74
  -2  -9   8   -0.19    1.28
   2   9  -8    1.70    1.62
   2   9  -8    0.66    1.13
   2  -9  -8   -0.33    1.62
   2   9  -8    2.01    1.57
   2  -9  -7  216.46   14.83
  -2   9   7  199.51   15.82
   2  -9  -7  202.56   14.55
   2   9  -7  221.34   22.44
   2  -9  -7  240.17   19.08
  -2  -9   7  201.03   16.30
   2  -9  -7  261.77   15.86
  -2  -9   7  238.29   20.74
   2  -9  -7  188.64   13.57
  -2   9   7  167.40   14.71
  -2  -9   7  226.14   18.31
  -2   9   7  259.37   20.06
  -2   9   7  200.20   15.72
   2   9  -7  196.97   19.72
   2   9  -7  211.14   14.88
   2  -9  -7  219.47   16.05
   2  -9  -6  171.00   12.79
   2  -9  -6  162.94   12.64
   2   9  -6  198.40   20.28
   2   9  -6  187.71   20.83
   2  -9  -6  194.80   16.26
  -2   9   6  157.99   13.79
  -2  -9   6  179.21   16.91
  -2   9   6  174.83   15.97
  -2  -9   6  148.84   13.62
   2  -9  -6  193.29   13.10
  -2  -9   6  186.19   18.56
   2  -9  -6  160.10   17.41
  -2   9   6  174.34   16.15
   2  -9  -6  174.45   14.16
   2   9  -6  164.18   12.71
   2  -9  -6  163.50   12.43
  -2  -9   5  125.47   15.33
   2  -9  -5  128.08   12.42
   2   9  -5  139.52   16.35
   2   9  -5  142.77   16.02
   2   9  -5  136.02   16.76
   2   9  -5  146.82   16.02
   2  -9  -5  122.73   10.09
  -2   9   5  130.68   12.36
   2  -9  -5  139.05   11.84
  -2   9   4   40.36    6.52
   2  -9  -4   43.62    5.97
   2   9  -4   40.96    7.75
  -2   9   4   51.36    7.18
  -2  -9   4   44.93    6.84
   2   9  -4   44.32    7.53
   2  -9  -4   48.08    6.80
   2   9  -4   50.72    8.97
  -2   9   4   43.44    9.13
  -2  -9   4   40.59    8.11
   2   9  -4   40.29    7.45
   2   9  -4   51.04    6.52
   2  -9  -4   43.93    6.04
   2  -9  -4   41.62    5.16
  -2   9   3   48.25    6.66
  -2   9   3   44.09    8.08
  -2   9   3   43.66    8.29
  -2   9   3   43.86    7.55
  -2   9   3   44.30    8.16
   2   9  -3   40.35    6.87
   2   9  -3   47.76    7.58
   2  -9  -3   42.75    6.36
   2   9  -3   48.20    7.30
  -2  -9   3   38.15    5.24
  -2  -9   3   36.58    7.43
   2   9  -3   36.32    7.00
  -2   9   3   41.98    5.60
  -2   9   2 2365.98   76.62
  -2   9   2 2382.59   80.88
  -2   9   2 2197.61   77.10
   2   9  -2 2236.03   71.37
  -2   9   2 2356.82   79.94
   2   9  -2 2202.64   71.29
  -2  -9   2 2305.52   77.42
  -2  -9   2 2248.45   74.34
  -2   9   1   50.81    7.79
  -2   9   1   58.10    7.07
   2  -9  -1   51.23    6.32
   2   9  -1   45.83    4.83
  -2   9   1   50.51    7.80
  -2   9   1   52.55    8.04
   2   9  -1   47.20    5.02
   2   9  -1   51.49    6.62
   2   9  -1   52.97    5.89
   2  -9  -1   43.01    6.62
   2  -9  -1   55.82    5.99
  -2  -9   1   51.55    7.41
  -2  -9   1   46.01    6.16
  -2   9   0   66.82    8.22
  -2  -9   0   70.72    8.68
   2  -9   0   82.53    8.62
  -2   9   0   66.12    9.06
   2   9   0   70.52    6.95
   2   9   0   76.99    9.21
   2   9   0   77.79    8.98
  -2   9   0   70.69    8.73
   2   9   0   65.62    7.60
  -2  -9   0   75.23    8.48
  -2  -9   0   85.92    8.38
   2  -9   0   56.74    8.59
   2  -9   0   83.72    8.05
   2   9   1 1568.87   50.95
  -2  -9  -1 1356.72   56.72
  -2   9  -1 1956.00   52.44
  -2   9  -1 1602.93   59.61
   2   9   1 1560.85   58.37
  -2   9  -1 1670.76   57.00
  -2   9  -1 1863.97   49.73
  -2  -9  -1 1556.01   53.92
   2   9   1 1604.60   57.06
  -2   9  -1 1668.69   53.67
   2  -9   1 1572.94   62.53
   2   9   2  290.94   21.48
  -2  -9  -2  255.09   20.16
   2  -9   2  296.15   15.87
  -2  -9  -2  336.58   15.44
   2   9   2  286.08   15.58
  -2   9  -2  369.26   14.97
  -2   9  -2  342.32   15.20
  -2   9  -2  285.88   22.35
  -2   9  -2  303.03   20.13
  -2  -9  -2  332.44   17.65
   2   9   2  269.18   19.14
   2  -9   2  343.16   25.36
  -2   9  -2  336.52   16.95
  -2  -9  -3  229.69   14.84
   2   9   3  265.29   17.59
   2  -9   3  308.11   26.06
   2   9   3  259.17   21.70
  -2  -9  -3  292.88   23.16
   2  -9   3  279.22   17.51
   2   9   3  292.30   17.85
  -2   9  -3  256.20   22.38
  -2   9  -3  353.14   15.94
  -2  -9  -3  346.62   16.05
  -2   9  -3  280.91   18.97
  -2   9  -3  259.44   23.11
  -2  -9  -4   27.49    5.14
   2  -9   4   42.59   10.19
  -2   9  -4   38.39   10.25
  -2  -9  -4   28.38    7.51
   2   9   4   31.18    7.84
  -2   9  -4   32.01    9.04
   2   9   4   32.37    8.26
  -2   9  -4   50.22    6.24
   2   9   4   39.64    6.84
  -2  -9  -4   30.79    4.55
   2  -9   5   53.26   12.29
   2  -9   5   54.39   10.67
  -2  -9  -5   49.74    6.53
  -2  -9  -5   58.26    6.91
   2   9   5   70.73   10.41
   2   9   5   57.33    8.74
  -2   9  -5   54.56   12.01
   2   9   5   57.44   12.03
   2   9   5   66.49    9.92
   2  -9   5   62.38   10.03
   2   9   5   60.05    8.15
   2  -9   5   60.24    8.88
  -2  -9  -5   65.46    9.35
   2  -9   5   49.22    7.29
   2  -9   5   57.22    9.43
  -2  -9  -5   59.51    8.84
   2  -9   5   86.30   13.39
   2   9   5   71.71   10.51
  -2   9  -5   41.21   11.96
  -2  -9  -5   70.75   12.59
  -2   9  -5   59.89   15.32
  -2  -9  -5   48.00    7.48
   2  -9   6   80.25   11.65
   2  -9   6   60.91    8.83
  -2  -9  -6   85.50   10.83
   2   9   6   76.37    9.72
   2  -9   6   84.55    9.76
   2  -9   6   83.05   11.82
  -2  -9  -6   79.97   10.58
  -2   9  -6   60.25   15.47
  -2  -9  -6   80.41   13.78
   2   9   6   68.03   11.24
  -2   9  -6   73.10   15.03
  -2  -9  -6   64.02    7.77
  -2  -9  -6   70.19    7.80
   2   9   6   83.68   11.96
   2   9   6   69.64   10.28
   2  -9   6   72.07   16.47
  -2  -9  -6   82.22   10.30
   2   9   7    1.02    2.13
   2   9   7   -1.64    2.06
   2  -9   7   -1.58    2.95
   2  -9   7    3.00    2.64
  -2  -9  -7    2.01    3.04
  -2  -9  -7    0.81    1.00
   2   9   7    6.54    3.55
  -2  -9  -7   -0.23    1.24
   2   9   7   -3.02    3.57
  -2  -9  -7    2.35    2.02
  -2   9  -7    3.69    2.60
  -2  -9  -7    2.48    2.41
  -2   9  -7    7.13    5.99
  -2  -9  -7   -4.61    3.72
   2  -9   8  310.51   22.42
  -2  -9  -8  291.85   16.57
   2   9   8  329.05   18.04
  -2  -9  -8  341.31   16.17
  -2  -9  -8  304.46   16.04
   2  -9   8  291.40   19.12
   2   9   8  338.84   18.92
  -2   9  -8  289.40   18.58
  -2  -9  -8  307.96   18.78
   2   9   8  240.91   18.60
   2  -9   8  340.35   20.20
   2  -9   9    1.65    0.97
  -2  -9  -9    4.92    1.55
   2   9   9    3.50    1.81
  -2   9  -9    0.85    0.59
  -2  -9  -9    3.17    1.20
   2   9   9    1.85    1.54
  -2 -10   9   36.76    4.74
   2 -10  -9   31.85    3.50
   2 -10  -9   34.30    4.55
  -2  10   9   26.91    4.60
  -2 -10   9   32.55    4.80
   2 -10  -9   33.19    4.45
   2  10  -9   29.07    4.02
  -2  10   9   27.88    3.99
  -2  10   8  280.07   17.08
  -2 -10   8  316.05   18.96
  -2 -10   8  355.56   20.20
   2 -10  -8  383.00   18.94
   2 -10  -8  310.51   16.18
  -2  10   8  305.58   18.91
   2 -10  -8  334.30   17.77
   2 -10  -8  328.04   17.71
  -2  10   8  294.86   18.12
   2  10  -8  316.29   22.51
   2  10  -8  289.29   16.69
  -2 -10   7   81.06   10.74
  -2  10   7   73.86   10.28
  -2  10   7   72.47    9.21
  -2 -10   7   82.73   10.16
   2 -10  -7   99.32    9.59
  -2 -10   7   71.77   11.38
   2 -10  -7   77.72    8.30
  -2  10   7   63.09    8.57
   2 -10  -7   82.66    8.92
   2 -10  -7   84.83    8.89
  -2  10   7   74.34    9.30
   2  10  -7   83.54   13.06
   2  10  -7   56.33   10.07
   2  10  -7   83.61    8.73
   2 -10  -7   84.75    9.61
   2  10  -6    9.91    5.42
   2 -10  -6    4.84    2.31
   2 -10  -6    5.25    2.51
   2  10  -6    2.62    2.82
   2 -10  -6    5.78    2.88
  -2  10   6    9.14    3.75
  -2  10   6    5.43    3.03
  -2 -10   6    8.38    3.38
  -2 -10   6    2.28    1.20
  -2 -10   6    6.51    2.61
   2 -10  -6    7.36    4.83
   2 -10  -6    5.55    2.41
   2 -10  -6    4.74    2.08
  -2  10   6    9.42    3.61
   2  10  -6    5.32    2.71
   2  10  -6    7.77    2.76
   2 -10  -6    7.41    3.17
   2  10  -5  148.80   16.57
  -2 -10   5  142.15   15.71
   2 -10  -5  133.78   10.78
   2 -10  -5  126.72   10.43
   2  10  -5  151.17   17.22
   2  10  -5  118.47   14.55
   2  10  -5  136.04   17.10
   2 -10  -5  135.92   13.47
  -2 -10   5  133.30   13.69
  -2 -10   5  118.69   11.51
   2 -10  -5  121.27   10.28
  -2  10   5  145.89   14.11
   2 -10  -5  121.49   14.25
  -2 -10   5  149.16   15.48
  -2  10   5  132.41   12.67
   2 -10  -5  127.57   11.54
  -2 -10   5  114.27   15.18
   2 -10  -4  160.34   11.96
  -2  10   4  151.65   13.05
  -2 -10   4  133.91   15.61
   2  10  -4  141.50   14.95
   2  10  -4  125.76   13.08
   2  10  -4  136.22   15.17
   2 -10  -4  166.52   14.03
  -2  10   4  138.16   16.94
   2  10  -4  167.65   15.97
   2 -10  -4  140.05   10.10
  -2  10   3  350.06   20.37
   2 -10  -3  349.43   17.82
  -2  10   3  336.28   26.09
  -2  10   3  366.40   25.19
  -2  10   3  330.86   23.45
   2 -10  -3  355.07   21.25
  -2  10   3  366.38   25.96
   2  10  -3  333.63   21.46
   2  10  -3  377.65   23.36
   2  10  -3  377.48   22.31
   2  10  -3  267.72   21.39
   2 -10  -3  444.72   20.40
  -2 -10   3  356.32   24.62
  -2  10   2 1075.39   49.04
  -2  10   2 1108.43   45.93
   2  10  -2 1145.81   41.72
  -2  10   2 1083.23   48.71
  -2  10   2 1158.95   48.43
   2  10  -2 1074.42   41.25
  -2 -10   2 1029.34   45.62
  -2 -10   2 1102.18   44.68
  -2  10   1 1144.31   41.81
  -2  10   1 1150.55   46.54
   2 -10  -1 1091.82   38.81
  -2  10   1 1083.52   45.64
   2  10  -1 1008.16   34.86
  -2  10   1 1064.45   45.76
   2  10  -1 1024.93   42.59
   2  10  -1  997.68   34.57
   2  10  -1 1080.84   39.76
   2  10  -1 1039.30   36.84
  -2 -10   1  996.32   39.64
   2 -10  -1 1253.28   39.64
   2 -10  -1 1015.37   41.67
  -2 -10   1 1041.40   43.13
   2  10   0 1900.20   53.08
  -2  10   0 1667.40   58.95
  -2 -10   0 1545.48   58.31
   2  10   0 1737.66   58.67
  -2  10   0 1628.06   61.49
  -2  10   0 1641.94   59.65
   2  10   0 1601.57   59.16
   2  10   0 1570.50   57.16
   2  10   0 1520.96   54.92
   2 -10   0 1898.31   56.69
  -2 -10   0 1552.60   56.30
   2 -10   0 1494.00   59.91
  -2 -10   0 1564.51   54.82
  -2  10  -1 1150.06   37.68
  -2  10  -1 1111.07   43.22
  -2  10  -1 1040.58   45.06
   2  10   1 1038.03   44.10
  -2  10  -1 1059.44   40.86
   2  10   1  962.00   35.58
  -2 -10  -1  905.44   42.79
   2  10   1 1011.97   42.50
  -2  10  -1 1070.83   39.57
   2 -10   1 1034.88   48.05
  -2 -10  -1 1032.66   40.03
  -2 -10  -2    2.40    2.16
  -2  10  -2    9.55    2.30
  -2  10  -2    6.64    3.65
   2  10   2    6.65    3.24
  -2  10  -2    7.27    3.04
   2  10   2    7.32    3.39
   2 -10   2    5.99    3.88
  -2  10  -2   11.02    2.97
   2  10   3   50.45    7.44
  -2 -10  -3   43.72    6.04
   2 -10   3   52.88   10.59
  -2 -10  -3   57.17   10.16
   2  10   3   52.89    9.88
  -2  10  -3   57.79   10.66
  -2  10  -3   73.98    9.96
  -2  10  -3   51.83   10.75
   2 -10   4  483.93   36.85
   2  10   4  450.18   31.94
  -2  10  -4  476.32   37.62
  -2 -10  -4  458.15   32.95
   2  10   4  445.49   32.87
   2  10   4  401.79   28.32
  -2  10  -4  427.12   34.47
   2  10   4  413.60   24.54
  -2 -10  -4  382.36   21.94
   2 -10   5  233.46   26.33
   2 -10   5  193.74   21.30
  -2 -10  -5  253.46   15.54
  -2 -10  -5  235.96   14.64
   2  10   5  254.43   20.35
   2  10   5  233.85   18.68
  -2  10  -5  212.41   24.36
   2  10   5  238.02   19.57
   2 -10   5  289.93   22.87
   2 -10   5  221.97   16.39
  -2 -10  -5  268.12   19.82
   2 -10   5  258.55   20.98
  -2 -10  -5  251.29   19.22
  -2 -10  -5  271.91   23.76
  -2 -10  -5  221.22   15.53
   2 -10   5  275.87   22.85
   2  10   5  263.16   21.21
  -2  10  -5  199.06   28.65
  -2 -10  -5  255.23   25.06
   2  10   5  274.06   27.67
  -2 -10  -5  229.22   17.26
   2 -10   6  114.56   19.46
  -2 -10  -6  162.79   12.56
  -2 -10  -6  164.35   12.01
   2  10   6  166.13   17.36
   2  10   6  179.10   16.61
  -2  10  -6  170.28   23.14
  -2 -10  -6  189.80   16.43
   2  10   6  175.65   14.78
   2 -10   6  150.96   14.19
   2 -10   6  161.06   16.72
  -2 -10  -6  199.58   17.17
  -2 -10  -6  145.09   12.70
   2  10   6  160.10   17.57
   2 -10   6  184.14   18.36
  -2  10  -6  171.62   26.10
  -2 -10  -6  186.88   21.45
  -2 -10  -6  174.74   15.23
  -2 -10  -7  127.56   10.56
  -2 -10  -7  137.52   10.41
   2  10   7  129.59   14.10
  -2  10  -7  124.43   17.36
   2 -10   7  131.62   14.79
  -2 -10  -7  102.28   10.18
   2  10   7   98.09   13.38
   2  10   7  121.88   11.70
  -2 -10  -7  132.26   12.26
   2 -10   7  122.82   12.48
   2  10   7   97.99   11.56
  -2 -10  -7  127.45   12.39
  -2 -10  -7  131.80   17.14
  -2  10  -7  117.92   20.68
   2 -10   8  147.19   13.03
   2  10   8  125.58   12.50
  -2 -10  -8  121.66    9.76
   2  10   8  138.17   11.18
   2  10   8  149.01   11.10
   2 -10   8  127.95   11.75
  -2  10  -8  136.00   11.86
  -2 -10  -8  131.99   11.25
  -2 -10  -8  149.71    9.65
  -2 -10  -8  133.64    9.56
   2 -10   8  115.41   13.28
  -2 -10  -9   91.94    6.40
  -2 -10  -9  102.11    6.15
   2  10   9  106.93    7.72
   2 -10   9   97.74    7.72
  -2 -11   9   49.07    5.10
   2 -11  -9   38.35    3.69
  -2  11   9   34.53    4.92
   2 -11  -9   46.89    5.10
   2 -11  -9   40.63    4.38
   2 -11  -9   46.45    5.10
  -2 -11   9   42.56    5.32
  -2  11   9   40.24    4.37
  -2 -11   8  197.96   14.52
  -2  11   8  184.28   12.74
  -2 -11   8  246.95   15.32
   2 -11  -8  208.04   12.26
  -2  11   8  171.00   13.44
  -2 -11   8  212.12   14.79
   2  11  -8  174.78   12.17
   2 -11  -8  208.22   13.38
   2 -11  -8  226.65   13.87
  -2  11   8  185.25   13.56
  -2 -11   7  329.18   22.95
  -2  11   7  371.38   23.89
  -2  11   7  322.66   19.96
  -2 -11   7  350.31   21.59
  -2 -11   7  328.49   24.95
   2 -11  -7  326.97   18.34
   2 -11  -7  344.75   19.61
   2 -11  -7  366.87   19.77
  -2  11   7  316.87   20.32
   2  11  -7  393.71   28.68
   2  11  -7  291.46   23.55
   2 -11  -7  345.14   20.82
   2  11  -6   29.83    7.96
   2 -11  -6   23.46    4.95
   2 -11  -6   21.96    4.53
   2  11  -6   23.64    7.21
  -2  11   6   10.46    3.84
  -2 -11   6   28.68    6.96
  -2  11   6   19.73    4.93
  -2 -11   6   15.90    4.18
   2 -11  -6   15.68    4.73
  -2 -11   6   17.48    6.07
   2 -11  -6   14.67    3.82
  -2  11   6   23.52    6.19
   2  11  -6   10.50    4.14
   2 -11  -6   22.23    4.88
  -2 -11   5  100.19   13.09
  -2 -11   5  107.14   12.44
  -2 -11   5  106.84   10.90
  -2 -11   5  107.14   13.38
   2 -11  -5  105.47   13.76
   2 -11  -5  101.91    9.51
  -2 -11   5   90.71   12.21
  -2  11   5  102.09   12.03
   2 -11  -5  120.15   13.20
   2  11  -5   90.66   12.57
   2  11  -5  107.85   14.71
   2  11  -5  109.99   15.23
   2  11  -5  131.59   15.72
   2 -11  -5  106.33    9.68
   2 -11  -5  100.35    9.39
  -2  11   5   84.88   10.28
   2 -11  -5  102.41   10.55
   2 -11  -4  217.63   14.68
  -2  11   4  205.11   16.05
  -2 -11   4  213.12   20.58
   2 -11  -4  227.07   17.97
   2  11  -4  195.14   18.27
   2  11  -4  225.53   20.23
  -2  11   4  206.34   21.36
   2  11  -4  229.78   19.44
   2 -11  -4  214.72   13.28
  -2  11   3  363.71   22.03
   2 -11  -3  382.17   19.39
   2  11  -3  257.06   22.17
   2 -11  -3  505.42   23.08
  -2 -11   3  356.34   25.84
   2  11  -3  400.50   23.90
  -2  11   3  391.16   26.54
  -2  11   3  368.43   27.55
   2  11  -3  418.43   25.30
  -2  11   3  363.60   28.01
  -2  11   3  411.75   27.81
   2 -11  -3  415.09   18.85
   2  11  -3  394.55   23.70
  -2  11   2  293.30   21.09
  -2  11   2  282.98   23.07
  -2  11   2  274.98   22.58
  -2  11   2  312.58   23.18
   2  11  -2  274.76   17.26
   2  11  -2  273.27   17.51
   2 -11  -2  332.87   17.69
  -2 -11   2  263.47   20.73
  -2 -11   2  279.62   20.04
  -2  11   1   16.69    4.97
   2  11  -1   24.20    5.69
  -2  11   1   14.55    5.01
  -2  11   1   22.68    5.95
  -2  11   1   20.56    4.88
   2  11  -1   19.00    3.29
   2  11  -1   20.24    4.77
   2  11  -1   15.61    4.14
   2 -11  -1   21.29    4.32
   2 -11  -1   16.49    4.42
  -2 -11   1   13.04    3.62
  -2 -11   1    9.98    3.49
  -2  11   0   19.53    5.23
   2  11   0   18.58    3.60
  -2  11   0   19.74    5.13
  -2  11   0   14.60    5.03
   2  11   0   15.25    4.36
   2  11   0   16.99    4.55
   2  11   0   14.62    4.46
   2  11   0    9.40    2.90
   2 -11   0   11.82    4.12
  -2 -11   0   16.31    4.11
   2  11   0   12.10    4.02
  -2 -11   0   13.76    4.19
   2 -11   0   23.44    5.03
  -2  11  -1   96.81   10.47
  -2 -11  -1   70.12   10.43
   2  11   1   67.12    7.12
   2  11   1   99.15   12.34
  -2  11  -1   82.79   11.33
  -2  11  -1   80.47   10.29
  -2  11  -1  100.06    9.08
   2  11   1   70.58   10.05
  -2  11  -1   83.66    9.20
   2  11   1   73.51   10.09
  -2 -11  -1   78.60    9.22
  -2 -11  -1   89.55   10.17
   2 -11   1   80.15   12.07
   2  11   2  528.64   26.32
  -2 -11  -2  464.22   30.34
   2  11   2  513.88   32.09
  -2  11  -2  512.18   33.87
  -2  11  -2  500.02   29.72
  -2  11  -2  602.19   26.31
   2 -11   2  457.94   33.30
   2  11   2  493.86   29.91
  -2 -11  -3  870.20   35.72
   2  11   3  985.96   40.63
   2 -11   3 1087.49   56.14
   2  11   3  907.01   48.23
  -2 -11  -3  986.70   49.62
  -2  11  -3 1011.67   51.40
  -2  11  -3 1070.71   45.10
  -2  11  -3 1019.75   52.82
   2 -11   4 1396.89   68.00
  -2  11  -4 1295.89   67.71
  -2 -11  -4 1316.29   61.97
   2  11   4 1143.59   58.30
   2  11   4 1158.12   59.50
   2  11   4 1230.17   56.59
  -2  11  -4 1227.37   64.26
   2  11   4 1203.22   49.59
   2  11   4 1109.85   47.12
  -2 -11  -4 1130.51   44.35
   2 -11   5   75.86   15.44
   2 -11   5   56.84   10.95
  -2 -11  -5   68.89    7.53
  -2 -11  -5   81.93    7.86
   2  11   5   72.69   10.64
   2  11   5   73.24   10.32
  -2  11  -5   58.04   12.85
   2  11   5   57.99   12.69
   2  11   5   74.44   10.76
   2 -11   5   68.59   11.22
  -2 -11  -5   83.67   10.93
   2 -11   5   61.63    8.51
  -2 -11  -5   67.27    9.72
   2 -11   5   67.27   10.51
  -2 -11  -5   72.98   12.83
   2 -11   5   92.18   14.87
  -2 -11  -5   64.52    8.04
   2  11   5   70.91   10.98
   2  11   5   61.98   13.72
  -2 -11  -5   32.52    9.79
  -2 -11  -5   75.17    9.36
  -2 -11  -6   46.11    7.57
   2 -11   6   41.37    7.08
  -2 -11  -6   41.93    7.62
  -2 -11  -6   27.79    7.70
  -2 -11  -6   33.57    5.84
   2 -11   6   46.93    9.08
   2  11   6   44.01    9.43
  -2  11  -6   21.27    7.92
   2  11   6   48.96    9.51
  -2 -11  -6   43.94    6.04
   2  11   6   40.96    7.73
  -2 -11  -6   61.15    6.85
  -2  11  -6   44.95   14.01
  -2 -11  -6   48.96   10.89
   2 -11   6   25.73   11.19
  -2 -11  -7    4.92    2.14
   2  11   7    2.30    1.88
  -2 -11  -7    2.56    1.89
  -2  11  -7    4.13    2.91
   2 -11   7    2.63    2.39
  -2 -11  -7    1.02    1.07
   2  11   7    2.49    2.40
   2 -11   7    3.41    2.39
  -2 -11  -7    0.53    2.28
   2  11   7    0.75    1.89
   2 -11   7   -1.38    1.57
  -2 -11  -7    0.16    2.45
   2 -11   8  308.90   17.93
  -2 -11  -8  301.36   15.68
   2  11   8  299.79   16.97
   2 -11   8  316.62   19.45
   2  11   8  242.86   17.47
  -2 -11  -8  330.77   15.17
  -2 -11  -8  393.14   15.66
  -2  11  -8  230.38   15.06
  -2 -11  -8  325.15   17.68
   2 -11   8  297.97   21.29
  -2 -11  -9    0.60    0.71
   2 -11   9    0.05    0.64
   2  11   9    0.77    0.79
   2  11   9    1.05    0.87
   2 -12  -9    1.79    0.71
  -2 -12   9    1.24    0.79
  -2  12   9    4.65    1.99
  -2 -12   9    4.09    1.94
   2 -12  -9    0.31    0.85
   2 -12  -9    0.13    0.79
  -2  12   9   -1.33    1.11
  -2 -12   8    0.78    1.49
   2 -12  -8    0.85    1.00
  -2  12   8    3.79    2.36
  -2  12   8   -1.15    2.30
  -2 -12   8   -0.28    1.62
   2 -12  -8    4.69    2.16
  -2  12   8    1.74    1.86
   2 -12  -8    1.43    1.95
   2  12  -8   -0.92    1.64
  -2 -12   8   -0.64    1.31
  -2 -12   7   17.89    4.84
   2 -12  -7   21.11    4.12
  -2 -12   7   23.94    5.94
   2 -12  -7   18.50    3.99
  -2 -12   7   21.37    4.82
  -2 -12   7   13.44    4.66
  -2  12   7   13.94    4.48
  -2  12   7   21.37    4.99
   2  12  -7   25.84    6.33
   2 -12  -7   14.87    3.64
  -2  12   7   19.59    4.56
   2 -12  -7   16.42    3.97
   2 -12  -6   88.31    9.28
   2 -12  -6   72.57    8.48
   2  12  -6   85.28   14.00
  -2  12   6   82.47    9.51
  -2 -12   6   72.79   11.03
  -2  12   6   60.82    9.35
  -2 -12   6   73.86    9.53
   2 -12  -6   71.25   11.40
  -2 -12   6   73.93   11.62
   2 -12  -6   70.26    8.08
  -2  12   6   75.74   10.57
   2  12  -6   64.80   10.50
   2 -12  -6   84.23    9.89
   2  12  -5   55.24   10.62
  -2 -12   5   44.47   10.22
   2 -12  -5   51.96    6.91
   2 -12  -5   52.97    6.87
   2  12  -5   61.02   11.70
  -2 -12   5   52.09    9.10
   2 -12  -5   62.93    8.81
  -2 -12   5   47.81    7.27
  -2 -12   5   51.53    9.53
   2 -12  -5   48.10    9.42
  -2  12   5   53.27    8.89
   2  12  -5   46.08    8.13
  -2  12   5   47.20    7.85
   2 -12  -5   58.96    8.08
   2 -12  -5   51.08    6.80
  -2 -12   5   42.65    9.25
  -2  12   4  717.94   34.34
   2 -12  -4  737.43   31.54
  -2 -12   4  714.96   41.96
   2  12  -4  706.89   38.00
   2  12  -4  788.18   40.65
  -2  12   4  702.99   43.53
   2  12  -4  754.07   39.28
   2 -12  -4  740.55   29.76
  -2  12   3  719.41   33.57
  -2 -12   3  660.56   37.93
   2 -12  -3  856.97   33.14
  -2  12   3  731.99   39.50
  -2  12   3  744.13   42.35
   2  12  -3  680.00   33.77
   2  12  -3  793.80   36.68
  -2  12   3  730.66   42.68
  -2  12   3  750.74   40.19
   2 -12  -3  774.05   29.08
   2  12  -3  610.76   32.96
  -2  12   2  701.08   40.14
  -2  12   2  742.19   37.02
   2  12  -2  713.73   28.59
  -2  12   2  740.17   40.85
  -2  12   2  665.36   38.24
   2  12  -2  729.01   32.83
   2  12  -2  705.86   31.38
   2 -12  -2  769.99   31.46
  -2 -12   2  685.57   35.50
  -2 -12   2  574.19   34.37
  -2  12   1 1317.74   56.65
  -2  12   1 1390.56   51.80
   2  12  -1 1454.65   55.30
  -2  12   1 1247.31   55.91
  -2  12   1 1348.77   57.35
   2  12  -1 1480.71   53.49
   2  12  -1 1285.14   49.05
   2 -12  -1 1553.23   50.75
  -2 -12   1 1300.26   50.97
   2 -12  -1 1264.18   51.38
  -2 -12   1 1224.86   52.82
  -2  12   0  177.55   16.22
   2  12   0  158.76   11.02
  -2  12   0  182.32   17.80
  -2  12   0  164.08   16.10
   2  12   0  152.05   14.74
   2  12   0  180.70   16.07
   2  12   0  155.19   13.88
   2  12   0  163.47   14.13
   2 -12   0  137.36   15.31
  -2 -12   0  151.58   13.68
  -2 -12   0  152.91   14.37
   2  12   0  160.85   15.23
   2  12   1   44.93    5.72
  -2  12  -1   54.77    8.28
  -2 -12  -1   37.16    8.08
  -2  12  -1   53.95    7.01
   2  12   1   51.63    9.43
  -2  12  -1   48.64    8.47
  -2  12  -1   43.46    8.54
   2  12   1   41.61    8.29
  -2  12  -1   40.61    6.90
   2  12   1   44.07    8.23
  -2 -12  -1   52.95    8.00
   2 -12   1   39.49    8.61
  -2 -12  -1   58.44    8.52
  -2 -12  -2  297.55   16.56
   2  12   2  340.62   20.84
   2  12   2  322.11   24.77
   2 -12   2  351.81   29.08
   2  12   2  335.47   26.40
  -2 -12  -2  351.83   26.18
  -2  12  -2  373.64   29.62
  -2  12  -2  341.14   24.62
  -2 -12  -3   15.55    3.76
   2  12   3   15.47    4.27
   2 -12   3   21.65    7.35
  -2 -12  -3   14.48    5.69
   2  12   3   20.66    6.53
  -2  12  -3   12.78    4.65
  -2  12  -3   10.72    4.45
  -2  12  -3   10.15    4.47
   2  12   3   21.96    5.24
   2 -12   4   13.05    6.93
   2 -12   4   10.05    5.13
  -2 -12  -4    3.68    3.32
   2  12   4    4.07    3.50
   2  12   4    4.62    3.28
   2  12   4   -0.38    2.30
   2  12   4   -1.37    1.47
  -2  12  -4    5.18    6.01
   2 -12   4    5.02    3.64
   2  12   4    2.48    1.44
  -2 -12  -4    7.72    3.80
  -2 -12  -4   12.42    5.69
   2 -12   4    2.91    2.42
   2 -12   4    1.57    1.44
  -2 -12  -4    4.93    2.13
   2 -12   4    6.16    3.24
  -2 -12  -4    1.04    2.70
  -2  12  -4    9.13    4.06
   2  12   4    3.15    3.54
  -2 -12  -4    4.69    2.61
   2 -12   5  343.15   29.83
   2  12   5  466.54   29.00
   2  12   5  403.06   26.01
  -2  12  -5  455.48   37.28
   2  12   5  436.08   28.01
   2 -12   5  458.07   30.08
  -2 -12  -5  440.46   26.99
   2 -12   5  366.80   22.33
  -2 -12  -5  398.90   30.71
   2 -12   5  440.87   29.57
   2 -12   5  465.48   31.69
  -2 -12  -5  373.68   21.60
   2  12   5  418.43   28.69
  -2 -12  -5  492.11   36.66
   2  12   5  428.70   36.84
   2  12   5  396.42   35.57
  -2 -12  -5  434.68   24.46
  -2 -12  -6    6.95    3.46
   2 -12   6    1.02    1.20
  -2 -12  -6    2.45    3.76
   2 -12   6    5.95    3.50
  -2 -12  -6    3.01    1.79
   2  12   6    2.08    1.71
   2 -12   6   -2.18   10.79
   2  12   6    6.88    3.40
   2  12   6    3.43    4.05
  -2 -12  -6    2.63    1.32
  -2 -12  -6    0.77    1.41
  -2  12  -6   -0.81    5.47
  -2 -12  -6    6.07    3.36
  -2 -12  -7  448.79   23.48
   2 -12   7  404.45   22.45
  -2 -12  -7  399.83   20.41
   2 -12   7  423.66   27.66
  -2 -12  -7  442.38   19.65
   2  12   7  438.57   25.56
  -2 -12  -7  419.96   22.65
   2 -12   7  415.57   25.90
   2  12   7  361.58   22.96
   2 -12   8  148.25   10.99
   2 -12   8  144.12   13.94
  -2 -12  -8  152.94    9.97
  -2 -12  -8  167.52    9.56
   2  12   8   89.20   10.05
  -2  12  -8  119.98    9.47
   2 -12   8  142.20   12.25
   2  12   8  114.44   10.89
   2  12   8  143.36   10.79
  -2 -12  -8  156.77   11.14
  -2  13   9   74.58    6.37
   2 -13  -9   89.59    6.29
  -2 -13   9   74.02    5.34
  -2  13   8  185.35   11.26
  -2 -13   8  246.28   13.95
   2 -13  -8  193.64   11.22
  -2  13   8  177.49   12.99
   2 -13  -8  216.47   13.06
   2 -13  -8  224.29   13.40
  -2  13   8  189.30   12.87
   2 -13  -8  219.58   13.04
  -2 -13   8  203.33   13.42
   2  13  -8  199.14   12.04
  -2 -13   7    0.98    2.19
   2 -13  -7    4.01    2.55
  -2 -13   7    2.58    1.56
  -2  13   7    2.78    2.31
   2 -13  -7    2.72    1.09
  -2 -13   7    4.65    3.71
   2 -13  -7    2.42    1.88
  -2  13   7    6.27    2.24
   2 -13  -7    3.85    2.20
  -2  13   7    3.47    1.77
  -2  13   7    2.81    1.45
  -2 -13   7    5.65    4.05
   2  13  -7    6.42    3.42
  -2 -13   6   36.13    6.54
  -2 -13   6   41.84    9.05
   2 -13  -6   25.27    6.86
   2 -13  -6   34.99    5.80
   2 -13  -6   32.71    5.35
  -2 -13   6   48.21    7.44
  -2  13   6   40.84    7.87
   2 -13  -6   34.97    5.82
  -2  13   6   39.02    6.73
   2 -13  -6   33.77    5.78
   2  13  -6   31.99    6.93
  -2  13   6   27.08    6.30
  -2  13   6   32.97    5.82
  -2 -13   6   34.55    7.76
  -2 -13   5   -2.45    7.16
   2 -13  -5    7.97    3.22
   2 -13  -5   10.22    3.30
  -2 -13   5    5.15    3.11
  -2 -13   5    8.88    3.60
  -2 -13   5    4.52    2.64
   2 -13  -5    5.91    3.68
   2 -13  -5    6.83    2.38
  -2 -13   5   10.96    4.08
  -2 -13   5   -0.47    7.07
  -2  13   5   16.17    4.34
   2  13  -5    5.17    3.73
  -2  13   5    3.04    2.34
   2  13  -4   56.82   10.07
  -2 -13   4   44.40    9.84
  -2 -13   4   43.33    8.22
  -2  13   4   61.77    8.86
   2 -13  -4   53.79    6.80
   2  13  -4   50.08    9.40
  -2 -13   4   50.24    8.34
  -2 -13   4   64.42    7.93
   2 -13  -4   46.12    7.70
   2 -13  -4   55.73   10.32
  -2 -13   4   59.77    9.49
  -2  13   4   51.39    8.33
   2 -13  -4   45.62    6.36
  -2  13   4   50.69   11.38
  -2  13   4   47.08    8.00
   2 -13  -4   49.16    6.32
  -2 -13   4   44.94    7.58
  -2 -13   4   59.37    7.63
  -2  13   3   67.39    9.50
   2  13  -3   24.85    6.31
  -2 -13   3   55.89   10.52
   2 -13  -3   71.43    8.86
  -2  13   3   48.80   10.52
  -2  13   3   54.94   10.60
  -2  13   3   63.02   12.69
  -2  13   3   68.77   11.77
   2 -13  -3   60.60    7.11
   2  13  -3   67.23    9.34
   2  13  -3   59.81    9.16
   2 -13  -2   74.03    8.89
  -2 -13   2   56.50    9.49
   2  13  -2   74.02   11.56
  -2  13   2   70.44   11.95
  -2  13   2   56.78   10.84
  -2  13   2   78.51   12.96
  -2  13   2   74.37   10.88
   2 -13  -2   71.99    7.71
   2  13  -2   77.51    9.16
   2  13  -2   62.46    8.64
  -2 -13   2   49.94    9.32
  -2 -13   1  178.59   16.18
   2  13  -1  231.44   19.15
  -2 -13   1  191.10   17.63
   2 -13  -1  234.05   16.83
   2  13  -1  216.05   17.40
  -2  13   1  197.20   19.35
  -2  13   1  181.33   18.98
   2  13  -1  243.99   19.34
   2  13  -1  194.25   17.73
   2  13  -1  224.46   16.77
  -2  13   1  204.01   19.56
  -2  13   1  219.80   17.41
   2  13   0  412.06   19.45
  -2  13   0  354.98   25.35
   2  13   0  410.10   26.84
   2 -13   0  426.46   24.82
  -2 -13   0  377.01   23.92
   2 -13   0  372.68   27.12
  -2 -13   0  369.92   24.60
  -2  13   0  381.82   27.94
  -2  13   0  391.36   26.99
   2  13   0  404.27   26.24
   2  13   0  366.42   22.96
  -2  13  -1   58.50    9.43
  -2  13  -1   26.45    7.25
   2  13   1   58.03   10.16
   2  13   1   62.76    7.13
  -2 -13  -1   47.71    9.48
   2  13   1   61.09   10.91
   2 -13   1   46.82    5.99
   2  13   1   54.16    9.60
  -2 -13  -1   59.17    8.66
   2 -13   1   53.78   10.87
  -2 -13  -1   60.86    9.12
  -2 -13  -2   86.75    8.23
   2  13   2   87.39   10.42
  -2 -13  -2   74.13   10.64
   2 -13   2   76.78   13.66
   2  13   2   71.70   11.73
  -2  13  -2   70.41   11.28
   2  13   2   68.84   12.02
  -2 -13  -2   66.89   11.69
  -2  13  -2   90.49   14.89
   2  13   2   75.63    9.54
   2  13   3  157.08   14.46
  -2 -13  -3  147.54   11.97
   2 -13   3  141.10   20.17
   2  13   3  138.34   18.16
   2  13   3  143.06   18.29
  -2 -13  -3  139.48   18.03
  -2  13  -3  161.70   17.21
  -2  13  -3  136.10   19.55
  -2  13  -3  135.50   18.87
   2  13   3  153.52   14.25
   2 -13   4    5.84    3.66
   2 -13   4    8.00    4.32
   2 -13   4   10.41    4.03
   2  13   4    7.63    4.11
   2  13   4    7.74    2.94
   2  13   4    3.26    2.92
  -2  13  -4    7.18    3.81
   2  13   4    2.73    2.65
   2 -13   4    8.02    3.66
   2  13   4   11.71    4.88
  -2 -13  -4   11.06    4.03
  -2 -13  -4    8.74    5.30
   2 -13   4    4.08    3.11
  -2 -13  -4    4.64    2.32
   2 -13   4   10.89    5.11
   2 -13   4    9.37    3.05
  -2 -13  -4    4.02    4.08
   2  13   4    3.57    3.71
  -2  13  -4   -1.35    3.74
  -2 -13  -4   12.04    4.06
   2 -13   5    5.56    3.61
   2  13   5    9.38    3.34
   2  13   5   13.35    4.68
  -2  13  -5   13.85    6.20
   2  13   5   21.74    8.62
   2  13   5   16.28    5.15
   2 -13   5   11.65    3.74
  -2 -13  -5   17.90    5.56
   2 -13   5   16.16    4.10
  -2 -13  -5   14.64    4.67
   2 -13   5   17.51    6.38
   2 -13   5    3.17    8.04
  -2 -13  -5   18.44    4.52
   2  13   5   14.70    5.54
   2  13   5   13.41    7.25
  -2 -13  -5   22.15    7.77
  -2 -13  -5   15.41    4.46
  -2 -13  -6   -1.61    1.92
   2 -13   6    0.11    1.41
  -2 -13  -6    3.65    4.00
   2 -13   6   -3.64    3.91
  -2 -13  -6    0.19    1.67
   2  13   6   -0.69    2.29
   2 -13   6   -2.01   13.38
   2  13   6    3.41    2.77
  -2 -13  -6   -4.71    1.96
   2  13   6   -1.73    2.98
  -2 -13  -6    2.73    2.56
  -2 -13  -6   -7.38    4.48
  -2  13  -6  -12.14    6.71
  -2 -13  -7   53.24    7.31
   2 -13   7   51.03    6.94
  -2 -13  -7   49.46    6.27
   2  13   7   30.81    7.26
   2 -13   7   38.23    7.70
   2  13   7   36.98    6.73
   2 -13   7   54.01    8.68
  -2 -13  -7   53.51    7.20
   2  13   7   55.11    8.19
  -2 -13  -7   62.38    6.30
   2 -13   8   53.39    5.86
   2 -13   8   48.22    7.54
  -2 -13  -8   55.64    5.48
  -2 -13  -8   69.45    5.38
   2  13   8   49.66    5.83
   2 -13   8   54.08    7.06
   2  13   8   41.44    5.92
  -2 -13  -8   47.10    5.58
   2  13   8   41.23    6.16
  -2 -14   8  746.95   27.53
   2 -14  -8  725.81   25.51
  -2  14   8  607.78   27.44
   2 -14  -8  799.61   28.16
  -2  14   8  680.16   24.39
  -2  14   8  698.81   27.70
   2 -14  -8  764.10   27.70
   2 -14  -8  730.81   27.40
  -2 -14   8  758.02   28.74
  -2 -14   7   37.92    6.08
   2 -14  -7   35.06    5.04
  -2 -14   7   37.29    6.04
   2 -14  -7   35.24    5.16
  -2  14   7   28.05    5.46
  -2 -14   7   39.02    7.38
  -2  14   7   35.25    5.13
  -2  14   7   30.26    6.31
   2 -14  -7   36.39    5.58
  -2  14   7   37.48    6.03
   2 -14  -7   40.31    5.84
   2 -14  -7   42.56    6.35
   2  14  -7   40.24    5.35
   2 -14  -6  212.11   14.71
   2 -14  -6  147.07   17.25
  -2 -14   6  220.83   20.27
  -2 -14   6  235.25   16.61
   2 -14  -6  205.37   14.30
  -2  14   6  217.17   18.21
   2 -14  -6  214.63   15.07
  -2  14   6  174.27   16.21
  -2 -14   6  188.46   17.90
   2 -14  -6  233.18   15.82
  -2  14   6  192.39   15.25
  -2 -14   6  232.14   17.82
  -2 -14   6  203.69   15.52
  -2 -14   5   37.53   10.66
   2 -14  -5   55.33    7.50
  -2 -14   5   31.58    7.35
  -2 -14   5   32.81    6.00
   2 -14  -5   36.00    5.98
   2 -14  -5   39.58    8.87
  -2 -14   5   42.94    8.59
  -2 -14   5   30.04    8.69
  -2 -14   5   47.27    7.51
   2 -14  -5   40.78    6.25
  -2  14   5   38.54    7.65
  -2 -14   5   35.46    6.49
   2 -14  -5   42.20    6.41
   2  14  -5   35.11    8.42
  -2  14   5   35.16    6.94
  -2 -14   4  378.41   30.95
   2  14  -4  415.84   26.20
  -2 -14   4  343.73   25.13
  -2  14   4  404.47   23.75
   2 -14  -4  388.36   20.80
   2  14  -4  363.99   26.17
  -2 -14   4  340.40   24.11
  -2 -14   4  328.48   19.56
   2 -14  -4  334.36   26.68
   2 -14  -4  341.37   20.19
  -2 -14   4  348.49   24.49
  -2 -14   4  296.37   21.23
  -2 -14   4  376.37   21.32
   2 -14  -4  359.02   19.31
   2 -14  -4  373.81   20.39
  -2  14   4  377.52   24.61
  -2  14   4  346.09   31.01
  -2  14   4  360.79   23.84
  -2 -14   3    2.05    1.35
  -2  14   3    2.70    2.28
   2 -14  -3   -2.80    1.81
   2 -14  -3    6.49    2.90
  -2 -14   3    3.86    2.51
   2 -14  -3    2.98    1.43
  -2 -14   3    5.53    3.64
  -2  14   3    2.14    2.79
  -2  14   3    8.45    4.49
  -2  14   3    0.32    2.84
   2  14  -3    7.98    3.23
   2  14  -3   -0.77    1.83
  -2 -14   3   -0.23    2.98
   2 -14  -3    1.32    1.62
   2 -14  -3    6.40    3.08
  -2  14   3   12.82    7.06
  -2 -14   2  823.70   44.93
   2  14  -2  829.61   43.40
  -2 -14   2  884.00   45.17
   2 -14  -2 1042.22   42.18
   2  14  -2 1023.38   48.51
  -2  14   2  976.59   51.79
  -2  14   2  937.00   50.03
   2  14  -2 1064.66   46.47
  -2  14   2  942.67   50.92
  -2  14   2  989.55   46.63
   2 -14  -2 1010.47   37.48
   2  14  -2  965.03   41.68
   2  14  -1   -1.32    1.87
   2 -14  -1    0.12    1.35
  -2 -14   1    0.54    1.38
  -2  14   1   -0.06    1.75
  -2  14   1    1.74    2.15
   2  14  -1    4.22    2.02
   2  14  -1    0.37    2.21
  -2  14   1   -0.46    2.47
   2 -14  -1    1.84    1.56
  -2 -14   1    0.90    2.24
   2  14  -1   -0.41    2.78
  -2  14   0  116.21   14.86
   2  14   0  131.82   15.71
   2  14   0  132.75   15.17
  -2  14   0  121.34   16.04
  -2  14   0  137.31   15.57
   2 -14   0  116.53    9.74
   2 -14   0  130.93   13.64
  -2 -14   0  130.08   14.09
   2 -14   0  115.45   14.95
   2  14   0  129.09   15.20
  -2 -14   0  107.13   13.05
   2  14   1    3.86    2.97
   2  14   1    0.77    2.13
  -2  14  -1    2.10    3.03
  -2  14  -1   10.11    5.24
   2  14   1    1.04    2.37
   2  14   1    6.77    3.44
   2 -14   1    4.61    3.53
  -2 -14  -1   11.79    4.25
  -2 -14  -2   79.61    8.05
   2  14   2   71.06    9.46
  -2 -14  -2   67.98   10.57
   2 -14   2   71.23   13.80
  -2 -14  -2   79.65   13.28
   2  14   2   63.78   12.08
  -2  14  -2   84.21   12.86
  -2  14  -2   86.63   15.43
   2  14   2   76.83    9.97
   2 -14   3    9.30    4.06
  -2 -14  -3   35.18    7.95
  -2  14  -3   21.33    8.09
  -2 -14  -3   25.08    6.18
   2 -14   3   25.11    7.62
   2 -14   3   23.36    5.59
  -2 -14  -3   22.38    4.60
   2  14   3   24.92    5.72
   2  14   3   20.05    6.88
  -2  14  -3   23.98    6.04
  -2  14  -3   20.10    7.98
   2  14   3   23.63    7.28
   2  14   3   16.88    4.95
   2 -14   3   21.44    5.77
  -2 -14  -3   26.97    6.31
  -2 -14  -3   23.65    6.36
   2 -14   3   23.59    5.84
  -2 -14  -3   23.25    4.36
   2 -14   3   20.39    6.04
   2 -14   3   30.51    7.35
   2 -14   3   23.97    5.30
   2  14   3   26.46    8.60
  -2 -14  -3   29.33    8.91
  -2 -14  -3   17.89    4.22
   2  14   3   28.74    6.16
   2 -14   4   86.63   16.78
  -2 -14  -4   87.83    9.24
   2 -14   4   46.04   10.07
   2 -14   4   79.11   10.24
   2  14   4   77.68   11.23
   2  14   4   64.93    9.60
   2  14   4   51.12   11.31
  -2  14  -4   72.65   15.16
   2  14   4   63.37   13.63
   2 -14   4   62.51   10.54
   2  14   4   83.22   11.44
  -2 -14  -4   63.92    9.99
   2 -14   4   62.19   10.57
  -2 -14  -4   73.30   12.11
   2 -14   4   63.74   11.05
  -2 -14  -4   65.76    8.04
   2 -14   4   76.27    9.63
  -2  14  -4   55.75   14.02
   2  14   4   62.03   13.38
  -2 -14  -4   80.56   14.69
  -2 -14  -4   64.78    8.48
   2 -14   5  114.51   16.62
   2  14   5  122.43   14.74
   2  14   5  116.41   12.88
  -2  14  -5  131.01   19.93
   2  14   5  122.91   14.32
  -2 -14  -5  126.98   13.95
   2 -14   5  114.54   11.14
   2 -14   5  138.91   16.14
  -2 -14  -5  129.64   17.40
  -2 -14  -5  120.81   11.12
   2 -14   5  121.39   16.75
   2  14   5  121.02   14.91
  -2  14  -5   78.17   17.69
   2  14   5  104.42   18.39
   2  14   5  126.49   19.81
  -2 -14  -5  126.52   18.23
  -2 -14  -5  129.71   12.40
   2 -14   6  158.80   12.97
  -2 -14  -6  169.93   15.21
  -2 -14  -6  130.33   17.35
   2 -14   6  176.61   18.02
  -2 -14  -6  156.91   12.32
   2  14   6  134.43   15.88
   2 -14   6  114.89   20.23
   2  14   6  155.48   14.42
   2  14   6  163.85   16.80
  -2 -14  -6  170.01   13.89
  -2  14  -6  153.41   22.25
  -2 -14  -7    7.88    3.01
   2 -14   7    6.87    2.42
  -2 -14  -7    9.55    2.93
   2  14   7    0.72    1.92
   2 -14   7    3.46    3.15
  -2 -14  -7   10.93    2.50
  -2 -14  -7    6.07    2.46
   2  14   7    0.88    1.31
   2 -14   7    4.83    2.96
  -2 -14  -8  312.55   14.21
   2 -14   8  346.09   20.11
  -2 -14  -8  337.14   14.22
   2  14   8  271.00   14.02
   2  14   8  276.35   15.96
   2 -14   8  337.78   14.54
   2  14   8  273.93   15.07
   2 -14   8  343.87   18.01
  -2  15   8   17.29    3.42
   2 -15  -8   18.60    3.26
   2 -15  -8   24.29    3.69
   2 -15  -8   21.72    3.49
  -2  15   8   20.30    3.55
  -2 -15   8   23.47    3.84
  -2 -15   8   25.51    3.76
   2 -15  -8   21.55    3.08
   2 -15  -7    3.84    1.76
   2 -15  -7    2.59    1.36
  -2 -15   7    5.77    2.44
  -2  15   7    1.99    1.49
   2 -15  -7    2.36    1.66
   2 -15  -7    3.06    1.54
   2 -15  -7    5.36    2.00
  -2  15   7    5.39    2.44
  -2 -15   7    4.00    2.30
  -2  15   7    2.75    2.36
  -2 -15   7    1.11    2.15
  -2 -15   6  115.26   14.02
   2 -15  -6   87.32   12.78
   2 -15  -6   98.46    9.81
   2 -15  -6  102.22    9.69
  -2 -15   6  116.55   11.19
   2 -15  -6  108.17   10.39
  -2  15   6  111.04   12.78
   2 -15  -6  121.88   11.52
  -2 -15   6  108.40   11.83
   2 -15  -6  112.37   10.60
  -2  15   6  105.79   10.72
  -2  15   6   82.01   10.60
  -2 -15   6   85.29   11.86
  -2 -15   6   97.74   10.22
  -2 -15   5  886.41   36.81
   2 -15  -5  850.40   36.23
   2 -15  -5  805.99   44.95
  -2 -15   5  872.29   43.63
  -2 -15   5  935.67   38.00
  -2 -15   5  749.80   38.95
   2 -15  -5  854.17   34.82
  -2  15   5  913.01   42.38
  -2 -15   5  794.30   36.57
   2 -15  -5  911.20   36.51
  -2 -15   5  776.06   42.26
   2 -15  -5 1030.66   40.49
   2 -15  -5  990.30   38.05
  -2 -15   5  900.24   43.57
  -2  15   5  783.75   38.89
   2  15  -4    1.59    1.90
   2 -15  -4    5.12    3.39
  -2 -15   4    2.48    4.00
   2 -15  -4    5.33    2.29
   2 -15  -4    2.44    1.88
  -2 -15   4    6.50    3.34
  -2 -15   4    5.67    2.48
   2 -15  -4    4.94    2.45
  -2 -15   4    4.83    3.83
   2 -15  -4    2.76    1.45
  -2 -15   4    1.07    1.79
   2 -15  -4    2.87    1.86
  -2 -15   4    2.68    2.53
  -2  15   4    2.48    2.52
  -2 -15   4    2.58    1.15
  -2  15   4   -9.13    5.23
  -2  15   4    3.36    2.51
  -2 -15   3    2.25    1.81
   2  15  -3   -9.14    3.71
  -2 -15   3    1.30    3.06
   2 -15  -3    1.70    2.70
   2 -15  -3    1.18    1.22
   2 -15  -3   -0.17    1.86
  -2  15   3    3.05    2.77
   2  15  -3    3.56    4.39
  -2  15   3    2.01    1.97
  -2  15   3   -1.80    3.85
  -2 -15   3    1.95    2.61
  -2  15   3    1.77    2.41
   2 -15  -3    1.41    1.29
   2 -15  -3   -0.15    2.67
  -2 -15   3   -0.95    2.95
   2 -15  -3    1.80    1.70
  -2 -15   3    4.43    2.05
  -2 -15   3    0.88    3.09
  -2 -15   3    0.01    1.54
  -2  15   3    4.02    2.98
  -2  15   3    1.57    4.66
   2  15  -3   -2.18    3.51
   2 -15  -2  232.49   18.11
   2  15  -2  178.41   18.72
  -2 -15   2  152.76   17.81
   2  15  -2  214.37   20.37
   2  15  -2  192.85   16.90
   2 -15  -2  181.76   13.86
  -2 -15   2  187.21   14.02
  -2 -15   2  159.29   15.57
   2 -15  -2  199.81   13.64
  -2 -15   2  196.58   15.41
  -2  15   2  181.02   21.14
   2  15  -2  218.67   20.51
   2  15  -2  205.77   18.78
  -2  15   2  179.25   20.66
   2  15  -2  199.79   17.76
   2 -15  -2  213.96   14.68
   2 -15  -2  193.19   14.92
  -2  15   2  183.26   18.44
  -2  15   2  180.31   21.17
   2  15  -1    3.15    4.35
  -2 -15   1    1.84    3.05
   2 -15  -1    4.70    3.05
   2  15  -1   -0.09    2.78
  -2  15   1   -1.63    2.15
  -2  15   1   -3.45    3.03
   2  15  -1   -5.33    2.87
   2  15  -1    6.76    3.54
  -2  15   1    1.22    2.62
   2 -15  -1    3.19    1.48
   2  15  -1    8.00    3.35
  -2 -15   1   -4.18    2.91
   2  15   0  221.93   20.65
  -2  15   0  198.84   21.44
  -2  15   0  214.99   20.95
   2  15   0  210.85   21.05
  -2  15   0  203.45   19.93
   2 -15   0  201.46   13.48
   2  15   0  227.92   21.40
   2 -15   0  205.10   21.01
  -2 -15   0  221.32   19.57
  -2 -15   0  180.25   17.73
  -2 -15  -1   47.79    8.74
   2  15   1   65.94   11.77
   2 -15   1   41.26   10.50
   2  15   1   39.89    9.29
  -2  15  -1   54.33   11.24
  -2  15  -1   46.53    9.44
   2  15   1   44.76    9.56
   2  15   1   41.74    7.25
  -2  15  -2   54.73   12.80
   2 -15   2   52.15    8.52
  -2 -15  -2   48.99    7.03
   2  15   2   44.49    7.42
   2  15   2   41.23   10.41
  -2  15  -2   38.05    8.70
   2 -15   2   54.83   10.19
   2 -15   2   30.40    6.46
  -2 -15  -2   37.54    7.03
  -2 -15  -2   44.71    8.90
   2 -15   2   39.97    7.90
   2 -15   2   38.99    5.78
   2 -15   2   49.37    8.33
  -2 -15  -2   38.14    5.48
   2 -15   2   45.75    6.95
  -2 -15  -2   55.74    9.85
   2 -15   2   35.16    9.96
   2  15   2   40.76    6.99
  -2 -15  -3 1266.31   54.44
   2 -15   3 1020.16   61.55
  -2  15  -3 1074.11   60.95
   2 -15   3 1081.56   46.37
   2 -15   3  966.31   50.63
  -2 -15  -3 1058.43   40.79
   2  15   3 1039.17   44.11
  -2  15  -3 1095.27   53.24
   2  15   3  992.29   55.40
  -2  15  -3 1015.78   60.09
   2 -15   3  992.74   47.09
   2  15   3 1045.33   45.93
  -2 -15  -3  957.61   44.64
  -2 -15  -3  976.19   49.59
   2 -15   3  917.72   45.42
   2 -15   3  951.16   45.84
   2 -15   3 1013.93   48.51
   2 -15   3 1027.84   38.47
  -2 -15  -3  982.87   38.31
   2 -15   3 1067.41   43.41
   2  15   3 1039.13   57.39
   2  15   3 1009.23   57.66
   2  15   3 1016.86   44.53
  -2 -15  -3 1087.59   40.51
   2 -15   4   25.08    6.04
  -2 -15  -4   29.52    5.57
   2 -15   4   24.42    7.79
   2  15   4   27.93    6.11
   2  15   4   33.15    7.42
  -2  15  -4   29.93   10.93
   2  15   4   21.32    7.70
   2  15   4   16.68    7.59
  -2 -15  -4   24.87    6.10
  -2 -15  -4   18.47    6.62
   2 -15   4   26.50    6.74
  -2 -15  -4   23.20    4.66
   2 -15   4   30.68    7.58
   2 -15   4   30.46    6.23
   2  15   4   24.25    5.90
  -2 -15  -4   23.59    5.01
   2  15   4   18.44    7.39
  -2  15  -4   20.74    8.62
  -2 -15  -5  262.10   20.50
  -2 -15  -5  249.40   24.41
   2 -15   5  277.19   22.83
   2  15   5  217.40   26.82
   2  15   5  255.81   28.53
  -2  15  -5  257.12   31.47
   2  15   5  276.86   22.78
   2  15   5  238.44   20.30
  -2 -15  -5  284.73   18.42
   2  15   5  265.46   21.45
   2  15   5  247.78   18.94
  -2 -15  -5  257.60   16.53
   2 -15   5  266.30   24.26
   2 -15   5  215.95   23.21
   2 -15   6   93.51   11.78
   2 -15   6   83.50   12.02
  -2 -15  -6   77.80   12.75
  -2 -15  -6   83.31    8.43
   2  15   6   78.68   11.55
   2  15   6   80.52    9.88
   2  15   6   79.76   11.05
  -2 -15  -6   84.04   10.32
   2 -15   6   76.78    8.30
  -2 -15  -6   98.74    9.86
   2 -15   6   55.83   14.80
  -2 -15  -7  327.17   16.00
  -2 -15  -7  347.66   18.62
   2 -15   7  317.80   16.03
   2 -15   7  339.72   23.03
   2  15   7  269.84   17.01
   2 -15   7  335.63   21.50
  -2 -15  -8    5.56    1.43
   2  15   8    2.64    0.97
   2  15   8    3.41    1.11
   2 -15   8    4.78    1.85
  -2 -15  -8    4.87    1.43
   2  15   8    3.16    1.67
  -2  16   8   55.96    5.81
   2 -16  -8   77.71    5.90
  -2 -16   8   66.46    5.61
   2 -16  -8   63.70    5.01
   2 -16  -8   56.95    5.13
   2 -16  -7   13.92    3.03
   2 -16  -7    9.18    2.47
  -2 -16   7   12.84    3.25
  -2  16   7   10.80    2.96
  -2 -16   7   16.47    3.67
   2 -16  -7   15.17    3.61
   2 -16  -7   15.91    3.34
  -2  16   7   11.63    3.00
  -2 -16   7   18.34    4.56
  -2  16   7   13.58    3.80
   2 -16  -7   11.38    3.17
  -2 -16   6   50.07    9.19
   2 -16  -6   42.93    9.12
   2 -16  -6   40.31    6.09
  -2 -16   6   50.42    7.32
   2 -16  -6   41.28    5.84
   2 -16  -6   45.50    6.59
  -2 -16   6   43.90    6.52
   2 -16  -6   46.46    6.58
  -2  16   6   38.05    6.06
  -2 -16   6   35.22    6.77
   2 -16  -6   41.63    6.58
  -2  16   6   37.66    7.03
  -2 -16   6   42.52    8.27
  -2 -16   5    8.35    3.74
  -2 -16   5    5.66    2.86
   2 -16  -5    5.10    3.02
  -2 -16   5    5.45    3.18
   2 -16  -5    6.88    2.83
   2 -16  -5    8.82    3.17
  -2 -16   5   -5.71    8.63
  -2 -16   5    8.92    3.64
  -2  16   5   15.49    5.13
  -2 -16   5    6.30    1.73
   2 -16  -5    6.59    2.82
   2 -16  -5    6.69    2.87
   2 -16  -5    5.46    2.67
  -2 -16   5   11.12    9.25
  -2  16   5    7.07    3.26
  -2 -16   4   -0.10    2.04
  -2  16   4    0.26    1.98
  -2 -16   4    2.06    2.34
   2 -16  -4    5.35    3.40
   2 -16  -4    0.05    1.58
   2 -16  -4    1.52    1.61
  -2 -16   4    4.98    3.50
  -2 -16   4    6.34    3.07
  -2 -16   4    0.67    1.23
  -2  16   4    1.16    2.70
   2  16  -4    1.67    4.20
   2 -16  -4    4.07    2.47
   2 -16  -4   -0.04    1.45
  -2  16   4   -0.14    3.03
   2 -16  -4   -0.09    1.53
  -2 -16   4    3.58    4.79
   2 -16  -3  643.03   31.16
  -2 -16   3  561.83   33.27
   2 -16  -3  719.28   30.45
  -2  16   3  586.55   41.02
  -2  16   3  595.28   42.83
   2  16  -3  672.48   39.88
   2  16  -3  691.48   37.97
  -2 -16   3  614.17   33.30
  -2  16   3  636.77   34.24
   2 -16  -3  607.90   29.07
   2 -16  -3  646.09   37.92
  -2 -16   3  495.86   29.47
  -2 -16   3  536.92   33.54
   2 -16  -3  625.65   27.72
  -2 -16   3  590.12   28.80
   2 -16  -3  697.05   30.38
  -2  16   3  602.11   31.40
  -2  16   3  641.17   44.19
   2  16  -3  671.83   39.72
  -2 -16   3  544.48   38.33
   2  16  -2  118.50   13.66
   2 -16  -2  123.47   12.26
   2 -16  -2  141.23   11.73
  -2  16   2  121.72   17.51
  -2  16   2  126.60   17.99
   2  16  -2  136.55   16.15
   2  16  -2  137.86   15.86
  -2 -16   2  124.46   12.87
   2  16  -2  137.26   16.83
  -2 -16   2  112.02   15.36
   2 -16  -2  105.00   13.47
   2 -16  -2  132.54   12.07
   2 -16  -2  123.64   10.81
  -2 -16   2  122.06   11.60
  -2 -16   2  111.69   13.51
  -2 -16   2  128.74   13.09
  -2 -16   2  123.19   12.48
   2 -16  -2  142.31   12.18
  -2  16   2  122.86   17.33
  -2  16   2  129.51   15.37
  -2  16   2  119.83   13.13
  -2 -16   1   32.96    8.00
   2 -16  -1   22.99    6.34
   2  16  -1   29.20    7.83
  -2 -16   1   29.80    7.87
   2 -16  -1   27.82    5.45
  -2 -16   1   24.30    5.25
   2 -16  -1   25.40    4.65
  -2 -16   1   23.79    4.93
  -2 -16   1   25.42    5.50
  -2 -16   1   33.68    6.36
   2  16  -1   28.20    7.37
   2  16  -1   22.80    6.40
  -2  16   1   21.87    7.28
   2  16  -1   24.07    7.01
  -2  16   1   18.50    7.25
   2 -16  -1   28.10    5.05
  -2  16   1   33.64    8.88
   2 -16  -1   29.61    6.15
  -2 -16   0  639.32   36.50
   2  16   0  685.83   40.90
  -2 -16   0  689.61   38.72
  -2 -16   0  601.53   31.38
  -2 -16   0  632.02   35.12
  -2 -16   0  733.06   36.43
  -2 -16   0  647.31   31.34
  -2  16   0  611.04   41.37
  -2  16   0  678.69   41.07
   2  16   0  665.99   39.34
   2 -16   0  594.85   26.90
   2 -16   0  631.23   33.66
   2 -16   0  709.62   37.51
  -2  16   0  685.55   40.09
   2  16   0  723.71   41.89
   2 -16   1   11.81    4.71
   2  16   1    2.61    2.34
  -2  16  -1    3.11    2.10
  -2  16  -1    6.41    4.54
   2 -16   1    3.72    2.70
  -2 -16  -1    4.82    1.96
  -2 -16  -1    7.07    2.66
  -2 -16  -1    8.09    3.91
   2 -16   1    1.33    2.05
  -2 -16  -1   10.10    3.70
   2 -16   1    3.45    1.09
  -2 -16  -1    3.65    1.28
   2  16   1   10.58    5.03
   2 -16   1    5.74    4.26
  -2 -16  -1    5.41    3.17
   2  16   1    6.56    2.73
   2 -16   2  354.02   33.89
  -2 -16  -2  486.20   31.31
  -2  16  -2  429.59   37.60
   2 -16   2  379.48   28.53
   2 -16   2  374.16   25.30
  -2  16  -2  366.71   30.12
   2  16   2  421.80   25.28
  -2 -16  -2  338.76   23.38
   2 -16   2  369.64   24.64
  -2 -16  -2  383.10   27.97
   2 -16   2  340.30   19.39
  -2 -16  -2  388.86   19.95
   2 -16   2  332.34   24.92
   2 -16   2  393.42   22.81
   2  16   2  400.20   32.67
   2  16   2  373.44   23.48
   2  16   3  161.49   15.52
  -2 -16  -3  122.05   14.02
   2 -16   3  130.84   14.80
  -2 -16  -3  160.04   18.33
   2 -16   3  140.79   11.65
   2 -16   3  144.00   16.25
   2 -16   3  135.66   14.95
  -2 -16  -3  132.32   11.31
   2 -16   3  160.05   14.56
   2  16   3  124.49   18.24
  -2  16  -3  133.06   20.74
   2  16   3  138.50   13.74
   2  16   3  129.89   14.47
   2  16   3  145.72   20.25
   2  16   3  134.98   19.67
   2 -16   3  126.13   16.77
   2 -16   3  143.97   14.91
  -2 -16  -3  146.73   12.67
   2  16   4  244.67   19.75
  -2 -16  -4  216.28   18.95
  -2 -16  -4  220.39   22.48
   2 -16   4  206.84   19.22
   2 -16   4  196.18   19.65
  -2 -16  -4  221.64   15.21
   2 -16   4  232.41   17.96
   2  16   4  211.96   24.60
  -2  16  -4  235.33   28.84
   2  16   4  239.88   18.33
   2  16   4  234.06   19.76
   2  16   4  226.98   26.18
   2  16   4  224.07   26.18
   2 -16   4  216.91   22.65
   2 -16   4  210.24   17.73
  -2 -16  -4  247.83   16.53
  -2 -16  -5    1.53    1.63
  -2 -16  -5    0.07    4.32
   2  16   5   -8.07    5.14
   2 -16   5    2.80    3.09
   2 -16   5   -2.92    9.02
  -2 -16  -5    2.77    1.79
   2  16   5   -1.06    2.28
   2  16   5    0.37    2.14
   2  16   5    2.29    3.52
   2 -16   5    7.44    5.42
  -2 -16  -5    0.84    1.26
   2  16   5    1.60    1.35
   2 -16   6  186.47   17.42
  -2 -16  -6  147.19   16.99
  -2 -16  -6  191.19   12.54
   2  16   6  182.40   17.14
   2  16   6  191.52   16.92
   2  16   6  182.43   13.90
   2 -16   6  185.94   21.96
  -2 -16  -6  189.23   15.24
   2 -16   6  180.31   16.12
   2  16   6  148.01   12.56
  -2 -16  -7  168.29   10.08
   2 -16   7  175.65   15.23
  -2 -16  -7  156.99   10.60
   2  16   7  115.78   10.48
   2  16   7  130.70   10.18
   2 -16   7  157.69   13.46
  -2 -16  -8   55.40    4.03
  -2  17   8  129.31    7.92
  -2 -17   8  115.53    6.72
   2 -17  -8  126.77    6.52
  -2 -17   7  117.32    9.15
   2 -17  -7  122.36    8.62
   2 -17  -7  132.08    9.22
  -2  17   7   98.59    8.98
  -2  17   7  112.87   10.70
  -2  17   7  111.00    8.46
   2 -17  -7  123.32    8.72
   2 -17  -7  104.34    8.93
   2 -17  -7  125.95    8.64
   2 -17  -6  243.05   15.36
   2 -17  -6  217.90   19.73
   2 -17  -6  251.27   14.87
  -2 -17   6  261.54   16.43
   2 -17  -6  252.93   15.53
  -2 -17   6  223.23   18.60
  -2  17   6  218.61   17.49
  -2  17   6  230.30   14.66
   2 -17  -6  264.49   15.72
  -2 -17   6  245.06   17.36
   2 -17  -6  236.36   15.92
  -2 -17   6  278.39   16.32
  -2 -17   5   43.35    6.43
   2 -17  -5   32.88    8.29
   2 -17  -5   35.26    5.95
  -2 -17   5   39.91    7.99
  -2 -17   5   32.86    5.91
   2 -17  -5   36.54    5.82
   2 -17  -5   44.69    6.68
  -2  17   5   36.20    7.08
  -2 -17   5   33.80    6.14
  -2  17   5   28.25    6.41
   2 -17  -5   36.11    5.83
  -2  17   5   21.65    4.32
  -2 -17   5   22.57   10.13
  -2 -17   5   29.65    6.85
   2 -17  -5   38.48    6.71
  -2 -17   5   33.96    7.71
  -2 -17   4   52.30    9.36
  -2  17   4   46.28    8.52
   2 -17  -4   57.62   11.11
  -2 -17   4   59.86    9.78
   2 -17  -4   59.53    8.18
  -2 -17   4   39.87    7.82
  -2 -17   4   54.93    7.80
   2 -17  -4   57.79    7.46
  -2  17   4   59.60    9.20
   2 -17  -4   65.36    8.28
  -2 -17   4   50.95    7.50
   2 -17  -4   55.22    7.64
  -2  17   4   42.51   10.23
   2 -17  -4   50.31    7.88
  -2 -17   4   51.53   11.30
  -2 -17   3   38.75    7.61
  -2  17   3   37.76    7.79
   2 -17  -3   26.38    7.30
   2 -17  -3   42.85    7.10
  -2 -17   3   37.29    6.73
  -2 -17   3   40.18    7.32
  -2 -17   3   35.73    8.46
   2 -17  -3   45.45    6.65
   2 -17  -3   53.64    7.37
  -2  17   3   46.31    7.76
  -2  17   3   47.52   10.80
  -2  17   3   40.25   10.70
   2  17  -3   52.07   10.08
   2  17  -3   45.26    9.86
   2 -17  -3   56.19    7.36
  -2  17   3   39.44   10.82
  -2 -17   3   37.55    7.41
   2 -17  -3   44.91    7.74
   2 -17  -2   80.84   10.14
   2 -17  -2   97.69    9.55
  -2  17   2   82.61   14.72
   2  17  -2   80.43   12.65
  -2  17   2   70.59   13.97
   2  17  -2   95.00   13.77
  -2 -17   2   81.25   10.47
  -2 -17   2   86.33   13.90
   2  17  -2   99.14   14.95
   2 -17  -2   95.56   12.93
   2 -17  -2   89.52   10.03
  -2 -17   2  108.05   12.06
  -2 -17   2   72.75    9.19
   2 -17  -2   87.96    9.34
  -2 -17   2   78.91   11.70
   2 -17  -2  109.78   10.49
  -2 -17   2   93.60   11.21
  -2  17   2   75.03   13.81
  -2  17   2   75.83   10.85
   2  17  -1   13.08    5.36
  -2 -17   1    1.37    1.94
   2 -17  -1    3.50    2.01
  -2 -17   1    4.89    3.31
  -2 -17   1    5.98    3.23
   2 -17  -1    9.27    3.34
  -2 -17   1   10.31    3.55
  -2 -17   1    7.35    2.76
  -2 -17   1    6.58    3.20
  -2  17   1    5.69    4.89
  -2  17   1    4.73    2.80
   2  17  -1    8.80    5.13
   2  17  -1    7.26    4.19
   2 -17  -1    8.22    2.70
   2 -17  -1    5.90    1.14
  -2  17   1   -1.48    3.10
   2 -17  -1    5.96    3.34
   2  17   0  125.47   16.91
  -2 -17   0  118.69   15.70
  -2 -17   0  116.20   12.55
  -2 -17   0   93.68   12.75
  -2 -17   0  113.36   10.81
  -2 -17   0  107.39   13.33
   2 -17   0  108.09   14.12
  -2 -17   0  114.16   11.93
  -2  17   0  114.98   17.19
  -2  17   0  101.73   15.21
   2  17   0  119.42   15.70
   2 -17   0  108.92    9.77
  -2  17   0   96.19   14.16
   2  17   0  117.66   16.43
   2 -17   0   97.66   12.49
  -2 -17   0  113.20   13.07
   2 -17   0  114.33   14.07
   2 -17   1  146.78   15.35
   2 -17   1  162.37   17.63
  -2  17  -1  162.74   20.56
  -2  17  -1  141.04   17.62
  -2  17  -1  186.79   25.27
   2  17   1  160.66   14.26
  -2 -17  -1  136.51   14.00
  -2 -17  -1  161.01   17.16
  -2 -17  -1  135.15   12.24
  -2 -17  -1  181.06   16.94
   2 -17   1  160.87   17.28
   2 -17   1  152.62   13.21
  -2 -17  -1  154.34   13.97
   2  17   1  180.62   21.21
   2  17   1  128.39   18.06
   2 -17   1  161.79   21.31
  -2 -17  -1  171.36   18.65
   2 -17   2   11.40    6.61
   2 -17   2    9.33    4.32
   2  17   2    9.64    6.05
  -2  17  -2    6.33    3.84
   2 -17   2    7.10    3.63
  -2 -17  -2    7.04    3.79
  -2 -17  -2   12.87    3.76
  -2 -17  -2    1.58    3.21
  -2 -17  -2    7.53    2.69
   2 -17   2    5.75    2.68
   2 -17   2    3.83    2.99
   2 -17   2    8.48    4.46
  -2 -17  -2    7.47    3.00
   2 -17   2    8.44    3.31
   2  17   2    7.75    4.97
   2  17   2    8.69    3.75
   2  17   3   51.76    8.51
  -2 -17  -3   49.14    8.82
  -2 -17  -3   56.94   10.83
   2 -17   3   44.54    6.28
   2 -17   3   50.99    9.45
   2 -17   3   47.89    8.66
   2 -17   3   45.55    8.20
  -2 -17  -3   49.85    6.83
  -2 -17  -3   51.99    7.71
   2 -17   3   61.72    8.94
   2  17   3   63.51   13.22
   2  17   3   66.65   13.68
  -2  17  -3   53.58   14.19
   2  17   3   51.07    8.53
   2  17   3   47.89   12.09
   2 -17   3   51.92    8.85
   2 -17   3   56.83   11.54
   2  17   4  434.72   26.70
  -2 -17  -4  436.74   27.82
  -2 -17  -4  398.38   30.95
   2 -17   4  407.44   27.22
   2 -17   4  415.37   28.96
   2 -17   4  444.19   21.70
  -2 -17  -4  464.45   22.83
   2 -17   4  459.15   26.23
   2  17   4  428.92   35.85
   2  17   4  467.49   28.35
   2  17   4  488.82   38.83
   2  17   4  431.45   37.15
   2 -17   4  398.05   31.58
   2 -17   4  424.66   26.12
   2 -17   5   24.40    8.93
   2  17   5   26.18    6.43
   2 -17   5   26.77    6.74
  -2 -17  -5   28.70    7.31
  -2 -17  -5   23.18    4.33
   2 -17   5   21.42   11.72
   2  17   5   33.17    7.42
  -2 -17  -5   30.86    6.48
   2 -17   5   22.58    5.72
   2  17   5   21.97    5.73
   2  17   5   36.44   10.61
   2 -17   6   31.73    6.90
  -2 -17  -6   21.01    5.82
  -2 -17  -6   23.70    3.88
   2  17   6   28.01    6.56
   2 -17   6   28.84   11.76
  -2 -17  -6   31.70    5.97
   2  17   6   22.43    4.43
   2 -17   6   32.87    6.68
  -2 -17  -7   33.56    3.91
   2  17   7   27.22    4.42
   2 -17   7   37.06    6.32
  -2 -17  -7   26.86    3.93
   2 -17   7   30.16    5.34
   2  17   7   25.48    3.79
  -2  18   7   11.85    2.82
   2 -18  -7   18.06    2.85
  -2  18   7   19.60    2.91
   2 -18  -7   12.39    2.83
  -2  18   7   10.88    3.27
   2 -18  -7   16.63    2.82
  -2 -18   7   18.26    3.23
   2 -18  -6    0.81    1.25
  -2 -18   6   -0.21    1.43
   2 -18  -6    0.69    1.47
  -2 -18   6   -0.10    1.37
   2 -18  -6    3.45    1.81
   2 -18  -6    2.61    1.67
  -2  18   6    3.97    1.94
  -2 -18   6    2.50    1.79
  -2  18   6    0.63    1.66
   2 -18  -6    1.99    1.69
   2 -18  -5  139.69   11.95
   2 -18  -5  139.13   16.16
  -2 -18   5  129.08   11.79
   2 -18  -5  135.57   11.02
   2 -18  -5  150.76   11.95
  -2 -18   5  115.64   11.27
  -2  18   5  138.27   13.54
  -2  18   5  126.50   13.21
   2 -18  -5  153.65   11.85
  -2 -18   5  134.59   13.89
  -2 -18   5  127.58   17.33
   2 -18  -5  139.74   12.79
  -2 -18   5  131.36   14.36
  -2 -18   4    0.11    2.42
  -2  18   4    0.75    1.62
   2 -18  -4   -0.09    1.79
  -2 -18   4    7.54    4.06
   2 -18  -4   -0.68    2.61
   2 -18  -4    3.00    1.96
  -2 -18   4    1.66    3.38
  -2 -18   4    0.21    1.40
  -2  18   4    1.16    1.94
  -2 -18   4    2.61    3.05
   2 -18  -4    2.03    1.43
   2 -18  -4   -1.03    2.01
  -2  18   4    2.42    3.18
  -2 -18   4    2.17    2.94
   2 -18  -4   -1.31    2.30
  -2 -18   3   52.34    8.87
  -2  18   3   63.66   10.06
   2 -18  -3   67.35    8.83
   2 -18  -3   58.54   10.33
  -2 -18   3   67.79   11.46
   2 -18  -3   62.12    7.97
  -2 -18   3   60.50    8.49
  -2 -18   3   62.76    9.40
  -2  18   3   65.44    8.95
   2 -18  -3   86.24    9.30
   2  18  -3   74.88   12.10
  -2  18   3   74.51   13.91
   2 -18  -3   80.46    8.71
  -2  18   3   83.75   15.34
  -2 -18   3   70.15   10.79
   2 -18  -3   60.61    8.85
  -2 -18   2  210.19   17.41
   2 -18  -2  177.35   15.77
   2 -18  -2  245.30   15.19
  -2  18   2  179.61   22.45
  -2  18   2  191.17   23.24
   2  18  -2  227.14   21.86
   2 -18  -2  188.33   18.61
   2 -18  -2  201.53   15.86
  -2 -18   2  179.50   14.95
  -2 -18   2  174.44   18.45
   2 -18  -2  197.13   14.74
  -2 -18   2  204.13   17.42
   2 -18  -2  216.86   15.02
  -2  18   2  201.96   23.20
  -2  18   2  214.31   18.05
  -2  18   1  100.38   11.79
  -2 -18   1  101.95   13.03
   2 -18  -1  118.65   14.04
   2 -18  -1   96.87    9.14
  -2 -18   1  117.61   13.96
  -2 -18   1   89.00   10.36
  -2 -18   1  103.41   13.63
  -2 -18   1  117.51   12.65
   2  18  -1  113.54   16.50
  -2  18   1  103.52   16.18
  -2  18   1  108.62   17.36
   2  18  -1   99.61   14.42
  -2  18   1  123.99   17.63
   2  18  -1  108.47   15.55
  -2 -18   0  396.96   22.05
  -2 -18   0  332.87   25.57
  -2 -18   0  409.59   27.20
   2 -18   0  425.90   28.97
  -2 -18   0  371.25   23.45
   2  18   0  391.69   31.87
   2  18   0  367.87   29.40
  -2  18   0  353.98   30.42
  -2  18   0  339.09   31.48
   2 -18   0  368.29   26.29
  -2 -18   0  379.86   25.14
   2  18   0  376.80   30.37
  -2  18   0  349.28   28.94
  -2 -18  -1 2068.79   81.02
  -2 -18  -1 2147.59   70.91
  -2 -18  -1 2382.83   80.98
   2 -18   1 2173.48   81.05
  -2 -18  -1 2192.02   73.62
   2 -18   1 2167.85   72.21
  -2 -18  -1 2082.21   75.59
  -2  18  -1 2368.94   88.79
  -2  18  -1 2291.89   93.90
   2 -18   1 2146.29   81.95
   2 -18   1 2066.00   77.68
   2  18   1 2267.23   91.02
   2 -18   2   28.55    7.89
   2 -18   2   25.78    5.67
  -2 -18  -2   15.54    5.13
  -2 -18  -2   23.16    5.22
  -2 -18  -2   20.18    5.84
  -2 -18  -2   36.39    5.46
   2 -18   2   34.29    7.80
   2 -18   2   23.84    6.48
  -2 -18  -2   32.42    7.29
   2 -18   2   20.51    4.83
  -2 -18  -2   25.71    5.59
  -2  18  -2   26.04    7.88
   2  18   2   21.95    7.50
   2  18   2   18.55    7.16
  -2  18  -2   27.08    8.41
   2  18   2   20.03    7.86
   2 -18   2   26.59    6.72
   2  18   3   -6.06    3.10
   2 -18   3   -0.72    1.74
  -2 -18  -3    1.14    2.70
  -2 -18  -3    0.17    2.55
  -2 -18  -3   -0.92    1.67
  -2 -18  -3    0.09    1.81
   2 -18   3    1.20    1.56
   2 -18   3    1.65    2.00
   2 -18   3   -0.83    1.78
   2 -18   3    1.04    1.75
   2 -18   3   -1.48    2.44
  -2 -18  -3   -0.02    1.37
   2  18   3   -1.10    4.38
   2  18   3    0.36    2.63
   2  18   3   -2.97    3.30
   2  18   3   -0.53    3.35
   2 -18   3   -2.22    3.53
   2 -18   3    3.14    3.61
   2 -18   4   28.84    8.08
   2  18   4   36.46    7.20
   2  18   4   35.73   10.11
   2  18   4   34.68    9.98
  -2 -18  -4   31.59    6.64
  -2 -18  -4   35.15    8.33
  -2 -18  -4   31.12    5.96
  -2 -18  -4   31.27    5.26
   2 -18   4   22.05    5.89
   2 -18   4   34.29    5.18
   2 -18   4   31.69    7.70
   2 -18   4   41.26    7.18
   2 -18   4   31.22    6.82
   2  18   4   20.75    7.53
   2  18   4   32.86    7.00
   2 -18   5   36.41   11.13
   2  18   5   43.41    7.42
   2 -18   5   46.77    7.95
  -2 -18  -5   41.26    6.29
  -2 -18  -5   29.37    7.26
   2 -18   5   32.54   10.60
  -2 -18  -5   38.11    5.39
   2  18   5   42.91    8.04
  -2 -18  -5   40.92    7.10
   2  18   5   27.89    6.05
   2 -18   5   35.95    6.97
   2  18   5   43.68   10.75
  -2 -18  -6   -0.07    1.18
   2  18   6   -0.63    1.42
  -2 -18  -6   -1.81    2.60
   2 -18   6    0.48    1.61
  -2 -18  -6   -1.29    1.65
   2  18   6   -0.63    0.93
   2 -18   6    2.40    1.45
   2  18   6    2.77    2.29
  -2 -18  -7   78.54    5.45
   2  18   7   67.53    6.10
  -2 -18  -7   72.99    5.87
   2 -18   7   76.70    8.02
   2  18   7   56.16    5.70
   2 -18   7   62.93    6.87
  -2  19   7   38.80    4.38
   2 -19  -7   39.53    3.43
  -2  19   7   47.97    5.43
  -2  19   7   33.55    4.26
  -2 -19   7   32.90    3.85
   2 -19  -6   15.10    3.09
  -2 -19   6   10.69    3.31
  -2  19   6   10.69    2.94
   2 -19  -6    8.73    2.91
  -2 -19   6    8.02    2.80
   2 -19  -6   14.88    2.84
  -2  19   6    9.77    3.19
   2 -19  -6   11.50    2.84
   2 -19  -5  464.22   23.30
   2 -19  -5  439.85   28.74
  -2 -19   5  419.35   22.32
   2 -19  -5  453.65   21.68
  -2 -19   5  385.17   21.91
  -2  19   5  447.84   24.57
   2 -19  -5  563.71   23.30
  -2  19   5  422.26   25.18
   2 -19  -5  523.57   22.00
   2 -19  -5  419.10   23.10
  -2 -19   5  436.48   25.67
  -2 -19   5  443.49   26.51
  -2  19   5  411.29   25.52
  -2 -19   4  129.50   14.12
   2 -19  -4  140.34   12.54
   2 -19  -4  127.10   15.30
  -2 -19   4  125.39   11.81
   2 -19  -4  150.48   11.83
  -2 -19   4  144.45   14.62
   2 -19  -4  182.82   13.07
  -2 -19   4  110.20   11.45
  -2  19   4  141.21   13.18
  -2  19   4  137.38   14.27
   2 -19  -4  175.54   12.35
  -2 -19   4  138.58   14.52
   2 -19  -4  142.24   13.39
  -2 -19   4  138.22   16.17
  -2  19   4  124.31   17.32
  -2 -19   3   71.93   10.34
  -2  19   3   66.50   10.20
   2 -19  -3   76.84    9.53
   2 -19  -3   64.35   11.07
  -2 -19   3   78.68   10.40
  -2 -19   3   65.08    8.52
  -2 -19   3   62.37   10.95
   2 -19  -3   76.30    8.66
  -2  19   3   74.98    9.31
   2 -19  -3   86.19    8.99
   2 -19  -3   71.58    7.73
  -2 -19   3   71.55   10.73
   2 -19  -3   82.08   10.37
  -2 -19   3   77.15   11.30
  -2  19   3   65.78   13.44
   2 -19  -2   13.45    4.29
   2 -19  -2   14.65    4.04
   2 -19  -2   14.19    5.35
  -2 -19   2   13.49    5.18
  -2 -19   2   17.08    4.75
  -2 -19   2   25.03    6.03
  -2  19   2   14.56    5.01
  -2  19   2   18.59    7.68
  -2  19   2    9.71    4.59
  -2 -19   2   16.97    5.91
  -2  19   2    5.03    4.49
  -2 -19   1   70.22   10.90
   2 -19  -1   63.40   10.66
  -2 -19   1   54.58    9.76
  -2 -19   1   62.93    9.41
  -2  19   1   58.82    9.06
  -2  19   1   78.02   14.84
   2  19  -1   65.37   11.99
  -2  19   1   49.13   11.33
   2  19  -1   54.07   10.65
   2 -19  -1   71.04   10.74
  -2 -19   1   52.78    9.19
  -2  19   1   47.04   10.94
   2 -19   0    1.22    1.85
  -2 -19   0   -1.15    2.60
  -2 -19   0    0.10    0.82
   2 -19   0   -2.40    3.54
  -2 -19   0   -1.17    3.43
   2 -19   0   -0.43    1.74
  -2 -19   0   -1.24    2.12
  -2  19   0    1.98    1.56
   2  19   0    3.84    3.77
  -2  19   0    1.61    4.81
  -2  19   0    1.62    2.21
  -2 -19   0    2.49    1.89
  -2  19   0    0.84    3.03
  -2 -19  -1   43.18    6.75
  -2 -19  -1   29.29    8.03
   2 -19   1   41.02    8.93
  -2 -19  -1   35.88    7.94
  -2 -19  -1   40.56    7.13
   2 -19   1   36.71    6.38
   2 -19   1   40.76    8.81
  -2  19  -1   42.07   11.43
  -2  19  -1   37.62    9.17
   2  19   1   39.75    9.58
  -2 -19  -2  454.35   28.36
  -2 -19  -2  467.48   25.43
  -2 -19  -2  462.92   32.29
  -2 -19  -2  542.49   24.30
   2 -19   2  541.64   32.26
   2 -19   2  451.31   29.30
  -2 -19  -2  577.71   31.78
  -2 -19  -2  485.82   26.54
   2 -19   2  508.91   27.31
   2  19   2  438.59   36.33
   2  19   2  507.95   28.26
   2  19   2  450.58   35.60
   2  19   2  473.42   38.14
  -2  19  -2  507.56   36.36
   2 -19   2  490.34   32.99
   2 -19   2  463.42   29.49
   2 -19   3    0.42    2.14
  -2 -19  -3    1.66    1.87
  -2 -19  -3    1.12    2.88
  -2 -19  -3    1.65    1.92
  -2 -19  -3    2.11    1.53
   2 -19   3    3.04    2.55
   2 -19   3    0.26    2.22
   2 -19   3   -0.29    2.46
  -2 -19  -3    3.96    1.90
   2 -19   3    5.09    3.52
  -2 -19  -3    3.58    2.12
   2  19   3    5.87    4.65
   2  19   3   -3.94    3.52
   2  19   3    8.32    3.43
   2  19   3   -0.20    3.26
   2 -19   3    4.30    3.65
   2 -19   4   32.56    7.74
   2  19   4   45.81    7.85
   2  19   4   47.90   10.90
  -2 -19  -4   44.85    7.86
   2 -19   4   36.66    6.97
  -2 -19  -4   46.77    9.60
  -2 -19  -4   35.36    6.00
   2 -19   4   53.16    9.41
  -2 -19  -4   47.80    7.47
  -2 -19  -4   58.01    6.89
   2  19   4   47.87    8.15
   2 -19   4   50.07    7.76
   2 -19   4   41.99    7.75
   2  19   4   38.14   10.32
   2  19   4   47.52    8.24
  -2 -19  -5   35.08    6.55
   2 -19   5   23.54    5.60
  -2 -19  -5   33.76    7.74
  -2 -19  -5   34.01    5.45
  -2 -19  -5   36.64    5.01
   2  19   5   27.69    5.94
   2  19   5   21.45    4.72
   2  19   5   33.75    6.13
   2 -19   5   32.67   10.82
   2 -19   5   24.92    5.40
   2  19   5   23.61    4.18
  -2 -19  -6   28.22    3.73
   2  19   6   17.89    4.16
  -2 -19  -6   24.95    4.09
   2 -19   6   22.51    4.72
  -2 -19  -6   15.48    3.46
   2 -19   6   24.65    4.81
   2  19   6   19.47    3.51
   2  19   6   24.55    3.44
   2 -19   7    0.21    0.88
   2 -20  -6   69.70    5.36
  -2  20   6   54.55    5.69
  -2 -20   6   60.11    6.60
  -2 -20   6   69.95    6.66
   2 -20  -6   72.38    6.34
  -2  20   6   65.92    7.79
   2 -20  -5    1.54    2.62
   2 -20  -5    7.39    3.18
   2 -20  -5    7.31    2.57
  -2 -20   5    3.79    2.08
  -2 -20   5    3.59    2.25
  -2  20   5    5.66    2.88
   2 -20  -5    4.81    1.68
   2 -20  -5    6.63    2.59
  -2 -20   5    9.06    3.73
  -2  20   5    7.16    3.01
   2 -20  -4    0.10    2.94
   2 -20  -4    2.61    2.32
  -2 -20   4    3.79    2.78
  -2 -20   4    1.70    5.32
   2 -20  -4    0.92    1.40
  -2 -20   4    0.96    2.09
  -2  20   4    4.32    2.59
  -2  20   4   -0.20    1.33
   2 -20  -4    2.27    1.50
   2 -20  -4    2.28    2.05
  -2 -20   4    9.61    7.59
  -2 -20   4    3.53    3.22
  -2 -20   4   -0.05    1.65
   2 -20  -3  132.07   15.04
   2 -20  -3  146.50   12.90
  -2 -20   3  118.60   12.15
  -2  20   3  129.66   13.79
  -2 -20   3  144.72   15.19
  -2 -20   3  149.99   15.27
  -2 -20   3  119.98   11.48
  -2 -20   3  114.55   14.92
  -2 -20   3  129.55   13.34
  -2  20   3  104.84   16.57
   2 -20  -2  122.89   14.24
  -2 -20   2  128.61   13.34
  -2 -20   2   95.71   10.53
  -2 -20   2  101.82   13.65
  -2  20   2  114.07   12.93
   2 -20  -2  143.82   14.47
  -2 -20   2  123.58   14.18
  -2  20   2  114.80   17.23
  -2 -20   1   52.82    9.48
  -2 -20   1   69.67    9.71
   2 -20  -1   79.17   12.10
  -2 -20   1   50.74    9.66
   2 -20  -1   54.29    7.38
  -2 -20   1   67.81    9.54
  -2  20   1   51.43    8.48
  -2  20   1   63.57   12.90
  -2 -20   1   70.67   10.71
   2 -20  -1   58.04    9.58
  -2  20   1   48.12   11.09
  -2 -20   0   11.38    4.96
  -2 -20   0    7.67    3.35
   2 -20   0    6.81    3.26
   2 -20   0    4.87    2.29
  -2 -20   0   11.84    3.80
  -2  20   0    8.34    3.68
  -2  20   0    7.27    3.05
   2  20   0    0.60    2.70
   2 -20   0   13.24    4.52
  -2 -20   0    9.72    3.85
  -2 -20  -1  233.68   21.44
  -2 -20  -1  269.54   17.75
   2 -20   1  248.11   21.32
  -2 -20  -1  236.34   19.93
  -2 -20  -1  239.54   18.04
   2 -20   1  265.69   18.12
   2  20   1  247.27   26.46
   2 -20   1  240.47   21.18
   2  20   1  235.53   24.17
   2  20   1  236.64   26.01
  -2  20  -1  241.73   25.43
  -2 -20  -2    8.27    4.49
  -2 -20  -2   11.28    3.53
  -2 -20  -2   12.05    3.28
   2 -20   2   10.32    4.08
  -2 -20  -2    7.98    3.48
   2 -20   2   11.35    4.54
   2 -20   2   15.03    4.56
  -2 -20  -2   16.05    4.17
   2  20   2    5.16    2.16
   2  20   2   12.85    6.37
   2  20   2    9.44    3.23
  -2  20  -2   15.41    6.19
   2  20   2   14.28    6.58
   2 -20   2   13.36    5.27
   2 -20   3    1.30    1.76
  -2 -20  -3    2.04    2.36
  -2 -20  -3    1.29    3.46
  -2 -20  -3    0.76    1.63
  -2 -20  -3    0.81    1.01
  -2 -20  -3    4.71    2.74
   2 -20   3    2.98    3.31
   2 -20   3   -1.88    2.19
   2 -20   3    2.05    1.98
  -2 -20  -3   -0.48    1.55
   2  20   3   -1.50    2.94
   2  20   3    5.74    4.29
   2  20   3    0.45    1.84
   2  20   3    0.16    3.12
   2 -20   3    3.41    3.45
   2 -20   4   17.39    5.73
   2  20   4   15.25    3.75
  -2 -20  -4   14.62    3.74
   2 -20   4   17.34    4.76
  -2 -20  -4    7.83    4.24
  -2 -20  -4   19.38    3.68
  -2 -20  -4   17.40    4.22
   2 -20   4   12.27    4.67
   2  20   4   20.18    5.26
  -2 -20  -4   16.79    4.27
   2  20   4   18.51    4.87
   2 -20   4   15.08    4.35
   2  20   4   27.37    8.35
  -2 -20  -5    1.19    1.00
   2  20   5    4.01    2.83
  -2 -20  -5    4.58    2.24
   2 -20   5    1.27    1.70
  -2 -20  -5    1.43    1.74
   2 -20   5    3.49    2.11
  -2 -20  -6  581.46   18.97
   2  20   6  458.79   19.23
   2 -20   6  527.42   22.86
   2  20   6  426.30   18.62
   2  20   6  517.87   22.89
  -2 -20  -6  566.49   20.71
   2 -20   6  533.66   23.05
  -2 -20  -6  532.64   23.96
  -2  21   6  124.09    9.55
   2 -21  -6  142.77   10.12
  -2  21   6  114.24    7.12
  -2 -21   5  212.93   13.32
  -2  21   5  209.17   11.86
   2 -21  -5  200.50   16.32
  -2 -21   5  220.13   15.30
  -2  21   5  204.83   15.00
  -2 -21   5  194.05   12.53
  -2 -21   4   43.93    6.46
  -2 -21   4   41.45    5.97
  -2 -21   4   52.78   10.04
  -2  21   4   45.75    7.39
  -2 -21   4   46.67    9.36
  -2 -21   4   42.24    7.50
   2 -21  -4   36.83    7.73
   2 -21  -3  316.33   22.96
  -2 -21   3  330.52   20.92
  -2 -21   3  284.21   17.96
  -2 -21   3  314.95   19.95
  -2 -21   3  368.69   22.43
  -2 -21   3  321.93   22.56
  -2  21   3  332.66   22.07
  -2  21   3  297.01   27.67
   2 -21  -2   24.21    6.19
   2 -21  -2   22.56    5.81
  -2 -21   2   19.10    6.27
  -2 -21   2   25.62    5.66
   2 -21  -2   19.11    5.43
  -2  21   2   21.74    5.46
   2  21  -2   28.07    7.95
  -2 -21   2   35.18    7.39
  -2  21   2   19.53    7.25
  -2  21   2   10.73    4.75
   2 -21  -1   -2.29    2.07
  -2 -21   1    0.82    2.16
  -2 -21   1   -0.67    2.35
  -2 -21   1    0.12    1.93
   2 -21  -1    4.01    3.34
   2 -21  -1    0.53    1.53
  -2  21   1    1.61    1.95
   2  21  -1    2.41    3.45
  -2 -21   1    0.22    1.69
   2  21  -1   10.17    5.86
  -2  21   1    1.87    1.68
   2 -21   0   -0.98    2.37
  -2  21   0    0.56    1.19
  -2 -21   0    3.34    3.63
  -2 -21   0    1.25    1.70
   2 -21   0    0.38    1.46
   2 -21   0    0.77    2.55
  -2 -21   0    0.44    1.92
  -2  21   0   -2.75    3.62
   2  21   0   -2.48    2.21
  -2 -21   0   -0.31    1.88
   2  21   0   -0.05    1.90
  -2  21   0   -2.62    4.95
  -2 -21  -1    4.85    2.59
  -2 -21  -1    0.67    3.05
  -2 -21  -1    4.95    2.40
   2 -21   1    7.96    4.26
   2 -21   1    6.80    3.02
  -2 -21  -1   11.97    4.24
   2 -21   1    6.80    2.62
   2  21   1   14.79    6.04
   2  21   1    6.85    4.22
   2 -21   1    5.00    2.36
   2  21   1   10.90    5.20
  -2  21  -1   11.13    5.82
  -2 -21  -2  549.65   33.49
  -2 -21  -2  568.34   27.05
   2 -21   2  583.19   32.28
  -2 -21  -2  582.92   30.93
   2 -21   2  506.84   29.94
   2 -21   2  591.46   28.56
  -2 -21  -2  574.88   27.80
   2  21   2  535.83   38.90
   2  21   2  554.97   27.28
   2 -21   2  528.88   32.34
   2  21   2  490.90   37.91
   2  21   2  493.45   35.48
   2 -21   3    2.81    2.45
  -2 -21  -3    3.62    3.50
  -2 -21  -3    1.13    1.74
   2 -21   3    6.21    2.96
  -2 -21  -3    0.63    1.23
  -2 -21  -3    4.16    1.56
   2 -21   3    2.16    1.76
   2  21   3    0.71    1.76
   2  21   3    2.76    2.34
   2  21   3    1.77    1.66
   2 -21   3    0.92    2.14
   2  21   3    3.41    2.70
  -2 -21  -4   20.49    5.80
   2 -21   4   26.79    5.00
  -2 -21  -4   26.37    4.82
   2 -21   4   22.42    6.99
  -2 -21  -4   33.34    5.34
  -2 -21  -4   33.29    4.45
   2  21   4   25.81    5.72
   2  21   4   22.87    5.27
   2  21   4   21.68    4.60
   2 -21   4   23.17    4.82
   2 -21   4   28.21    6.94
   2  21   5    6.63    2.86
  -2 -21  -5    3.82    2.62
  -2 -21  -5    7.53    2.52
   2 -21   5    8.85    2.80
  -2 -21  -5    6.94    1.70
   2 -21   5   11.57    7.13
   2 -21   5    5.42    2.43
   2 -21   6   95.13    7.16
  -2 -21  -6   97.94    6.32
  -2  22   6   28.60    3.69
  -2 -22   5   31.55    4.96
  -2  22   5   32.01    5.18
  -2  22   5   32.42    3.63
   2 -22  -5   39.92    5.92
   2 -22  -4    0.33    1.70
  -2 -22   4    1.48    1.33
   2 -22  -4   -0.84    2.34
  -2  22   4    4.74    2.59
  -2 -22   4   -2.72    2.65
  -2  22   4    4.94    2.52
  -2 -22   3   22.44    4.93
  -2  22   3   25.82    5.50
  -2 -22   3   32.21    6.46
  -2 -22   3   23.80    5.07
   2 -22  -3   31.40    6.89
   2 -22  -3   28.52    6.18
   2 -22  -2    1.22    2.55
   2 -22  -2    6.77    3.33
  -2 -22   2    8.32    4.15
  -2 -22   2    1.01    1.86
  -2  22   2    2.55    1.44
  -2 -22   2   13.78    5.06
  -2  22   2   -0.64    2.90
  -2 -22   1  288.60   20.53
   2 -22  -1  314.80   17.55
  -2 -22   1  327.82   19.84
   2 -22  -1  364.43   24.57
  -2 -22   1  301.01   22.22
  -2  22   1  293.57   20.13
   2 -22  -1  295.75   20.58
  -2 -22   1  306.12   21.35
   2  22  -1  321.60   27.67
  -2  22   1  282.42   27.74
  -2 -22   0   17.87    5.88
   2 -22   0   31.36    5.23
   2 -22   0   23.65    6.14
  -2 -22   0   28.33    6.57
  -2 -22   0   25.90    5.07
  -2  22   0   29.30    5.62
   2 -22   0   25.90    5.66
  -2 -22   0   25.19    5.48
  -2  22   0   36.40    9.59
   2  22   0   23.90    7.15
   2 -22   1  834.59   39.97
   2 -22   1  911.22   41.25
  -2 -22  -1  821.86   38.67
   2 -22   1  838.17   39.95
   2 -22   1  865.31   35.15
  -2 -22  -1  816.55   41.11
   2  22   1  798.32   48.43
  -2  22  -1  861.49   48.31
   2 -22   2   77.65   10.38
   2 -22   2   67.31    9.42
  -2 -22  -2   85.01   10.47
   2 -22   2   76.61    8.74
  -2 -22  -2   82.91    8.98
   2 -22   2   67.91   10.06
   2  22   2   88.91   14.52
  -2 -22  -2   74.81   11.10
  -2 -22  -2   82.52    8.74
   2 -22   3    4.93    3.03
  -2 -22  -3    3.84    1.88
   2  22   3    9.70    3.55
   2 -22   3    6.07    2.71
  -2 -22  -3    5.04    2.25
  -2 -22  -3    3.56    3.38
   2  22   3    8.24    2.85
   2  22   3    4.50    2.51
   2 -22   3    6.68    3.95
   2  22   4   36.99    5.73
   2 -22   4   39.56    8.30
  -2 -22  -4   39.20    5.08
  -2 -22  -4   38.65    6.73
  -2 -22  -4   39.99    5.28
   2 -22   4   37.40    8.38
   2 -22   4   42.27    5.85
  -2 -22  -5  157.89    9.31
  -2 -22  -5  144.44   11.57
   2  22   5  157.32   10.54
   2  22   5  133.26    9.60
   2 -22   5  152.41    9.85
   2 -22   5  151.97   12.77
   2 -23  -5    6.56    2.03
  -2  23   5    9.44    2.38
  -2  23   4  179.47   12.80
  -2 -23   4  165.56   12.84
   2 -23  -4  196.68   14.12
  -2 -23   4  173.04   11.54
  -2  23   3    0.08    1.33
  -2 -23   3    3.01    2.21
  -2 -23   3    2.93    4.16
   2 -23  -3    3.05    1.89
   2 -23  -3    1.56    1.93
  -2  23   3   -0.22    1.64
  -2 -23   3    2.75    1.50
  -2 -23   2   80.56    9.99
  -2 -23   2   70.91    9.60
   2 -23  -2   99.57   11.62
  -2 -23   2   88.13    8.74
  -2  23   2   95.37   10.33
  -2 -23   2   94.40    9.74
  -2 -23   1   13.90    4.20
   2 -23  -1   13.58    3.55
  -2  23   1   23.54    4.94
  -2 -23   1   16.29    3.85
  -2 -23   1   12.43    4.28
   2 -23  -1   15.55    4.74
  -2 -23   0    5.97    2.78
   2 -23   0    9.34    2.86
  -2 -23   0    7.91    3.39
  -2 -23   0    8.17    2.84
   2 -23   0    5.81    3.90
   2 -23   0    2.16    2.05
  -2 -23  -1  597.57   31.87
   2 -23   1  563.99   29.84
   2 -23   1  667.55   32.00
  -2 -23  -1  611.87   30.24
   2 -23   1  576.94   30.39
   2 -23   1  605.40   26.61
   2 -23   2   10.12    3.10
   2  23   2   12.35    3.60
  -2 -23  -2   10.84    3.38
   2 -23   2   18.79    4.91
   2 -23   2   10.10    3.25
  -2 -23  -2   14.57    4.56
   2  23   2    8.37    3.39
   2 -23   2   14.23    4.55
   2  23   3   18.79    3.94
  -2 -23  -3   22.09    4.37
   2 -23   3   23.50    4.90
  -2 -23  -3   21.83    5.48
   2 -23   3   25.26    5.43
   2  23   3   17.17    4.10
  -2 -23  -4  106.74   10.33
   2 -23   4  102.29   10.65
   2  23   4   95.50    8.15
  -2  24   4   35.56    4.62
   2 -24  -4   36.77    5.08
  -2 -24   4   30.78    3.93
  -2  24   3    1.28    1.68
   2 -24  -3   -1.89    2.22
  -2 -24   3   -1.06    1.51
  -2  24   2   28.50    4.72
  -2 -24   2   28.25    4.87
   2 -24  -2   33.42    6.14
  -2 -24   1   40.43    5.85
  -2 -24   1   37.62    6.54
   2 -24  -1   38.00    6.56
  -2 -24   0  123.49   11.39
   2 -24   0  128.81   11.48
  -2 -24   0  124.53   11.73
   2 -24   0  152.58   12.96
   2 -24   0  129.08   12.26
   2 -24   0  137.77    9.81
   2 -24   1  114.23    9.07
   2 -24   1  114.69   10.97
  -2 -24  -1  101.16   10.26
   2 -24   1  107.91   10.74
  -2 -24  -1  116.07   11.52
   2  24   1   89.07    9.72
   2 -24   1  102.01   10.20
  -2 -24  -2  130.36   10.76
   2 -24   2  139.34   11.95
   2 -24   2  123.28   10.98
  -2 -24  -2  130.47   12.02
   2 -24   2  130.65    9.79
   2  24   2  136.14    9.80
   2 -24   3   20.83    5.00
  -2 -24  -3    8.70    2.33
   2 -24   3   10.23    4.27
  -2 -24  -3   12.52    3.44
   2  24   3    8.61    2.12
   2 -24   4   72.49    7.20
  -2 -24  -4   73.08    7.11
   2 -25  -3   29.95    4.52
  -2  25   3   27.63    3.61
  -2 -25   3   29.05    3.87
   2 -25  -2   15.27    3.63
  -2  25   2   15.56    2.75
  -2 -25   2   14.53    3.16
   2 -25  -1   30.31    5.13
   2 -25  -1   23.62    4.69
  -2 -25   1   23.47    4.09
   2 -25   0   11.99    3.40
   2 -25   0   10.77    3.06
  -2 -25   0   13.39    3.65
  -2 -25   0    8.79    2.74
   2 -25   0   10.62    2.19
  -2 -25  -1   -2.34    1.87
   2 -25   1   -0.43    1.75
   2 -25   1    4.45    2.20
  -2 -25  -1    5.49    2.53
   2 -25   1    1.14    1.12
  -2 -25  -1    0.08    1.18
   2 -25   2    9.82    2.79
  -2 -25  -2    8.86    2.62
   2 -25   2    3.62    3.18
  -2 -25  -2    7.26    2.50
  -2 -25  -3   29.72    4.25
   2 -25   3   30.96    5.30
   2 -26  -2    1.75    0.95
   2 -26  -2    1.97    1.18
  -2 -26   2    0.75    0.81
   2 -26  -1   93.11    7.52
   2 -26  -1   92.89    7.79
  -2 -26   1   92.54    6.91
   2 -26   0    6.53    2.23
   2 -26   0   12.96    2.84
  -2 -26   0   12.08    2.45
  -2 -26  -1   59.32    5.54
   2 -26   1   65.23    6.16
  -3   0  10   94.10    6.55
   3   0 -10   94.31    7.04
   3   0  -9    0.14    1.08
   3   0  -9    0.95    1.23
  -3   0   9   -0.11    1.27
  -3   0   9   -1.19    2.05
   3   0  -9   -0.05    1.65
   3   0  -9   -0.84    1.46
   3   0  -9    0.81    1.42
  -3   0   9    1.16    2.32
   3   0  -8   29.46    6.80
  -3   0   8   47.17    7.50
   3   0  -8   31.38    5.22
   3   0  -8   47.94    6.91
   3   0  -8   33.01    5.26
   3   0  -8   43.31    6.13
  -3   0   8   43.05    7.10
  -3   0   7   -0.83    1.34
  -3   0   7    1.00    1.23
  -3   0   7   -2.52    1.81
  -3   0   7    2.52    1.92
   3   0  -7   -0.48    1.09
   3   0  -7    0.07    2.29
   3   0  -7   -0.56    1.31
   3   0  -7    3.32    2.34
   3   0  -7   -0.02    1.73
   3   0  -7    1.88    2.07
   3   0  -7   -3.02    2.63
   3   0  -6   28.27    6.49
  -3   0   6   28.57    7.44
   3   0  -6   26.75    6.35
   3   0  -6   27.42    4.53
   3   0  -6   29.82    5.13
  -3   0   6   40.81    6.52
   3   0  -6   26.57    4.62
   3   0  -6   43.29    7.44
   3   0  -6   31.66    7.18
   3   0  -5   -0.63    1.33
   3   0  -5   -0.18    0.69
   3   0  -5    0.69    1.18
  -3   0   5   -0.67    2.01
   3   0  -5    0.01    0.85
   3   0  -5    1.74    2.03
   3   0  -4 1474.25   52.69
   3   0  -4 1532.24   47.53
  -3   0   4 1528.41   48.41
  -3   0   4 1532.01   58.37
   3   0  -4 1632.79   57.37
   3   0  -4 1694.39   52.95
   3   0  -4 1741.71   56.13
   3   0  -3    0.93    1.38
  -3   0   3   -0.13    1.75
  -3   0   3    0.65    0.64
   3   0  -3   -0.26    1.04
   3   0  -3   -0.42    1.16
   3   0  -3    1.27    0.84
   3   0  -3    0.32    1.15
  -3   0   2  655.02   26.96
  -3   0   2  686.75   25.33
   3   0  -2  693.11   24.96
   3   0  -1   -1.40    1.51
  -3   0   1   -0.56    0.91
   3   0   0  340.01   14.51
   3   0   0  326.27   13.29
   3   0   1    0.48    0.71
  -3   0  -1    0.20    0.79
   3   0   2 3396.06  103.67
  -3   0  -2 3203.71  111.92
   3   0   3    0.43    1.49
  -3   0  -3    0.32    1.25
  -3   0  -3   -1.55    2.95
   3   0   4    0.87    1.65
  -3   0  -4    3.54    2.37
  -3   0  -4    2.59    2.97
  -3   0  -4   -0.62    2.68
   3   0   4    0.05    1.57
   3   0   5    1.12    2.89
  -3   0  -5    0.28    1.57
  -3   0  -5    0.44    1.28
  -3   0  -5    1.75    2.92
  -3   0  -5    7.78    6.26
   3   0   5    2.61    2.43
   3   0   6  863.25   41.62
   3   0   6  846.10   39.70
  -3   0  -6  912.77   48.37
   3   0   6  807.86   37.46
  -3   0  -6  909.18   44.11
  -3   0  -6  815.42   39.81
   3   0   7   -0.03    2.29
   3   0   7    1.15    2.36
  -3   0  -7   -0.04    2.00
  -3   0  -7   -4.06    3.27
  -3   0  -7    1.48    1.67
   3   0   7    1.29    1.40
  -3   0  -8  287.21   20.13
   3   0   8  324.04   18.36
  -3   0  -8  283.69   18.77
  -3   0  -8  243.10   17.56
   3   0   8  311.66   22.47
   3   0   8  257.36   18.03
  -3   0  -9    1.19    1.03
   3   0   9   -2.02    2.24
   3   0   9   -3.24    2.32
  -3   0  -9   -0.78    1.32
  -3   0  -9    0.21    1.31
  -3  -1  10   12.33    2.28
  -3   1  10   10.48    2.10
   3  -1 -10   16.07    2.92
   3   1 -10   10.05    2.30
[truncated: 940,523 more chars]
