# Supplementary material for: Identification of a Privileged Scaffold for Inhibition of Sterol Transport Proteins through the Synthesis and Ring Distortion of Diverse, Pseudo-Natural Products
Source: ACS Cent Sci. 2025 Jan 9;11(1):136–46. doi: 10.1021/acscentsci.4c01657 (PMC11758220; doi:10.1021/acscentsci.4c01657)
Supplement: Supplementary file 6 — oc4c01657_si_006.cif [file oc4c01657_si_006.cif]

data_ll_fsb_073_twin1_hklf4
_audit_creation_date               2022-05-03
_audit_creation_method
;
Olex2 1.5
(compiled 2022.04.07 svn.rca3783a0 for OlexSys, GUI svn.r6498)
;
_shelx_SHELXL_version_number       '2018/3'
_audit_contact_author_address      ?
_audit_contact_author_email        ?
_audit_contact_author_name         ''
_audit_contact_author_phone        ?
_publ_contact_author_id_orcid      ?
_publ_section_references
;
Dolomanov, O.V., Bourhis, L.J., Gildea, R.J, Howard, J.A.K. & Puschmann, H.
 (2009), J. Appl. Cryst. 42, 339-341.

Sheldrick, G.M. (2015). Acta Cryst. A71, 3-8.

Sheldrick, G.M. (2015). Acta Cryst. C71, 3-8.
;
_chemical_name_common              ?
_chemical_name_systematic          ?
_chemical_formula_moiety           'C17 H19 N O'
_chemical_formula_sum              'C17 H19 N O'
_chemical_formula_weight           253.33
_chemical_melting_point            ?
_chemical_oxdiff_formula           'C17 H19 N O'
loop_
  _atom_type_symbol
  _atom_type_description
  _atom_type_scat_dispersion_real
  _atom_type_scat_dispersion_imag
  _atom_type_scat_source
 'C' 'C' 0.0181 0.0091 'International Tables Vol C Tables 4.2.6.8 and 6.1.1.4'
 'H' 'H' 0.0000 0.0000 'International Tables Vol C Tables 4.2.6.8 and 6.1.1.4'
 'N' 'N' 0.0311 0.0180 'International Tables Vol C Tables 4.2.6.8 and 6.1.1.4'
 'O' 'O' 0.0492 0.0322 'International Tables Vol C Tables 4.2.6.8 and 6.1.1.4'

_shelx_space_group_comment
;
The symmetry employed for this shelxl refinement is uniquely defined
by the following loop, which should always be used as a source of
symmetry information in preference to the above space-group names.
They are only intended as comments.
;
_space_group_crystal_system        'triclinic'
_space_group_IT_number             2
_space_group_name_H-M_alt          'P -1'
_space_group_name_Hall             '-P 1'
loop_
  _space_group_symop_operation_xyz
 'x, y, z'
 '-x, -y, -z'

_cell_length_a                     7.1011(2)
_cell_length_b                     12.3747(3)
_cell_length_c                     14.8259(4)
_cell_angle_alpha                  89.849(2)
_cell_angle_beta                   84.179(2)
_cell_angle_gamma                  86.986(2)
_cell_volume                       1294.30(6)
_cell_formula_units_Z              4
_cell_measurement_reflns_used      10540
_cell_measurement_temperature      120.00(10)
_cell_measurement_theta_max        76.3990
_cell_measurement_theta_min        6.2580
_shelx_estimated_absorpt_T_max     0.940
_shelx_estimated_absorpt_T_min     0.789
_exptl_absorpt_coefficient_mu      0.624
_exptl_absorpt_correction_T_max    1.00000
_exptl_absorpt_correction_T_min    0.78696
_exptl_absorpt_correction_type     multi-scan
_exptl_absorpt_process_details
;
CrysAlisPro 1.171.42.53a (Rigaku Oxford Diffraction, 2022)
Empirical absorption correction using spherical harmonics,
implemented in SCALE3 ABSPACK scaling algorithm.
;
_exptl_absorpt_special_details     ?
_exptl_crystal_colour              'clear light colourless'
_exptl_crystal_colour_lustre       clear
_exptl_crystal_colour_modifier     light
_exptl_crystal_colour_primary      colourless
_exptl_crystal_density_diffrn      1.300
_exptl_crystal_density_meas        ?
_exptl_crystal_density_method      ?
_exptl_crystal_description         block
_exptl_crystal_F_000               544
_exptl_crystal_size_max            0.4
_exptl_crystal_size_mid            0.2
_exptl_crystal_size_min            0.1
_exptl_transmission_factor_max     ?
_exptl_transmission_factor_min     ?
_diffrn_reflns_av_R_equivalents    ?
_diffrn_reflns_av_unetI/netI       0.0148
_diffrn_reflns_Laue_measured_fraction_full  0.998
_diffrn_reflns_Laue_measured_fraction_max  0.986
_diffrn_reflns_limit_h_max         8
_diffrn_reflns_limit_h_min         -8
_diffrn_reflns_limit_k_max         15
_diffrn_reflns_limit_k_min         -15
_diffrn_reflns_limit_l_max         18
_diffrn_reflns_limit_l_min         -18
_diffrn_reflns_number              16796
_diffrn_reflns_point_group_measured_fraction_full  0.998
_diffrn_reflns_point_group_measured_fraction_max  0.986
_diffrn_reflns_theta_full          67.684
_diffrn_reflns_theta_max           76.496
_diffrn_reflns_theta_min           3.577
_diffrn_ambient_environment        N~2~
_diffrn_ambient_temperature        120.00(10)
_diffrn_detector                   'CCD plate'
_diffrn_detector_area_resol_mean   5.3073
_diffrn_detector_type              Atlas
_diffrn_measured_fraction_theta_full  0.998
_diffrn_measured_fraction_theta_max  0.986
_diffrn_measurement_details
;
List of Runs (angles in degrees, time in seconds):

  # Type    Start    End  Width  t~exp~   \w     \q     \k     \f   Frames
--------------------------------------------------------------------------
  1  \w    -76.00  31.00   1.00    1.00    --  -40.81  87.00  -2.00  107
  2  \w    110.00 139.00   1.00    1.00    --  112.00 -87.00-120.00   29
  3  \w     53.00  79.00   1.00    1.00    --  112.00 -87.00-120.00   26
  4  \w    137.00 162.00   1.00    1.00    --  112.00  87.00  -2.00   25
  5  \w      3.00  28.00   1.00    1.00    --   38.00  86.00 177.06   25
  6  \w    -91.00 -19.00   1.00    1.00    --  -40.81 -57.00  30.00   72
  7  \w     25.00 108.00   1.00    1.00    --   40.81  38.00  60.00   83
  8  \w      5.00  31.00   1.00    1.00    --   40.81  86.00 -67.27   26
  9  \w     18.00  47.00   1.00    1.00    --   40.81  38.00 -90.00   29
 10  \w     -8.00  62.00   1.00    1.00    --   40.81 -87.00-120.00   70
 11  \w     10.00  35.00   1.00    1.00    --   40.81  74.00  80.94   25
 12  \w     69.00  97.00   1.00    1.00    --   40.81  38.00 -90.00   28
 13  \w    -20.00  72.00   1.00    1.00    --   40.81 -77.00  90.00   92
 14  \w      7.00  32.00   1.00    1.00    --   40.81  83.00 132.38   25
 15  \w     16.00  41.00   1.00    1.00    --   50.00  81.00-169.41   25
 16  \w     16.00  42.00   1.00    1.00    --   50.00  81.00-125.24   26
 17  \w     16.00  41.00   1.00    1.00    --   50.00  82.00  97.36   25
 18  \w     16.00  41.00   1.00    1.00    --   50.00  82.00  28.50   25
 19  \w     16.00  41.00   1.00    1.00    --   50.00  81.00 -89.74   25
 20  \w     16.00  41.00   1.00    1.00    --   50.00  82.00 -51.29   25
 21  \w     28.00  75.00   1.00    1.00    --   58.00  71.00 158.17   47
 22  \w     32.00  74.00   1.00    1.00    --   62.00  67.00 -66.59   42
 23  \w     84.00 111.00   1.00    1.00    --   66.00  70.00  21.02   27
 24  \w     36.00  61.00   1.00    1.00    --   66.00  70.00  21.02   25
 25  \w     37.00  64.00   1.00    1.00    --   66.00  69.00 113.34   27
 26  \w     41.00  68.00   1.00    1.00    --   70.00  65.00 -38.17   27
 27  \w     99.00 125.00   1.00    1.00    --   70.00  65.00 -38.17   26
 28  \w     39.00 104.00   1.00    1.00    --   70.00  69.00-132.72   65
 29  \w     86.00 113.00   1.00    1.00    --   70.00  65.00  80.28   27
 30  \w     40.00  68.00   1.00    1.00    --   70.00  65.00  80.28   28
 31  \w     43.00  70.00   1.00    1.00    --   74.00  71.00-178.85   27
 32  \w     80.00 114.00   1.00    1.00    --   74.00  65.00 143.58   34
 33  \w     45.00  77.00   1.00    1.00    --   74.00  65.00 143.58   32
 34  \w     49.00  81.00   1.00    1.00    --   78.00  69.00 -32.74   32
 35  \w     48.00  74.00   1.00    1.00    --   78.00  68.00  33.74   26
 36  \w     57.00  91.00   1.00    1.00    --   86.00  59.00 -13.54   34
 37  \w     61.00  87.00   1.00    1.00    --   90.00  62.00-161.38   26
 38  \w     62.00  94.00   1.00    1.00    --   90.00  62.00  57.78   32
 39  \w     62.00 131.00   1.00    1.00    --   90.00  57.00 102.26   69
 40  \w     63.00 100.00   1.00    1.00    --   94.00  70.00-149.58   37
 41  \w     71.00  97.00   1.00    1.00    --   94.00  40.00 -62.63   26
 42  \w    119.00 170.00   1.00    1.00    --   98.00  58.00 -47.95   51
 43  \w     70.00 111.00   1.00    1.00    --   98.00  58.00 -47.95   41
 44  \w     56.00 106.00   1.00    1.00    --  112.00 -95.00  90.00   50
 45  \w    117.00 175.00   1.00    1.00    --  112.00  61.00-120.00   58
 46  \w     82.00 163.00   1.00    1.00    --  112.00  65.00  53.58   81
 47  \w     90.00 133.00   1.00    1.00    --  112.00 -45.00 -90.00   43
 48  \w     57.00  85.00   1.00    1.00    --  112.00 -45.00 -90.00   28
 49  \w     83.00 114.00   1.00    1.00    --  112.00  61.00-120.00   31
 50  \w    114.00 178.00   1.00    1.00    --  112.00  61.00-150.00   64
 51  \w     85.00 178.00   1.00    1.00    --  112.00  61.00 -60.00   93
 52  \w     83.00 110.00   1.00    1.00    --  112.00  61.00-150.00   27
 53  \w     64.00 105.00   1.00    1.00    --  112.00 -95.00  30.00   41
 54  \w    151.00 178.00   1.00    1.00    --  112.00  61.00  90.00   27
 55  \w     83.00 126.00   1.00    1.00    --  112.00  61.00  90.00   43
 56  \w     59.00 108.00   1.00    1.00    --  112.00-111.00-120.00   49
 57  \w    132.00 158.00   1.00    1.00    --  112.00  61.00   0.00   26
 58  \w     87.00 168.00   1.00    1.00    --  112.00  61.00  30.00   81
 59  \w     83.00 109.00   1.00    1.00    --  112.00  61.00   0.00   26
 60  \w     83.00 168.00   1.00    1.00    --  112.00  61.00 -30.00   85
 61  \w     38.00 108.00   1.00    1.00    --  112.00-111.00  90.00   70
 62  \w     87.00 129.00   1.00    1.00    --  112.00  58.00  17.33   42
 63  \w     83.00 109.00   1.00    1.00    --  112.00-111.00 -60.00   26
 64  \w     45.00  72.00   1.00    1.00    --  112.00-111.00 -60.00   27
 65  \w     69.00 109.00   1.00    1.00    --  112.00-111.00   0.00   40
 66  \w     83.00 173.00   1.00    1.00    --  112.00  61.00 120.00   90
 67  \w     87.00 160.00   1.00    1.00    --  112.00  61.00-180.00   73
 68  \w     83.00 170.00   1.00    1.00    --  112.00  61.00 150.00   87
 69  \w     84.00 125.00   1.00    1.00    --  112.00 -45.00  90.00   41
 70  \w     36.00 106.00   1.00    1.00    --  112.00-111.00-180.00   70
 71  \w     39.00  65.00   1.00    1.00    --  112.00 -45.00  90.00   26
 72  \w    123.00 161.00   1.00    1.00    --  112.00  61.00 -90.00   38
 73  \w     83.00 117.00   1.00    1.00    --  112.00  61.00 -90.00   34
 74  \w    105.00 177.00   1.00    1.00    --  112.00 111.00  60.00   72
 75  \w     42.00  84.00   1.00    1.00    --  112.00 -95.00 120.00   42
;
_diffrn_measurement_device         'four-circle diffractometer'
_diffrn_measurement_device_type    'SuperNova, Dual, Cu at home/near, Atlas'
_diffrn_measurement_method         '\w scans'
_diffrn_orient_matrix_type        
 'CrysAlisPro convention (1999,Acta A55,543-557)'
_diffrn_orient_matrix_UB_11        0.0162499000
_diffrn_orient_matrix_UB_12        0.1106502000
_diffrn_orient_matrix_UB_13        0.0451472000
_diffrn_orient_matrix_UB_21        0.1345130000
_diffrn_orient_matrix_UB_22        0.0344712000
_diffrn_orient_matrix_UB_23        -0.0818923000
_diffrn_orient_matrix_UB_31        -0.1712581000
_diffrn_orient_matrix_UB_32        0.0459342000
_diffrn_orient_matrix_UB_33        -0.0465291000
_diffrn_radiation_monochromator    mirror
_diffrn_radiation_probe            x-ray
_diffrn_radiation_type             'Cu K\a'
_diffrn_radiation_wavelength       1.54184
_diffrn_source                     'micro-focus sealed X-ray tube'
_diffrn_source_type                'SuperNova (Cu) X-ray Source'
_reflns_Friedel_coverage           0.000
_reflns_Friedel_fraction_full      .
_reflns_Friedel_fraction_max       .
_reflns_number_gt                  15096
_reflns_number_total               16796
_reflns_special_details
;
 _reflns_Friedel_fraction is defined as the number of unique
 Friedel pairs measured divided by the number that would be
 possible theoretically, ignoring centric projections and
 systematic absences. Completness statistics refer to single and
 composite reflections containing twin component 1 only.
;
_reflns_threshold_expression       'I > 2\s(I)'
_computing_cell_refinement         'CrysAlisPro 1.171.42.53a (Rigaku OD, 2022)'
_computing_data_collection         'CrysAlisPro 1.171.42.53a (Rigaku OD, 2022)'
_computing_data_reduction          'CrysAlisPro 1.171.42.53a (Rigaku OD, 2022)'
_computing_molecular_graphics      'Olex2 1.5 (Dolomanov et al., 2009)'
_computing_publication_material    'Olex2 1.5 (Dolomanov et al., 2009)'
_computing_structure_refinement    'SHELXL 2018/3 (Sheldrick, 2015)'
_computing_structure_solution      'SHELXT  (Sheldrick, 2015)'
_refine_diff_density_max           0.412
_refine_diff_density_min           -0.220
_refine_diff_density_rms           0.045
_refine_ls_extinction_coef         .
_refine_ls_extinction_method       none
_refine_ls_goodness_of_fit_ref     1.038
_refine_ls_hydrogen_treatment      constr
_refine_ls_matrix_type             full
_refine_ls_number_parameters       346
_refine_ls_number_reflns           16796
_refine_ls_number_restraints       0
_refine_ls_R_factor_all            0.0503
_refine_ls_R_factor_gt             0.0458
_refine_ls_restrained_S_all        1.038
_refine_ls_shift/su_max            0.000
_refine_ls_shift/su_mean           0.000
_refine_ls_structure_factor_coef   Fsqd
_refine_ls_weighting_details      
 'w=1/[\s^2^(Fo^2^)+(0.0677P)^2^+0.4326P] where P=(Fo^2^+2Fc^2^)/3'
_refine_ls_weighting_scheme        calc
_refine_ls_wR_factor_gt            0.1238
_refine_ls_wR_factor_ref           0.1266
_refine_special_details
;
 Refined as a 2-component twin.
;
_olex2_refinement_description
;
1. Twinned data refinement
 Scales: 0.5159(10)
 0.4841(10)
2. Fixed Uiso
 At 1.2 times of:
  All C(H) groups, All C(H,H) groups
 At 1.5 times of:
  All C(H,H,H) groups
3.a Ternary CH refined with riding coordinates:
 C007(H007), C00B(H00B), C00L(H00R), C00T(H00W)
3.b Secondary CH2 refined with riding coordinates:
 C00I(H00A,H00C), C00J(H00O,H00Q), C00K(H00D,H00E), C00M(H00F,H00G), C00Q(H00K,
 H00L), C00R(H00S,H00T), C00W(H00Y,H), C00Y(H00,HA), C00Z(H1,HB), C011(H01A,
 H01B)
3.c Aromatic/amide H refined with riding coordinates:
 C00E(H00M), C00N(H00N), C00P(H00P), C00S(H00U), C00U(H00X), C00V(H00V),
 C00X(H00Z), C010(H010)
3.d Idealised Me refined as rotating group:
 C00O(H00H,H00I,H00J), C012(H01C,H01D,H01E)
;
_atom_sites_solution_hydrogens     geom
_atom_sites_solution_primary       dual
_atom_sites_solution_secondary     ?
loop_
  _atom_site_label
  _atom_site_type_symbol
  _atom_site_fract_x
  _atom_site_fract_y
  _atom_site_fract_z
  _atom_site_U_iso_or_equiv
  _atom_site_adp_type
  _atom_site_occupancy
  _atom_site_site_symmetry_order
  _atom_site_calc_flag
  _atom_site_refinement_flags_posn
  _atom_site_refinement_flags_adp
  _atom_site_refinement_flags_occupancy
  _atom_site_disorder_assembly
  _atom_site_disorder_group
 O001 O -0.22402(18) 0.56074(9) 0.74675(8) 0.0269(3) Uani 1 1 d . . . . .
 O002 O 0.76031(19) 0.05747(10) 0.74297(9) 0.0293(3) Uani 1 1 d . . . . .
 N003 N -0.1785(2) 0.68303(12) 0.63283(11) 0.0259(3) Uani 1 1 d . . . . .
 N004 N 0.7106(2) 0.18575(12) 0.85297(10) 0.0271(3) Uani 1 1 d . . . . .
 C005 C -0.1072(3) 0.61499(13) 0.68784(12) 0.0212(4) Uani 1 1 d . . . . .
 C006 C 0.1078(2) 0.60609(12) 0.68571(11) 0.0192(3) Uani 1 1 d . . . . .
 C007 C 0.1783(3) 0.45117(13) 0.77950(11) 0.0211(4) Uani 1 1 d . . . . .
 H007 H 0.267903 0.387236 0.786151 0.025 Uiso 1 1 calc R U . . .
 C008 C 0.3809(3) 0.18699(13) 0.89239(11) 0.0215(4) Uani 1 1 d . . . . .
 C009 C 0.6414(3) 0.11512(13) 0.80370(12) 0.0227(4) Uani 1 1 d . . . . .
 C00A C 0.4274(3) 0.10693(12) 0.81444(11) 0.0202(3) Uani 1 1 d . . . . .
 C00B C -0.1764(3) 0.44471(13) 0.75605(12) 0.0239(4) Uani 1 1 d . . . . .
 H00B H -0.292897 0.411121 0.784516 0.029 Uiso 1 1 calc R U . . .
 C00C C 0.1534(3) 0.68389(13) 0.60772(11) 0.0206(3) Uani 1 1 d . . . . .
 C00D C 0.5508(3) 0.23301(13) 0.90764(11) 0.0234(4) Uani 1 1 d . . . . .
 C00E C 0.2126(3) 0.22489(13) 0.93939(12) 0.0258(4) Uani 1 1 d . . . . .
 H00M H 0.096117 0.194963 0.929070 0.031 Uiso 1 1 calc R U . . .
 C00F C 0.1887(2) 0.48532(12) 0.67851(11) 0.0192(3) Uani 1 1 d . . . . .
 C00G C -0.0189(3) 0.72887(13) 0.58357(11) 0.0225(4) Uani 1 1 d . . . . .
 C00H C 0.3689(3) -0.01345(13) 0.82623(12) 0.0219(4) Uani 1 1 d . . . . .
 C00I C 0.0747(3) 0.41449(13) 0.62148(12) 0.0231(4) Uani 1 1 d . . . . .
 H00A H 0.147334 0.344761 0.608922 0.028 Uiso 1 1 calc R U . . .
 H00C H 0.062372 0.450662 0.562570 0.028 Uiso 1 1 calc R U . . .
 C00J C 0.3402(3) 0.14728(14) 0.72630(12) 0.0271(4) Uani 1 1 d . . . . .
 H00O H 0.239048 0.204388 0.741419 0.032 Uiso 1 1 calc R U . . .
 H00Q H 0.439152 0.177282 0.682910 0.032 Uiso 1 1 calc R U . . .
 C00K C 0.1703(3) 0.64830(13) 0.77700(12) 0.0263(4) Uani 1 1 d . . . . .
 H00D H 0.269726 0.701129 0.764971 0.032 Uiso 1 1 calc R U . . .
 H00E H 0.060880 0.684196 0.813987 0.032 Uiso 1 1 calc R U . . .
 C00L C 0.3603(3) -0.04843(13) 0.72642(12) 0.0231(4) Uani 1 1 d . . . . .
 H00R H 0.283487 -0.113652 0.724278 0.028 Uiso 1 1 calc R U . . .
 C00M C 0.2473(3) 0.54937(14) 0.82703(12) 0.0265(4) Uani 1 1 d . . . . .
 H00F H 0.387497 0.547035 0.822552 0.032 Uiso 1 1 calc R U . . .
 H00G H 0.197420 0.551303 0.891859 0.032 Uiso 1 1 calc R U . . .
 C00N C 0.3228(3) 0.72134(14) 0.56747(12) 0.0259(4) Uani 1 1 d . . . . .
 H00N H 0.441106 0.692013 0.583584 0.031 Uiso 1 1 calc R U . . .
 C00O C 0.3939(3) 0.47856(14) 0.63630(13) 0.0270(4) Uani 1 1 d . . . . .
 H00H H 0.398640 0.499140 0.572269 0.041 Uiso 1 1 calc R U . . .
 H00I H 0.447128 0.404328 0.641168 0.041 Uiso 1 1 calc R U . . .
 H00J H 0.467984 0.527883 0.668340 0.041 Uiso 1 1 calc R U . . .
 C00P C -0.0277(3) 0.81047(14) 0.51956(12) 0.0293(4) Uani 1 1 d . . . . .
 H00P H -0.145888 0.840470 0.503886 0.035 Uiso 1 1 calc R U . . .
 C00Q C -0.0230(3) 0.42383(15) 0.81897(13) 0.0285(4) Uani 1 1 d . . . . .
 H00K H -0.020738 0.346464 0.836206 0.034 Uiso 1 1 calc R U . . .
 H00L H -0.057336 0.466802 0.875012 0.034 Uiso 1 1 calc R U . . .
 C00R C 0.2585(3) 0.04870(14) 0.68509(13) 0.0281(4) Uani 1 1 d . . . . .
 H00S H 0.119795 0.048218 0.701356 0.034 Uiso 1 1 calc R U . . .
 H00T H 0.284525 0.048430 0.618212 0.034 Uiso 1 1 calc R U . . .
 C00S C 0.5560(3) 0.31661(14) 0.96973(12) 0.0289(4) Uani 1 1 d . . . . .
 H00U H 0.672009 0.347564 0.979346 0.035 Uiso 1 1 calc R U . . .
 C00T C 0.7233(3) -0.05632(13) 0.72938(13) 0.0257(4) Uani 1 1 d . . . . .
 H00W H 0.838560 -0.090123 0.693832 0.031 Uiso 1 1 calc R U . . .
 C00U C 0.2173(3) 0.30842(15) 1.00258(12) 0.0313(4) Uani 1 1 d . . . . .
 H00X H 0.102797 0.334677 1.035933 0.038 Uiso 1 1 calc R U . . .
 C00V C 0.3149(3) 0.80315(15) 0.50275(12) 0.0322(4) Uani 1 1 d . . . . .
 H00V H 0.429458 0.829405 0.474371 0.039 Uiso 1 1 calc R U . . .
 C00W C 0.5587(3) -0.07124(14) 0.67467(12) 0.0276(4) Uani 1 1 d . . . . .
 H00Y H 0.566915 -0.146604 0.651784 0.033 Uiso 1 1 calc R U . . .
 H H 0.571240 -0.022801 0.621391 0.033 Uiso 1 1 calc R U . . .
 C00X C 0.3862(3) 0.35334(14) 1.01719(12) 0.0320(5) Uani 1 1 d . . . . .
 H00Z H 0.385901 0.410048 1.060275 0.038 Uiso 1 1 calc R U . . .
 C00Y C 0.6985(3) -0.11629(15) 0.81840(13) 0.0305(4) Uani 1 1 d . . . . .
 H00 H 0.805789 -0.102134 0.853685 0.037 Uiso 1 1 calc R U . . .
 HA H 0.702298 -0.194985 0.805991 0.037 Uiso 1 1 calc R U . . .
 C00Z C 0.5116(3) -0.08337(14) 0.87566(12) 0.0280(4) Uani 1 1 d . . . . .
 H1 H 0.541451 -0.043049 0.929565 0.034 Uiso 1 1 calc R U . . .
 HB H 0.450287 -0.149912 0.897493 0.034 Uiso 1 1 calc R U . . .
 C010 C 0.1430(3) 0.84681(15) 0.47911(12) 0.0332(5) Uani 1 1 d . . . . .
 H010 H 0.141547 0.902260 0.434711 0.040 Uiso 1 1 calc R U . . .
 C011 C -0.1249(3) 0.39081(16) 0.66512(14) 0.0339(5) Uani 1 1 d . . . . .
 H01A H -0.218997 0.415418 0.623536 0.041 Uiso 1 1 calc R U . . .
 H01B H -0.132925 0.311604 0.672603 0.041 Uiso 1 1 calc R U . . .
 C012 C 0.1741(3) -0.01948(15) 0.87984(14) 0.0314(4) Uani 1 1 d . . . . .
 H01C H 0.182374 0.001180 0.943032 0.047 Uiso 1 1 calc R U . . .
 H01D H 0.132301 -0.093556 0.877620 0.047 Uiso 1 1 calc R U . . .
 H01E H 0.082858 0.030082 0.853244 0.047 Uiso 1 1 calc R U . . .

loop_
  _atom_site_aniso_label
  _atom_site_aniso_U_11
  _atom_site_aniso_U_22
  _atom_site_aniso_U_33
  _atom_site_aniso_U_23
  _atom_site_aniso_U_13
  _atom_site_aniso_U_12
 O001 0.0243(7) 0.0223(6) 0.0317(7) 0.0044(5) 0.0059(5) 0.0036(5)
 O002 0.0310(7) 0.0250(6) 0.0301(7) -0.0048(5) 0.0080(5) -0.0063(5)
 N003 0.0250(9) 0.0218(7) 0.0300(8) 0.0025(6) -0.0020(6) 0.0047(6)
 N004 0.0309(9) 0.0233(7) 0.0272(8) -0.0014(6) 0.0004(6) -0.0075(6)
 C005 0.0233(9) 0.0171(7) 0.0221(8) -0.0013(6) 0.0011(7) 0.0015(6)
 C006 0.0225(9) 0.0160(7) 0.0192(8) -0.0012(6) -0.0030(6) -0.0003(6)
 C007 0.0214(9) 0.0175(7) 0.0252(8) 0.0007(6) -0.0073(7) 0.0008(6)
 C008 0.0307(10) 0.0152(7) 0.0186(8) 0.0026(6) -0.0033(7) -0.0002(6)
 C009 0.0277(10) 0.0192(7) 0.0204(8) 0.0019(6) 0.0018(7) -0.0035(7)
 C00A 0.0260(9) 0.0158(7) 0.0187(8) 0.0016(6) -0.0021(7) -0.0021(6)
 C00B 0.0205(9) 0.0181(8) 0.0331(9) 0.0025(7) -0.0021(7) -0.0028(6)
 C00C 0.0273(10) 0.0157(7) 0.0191(8) -0.0031(6) -0.0032(7) -0.0014(6)
 C00D 0.0316(10) 0.0180(7) 0.0208(8) 0.0019(6) -0.0027(7) -0.0029(7)
 C00E 0.0313(10) 0.0204(8) 0.0251(9) 0.0027(7) -0.0019(7) 0.0030(7)
 C00F 0.0175(8) 0.0171(7) 0.0230(8) -0.0021(6) -0.0030(6) 0.0004(6)
 C00G 0.0301(10) 0.0173(7) 0.0200(8) -0.0027(6) -0.0031(7) 0.0012(7)
 C00H 0.0250(9) 0.0160(7) 0.0244(8) 0.0012(6) -0.0009(7) -0.0023(6)
 C00I 0.0241(9) 0.0195(8) 0.0259(8) -0.0051(6) -0.0051(7) 0.0015(7)
 C00J 0.0402(11) 0.0206(8) 0.0213(8) 0.0024(6) -0.0086(7) 0.0001(7)
 C00K 0.0398(11) 0.0178(8) 0.0224(8) -0.0018(6) -0.0081(7) -0.0018(7)
 C00L 0.0258(9) 0.0175(7) 0.0267(9) -0.0007(6) -0.0056(7) -0.0027(7)
 C00M 0.0336(10) 0.0226(8) 0.0251(9) 0.0006(7) -0.0113(7) -0.0018(7)
 C00N 0.0298(10) 0.0236(8) 0.0246(9) -0.0027(7) -0.0017(7) -0.0067(7)
 C00O 0.0195(9) 0.0247(8) 0.0359(10) -0.0041(7) 0.0003(7) 0.0011(7)
 C00P 0.0425(12) 0.0232(8) 0.0226(9) 0.0006(7) -0.0077(8) 0.0031(8)
 C00Q 0.0268(10) 0.0281(9) 0.0306(10) 0.0087(7) -0.0030(8) -0.0021(7)
 C00R 0.0309(10) 0.0247(8) 0.0301(9) -0.0018(7) -0.0116(8) 0.0013(7)
 C00S 0.0431(12) 0.0213(8) 0.0235(9) -0.0004(7) -0.0069(8) -0.0074(8)
 C00T 0.0266(10) 0.0207(8) 0.0295(9) -0.0047(7) -0.0027(7) 0.0010(7)
 C00U 0.0423(12) 0.0272(9) 0.0225(9) -0.0001(7) 0.0015(8) 0.0089(8)
 C00V 0.0432(12) 0.0314(9) 0.0220(9) -0.0010(7) 0.0017(8) -0.0134(8)
 C00W 0.0308(10) 0.0259(8) 0.0257(9) -0.0040(7) -0.0034(8) 0.0012(7)
 C00X 0.0537(14) 0.0220(8) 0.0204(9) -0.0040(7) -0.0054(8) 0.0017(8)
 C00Y 0.0280(10) 0.0301(9) 0.0342(10) 0.0052(8) -0.0088(8) 0.0017(7)
 C00Z 0.0390(12) 0.0214(8) 0.0234(9) 0.0051(7) -0.0031(8) 0.0013(7)
 C010 0.0558(14) 0.0255(9) 0.0189(8) 0.0034(7) -0.0042(8) -0.0077(9)
 C011 0.0235(10) 0.0361(10) 0.0426(11) -0.0163(9) -0.0047(8) -0.0045(8)
 C012 0.0298(10) 0.0245(9) 0.0386(11) 0.0023(7) 0.0057(8) -0.0066(7)

_geom_special_details
;
 All esds (except the esd in the dihedral angle between two l.s. planes)
 are estimated using the full covariance matrix.  The cell esds are taken
 into account individually in the estimation of esds in distances, angles
 and torsion angles; correlations between esds in cell parameters are only
 used when they are defined by crystal symmetry.  An approximate (isotropic)
 treatment of cell esds is used for estimating esds involving l.s. planes.
;
loop_
  _geom_bond_atom_site_label_1
  _geom_bond_atom_site_label_2
  _geom_bond_distance
  _geom_bond_site_symmetry_2
  _geom_bond_publ_flag
 O001 C005 1.345(2) . ?
 O001 C00B 1.4671(19) . ?
 O002 C009 1.348(2) . ?
 O002 C00T 1.464(2) . ?
 N003 C005 1.291(2) . ?
 N003 C00G 1.427(2) . ?
 N004 C009 1.288(2) . ?
 N004 C00D 1.426(2) . ?
 C005 C006 1.522(2) . ?
 C006 C00C 1.523(2) . ?
 C006 C00F 1.573(2) . ?
 C006 C00K 1.566(2) . ?
 C007 H007 1.0000 . ?
 C007 C00F 1.550(2) . ?
 C007 C00M 1.533(2) . ?
 C007 C00Q 1.543(2) . ?
 C008 C00A 1.523(2) . ?
 C008 C00D 1.400(3) . ?
 C008 C00E 1.382(2) . ?
 C009 C00A 1.521(2) . ?
 C00A C00H 1.572(2) . ?
 C00A C00J 1.571(2) . ?
 C00B H00B 1.0000 . ?
 C00B C00Q 1.516(3) . ?
 C00B C011 1.508(3) . ?
 C00C C00G 1.397(3) . ?
 C00C C00N 1.389(2) . ?
 C00D C00S 1.391(2) . ?
 C00E H00M 0.9500 . ?
 C00E C00U 1.401(3) . ?
 C00F C00I 1.535(2) . ?
 C00F C00O 1.525(2) . ?
 C00G C00P 1.387(2) . ?
 C00H C00L 1.551(2) . ?
 C00H C00Z 1.539(2) . ?
 C00H C012 1.529(2) . ?
 C00I H00A 0.9900 . ?
 C00I H00C 0.9900 . ?
 C00I C011 1.540(3) . ?
 C00J H00O 0.9900 . ?
 C00J H00Q 0.9900 . ?
 C00J C00R 1.532(2) . ?
 C00K H00D 0.9900 . ?
 C00K H00E 0.9900 . ?
 C00K C00M 1.535(2) . ?
 C00L H00R 1.0000 . ?
 C00L C00R 1.529(2) . ?
 C00L C00W 1.547(2) . ?
 C00M H00F 0.9900 . ?
 C00M H00G 0.9900 . ?
 C00N H00N 0.9500 . ?
 C00N C00V 1.396(3) . ?
 C00O H00H 0.9800 . ?
 C00O H00I 0.9800 . ?
 C00O H00J 0.9800 . ?
 C00P H00P 0.9500 . ?
 C00P C010 1.392(3) . ?
 C00Q H00K 0.9900 . ?
 C00Q H00L 0.9900 . ?
 C00R H00S 0.9900 . ?
 C00R H00T 0.9900 . ?
 C00S H00U 0.9500 . ?
 C00S C00X 1.388(3) . ?
 C00T H00W 1.0000 . ?
 C00T C00W 1.508(3) . ?
 C00T C00Y 1.512(3) . ?
 C00U H00X 0.9500 . ?
 C00U C00X 1.385(3) . ?
 C00V H00V 0.9500 . ?
 C00V C010 1.386(3) . ?
 C00W H00Y 0.9900 . ?
 C00W H 0.9900 . ?
 C00X H00Z 0.9500 . ?
 C00Y H00 0.9900 . ?
 C00Y HA 0.9900 . ?
 C00Y C00Z 1.538(3) . ?
 C00Z H1 0.9900 . ?
 C00Z HB 0.9900 . ?
 C010 H010 0.9500 . ?
 C011 H01A 0.9900 . ?
 C011 H01B 0.9900 . ?
 C012 H01C 0.9800 . ?
 C012 H01D 0.9800 . ?
 C012 H01E 0.9800 . ?

loop_
  _geom_angle_atom_site_label_1
  _geom_angle_atom_site_label_2
  _geom_angle_atom_site_label_3
  _geom_angle
  _geom_angle_site_symmetry_1
  _geom_angle_site_symmetry_3
  _geom_angle_publ_flag
 C005 O001 C00B 116.13(13) . . ?
 C009 O002 C00T 117.85(13) . . ?
 C005 N003 C00G 104.96(15) . . ?
 C009 N004 C00D 104.77(15) . . ?
 O001 C005 C006 123.55(14) . . ?
 N003 C005 O001 119.28(16) . . ?
 N003 C005 C006 117.07(15) . . ?
 C005 C006 C00C 97.95(13) . . ?
 C005 C006 C00F 112.18(13) . . ?
 C005 C006 C00K 110.23(13) . . ?
 C00C C006 C00F 119.86(13) . . ?
 C00C C006 C00K 111.99(13) . . ?
 C00K C006 C00F 104.60(13) . . ?
 C00F C007 H007 109.5 . . ?
 C00M C007 H007 109.5 . . ?
 C00M C007 C00F 103.70(13) . . ?
 C00M C007 C00Q 111.61(15) . . ?
 C00Q C007 H007 109.5 . . ?
 C00Q C007 C00F 113.00(14) . . ?
 C00D C008 C00A 106.79(15) . . ?
 C00E C008 C00A 132.96(17) . . ?
 C00E C008 C00D 119.93(17) . . ?
 O002 C009 C00A 124.08(15) . . ?
 N004 C009 O002 118.61(17) . . ?
 N004 C009 C00A 117.21(15) . . ?
 C008 C00A C00H 119.82(14) . . ?
 C008 C00A C00J 111.64(13) . . ?
 C009 C00A C008 98.06(13) . . ?
 C009 C00A C00H 112.05(13) . . ?
 C009 C00A C00J 110.54(13) . . ?
 C00J C00A C00H 104.71(13) . . ?
 O001 C00B H00B 107.1 . . ?
 O001 C00B C00Q 111.77(14) . . ?
 O001 C00B C011 111.74(15) . . ?
 C00Q C00B H00B 107.1 . . ?
 C011 C00B H00B 107.1 . . ?
 C011 C00B C00Q 111.71(15) . . ?
 C00G C00C C006 107.23(15) . . ?
 C00N C00C C006 132.56(17) . . ?
 C00N C00C C00G 119.86(17) . . ?
 C008 C00D N004 112.85(15) . . ?
 C00S C00D N004 125.42(17) . . ?
 C00S C00D C008 121.73(17) . . ?
 C008 C00E H00M 120.7 . . ?
 C008 C00E C00U 118.56(19) . . ?
 C00U C00E H00M 120.7 . . ?
 C007 C00F C006 101.94(12) . . ?
 C00I C00F C006 112.79(14) . . ?
 C00I C00F C007 113.09(13) . . ?
 C00O C00F C006 111.07(13) . . ?
 C00O C00F C007 110.18(14) . . ?
 C00O C00F C00I 107.75(14) . . ?
 C00C C00G N003 112.56(16) . . ?
 C00P C00G N003 125.36(17) . . ?
 C00P C00G C00C 122.07(18) . . ?
 C00L C00H C00A 101.66(13) . . ?
 C00Z C00H C00A 112.32(15) . . ?
 C00Z C00H C00L 113.35(14) . . ?
 C012 C00H C00A 111.32(13) . . ?
 C012 C00H C00L 110.39(15) . . ?
 C012 C00H C00Z 107.78(15) . . ?
 C00F C00I H00A 108.5 . . ?
 C00F C00I H00C 108.5 . . ?
 C00F C00I C011 115.12(14) . . ?
 H00A C00I H00C 107.5 . . ?
 C011 C00I H00A 108.5 . . ?
 C011 C00I H00C 108.5 . . ?
 C00A C00J H00O 110.4 . . ?
 C00A C00J H00Q 110.4 . . ?
 H00O C00J H00Q 108.6 . . ?
 C00R C00J C00A 106.70(13) . . ?
 C00R C00J H00O 110.4 . . ?
 C00R C00J H00Q 110.4 . . ?
 C006 C00K H00D 110.3 . . ?
 C006 C00K H00E 110.3 . . ?
 H00D C00K H00E 108.6 . . ?
 C00M C00K C006 106.90(13) . . ?
 C00M C00K H00D 110.3 . . ?
 C00M C00K H00E 110.3 . . ?
 C00H C00L H00R 110.0 . . ?
 C00R C00L C00H 103.44(13) . . ?
 C00R C00L H00R 110.0 . . ?
 C00R C00L C00W 110.32(15) . . ?
 C00W C00L C00H 112.97(15) . . ?
 C00W C00L H00R 110.0 . . ?
 C007 C00M C00K 105.23(14) . . ?
 C007 C00M H00F 110.7 . . ?
 C007 C00M H00G 110.7 . . ?
 C00K C00M H00F 110.7 . . ?
 C00K C00M H00G 110.7 . . ?
 H00F C00M H00G 108.8 . . ?
 C00C C00N H00N 120.8 . . ?
 C00C C00N C00V 118.33(19) . . ?
 C00V C00N H00N 120.8 . . ?
 C00F C00O H00H 109.5 . . ?
 C00F C00O H00I 109.5 . . ?
 C00F C00O H00J 109.5 . . ?
 H00H C00O H00I 109.5 . . ?
 H00H C00O H00J 109.5 . . ?
 H00I C00O H00J 109.5 . . ?
 C00G C00P H00P 121.2 . . ?
 C00G C00P C010 117.60(19) . . ?
 C010 C00P H00P 121.2 . . ?
 C007 C00Q H00K 108.5 . . ?
 C007 C00Q H00L 108.5 . . ?
 C00B C00Q C007 115.18(15) . . ?
 C00B C00Q H00K 108.5 . . ?
 C00B C00Q H00L 108.5 . . ?
 H00K C00Q H00L 107.5 . . ?
 C00J C00R H00S 110.9 . . ?
 C00J C00R H00T 110.9 . . ?
 C00L C00R C00J 104.37(14) . . ?
 C00L C00R H00S 110.9 . . ?
 C00L C00R H00T 110.9 . . ?
 H00S C00R H00T 108.9 . . ?
 C00D C00S H00U 121.1 . . ?
 C00X C00S C00D 117.83(19) . . ?
 C00X C00S H00U 121.1 . . ?
 O002 C00T H00W 106.9 . . ?
 O002 C00T C00W 113.15(15) . . ?
 O002 C00T C00Y 111.54(15) . . ?
 C00W C00T H00W 106.9 . . ?
 C00W C00T C00Y 111.11(16) . . ?
 C00Y C00T H00W 106.9 . . ?
 C00E C00U H00X 119.5 . . ?
 C00X C00U C00E 121.04(18) . . ?
 C00X C00U H00X 119.5 . . ?
 C00N C00V H00V 119.4 . . ?
 C010 C00V C00N 121.26(19) . . ?
 C010 C00V H00V 119.4 . . ?
 C00L C00W H00Y 108.5 . . ?
 C00L C00W H 108.5 . . ?
 C00T C00W C00L 115.18(16) . . ?
 C00T C00W H00Y 108.5 . . ?
 C00T C00W H 108.5 . . ?
 H00Y C00W H 107.5 . . ?
 C00S C00X H00Z 119.5 . . ?
 C00U C00X C00S 120.91(18) . . ?
 C00U C00X H00Z 119.5 . . ?
 C00T C00Y H00 109.0 . . ?
 C00T C00Y HA 109.0 . . ?
 C00T C00Y C00Z 112.97(15) . . ?
 H00 C00Y HA 107.8 . . ?
 C00Z C00Y H00 109.0 . . ?
 C00Z C00Y HA 109.0 . . ?
 C00H C00Z H1 108.5 . . ?
 C00H C00Z HB 108.5 . . ?
 C00Y C00Z C00H 115.16(14) . . ?
 C00Y C00Z H1 108.5 . . ?
 C00Y C00Z HB 108.5 . . ?
 H1 C00Z HB 107.5 . . ?
 C00P C010 H010 119.6 . . ?
 C00V C010 C00P 120.88(19) . . ?
 C00V C010 H010 119.6 . . ?
 C00B C011 C00I 113.68(15) . . ?
 C00B C011 H01A 108.8 . . ?
 C00B C011 H01B 108.8 . . ?
 C00I C011 H01A 108.8 . . ?
 C00I C011 H01B 108.8 . . ?
 H01A C011 H01B 107.7 . . ?
 C00H C012 H01C 109.5 . . ?
 C00H C012 H01D 109.5 . . ?
 C00H C012 H01E 109.5 . . ?
 H01C C012 H01D 109.5 . . ?
 H01C C012 H01E 109.5 . . ?
 H01D C012 H01E 109.5 . . ?

loop_
  _geom_torsion_atom_site_label_1
  _geom_torsion_atom_site_label_2
  _geom_torsion_atom_site_label_3
  _geom_torsion_atom_site_label_4
  _geom_torsion
  _geom_torsion_site_symmetry_1
  _geom_torsion_site_symmetry_2
  _geom_torsion_site_symmetry_3
  _geom_torsion_site_symmetry_4
  _geom_torsion_publ_flag
 O001 C005 C006 C00C -179.88(15) . . . . ?
 O001 C005 C006 C00F 53.27(19) . . . . ?
 O001 C005 C006 C00K -62.85(19) . . . . ?
 O001 C00B C00Q C007 -73.52(19) . . . . ?
 O001 C00B C011 C00I 75.9(2) . . . . ?
 O002 C009 C00A C008 178.63(16) . . . . ?
 O002 C009 C00A C00H 51.8(2) . . . . ?
 O002 C009 C00A C00J -64.58(19) . . . . ?
 O002 C00T C00W C00L -76.01(19) . . . . ?
 O002 C00T C00Y C00Z 71.1(2) . . . . ?
 N003 C005 C006 C00C -3.67(17) . . . . ?
 N003 C005 C006 C00F -130.52(16) . . . . ?
 N003 C005 C006 C00K 113.35(16) . . . . ?
 N003 C00G C00P C010 178.91(16) . . . . ?
 N004 C009 C00A C008 -4.99(17) . . . . ?
 N004 C009 C00A C00H -131.80(16) . . . . ?
 N004 C009 C00A C00J 111.81(17) . . . . ?
 N004 C00D C00S C00X 179.74(16) . . . . ?
 C005 O001 C00B C00Q 81.21(19) . . . . ?
 C005 O001 C00B C011 -44.8(2) . . . . ?
 C005 N003 C00G C00C 2.21(19) . . . . ?
 C005 N003 C00G C00P -176.63(17) . . . . ?
 C005 C006 C00C C00G 4.54(15) . . . . ?
 C005 C006 C00C C00N 177.47(17) . . . . ?
 C005 C006 C00F C007 -87.32(15) . . . . ?
 C005 C006 C00F C00I 34.26(18) . . . . ?
 C005 C006 C00F C00O 155.34(14) . . . . ?
 C005 C006 C00K C00M 110.17(16) . . . . ?
 C006 C00C C00G N003 -4.56(18) . . . . ?
 C006 C00C C00G C00P 174.32(15) . . . . ?
 C006 C00C C00N C00V -172.76(17) . . . . ?
 C006 C00F C00I C011 -70.03(19) . . . . ?
 C006 C00K C00M C007 -15.54(19) . . . . ?
 C007 C00F C00I C011 45.0(2) . . . . ?
 C008 C00A C00H C00L 156.44(15) . . . . ?
 C008 C00A C00H C00Z -82.08(19) . . . . ?
 C008 C00A C00H C012 38.9(2) . . . . ?
 C008 C00A C00J C00R -137.71(16) . . . . ?
 C008 C00D C00S C00X 0.3(3) . . . . ?
 C008 C00E C00U C00X 0.8(3) . . . . ?
 C009 O002 C00T C00W 75.2(2) . . . . ?
 C009 O002 C00T C00Y -51.0(2) . . . . ?
 C009 N004 C00D C008 1.76(19) . . . . ?
 C009 N004 C00D C00S -177.69(17) . . . . ?
 C009 C00A C00H C00L -89.57(15) . . . . ?
 C009 C00A C00H C00Z 31.91(18) . . . . ?
 C009 C00A C00H C012 152.88(15) . . . . ?
 C009 C00A C00J C00R 114.24(16) . . . . ?
 C00A C008 C00D N004 -4.91(18) . . . . ?
 C00A C008 C00D C00S 174.56(15) . . . . ?
 C00A C008 C00E C00U -173.34(17) . . . . ?
 C00A C00H C00L C00R -43.41(17) . . . . ?
 C00A C00H C00L C00W 75.88(16) . . . . ?
 C00A C00H C00Z C00Y -75.22(19) . . . . ?
 C00A C00J C00R C00L -20.24(19) . . . . ?
 C00B O001 C005 N003 135.82(16) . . . . ?
 C00B O001 C005 C006 -48.0(2) . . . . ?
 C00C C006 C00F C007 158.71(15) . . . . ?
 C00C C006 C00F C00I -79.71(19) . . . . ?
 C00C C006 C00F C00O 41.4(2) . . . . ?
 C00C C006 C00K C00M -141.91(15) . . . . ?
 C00C C00G C00P C010 0.2(2) . . . . ?
 C00C C00N C00V C010 0.3(3) . . . . ?
 C00D N004 C009 O002 178.94(15) . . . . ?
 C00D N004 C009 C00A 2.35(19) . . . . ?
 C00D C008 C00A C009 5.40(15) . . . . ?
 C00D C008 C00A C00H 126.62(16) . . . . ?
 C00D C008 C00A C00J -110.54(16) . . . . ?
 C00D C008 C00E C00U -0.8(2) . . . . ?
 C00D C00S C00X C00U -0.4(3) . . . . ?
 C00E C008 C00A C009 178.63(17) . . . . ?
 C00E C008 C00A C00H -60.2(3) . . . . ?
 C00E C008 C00A C00J 62.7(2) . . . . ?
 C00E C008 C00D N004 -179.20(15) . . . . ?
 C00E C008 C00D C00S 0.3(2) . . . . ?
 C00E C00U C00X C00S -0.2(3) . . . . ?
 C00F C006 C00C C00G 125.85(16) . . . . ?
 C00F C006 C00C C00N -61.2(2) . . . . ?
 C00F C006 C00K C00M -10.61(19) . . . . ?
 C00F C007 C00M C00K 36.20(18) . . . . ?
 C00F C007 C00Q C00B -5.4(2) . . . . ?
 C00F C00I C011 C00B 1.8(2) . . . . ?
 C00G N003 C005 O001 177.58(14) . . . . ?
 C00G N003 C005 C006 1.20(19) . . . . ?
 C00G C00C C00N C00V -0.6(2) . . . . ?
 C00G C00P C010 C00V -0.4(3) . . . . ?
 C00H C00A C00J C00R -6.62(18) . . . . ?
 C00H C00L C00R C00J 39.90(18) . . . . ?
 C00H C00L C00W C00T 0.3(2) . . . . ?
 C00J C00A C00H C00L 30.29(17) . . . . ?
 C00J C00A C00H C00Z 151.77(14) . . . . ?
 C00J C00A C00H C012 -87.26(17) . . . . ?
 C00K C006 C00C C00G -111.11(16) . . . . ?
 C00K C006 C00C C00N 61.8(2) . . . . ?
 C00K C006 C00F C007 32.16(16) . . . . ?
 C00K C006 C00F C00I 153.74(14) . . . . ?
 C00K C006 C00F C00O -85.18(17) . . . . ?
 C00L C00H C00Z C00Y 39.3(2) . . . . ?
 C00M C007 C00F C006 -42.22(16) . . . . ?
 C00M C007 C00F C00I -163.59(14) . . . . ?
 C00M C007 C00F C00O 75.76(16) . . . . ?
 C00M C007 C00Q C00B 111.05(17) . . . . ?
 C00N C00C C00G N003 -178.55(14) . . . . ?
 C00N C00C C00G C00P 0.3(2) . . . . ?
 C00N C00V C010 C00P 0.2(3) . . . . ?
 C00O C00F C00I C011 167.02(15) . . . . ?
 C00Q C007 C00F C006 78.79(16) . . . . ?
 C00Q C007 C00F C00I -42.58(18) . . . . ?
 C00Q C007 C00F C00O -163.23(14) . . . . ?
 C00Q C007 C00M C00K -85.74(18) . . . . ?
 C00Q C00B C011 C00I -50.2(2) . . . . ?
 C00R C00L C00W C00T 115.51(17) . . . . ?
 C00T O002 C009 N004 142.78(16) . . . . ?
 C00T O002 C009 C00A -40.9(2) . . . . ?
 C00T C00Y C00Z C00H 11.0(2) . . . . ?
 C00W C00L C00R C00J -81.20(18) . . . . ?
 C00W C00T C00Y C00Z -56.2(2) . . . . ?
 C00Y C00T C00W C00L 50.4(2) . . . . ?
 C00Z C00H C00L C00R -164.17(15) . . . . ?
 C00Z C00H C00L C00W -44.88(19) . . . . ?
 C011 C00B C00Q C007 52.5(2) . . . . ?
 C012 C00H C00L C00R 74.80(17) . . . . ?
 C012 C00H C00L C00W -165.91(14) . . . . ?
 C012 C00H C00Z C00Y 161.79(16) . . . . ?

_shelx_res_file
;
TITL ll_fsb_073_twin1_hklf4_a.res in P-1
    ll_fsb_073_twin1_hklf4.res
    created by SHELXL-2018/3 at 15:47:54 on 03-May-2022
REM Old TITL LL_FSB_073_twin1_hklf4 in P-1
REM SHELXT solution in P-1: R1 0.152, Rweak 0.013, Alpha 0.069
REM <I/s> 0.000 for 0 systematic absences, Orientation as input
REM Formula found by SHELXT: C34 N2 O2
CELL 1.54184 7.1011 12.3747 14.8259 89.849 84.179 86.986
ZERR 4 0.0002 0.0003 0.0004 0.002 0.002 0.002
LATT 1
SFAC C H N O
UNIT 68 76 4 4

L.S. 24
PLAN  15
SIZE 0.1 0.2 0.4
TEMP -153
CONF
BOND
list 4
MORE -1
BOND $H
fmap 2 53
acta
MERG 0
REM <olex2.extras>
REM <HklSrc "%.\\LL_FSB_073_twin1_hklf5.hkl">
REM </olex2.extras>

WGHT    0.067700    0.432600
BASF   0.48411
FVAR      10.86859
O001  4   -0.224025    0.560739    0.746746    11.00000    0.02433    0.02231 =
         0.03165    0.00436    0.00593    0.00358
O002  4    0.760311    0.057474    0.742975    11.00000    0.03100    0.02503 =
         0.03006   -0.00478    0.00801   -0.00630
N003  3   -0.178493    0.683032    0.632835    11.00000    0.02499    0.02178 =
         0.02998    0.00252   -0.00196    0.00474
N004  3    0.710618    0.185750    0.852975    11.00000    0.03088    0.02330 =
         0.02723   -0.00142    0.00040   -0.00749
C005  1   -0.107199    0.614995    0.687842    11.00000    0.02334    0.01707 =
         0.02207   -0.00132    0.00114    0.00155
C006  1    0.107817    0.606094    0.685709    11.00000    0.02250    0.01599 =
         0.01919   -0.00122   -0.00297   -0.00027
C007  1    0.178294    0.451173    0.779500    11.00000    0.02136    0.01751 =
         0.02521    0.00066   -0.00733    0.00078
AFIX  13
H007  2    0.267903    0.387236    0.786151    11.00000   -1.20000
AFIX   0

C008  1    0.380931    0.186985    0.892394    11.00000    0.03066    0.01524 =
         0.01856    0.00260   -0.00326   -0.00019
C009  1    0.641445    0.115120    0.803702    11.00000    0.02773    0.01920 =
         0.02039    0.00195    0.00180   -0.00349
C00A  1    0.427435    0.106934    0.814437    11.00000    0.02601    0.01585 =
         0.01867    0.00157   -0.00205   -0.00211
C00B  1   -0.176368    0.444709    0.756051    11.00000    0.02053    0.01808 =
         0.03308    0.00254   -0.00212   -0.00277
AFIX  13
H00B  2   -0.292897    0.411121    0.784516    11.00000   -1.20000
AFIX   0
C00C  1    0.153430    0.683895    0.607725    11.00000    0.02734    0.01572 =
         0.01909   -0.00313   -0.00319   -0.00140

C00D  1    0.550847    0.233014    0.907637    11.00000    0.03155    0.01797 =
         0.02082    0.00185   -0.00271   -0.00293
C00E  1    0.212563    0.224894    0.939387    11.00000    0.03127    0.02036 =
         0.02510    0.00272   -0.00192    0.00298
AFIX  43
H00M  2    0.096117    0.194963    0.929070    11.00000   -1.20000
AFIX   0

C00F  1    0.188720    0.485316    0.678513    11.00000    0.01753    0.01707 =
         0.02303   -0.00206   -0.00301    0.00042
C00G  1   -0.018918    0.728867    0.583567    11.00000    0.03013    0.01732 =
         0.01995   -0.00274   -0.00308    0.00118
C00H  1    0.368871   -0.013453    0.826229    11.00000    0.02502    0.01603 =
         0.02444    0.00120   -0.00088   -0.00231
C00I  1    0.074656    0.414490    0.621481    11.00000    0.02408    0.01945 =
         0.02593   -0.00509   -0.00512    0.00151
AFIX  23
H00A  2    0.147334    0.344761    0.608922    11.00000   -1.20000
H00C  2    0.062372    0.450662    0.562570    11.00000   -1.20000
AFIX   0

C00J  1    0.340169    0.147282    0.726295    11.00000    0.04024    0.02061 =
         0.02134    0.00242   -0.00861    0.00009
AFIX  23
H00O  2    0.239048    0.204388    0.741419    11.00000   -1.20000
H00Q  2    0.439152    0.177282    0.682910    11.00000   -1.20000
AFIX   0

C00K  1    0.170289    0.648304    0.777005    11.00000    0.03977    0.01776 =
         0.02237   -0.00185   -0.00806   -0.00180
AFIX  23
H00D  2    0.269726    0.701129    0.764971    11.00000   -1.20000
H00E  2    0.060880    0.684196    0.813987    11.00000   -1.20000
AFIX   0

C00L  1    0.360318   -0.048432    0.726421    11.00000    0.02584    0.01748 =
         0.02668   -0.00074   -0.00564   -0.00267
AFIX  13
H00R  2    0.283487   -0.113652    0.724278    11.00000   -1.20000
AFIX   0

C00M  1    0.247289    0.549367    0.827026    11.00000    0.03356    0.02256 =
         0.02515    0.00064   -0.01128   -0.00179
AFIX  23
H00F  2    0.387497    0.547035    0.822552    11.00000   -1.20000
H00G  2    0.197420    0.551303    0.891859    11.00000   -1.20000
AFIX   0
C00N  1    0.322816    0.721338    0.567475    11.00000    0.02978    0.02362 =
         0.02459   -0.00272   -0.00170   -0.00674
AFIX  43
H00N  2    0.441106    0.692013    0.583584    11.00000   -1.20000
AFIX   0
C00O  1    0.393950    0.478564    0.636302    11.00000    0.01952    0.02473 =
         0.03594   -0.00406    0.00030    0.00112
AFIX 137
H00H  2    0.398640    0.499140    0.572269    11.00000   -1.50000
H00I  2    0.447128    0.404328    0.641168    11.00000   -1.50000
H00J  2    0.467984    0.527883    0.668340    11.00000   -1.50000
AFIX   0
C00P  1   -0.027704    0.810465    0.519558    11.00000    0.04246    0.02322 =
         0.02256    0.00064   -0.00774    0.00305
AFIX  43
H00P  2   -0.145888    0.840470    0.503886    11.00000   -1.20000
AFIX   0
C00Q  1   -0.023026    0.423832    0.818970    11.00000    0.02685    0.02808 =
         0.03058    0.00872   -0.00297   -0.00211
AFIX  23
H00K  2   -0.020738    0.346464    0.836206    11.00000   -1.20000
H00L  2   -0.057336    0.466802    0.875012    11.00000   -1.20000
AFIX   0

C00R  1    0.258451    0.048702    0.685089    11.00000    0.03088    0.02472 =
         0.03010   -0.00184   -0.01164    0.00129
AFIX  23
H00S  2    0.119795    0.048218    0.701356    11.00000   -1.20000
H00T  2    0.284525    0.048430    0.618212    11.00000   -1.20000
AFIX   0
C00S  1    0.556043    0.316607    0.969726    11.00000    0.04313    0.02134 =
         0.02348   -0.00037   -0.00694   -0.00744
AFIX  43
H00U  2    0.672009    0.347564    0.979346    11.00000   -1.20000
AFIX   0
C00T  1    0.723330   -0.056318    0.729380    11.00000    0.02663    0.02070 =
         0.02949   -0.00472   -0.00267    0.00096
AFIX  13
H00W  2    0.838560   -0.090123    0.693832    11.00000   -1.20000
AFIX   0
C00U  1    0.217275    0.308421    1.002576    11.00000    0.04227    0.02716 =
         0.02248   -0.00007    0.00148    0.00888
AFIX  43
H00X  2    0.102797    0.334677    1.035933    11.00000   -1.20000
AFIX   0

C00V  1    0.314860    0.803148    0.502754    11.00000    0.04323    0.03142 =
         0.02204   -0.00102    0.00174   -0.01339
AFIX  43
H00V  2    0.429458    0.829405    0.474371    11.00000   -1.20000
AFIX   0

C00W  1    0.558663   -0.071244    0.674669    11.00000    0.03084    0.02593 =
         0.02573   -0.00397   -0.00342    0.00125
AFIX  23
H00Y  2    0.566915   -0.146604    0.651784    11.00000   -1.20000
H     2    0.571240   -0.022801    0.621391    11.00000   -1.20000
AFIX   0
C00X  1    0.386224    0.353335    1.017188    11.00000    0.05366    0.02203 =
         0.02035   -0.00404   -0.00542    0.00168
AFIX  43
H00Z  2    0.385901    0.410048    1.060275    11.00000   -1.20000
AFIX   0
C00Y  1    0.698507   -0.116290    0.818399    11.00000    0.02804    0.03009 =
         0.03424    0.00523   -0.00877    0.00165
AFIX  23
H00   2    0.805789   -0.102134    0.853685    11.00000   -1.20000
HA    2    0.702298   -0.194985    0.805991    11.00000   -1.20000
AFIX   0
C00Z  1    0.511590   -0.083366    0.875663    11.00000    0.03899    0.02135 =
         0.02345    0.00508   -0.00308    0.00127
AFIX  23
H1    2    0.541451   -0.043049    0.929565    11.00000   -1.20000
HB    2    0.450287   -0.149912    0.897493    11.00000   -1.20000
AFIX   0

C010  1    0.142952    0.846805    0.479107    11.00000    0.05579    0.02553 =
         0.01887    0.00345   -0.00416   -0.00770
AFIX  43
H010  2    0.141547    0.902260    0.434711    11.00000   -1.20000
AFIX   0
C011  1   -0.124943    0.390805    0.665122    11.00000    0.02352    0.03613 =
         0.04264   -0.01625   -0.00468   -0.00455
AFIX  23
H01A  2   -0.218997    0.415418    0.623536    11.00000   -1.20000
H01B  2   -0.132925    0.311604    0.672603    11.00000   -1.20000
AFIX   0

C012  1    0.174122   -0.019478    0.879843    11.00000    0.02981    0.02448 =
         0.03862    0.00226    0.00569   -0.00663
AFIX 137
H01C  2    0.182374    0.001180    0.943032    11.00000   -1.50000
H01D  2    0.132301   -0.093556    0.877620    11.00000   -1.50000
H01E  2    0.082858    0.030082    0.853244    11.00000   -1.50000
AFIX   0
HKLF 5


REM  ll_fsb_073_twin1_hklf4_a.res in P-1
REM wR2 = 0.1266, GooF = S = 1.038, Restrained GooF = 1.038 for all data
REM R1 = 0.0458 for 15096 Fo > 4sig(Fo) and 0.0503 for all 16796 data
REM 346 parameters refined using 0 restraints

END

WGHT      0.0677      0.4326

REM Highest difference peak  0.412,  deepest hole -0.220,  1-sigma level  0.045
Q1    1   0.0633  0.3674  1.0461  11.00000  0.05    0.41
Q2    1   0.4695  0.8619  0.4572  11.00000  0.05    0.32
Q3    1   0.7457 -0.0213  0.8462  11.00000  0.05    0.28
Q4    1   0.1983  0.4458  0.7247  11.00000  0.05    0.28
Q5    1   0.4020  0.0467  0.8162  11.00000  0.05    0.25
Q6    1   0.2229 -0.1023  0.8855  11.00000  0.05    0.24
Q7    1   0.6969 -0.0833  0.7728  11.00000  0.05    0.24
Q8    1  -0.2031  0.4951  0.6492  11.00000  0.05    0.24
Q9    1   0.0048  0.6051  0.6920  11.00000  0.05    0.24
Q10   1   0.3182 -0.0236  0.9436  11.00000  0.05    0.23
Q11   1   0.3977  0.0667  0.8775  11.00000  0.05    0.22
Q12   1   0.1619  0.5404  0.6852  11.00000  0.05    0.22
Q13   1   0.3640 -0.0471  0.7802  11.00000  0.05    0.21
Q14   1   0.1541  0.1001  0.7772  11.00000  0.05    0.21
Q15   1   0.0781  0.7138  0.6030  11.00000  0.05    0.21
;
_shelx_res_checksum                34727
_shelx_hkl_file
;
  -8  -7  -4 1414.43 98.0125   1
  -8  -7  -3 529.486 91.2615   1
  -8  -7  -2 8.25924 85.8251   1
  -8  -7  -1 283.335 95.6446   1
  -8  -7   0 44.7025 82.4147   1
  -8  -7   1 2246.97 103.818   1
  -8  -6  -7 6801.46 156.433   1
  -8  -6  -6 2267.78 127.978   1
  -8  -6  -5 6800.96 121.940   1
  -8  -6  -4 4187.32 111.132   1
  -8  -6  -3 4077.12 111.742   1
  -8  -6  -2 403.491 71.0087   1
  -8  -6  -1 3576.42 163.746   1
  -8  -6   0 553.628 114.855   1
  -8  -6   1 413.384 104.223   1
  -8  -6   2 2629.63 123.460   1
  -8  -5  -8 6278.85 156.135   1
  -8  -5  -7 421.374 109.464   1
  -8  -5  -6 1036.47 81.7445   1
  -8  -5  -5 653.177 85.0186   1
  -8  -5  -4 1673.90 101.135   1
  -8  -5  -3 760.586 89.7434   1
  -8  -5  -2 3629.28 120.869   1
  -8  -5  -1 2953.84 175.893   1
  -8  -5   0 589.404 135.966   1
  -8  -5   1 11440.3 165.280   1
  -8  -5   2 282.298 78.6369   1
  -8  -5   3 402.069 70.7311   1
  -8  -5   4 3423.16 132.722   1
  -8  -4  -8 377.697 101.658   1
   8  -3   7 2944.20 181.734  -2
  -8  -4  -7 2944.20 181.734   1
   8  -3   6 1845.85 117.796  -2
  -8  -4  -6 1845.85 117.796   1
   8  -3   5 1910.00 128.827  -2
  -8  -4  -5 1910.00 128.827   1
   8  -3   4 940.303 124.950  -2
  -8  -4  -4 940.303 124.950   1
   8  -3   3 4658.09 155.905  -2
  -8  -4  -3 4658.09 155.905   1
   8  -3   2 2306.36 137.148  -2
  -8  -4  -2 2306.36 137.148   1
  -8  -4  -1 5033.59 185.614   1
   8  -3   1 6287.91 255.861  -2
  -8  -4  -1 6287.91 255.861   1
  -8  -4   0 9456.90 240.948   1
   8  -3   0 9880.22 281.604  -2
  -8  -4   0 9880.22 281.604   1
  -8  -4   1 4580.67 195.527   1
   8  -3  -1 4761.06 227.715  -2
  -8  -4   1 4761.06 227.715   1
  -8  -4   2 8238.37 234.031   1
   8  -3  -2 14898.8 280.257  -2
  -8  -4   2 14898.8 280.257   1
  -8  -4   3 60.6720 77.4980   1
  -8  -4   4 3536.31 162.166   1
  -8  -4   5 6111.46 170.313   1
   8  -2   9 1622.32 135.065  -2
  -8  -3  -9 1622.32 135.065   1
   8  -2   8 1683.82 166.434  -2
  -8  -3  -8 1683.82 166.434   1
   8  -2   7 2953.52 116.127  -2
  -8  -3  -7 2953.52 116.127   1
   8  -2   6 113.017 114.054  -2
  -8  -3  -6 113.017 114.054   1
   8  -2   5 1963.92 133.824  -2
  -8  -3  -5 1963.92 133.824   1
   8  -2   4 2033.88 143.485  -2
  -8  -3  -4 2033.88 143.485   1
   8  -2   3 946.620 131.052  -2
  -8  -3  -3 946.620 131.052   1
  -8  -3  -2 365.843 125.877   1
   8  -2   2 2977.09 153.785  -2
  -8  -3  -2 2977.09 153.785   1
  -8  -3  -1 2687.91 178.551   1
   8  -2   1 2584.54 228.693  -2
  -8  -3  -1 2584.54 228.693   1
  -8  -3   0 1525.36 162.714   1
   8  -2   0 11252.6 309.922  -2
  -8  -3   0 11252.6 309.922   1
  -8  -3   1 359.191 139.768   1
   8  -2  -1 983.053 192.984  -2
  -8  -3   1 983.053 192.984   1
  -8  -3   2 3092.62 190.010   1
   8  -2  -2 5840.46 228.463  -2
  -8  -3   2 5840.46 228.463   1
  -8  -3   3 1111.50 151.294   1
   8  -2  -3 6061.67 201.718  -2
  -8  -3   3 6061.67 201.718   1
  -8  -3   4-75.2028 118.503   1
  -8  -3   5 451.857 110.722   1
  -8  -3   6 271.068 88.6476   1
   8  -1   9 719.906 140.568  -2
  -8  -2  -9 719.906 140.568   1
   8  -1   8 2218.20 186.216  -2
  -8  -2  -8 2218.20 186.216   1
   8  -1   7 4184.59 135.590  -2
  -8  -2  -7 4184.59 135.590   1
   8  -1   6 2768.71 146.262  -2
  -8  -2  -6 2768.71 146.262   1
   8  -1   5 481.722 128.202  -2
  -8  -2  -5 481.722 128.202   1
   8  -1   4 2108.61 153.703  -2
  -8  -2  -4 2108.61 153.703   1
   8  -1   3 644.570 135.536  -2
  -8  -2  -3 644.570 135.536   1
  -8  -2  -2 1437.16 160.271   1
   8  -1   2 1630.22 148.036  -2
  -8  -2  -2 1630.22 148.036   1
  -8  -2  -1 4640.25 222.351   1
   8  -1   1 6517.85 183.008  -2
  -8  -2  -1 6517.85 183.008   1
  -8  -2   0 247.028 145.640   1
   8  -1   0 929.787 198.806  -2
  -8  -2   0 929.787 198.806   1
  -8  -2   1 2835.88 194.930   1
   8  -1  -1 3160.93 226.794  -2
  -8  -2   1 3160.93 226.794   1
  -8  -2   2 4498.13 220.523   1
   8  -1  -2 9483.41 270.885  -2
  -8  -2   2 9483.41 270.885   1
  -8  -2   3 143.483 139.527   1
   8  -1  -3 1866.31 174.242  -2
  -8  -2   3 1866.31 174.242   1
  -8  -2   4 1607.68 152.952   1
  -8  -2   5 2674.89 153.346   1
  -8  -2   6 808.478 108.423   1
   8   0   9 2741.13 172.121  -2
  -8  -1  -9 2741.13 172.121   1
   8   0   8 5450.51 231.417  -2
  -8  -1  -8 5450.51 231.417   1
   8   0   7 1297.81 204.075  -2
  -8  -1  -7 1297.81 204.075   1
   8   0   6 6747.54 187.137  -2
  -8  -1  -6 6747.54 187.137   1
  -8  -1  -5 3501.46 157.647   1
   8   0   5 6152.99 190.465  -2
  -8  -1  -5 6152.99 190.465   1
   8   0   4 501.587 141.658  -2
  -8  -1  -4 501.587 141.658   1
   8   0   3 1892.52 153.427  -2
  -8  -1  -3 1892.52 153.427   1
  -8  -1  -2 1337.53 166.398   1
   8   0   2 1909.25 153.583  -2
  -8  -1  -2 1909.25 153.583   1
  -8  -1  -1-98.0939 148.712   1
   8   0   1 361.333 170.361  -2
  -8  -1  -1 361.333 170.361   1
  -8  -1   0 1077.24 169.806   1
   8   0   0 1365.09 214.310  -2
  -8  -1   0 1365.09 214.310   1
  -8  -1   1 1433.21 174.622   1
   8   0  -1 1367.09 208.020  -2
  -8  -1   1 1367.09 208.020   1
  -8  -1   2 1698.92 180.099   1
   8   0  -2 3972.33 222.397  -2
  -8  -1   2 3972.33 222.397   1
  -8  -1   3 228.308 146.153   1
   8   0  -3 1056.23 164.686  -2
  -8  -1   3 1056.23 164.686   1
  -8  -1   4 4901.12 209.404   1
  -8  -1   5 3514.25 174.037   1
  -8  -1   6 2919.68 137.423   1
   8   1   9 2822.07 173.528  -2
  -8   0  -9 2822.07 173.528   1
   8   1   8 6278.11 246.175  -2
  -8   0  -8 6278.11 246.175   1
   8   1   7 1195.88 199.606  -2
  -8   0  -7 1195.88 199.606   1
  -8   0  -6 3786.92 154.938   1
   8   1   6 7330.53 287.626  -2
  -8   0  -6 7330.53 287.626   1
  -8   0  -5 4099.08 178.855   1
   8   1   5 6469.04 189.672  -2
  -8   0  -5 6469.04 189.672   1
   8   1   4 498.841 141.608  -2
  -8   0  -4 498.841 141.608   1
   8   1   3 1879.96 156.527  -2
  -8   0  -3 1879.96 156.527   1
   8   1   2 1806.72 153.691  -2
  -8   0  -2 1806.72 153.691   1
  -8   0  -1 73.7697 150.547   1
   8   1   1 269.784 179.984  -2
  -8   0  -1 269.784 179.984   1
  -8   0   0 71.1815 150.184   1
   8   1   0 1260.92 216.211  -2
  -8   0   0 1260.92 216.211   1
  -8   0   1-40.7499 90.3374   1
   8   1  -1 1441.84 214.033  -2
  -8   0   1 1441.84 214.033   1
  -8   0   2 1673.93 110.607   1
   8   1  -2 3810.47 220.224  -2
  -8   0   2 3810.47 220.224   1
  -8   0   3 641.537 93.6268   1
  -8   0   4 156.035 81.0690   1
  -8   0   5 328.723 72.3941   1
  -8   0   6 215.513 96.5879   1
   8   2   9 784.853 139.728  -2
  -8   1  -9 784.853 139.728   1
   8   2   8 2463.99 186.002  -2
  -8   1  -8 2463.99 186.002   1
  -8   1  -7 75.6775 95.0409   1
   8   2   7 3565.75 224.058  -2
  -8   1  -7 3565.75 224.058   1
  -8   1  -6 2588.73 146.463   1
   8   2   6 2901.94 228.393  -2
  -8   1  -6 2901.94 228.393   1
  -8   1  -5 389.779 128.233   1
   8   2   5 453.102 206.297  -2
  -8   1  -5 453.102 206.297   1
   8   2   4 1939.44 158.229  -2
  -8   1  -4 1939.44 158.229   1
   8   2   3 779.000 144.994  -2
  -8   1  -3 779.000 144.994   1
  -8   1  -2 744.518 129.913   1
   8   2   2 1761.54 155.853  -2
  -8   1  -2 1761.54 155.853   1
  -8   1  -1 2180.29 160.269   1
   8   2   1 6478.71 187.865  -2
  -8   1  -1 6478.71 187.865   1
  -8   1   0 630.331 105.936   1
   8   2   0 1316.85 212.892  -2
  -8   1   0 1316.85 212.892   1
  -8   1   1 207.154 102.374   1
  -8   1   2 5026.27 154.465   1
  -8   1   3 1951.15 112.807   1
  -8   1   4 1255.92 98.0849   1
  -8   1   5 473.242 76.9717   1
   8   3   8 1864.68 178.379  -2
  -8   2  -8 1864.68 178.379   1
  -8   2  -7 546.670 110.761   1
   8   3   7 2961.80 215.305  -2
  -8   2  -7 2961.80 215.305   1
  -8   2  -6-15.1533 115.336   1
   8   3   6 360.693 180.903  -2
  -8   2  -6 360.693 180.903   1
  -8   2  -5 903.445 144.780   1
   8   3   5 2065.63 227.220  -2
  -8   2  -5 2065.63 227.220   1
  -8   2  -4 276.155 137.794   1
   8   3   4 2218.81 233.474  -2
  -8   2  -4 2218.81 233.474   1
   8   3   3 975.197 213.034  -2
  -8   2  -3 975.197 213.034   1
  -8   2  -2 3151.17 183.266   1
   8   3   2 3638.87 231.406  -2
  -8   2  -2 3638.87 231.406   1
  -8   2  -1 347.216 135.293   1
   8   3   1 2967.69 218.555  -2
  -8   2  -1 2967.69 218.555   1
  -8   2   0 10447.9 271.421   1
  -8   2   1 847.265 140.686   1
  -8   2   2 2160.25 123.593   1
  -8   2   3 5206.10 144.033   1
  -8   2   4 3927.56 169.316   1
  -8   2   5 2683.62 136.535   1
  -8   3  -7 21.9954 101.278   1
   8   4   7 2432.32 197.762  -2
  -8   3  -7 2432.32 197.762   1
  -8   3  -6 831.420 122.967   1
   8   4   6 1862.88 205.434  -2
  -8   3  -6 1862.88 205.434   1
  -8   3  -5 86.5216 94.5649   1
  -8   3  -4 689.845 107.854   1
  -8   3  -3 225.596 140.243   1
   8   4   3 4786.40 247.528  -2
  -8   3  -3 4786.40 247.528   1
  -8   3  -1 2167.31 170.982   1
  -8   3   0 1087.97 153.079   1
  -8   3   1 189.881 137.456   1
  -8   3   2 6769.38 220.956   1
  -8   3   3 621.347 127.163   1
  -8   3   4 5374.61 179.800   1
  -8   3   5 556.239 95.0168   1
  -8   4  -6 4142.92 156.102   1
  -8   4  -5 2319.36 152.804   1
  -8   4  -4 2327.93 160.134   1
  -8   4  -3-5.75554 129.756   1
  -8   4  -2 2614.12 171.447   1
  -8   4  -1 4769.56 140.594   1
  -8   4   0 1299.88 148.376   1
  -8   4   1 5712.22 207.162   1
  -8   4   2 11716.9 252.819   1
  -8   4   3 5725.44 116.529   1
  -8   4   4 278.927 97.5861   1
  -8   5  -6 1486.12 112.356   1
  -8   5  -5 338.184 109.933   1
  -8   5  -4 312.881 115.290   1
  -8   5  -3 785.928 122.233   1
  -8   5  -2 1581.38 135.953   1
  -8   5  -1 581.016 122.824   1
  -8   5   0 7692.58 186.522   1
  -8   5   1 2478.83 94.1738   1
  -8   5   2 6495.07 175.910   1
  -8   5   3 5929.33 154.211   1
  -8   6  -3 2488.84 125.346   1
  -8   6  -2 862.494 102.394   1
  -7 -10  -2 3632.42 155.417   1
  -7 -10  -1 60.6598 105.517   1
  -7  -9  -7 2234.14 113.952   1
  -7  -9  -6 63.0701 65.5552   1
  -7  -9  -4 62.5477 126.356   1
  -7  -9  -3 4409.41 204.237   1
  -7  -9  -2 1384.52 92.7119   1
  -7  -9  -1 1524.95 169.407   1
  -7  -9   0 527.282 147.828   1
  -7  -9   1 2348.28 103.840   1
  -7  -9   2 2326.42 134.922   1
  -7  -9   3 27.4162 96.3976   1
  -7  -9   4 1905.21 116.152   1
  -7  -8  -8 2280.39 88.8839   1
  -7  -8  -7 16632.8 263.445   1
   7  -7   7 20519.2 319.224  -2
  -7  -8  -7 20519.2 319.224   1
  -7  -8  -6 2108.46 145.916   1
  -7  -8  -5 3065.31 167.930   1
  -7  -8  -4 787.412 134.273   1
   7  -7   4 2380.40 230.046  -2
  -7  -8  -4 2380.40 230.046   1
   7  -7   3 1021.85 219.624  -2
  -7  -8  -3 1021.85 219.624   1
   7  -7   2 290.270 219.609  -2
  -7  -8  -2 290.270 219.609   1
   7  -7   1 3108.82 145.104  -2
  -7  -8  -1 3108.82 145.104   1
  -7  -8   0 101.846 120.809   1
   7  -7   0 2089.39 248.384  -2
  -7  -8   0 2089.39 248.384   1
  -7  -8   1 546.962 139.108   1
   7  -7  -1 1702.10 220.899  -2
  -7  -8   1 1702.10 220.899   1
  -7  -8   2 55.4515 99.9286   1
  -7  -8   3 687.448 146.194   1
  -7  -8   4 1934.34 150.505   1
  -7  -8   5 282.879 110.155   1
  -7  -7  -9 1460.67 108.054   1
   7  -6   9 4111.59 174.121  -2
  -7  -7  -9 4111.59 174.121   1
  -7  -7  -8 556.580 119.852   1
   7  -6   8 6947.18 241.349  -2
  -7  -7  -8 6947.18 241.349   1
  -7  -7  -7 340.154 116.403   1
   7  -6   7 546.272 178.390  -2
  -7  -7  -7 546.272 178.390   1
  -7  -7  -6 852.286 146.255   1
  -7  -7  -5 721.722 139.680   1
   7  -6   5 3657.09 262.624  -2
  -7  -7  -5 3657.09 262.624   1
  -7  -7  -4 643.440 139.513   1
   7  -6   4 2265.67 258.666  -2
  -7  -7  -4 2265.67 258.666   1
  -7  -7  -3 2392.34 176.688   1
   7  -6   3 2678.42 278.114  -2
  -7  -7  -3 2678.42 278.114   1
   7  -6   2 9109.71 375.560  -2
  -7  -7  -2 9109.71 375.560   1
   7  -6   1 1040.78 264.219  -2
  -7  -7  -1 1040.78 264.219   1
  -7  -7   0-1.90873 140.164   1
   7  -6   0 450.801 249.673  -2
  -7  -7   0 450.801 249.673   1
  -7  -7   1 882.682 170.695   1
   7  -6  -1 3044.98 285.869  -2
  -7  -7   1 3044.98 285.869   1
  -7  -7   2 1785.33 113.921   1
   7  -6  -2 2146.28 244.624  -2
  -7  -7   2 2146.28 244.624   1
  -7  -7   3 862.428 166.310   1
  -7  -7   4 947.353 158.006   1
  -7  -7   5 1425.65 161.231   1
  -7  -7   6 47.2803 120.857   1
   7  -5  10 7619.29 204.164  -2
  -7  -6 -10 7619.29 204.164   1
   7  -5   9 29703.1 255.899  -2
  -7  -6  -9 29703.1 255.899   1
   7  -5   8 5882.76 165.841  -2
  -7  -6  -8 5882.76 165.841   1
  -7  -6  -7 236.135 125.478   1
   7  -5   7 1454.19 216.291  -2
  -7  -6  -7 1454.19 216.291   1
  -7  -6  -6 973.599 154.331   1
  -7  -6  -5 3498.42 192.582   1
   7  -5   5 4738.46 304.070  -2
  -7  -6  -5 4738.46 304.070   1
  -7  -6  -4 965.050 152.992   1
   7  -5   4 5542.38 347.941  -2
  -7  -6  -4 5542.38 347.941   1
  -7  -6  -3 2182.28 178.304   1
   7  -5   3 2857.94 315.494  -2
  -7  -6  -3 2857.94 315.494   1
  -7  -6  -2 1110.16 160.579   1
   7  -5   2 2393.84 310.541  -2
  -7  -6  -2 2393.84 310.541   1
   7  -5   1 3809.94 193.356  -2
  -7  -6  -1 3809.94 193.356   1
   7  -5   0 2777.48 186.762  -2
  -7  -6   0 2777.48 186.762   1
  -7  -6   1 349.362 140.653   1
   7  -5  -1 4298.98 212.250  -2
  -7  -6   1 4298.98 212.250   1
   7  -5  -2 2785.27 197.775  -2
  -7  -6   2 2785.27 197.775   1
   7  -5  -3 7175.38 316.130  -2
  -7  -6   3 7175.38 316.130   1
   7  -5  -4 131.190 213.306  -2
  -7  -6   4 131.190 213.306   1
  -7  -6   5 1910.44 150.642   1
   7  -5  -5 2510.77 234.227  -2
  -7  -6   5 2510.77 234.227   1
  -7  -6   6 328.910 111.254   1
   7  -5  -6 650.109 184.567  -2
  -7  -6   6 650.109 184.567   1
  -7  -6   7 1882.67 128.421   1
  -7  -5 -11 690.977 92.6659   1
   7  -4  10 2002.83 176.816  -2
  -7  -5 -10 2002.83 176.816   1
   7  -4   9 3440.81 225.042  -2
  -7  -5  -9 3440.81 225.042   1
   7  -4   8 10696.4 211.322  -2
  -7  -5  -8 10696.4 211.322   1
   7  -4   7 513.869 132.835  -2
  -7  -5  -7 513.869 132.835   1
  -7  -5  -6 3439.28 190.830   1
  -7  -5  -5 14293.9 319.548   1
  -7  -5  -4-42.0771 133.735   1
   7  -4   4 7201.53 396.973  -2
  -7  -5  -4 7201.53 396.973   1
  -7  -5  -3 552.289 142.744   1
   7  -4   3 1497.54 306.244  -2
  -7  -5  -3 1497.54 306.244   1
  -7  -5  -2-50.8580 128.965   1
   7  -4   2 158.172 277.663  -2
  -7  -5  -2 158.172 277.663   1
   7  -4   1 435.939 122.774  -2
  -7  -5  -1 435.939 122.774   1
  -7  -5   0 13.7659 144.293   1
   7  -4   0 616.916 131.233  -2
  -7  -5   0 616.916 131.233   1
   7  -4  -1 2766.26 204.919  -2
  -7  -5   1 2766.26 204.919   1
   7  -4  -2 24.5076 224.297  -2
  -7  -5   2 24.5076 224.297   1
   7  -4  -3 2356.38 276.308  -2
  -7  -5   3 2356.38 276.308   1
  -7  -5   4 463.620 149.718   1
   7  -4  -4 538.276 228.557  -2
  -7  -5   4 538.276 228.557   1
  -7  -5   5 2236.67 182.904   1
   7  -4  -5 2408.71 250.638  -2
  -7  -5   5 2408.71 250.638   1
  -7  -5   6 40.8120 131.487   1
   7  -4  -6 2210.19 235.726  -2
  -7  -5   6 2210.19 235.726   1
  -7  -5   7 2788.34 170.388   1
  -7  -5   8 1492.72 133.580   1
  -7  -4 -11 151.642 104.752   1
   7  -3  11 135.245 126.425  -2
  -7  -4 -11 135.245 126.425   1
  -7  -4 -10 4717.45 194.566   1
   7  -3  10 3884.76 229.979  -2
  -7  -4 -10 3884.76 229.979   1
  -7  -4  -9 360.622 144.878   1
   7  -3   9 3903.45 263.997  -2
  -7  -4  -9 3903.45 263.997   1
  -7  -4  -8 323.301 159.525   1
   7  -3   8 3088.33 273.358  -2
  -7  -4  -8 3088.33 273.358   1
   7  -3   7 7385.75 363.341  -2
  -7  -4  -7 7385.75 363.341   1
   7  -3   6 2537.38 291.927  -2
  -7  -4  -6 2537.38 291.927   1
   7  -3   5 1707.66 282.364  -2
  -7  -4  -5 1707.66 282.364   1
   7  -3   4 3212.81 313.457  -2
  -7  -4  -4 3212.81 313.457   1
   7  -3   3 6276.34 363.069  -2
  -7  -4  -3 6276.34 363.069   1
  -7  -4  -2 6454.05 262.546   1
   7  -3   2 5644.96 259.029  -2
  -7  -4  -2 5644.96 259.029   1
  -7  -4  -1 2555.75 207.656   1
   7  -3   1 2694.12 167.719  -2
  -7  -4  -1 2694.12 167.719   1
  -7  -4   0 2909.90 222.476   1
   7  -3   0 4285.76 210.353  -2
  -7  -4   0 4285.76 210.353   1
   7  -3  -1 2694.07 289.231  -2
  -7  -4   1 2694.07 289.231   1
   7  -3  -2 1449.46 271.179  -2
  -7  -4   2 1449.46 271.179   1
   7  -3  -3 602.685 246.873  -2
  -7  -4   3 602.685 246.873   1
   7  -3  -4 283.520 117.928  -2
  -7  -4   4 283.520 117.928   1
   7  -3  -5 847.568 158.611  -2
  -7  -4   5 847.568 158.611   1
   7  -3  -6 1121.54 218.474  -2
  -7  -4   6 1121.54 218.474   1
   7  -3  -7 182.811 185.447  -2
  -7  -4   7 182.811 185.447   1
   7  -3  -8 502.340 165.598  -2
  -7  -4   8 502.340 165.598   1
  -7  -4   9 3588.56 101.959   1
   7  -2  12 2416.77 160.906  -2
  -7  -3 -12 2416.77 160.906   1
   7  -2  11 2862.11 141.272  -2
  -7  -3 -11 2862.11 141.272   1
   7  -2  10 516.829 137.302  -2
  -7  -3 -10 516.829 137.302   1
   7  -2   9 502.445 153.511  -2
  -7  -3  -9 502.445 153.511   1
   7  -2   8 3629.27 199.466  -2
  -7  -3  -8 3629.27 199.466   1
   7  -2   7 2127.06 144.693  -2
  -7  -3  -7 2127.06 144.693   1
   7  -2   6 7832.63 262.686  -2
  -7  -3  -6 7832.63 262.686   1
  -7  -3  -5 1999.51 233.137   1
   7  -2   5 8964.94 438.876  -2
  -7  -3  -5 8964.94 438.876   1
   7  -2   4 20883.6 611.809  -2
  -7  -3  -4 20883.6 611.809   1
   7  -2   3 14708.2 309.880  -2
  -7  -3  -3 14708.2 309.880   1
   7  -2   2 2185.89 195.627  -2
  -7  -3  -2 2185.89 195.627   1
   7  -2   1 5993.82 237.248  -2
  -7  -3  -1 5993.82 237.248   1
   7  -2   0 515.407 134.854  -2
  -7  -3   0 515.407 134.854   1
   7  -2  -1 4365.48 339.435  -2
  -7  -3   1 4365.48 339.435   1
   7  -2  -2 6583.41 379.816  -2
  -7  -3   2 6583.41 379.816   1
   7  -2  -3 5860.21 233.566  -2
  -7  -3   3 5860.21 233.566   1
   7  -2  -4 937.585 133.061  -2
  -7  -3   4 937.585 133.061   1
   7  -2  -5 1488.26 236.981  -2
  -7  -3   5 1488.26 236.981   1
   7  -2  -6 2009.95 246.421  -2
  -7  -3   6 2009.95 246.421   1
   7  -2  -7 834.775 219.776  -2
  -7  -3   7 834.775 219.776   1
   7  -2  -8 757.797 185.671  -2
  -7  -3   8 757.797 185.671   1
  -7  -3   9 640.522 105.163   1
   7  -1  12 9167.46 258.046  -2
  -7  -2 -12 9167.46 258.046   1
   7  -1  11 3193.46 159.512  -2
  -7  -2 -11 3193.46 159.512   1
   7  -1  10 16933.6 292.620  -2
  -7  -2 -10 16933.6 292.620   1
   7  -1   9 5466.20 225.294  -2
  -7  -2  -9 5466.20 225.294   1
   7  -1   8 8320.93 273.164  -2
  -7  -2  -8 8320.93 273.164   1
   7  -1   7 26297.3 331.970  -2
  -7  -2  -7 26297.3 331.970   1
   7  -1   6 9538.15 232.678  -2
  -7  -2  -6 9538.15 232.678   1
   7  -1   5 4310.90 239.467  -2
  -7  -2  -5 4310.90 239.467   1
   7  -1   4 3612.16 176.621  -2
  -7  -2  -4 3612.16 176.621   1
   7  -1   3 16250.8 335.496  -2
  -7  -2  -3 16250.8 335.496   1
   7  -1   2 5164.82 238.122  -2
  -7  -2  -2 5164.82 238.122   1
   7  -1   1 3022.54 208.430  -2
  -7  -2  -1 3022.54 208.430   1
   7  -1   0 9156.37 271.771  -2
  -7  -2   0 9156.37 271.771   1
   7  -1  -1 4362.04 318.015  -2
  -7  -2   1 4362.04 318.015   1
   7  -1  -2 1070.93 255.549  -2
  -7  -2   2 1070.93 255.549   1
   7  -1  -3 531.276 165.326  -2
  -7  -2   3 531.276 165.326   1
  -7  -2   4 3078.68 200.808   1
   7  -1  -4 2967.60 189.898  -2
  -7  -2   4 2967.60 189.898   1
  -7  -2   5 1249.30 159.122   1
   7  -1  -5 2401.94 277.379  -2
  -7  -2   5 2401.94 277.379   1
  -7  -2   6 6257.80 235.900   1
   7  -1  -6 7206.07 337.721  -2
  -7  -2   6 7206.07 337.721   1
  -7  -2   7 954.490 142.192   1
   7  -1  -7 7360.76 326.571  -2
  -7  -2   7 7360.76 326.571   1
  -7  -2   8 610.171 120.365   1
   7  -1  -8 1383.32 212.681  -2
  -7  -2   8 1383.32 212.681   1
  -7  -2   9 823.900 75.6646   1
   7   0  12 9326.89 278.959  -2
  -7  -1 -12 9326.89 278.959   1
   7   0  11 5586.51 189.010  -2
  -7  -1 -11 5586.51 189.010   1
   7   0  10 10980.4 264.582  -2
  -7  -1 -10 10980.4 264.582   1
   7   0   9 16469.6 330.693  -2
  -7  -1  -9 16469.6 330.693   1
   7   0   8 6713.07 261.384  -2
  -7  -1  -8 6713.07 261.384   1
   7   0   7 4365.28 187.420  -2
  -7  -1  -7 4365.28 187.420   1
   7   0   6 2136.67 163.690  -2
  -7  -1  -6 2136.67 163.690   1
   7   0   5 8318.82 227.689  -2
  -7  -1  -5 8318.82 227.689   1
   7   0   4 205.191 122.389  -2
  -7  -1  -4 205.191 122.389   1
   7   0   3 8243.89 234.732  -2
  -7  -1  -3 8243.89 234.732   1
   7   0   2 9080.96 285.038  -2
  -7  -1  -2 9080.96 285.038   1
   7   0   1 4913.04 245.844  -2
  -7  -1  -1 4913.04 245.844   1
   7   0   0 2533.27 168.449  -2
  -7  -1   0 2533.27 168.449   1
  -7  -1   1 692.112 165.087   1
   7   0  -1 1171.13 184.994  -2
  -7  -1   1 1171.13 184.994   1
  -7  -1   2 288.579 153.887   1
   7   0  -2 1883.32 182.984  -2
  -7  -1   2 1883.32 182.984   1
  -7  -1   3 93.3609 158.017   1
   7   0  -3 1102.73 173.136  -2
  -7  -1   3 1102.73 173.136   1
  -7  -1   4 1159.31 180.026   1
   7   0  -4 6439.80 235.260  -2
  -7  -1   4 6439.80 235.260   1
  -7  -1   5 91.0852 165.233   1
   7   0  -5 7231.84 365.294  -2
  -7  -1   5 7231.84 365.294   1
  -7  -1   6 90.4301 160.367   1
   7   0  -6 7396.32 358.117  -2
  -7  -1   6 7396.32 358.117   1
  -7  -1   7 1437.99 167.309   1
   7   0  -7 1771.13 220.603  -2
  -7  -1   7 1771.13 220.603   1
  -7  -1   8 89.9585 88.4679   1
  -7  -1   9 3825.97 110.181   1
   7   1  13 3830.13 181.397  -2
  -7   0 -13 3830.13 181.397   1
   7   1  12 7678.63 270.558  -2
  -7   0 -12 7678.63 270.558   1
   7   1  11 5253.05 192.528  -2
  -7   0 -11 5253.05 192.528   1
   7   1  10 11163.0 270.724  -2
  -7   0 -10 11163.0 270.724   1
   7   1   9 16054.7 324.694  -2
  -7   0  -9 16054.7 324.694   1
   7   1   8 5489.29 245.932  -2
  -7   0  -8 5489.29 245.932   1
   7   1   7 4966.98 193.409  -2
  -7   0  -7 4966.98 193.409   1
   7   1   6 2083.42 169.740  -2
  -7   0  -6 2083.42 169.740   1
   7   1   5 9585.81 250.530  -2
  -7   0  -5 9585.81 250.530   1
   7   1   4 295.240 131.099  -2
  -7   0  -4 295.240 131.099   1
   7   1   3 9317.05 235.284  -2
  -7   0  -3 9317.05 235.284   1
  -7   0  -2 163.427 157.297   1
   7   1   2 8276.03 238.356  -2
  -7   0  -2 8276.03 238.356   1
  -7   0  -1 6423.56 267.340   1
   7   1   1 5707.60 209.432  -2
  -7   0  -1 5707.60 209.432   1
  -7   0   0 389.575 164.778   1
   7   1   0 2415.21 163.919  -2
  -7   0   0 2415.21 163.919   1
  -7   0   1 791.772 181.005   1
   7   1  -1 1768.24 199.947  -2
  -7   0   1 1768.24 199.947   1
  -7   0   2 1616.52 196.316   1
   7   1  -2 1934.55 191.383  -2
  -7   0   2 1934.55 191.383   1
  -7   0   3 1441.04 202.414   1
   7   1  -3 1576.75 181.658  -2
  -7   0   3 1576.75 181.658   1
  -7   0   4 5194.62 264.005   1
   7   1  -4 6526.45 232.113  -2
  -7   0   4 6526.45 232.113   1
  -7   0   5 6364.36 283.510   1
   7   1  -5 6441.06 326.454  -2
  -7   0   5 6441.06 326.454   1
  -7   0   6 6644.19 193.649   1
  -7   0   7 322.673 153.782   1
   7   1  -7 1642.86 222.592  -2
  -7   0   7 1642.86 222.592   1
  -7   0   8 1897.65 111.182   1
  -7   0   9-46.1167 70.5023   1
   7   2  12 8473.49 266.505  -2
  -7   1 -12 8473.49 266.505   1
   7   2  11 2925.81 159.574  -2
  -7   1 -11 2925.81 159.574   1
   7   2  10 20632.0 321.318  -2
  -7   1 -10 20632.0 321.318   1
   7   2   9 5166.50 235.956  -2
  -7   1  -9 5166.50 235.956   1
   7   2   8 10098.2 201.616  -2
  -7   1  -8 10098.2 201.616   1
   7   2   7 28557.1 275.007  -2
  -7   1  -7 28557.1 275.007   1
   7   2   6 10929.5 256.203  -2
  -7   1  -6 10929.5 256.203   1
   7   2   5 4444.55 203.100  -2
  -7   1  -5 4444.55 203.100   1
  -7   1  -4 1808.73 193.373   1
   7   2   4 3598.32 202.328  -2
  -7   1  -4 3598.32 202.328   1
  -7   1  -3 3988.38 242.944   1
   7   2   3 17132.3 296.821  -2
  -7   1  -3 17132.3 296.821   1
  -7   1  -2 3587.87 240.609   1
   7   2   2 5258.19 205.854  -2
  -7   1  -2 5258.19 205.854   1
  -7   1  -1 3089.23 229.192   1
   7   2   1 3822.17 186.955  -2
  -7   1  -1 3822.17 186.955   1
  -7   1   0 261.552 171.625   1
   7   2   0 9109.87 228.610  -2
  -7   1   0 9109.87 228.610   1
  -7   1   1 4714.67 264.735   1
   7   2  -1 5116.23 238.570  -2
  -7   1   1 5116.23 238.570   1
  -7   1   2 60.1191 164.429   1
   7   2  -2 1028.50 180.338  -2
  -7   1   2 1028.50 180.338   1
  -7   1   3 384.490 172.993   1
   7   2  -3 683.345 170.525  -2
  -7   1   3 683.345 170.525   1
  -7   1   4 383.819 167.361   1
   7   2  -4 3406.54 194.638  -2
  -7   1   4 3406.54 194.638   1
  -7   1   5 714.721 180.741   1
   7   2  -5 1998.81 255.380  -2
  -7   1   5 1998.81 255.380   1
  -7   1   6 10.8819 163.570   1
   7   2  -6 6430.46 299.606  -2
  -7   1   6 6430.46 299.606   1
  -7   1   7 5346.95 162.054   1
  -7   1   8 626.618 92.2582   1
  -7   1   9 1188.73 129.255   1
   7   3  12 2326.91 196.260  -2
  -7   2 -12 2326.91 196.260   1
   7   3  11 2715.62 147.445  -2
  -7   2 -11 2715.62 147.445   1
   7   3  10 634.483 150.365  -2
  -7   2 -10 634.483 150.365   1
   7   3   9 1120.41 127.055  -2
  -7   2  -9 1120.41 127.055   1
   7   3   8 4109.18 163.793  -2
  -7   2  -8 4109.18 163.793   1
   7   3   7 2296.95 158.923  -2
  -7   2  -7 2296.95 158.923   1
   7   3   6 8132.47 182.212  -2
  -7   2  -6 8132.47 182.212   1
   7   3   5 12500.2 253.264  -2
  -7   2  -5 12500.2 253.264   1
   7   3   4 27121.4 306.381  -2
  -7   2  -4 27121.4 306.381   1
  -7   2  -3 641.002 189.022   1
   7   3   3 16024.0 330.588  -2
  -7   2  -3 16024.0 330.588   1
  -7   2  -2 1301.26 199.270   1
   7   3   2 2656.82 171.555  -2
  -7   2  -2 2656.82 171.555   1
  -7   2  -1 7016.49 307.037   1
   7   3   1 7259.63 206.031  -2
  -7   2  -1 7259.63 206.031   1
  -7   2   0 427.799 173.230   1
   7   3   0 572.616 146.814  -2
  -7   2   0 572.616 146.814   1
  -7   2   1-19.6491 128.711   1
   7   3  -1 4049.02 304.460  -2
  -7   2   1 4049.02 304.460   1
  -7   2   2 942.203 205.456   1
   7   3  -2 6065.70 233.641  -2
  -7   2   2 6065.70 233.641   1
  -7   2   3 4839.35 264.621   1
   7   3  -3 7150.37 228.986  -2
  -7   2   3 7150.37 228.986   1
  -7   2   4 129.446 119.158   1
  -7   2   5 1334.05 132.024   1
  -7   2   6 363.177 109.190   1
  -7   2   7 776.157 101.691   1
  -7   2   8 256.136 128.418   1
  -7   2   9 4.82602 98.4293   1
   7   4  10 4695.79 183.863  -2
  -7   3 -10 4695.79 183.863   1
   7   4   9 4861.28 149.793  -2
  -7   3  -9 4861.28 149.793   1
   7   4   8 4135.00 161.820  -2
  -7   3  -8 4135.00 161.820   1
   7   4   7 8734.34 166.380  -2
  -7   3  -7 8734.34 166.380   1
   7   4   6 3641.81 155.724  -2
  -7   3  -6 3641.81 155.724   1
   7   4   5 2630.41 178.896  -2
  -7   3  -5 2630.41 178.896   1
  -7   3  -4 2798.93 178.455   1
   7   4   4 4348.07 221.608  -2
  -7   3  -4 4348.07 221.608   1
  -7   3  -3 4408.68 258.280   1
   7   4   3 8216.71 269.469  -2
  -7   3  -3 8216.71 269.469   1
  -7   3  -2 178.922 179.361   1
   7   4   2 5771.63 231.021  -2
  -7   3  -2 5771.63 231.021   1
  -7   3  -1 27.6852 132.240   1
   7   4   1 3196.39 203.391  -2
  -7   3  -1 3196.39 203.391   1
  -7   3   0 1168.17 205.692   1
   7   4   0 5193.37 183.611  -2
  -7   3   0 5193.37 183.611   1
  -7   3   1 468.188 131.152   1
  -7   3   2 1785.53 216.064   1
   7   4  -2 1987.77 279.152  -2
  -7   3   2 1987.77 279.152   1
  -7   3   3 350.609 124.018   1
  -7   3   4 28.7039 110.711   1
  -7   3   5 645.690 116.517   1
  -7   3   6 1598.51 117.360   1
  -7   3   7 344.007 142.440   1
  -7   3   8 23.4598 114.669   1
  -7   3   9 161.817 90.0743   1
   7   5   9 4111.37 250.709  -2
  -7   4  -9 4111.37 250.709   1
   7   5   8 14550.3 192.442  -2
  -7   4  -8 14550.3 192.442   1
   7   5   7 655.514 128.151  -2
  -7   4  -7 655.514 128.151   1
   7   5   6 18997.4 240.765  -2
  -7   4  -6 18997.4 240.765   1
   7   5   5 15601.4 225.092  -2
  -7   4  -5 15601.4 225.092   1
  -7   4  -4 9385.68 324.815   1
   7   5   4 8648.33 230.834  -2
  -7   4  -4 8648.33 230.834   1
  -7   4  -3 1147.59 121.879   1
   7   5   3 1788.64 286.703  -2
  -7   4  -3 1788.64 286.703   1
  -7   4  -2 128.547 107.168   1
   7   5   2 464.498 249.138  -2
  -7   4  -2 464.498 249.138   1
  -7   4  -1 352.331 106.953   1
   7   5   1 838.162 244.562  -2
  -7   4  -1 838.162 244.562   1
  -7   4   0 254.060 96.9271   1
   7   5   0 738.756 231.743  -2
  -7   4   0 738.756 231.743   1
  -7   4   1 1571.67 203.923   1
  -7   4   2 54.1771 117.441   1
  -7   4   3 1977.45 141.131   1
  -7   4   4-5.34761 108.198   1
  -7   4   5-2.71403 150.523   1
  -7   4   6 1561.16 169.470   1
  -7   4   7 18.6270 127.501   1
  -7   4   8 10942.6 218.563   1
   7   6   8 6665.76 175.033  -2
  -7   5  -8 6665.76 175.033   1
   7   6   7 2037.45 155.301  -2
  -7   5  -7 2037.45 155.301   1
   7   6   6 9903.63 188.303  -2
  -7   5  -6 9903.63 188.303   1
   7   6   5 5014.73 162.277  -2
  -7   5  -5 5014.73 162.277   1
   7   6   4 6051.95 169.345  -2
  -7   5  -4 6051.95 169.345   1
  -7   5  -3 936.142 119.361   1
   7   6   3 2885.50 200.747  -2
  -7   5  -3 2885.50 200.747   1
  -7   5  -2 1190.41 122.911   1
  -7   5  -1 274.005 110.004   1
  -7   5   0 722.084 115.115   1
  -7   5   1 4098.18 153.010   1
  -7   5   2 2803.84 220.796   1
  -7   5   3 5914.84 261.272   1
  -7   5   4-54.8700 154.001   1
  -7   5   5 497.656 151.262   1
  -7   5   6 140.157 122.406   1
  -7   5   7 107.753 101.027   1
  -7   6  -8 7908.35 206.358   1
  -7   6  -7 138.750 127.506   1
   7   7   7 200.147 196.635  -2
  -7   6  -7 200.147 196.635   1
  -7   6  -6 7015.34 167.105   1
  -7   6  -5 2325.04 129.761   1
  -7   6  -4 1502.13 118.672   1
  -7   6  -3 102.552 101.804   1
  -7   6  -2 5832.05 140.856   1
  -7   6  -1 860.095 92.1529   1
  -7   6   0 887.333 90.9167   1
  -7   6   1 3111.87 109.035   1
  -7   6   2 19.7983 76.1196   1
  -7   6   3 649.077 76.5998   1
  -7   6   4 58.0225 86.4191   1
  -7   6   5 131.849 53.9893   1
  -7   6   6 2107.71 89.3891   1
  -7   7  -7 7549.75 197.025   1
  -7   7  -6 2789.14 92.4947   1
  -7   7  -5 98.0531 93.4703   1
  -7   7  -4 1612.58 110.696   1
  -7   7  -3 194.654 92.7295   1
  -7   7  -2 320.571 93.1535   1
  -7   7  -1 858.915 99.6826   1
  -7   7   0 2077.72 93.8150   1
  -7   7   1 1390.59 81.6733   1
  -7   7   2 2485.69 110.983   1
  -7   7   3 6963.41 110.350   1
  -7   7   4 752.262 71.5224   1
  -7   8  -6 7896.05 173.079   1
  -7   8  -5 1303.16 81.8613   1
  -7   8  -4 4890.60 121.235   1
  -7   8  -3 3669.61 95.4775   1
  -7   8  -2 208.736 79.3544   1
  -7   8  -1 1171.67 73.3024   1
  -7   8   0 63.3876 80.4076   1
  -7   8   1 699.968 80.3162   1
  -7   8   2 160.786 67.0269   1
  -7   9  -2 374.574 65.1946   1
  -7   9  -1 102.147 56.8129   1
   6 -11   1 1556.78 143.018  -2
  -6 -12  -1 1556.78 143.018   1
  -6 -12   0 1818.78 120.379   1
   6 -10   6 5500.60 185.931  -2
  -6 -11  -6 5500.60 185.931   1
   6 -10   5 17490.6 211.201  -2
  -6 -11  -5 17490.6 211.201   1
   6 -10   4 4149.54 221.121  -2
  -6 -11  -4 4149.54 221.121   1
   6 -10   3 14733.4 352.544  -2
  -6 -11  -3 14733.4 352.544   1
   6 -10   2 925.870 198.589  -2
  -6 -11  -2 925.870 198.589   1
   6 -10   1 1580.69 213.522  -2
  -6 -11  -1 1580.69 213.522   1
   6 -10   0 1088.99 200.790  -2
  -6 -11   0 1088.99 200.790   1
   6 -10  -1 2351.54 129.522  -2
  -6 -11   1 2351.54 129.522   1
   6 -10  -2 2059.21 123.256  -2
  -6 -11   2 2059.21 123.256   1
  -6 -11   3 2110.46 130.743   1
   6 -10  -3 3117.40 172.986  -2
  -6 -11   3 3117.40 172.986   1
   6 -10  -4 3992.11 162.749  -2
  -6 -11   4 3992.11 162.749   1
   6  -9   9 613.094 110.202  -2
  -6 -10  -9 613.094 110.202   1
   6  -9   8 1043.81 142.956  -2
  -6 -10  -8 1043.81 142.956   1
   6  -9   7 626.369 157.216  -2
  -6 -10  -7 626.369 157.216   1
   6  -9   6 7531.70 189.711  -2
  -6 -10  -6 7531.70 189.711   1
   6  -9   5 63.1249 126.106  -2
  -6 -10  -5 63.1249 126.106   1
   6  -9   4 12150.2 264.101  -2
  -6 -10  -4 12150.2 264.101   1
   6  -9   3 13256.3 279.398  -2
  -6 -10  -3 13256.3 279.398   1
   6  -9   2 1190.72 159.273  -2
  -6 -10  -2 1190.72 159.273   1
   6  -9   1 7610.44 366.677  -2
  -6 -10  -1 7610.44 366.677   1
   6  -9   0 1816.77 162.336  -2
  -6 -10   0 1816.77 162.336   1
   6  -9  -1 2532.58 175.756  -2
  -6 -10   1 2532.58 175.756   1
   6  -9  -2 19121.1 304.426  -2
  -6 -10   2 19121.1 304.426   1
   6  -9  -3 6306.42 196.008  -2
  -6 -10   3 6306.42 196.008   1
   6  -9  -4 771.984 125.984  -2
  -6 -10   4 771.984 125.984   1
   6  -9  -5 1901.70 182.644  -2
  -6 -10   5 1901.70 182.644   1
   6  -9  -6 7497.77 212.171  -2
  -6 -10   6 7497.77 212.171   1
   6  -8  10 428.380 122.459  -2
  -6  -9 -10 428.380 122.459   1
   6  -8   9 476.072 152.308  -2
  -6  -9  -9 476.072 152.308   1
   6  -8   8 14475.9 365.374  -2
  -6  -9  -8 14475.9 365.374   1
   6  -8   7 7857.99 311.678  -2
  -6  -9  -7 7857.99 311.678   1
   6  -8   6 3344.10 184.846  -2
  -6  -9  -6 3344.10 184.846   1
   6  -8   5 248.181 142.504  -2
  -6  -9  -5 248.181 142.504   1
   6  -8   4 310.041 151.213  -2
  -6  -9  -4 310.041 151.213   1
   6  -8   3 6844.26 211.094  -2
  -6  -9  -3 6844.26 211.094   1
   6  -8   2 8740.35 233.993  -2
  -6  -9  -2 8740.35 233.993   1
   6  -8   1 1724.33 147.321  -2
  -6  -9  -1 1724.33 147.321   1
   6  -8   0 7528.76 265.358  -2
  -6  -9   0 7528.76 265.358   1
   6  -8  -1 3424.70 218.280  -2
  -6  -9   1 3424.70 218.280   1
   6  -8  -2 5886.86 238.578  -2
  -6  -9   2 5886.86 238.578   1
   6  -8  -3 5983.40 233.766  -2
  -6  -9   3 5983.40 233.766   1
   6  -8  -4 1689.43 163.026  -2
  -6  -9   4 1689.43 163.026   1
  -6  -9   5 777.082 124.240   1
   6  -8  -5 812.401 211.121  -2
  -6  -9   5 812.401 211.121   1
   6  -8  -6 267.045 113.187  -2
  -6  -9   6 267.045 113.187   1
   6  -8  -7 3897.85 129.562  -2
  -6  -9   7 3897.85 129.562   1
   6  -7  11 12191.4 270.914  -2
  -6  -8 -11 12191.4 270.914   1
   6  -7  10 12162.8 323.950  -2
  -6  -8 -10 12162.8 323.950   1
   6  -7   9 2693.44 223.927  -2
  -6  -8  -9 2693.44 223.927   1
   6  -7   8 5988.49 308.618  -2
  -6  -8  -8 5988.49 308.618   1
   6  -7   7 5802.17 217.179  -2
  -6  -8  -7 5802.17 217.179   1
   6  -7   6 1392.65 176.653  -2
  -6  -8  -6 1392.65 176.653   1
   6  -7   5 1911.85 194.308  -2
  -6  -8  -5 1911.85 194.308   1
   6  -7   4 2502.85 173.422  -2
  -6  -8  -4 2502.85 173.422   1
   6  -7   3 149.844 132.812  -2
  -6  -8  -3 149.844 132.812   1
   6  -7   2 3860.40 200.264  -2
  -6  -8  -2 3860.40 200.264   1
   6  -7   1 9252.48 219.819  -2
  -6  -8  -1 9252.48 219.819   1
   6  -7   0 15056.3 292.082  -2
  -6  -8   0 15056.3 292.082   1
   6  -7  -1 5909.59 280.246  -2
  -6  -8   1 5909.59 280.246   1
   6  -7  -2 908.771 188.103  -2
  -6  -8   2 908.771 188.103   1
   6  -7  -3 4591.19 240.004  -2
  -6  -8   3 4591.19 240.004   1
   6  -7  -4 315.775 127.621  -2
  -6  -8   4 315.775 127.621   1
   6  -7  -5 6624.41 232.449  -2
  -6  -8   5 6624.41 232.449   1
   6  -7  -6 2725.88 176.442  -2
  -6  -8   6 2725.88 176.442   1
   6  -7  -7 467.618 134.675  -2
  -6  -8   7 467.618 134.675   1
   6  -7  -8 1392.52 120.349  -2
  -6  -8   8 1392.52 120.349   1
  -6  -8   9 631.738 95.7926   1
   6  -6  12 6737.24 210.377  -2
  -6  -7 -12 6737.24 210.377   1
   6  -6  11 1096.54 115.432  -2
  -6  -7 -11 1096.54 115.432   1
   6  -6  10 7853.37 310.908  -2
  -6  -7 -10 7853.37 310.908   1
   6  -6   9 989.873 207.858  -2
  -6  -7  -9 989.873 207.858   1
   6  -6   8 4093.19 293.562  -2
  -6  -7  -8 4093.19 293.562   1
   6  -6   7 15927.7 345.189  -2
  -6  -7  -7 15927.7 345.189   1
   6  -6   6 5006.77 250.089  -2
  -6  -7  -6 5006.77 250.089   1
   6  -6   5 939.328 184.807  -2
  -6  -7  -5 939.328 184.807   1
   6  -6   4 17892.3 405.693  -2
  -6  -7  -4 17892.3 405.693   1
   6  -6   3 22122.3 371.853  -2
  -6  -7  -3 22122.3 371.853   1
   6  -6   2 7866.92 259.389  -2
  -6  -7  -2 7866.92 259.389   1
   6  -6   1 22250.6 360.094  -2
  -6  -7  -1 22250.6 360.094   1
   6  -6   0 2572.19 183.386  -2
  -6  -7   0 2572.19 183.386   1
   6  -6  -1 13168.1 384.103  -2
  -6  -7   1 13168.1 384.103   1
   6  -6  -2 21946.0 466.896  -2
  -6  -7   2 21946.0 466.896   1
   6  -6  -3 11392.5 351.570  -2
  -6  -7   3 11392.5 351.570   1
   6  -6  -4 13559.1 276.766  -2
  -6  -7   4 13559.1 276.766   1
   6  -6  -5 10481.8 240.748  -2
  -6  -7   5 10481.8 240.748   1
   6  -6  -6 21237.9 379.135  -2
  -6  -7   6 21237.9 379.135   1
   6  -6  -7 4522.91 209.853  -2
  -6  -7   7 4522.91 209.853   1
   6  -6  -8 3598.87 178.774  -2
  -6  -7   8 3598.87 178.774   1
   6  -6  -9 3766.72 150.785  -2
  -6  -7   9 3766.72 150.785   1
   6  -6 -10 1031.33 135.651  -2
  -6  -7  10 1031.33 135.651   1
   6  -5  12 5029.54 220.864  -2
  -6  -6 -12 5029.54 220.864   1
   6  -5  11 202.042 108.571  -2
  -6  -6 -11 202.042 108.571   1
   6  -5  10 872.661 198.838  -2
  -6  -6 -10 872.661 198.838   1
   6  -5   9 6575.39 336.582  -2
  -6  -6  -9 6575.39 336.582   1
   6  -5   8 16249.0 484.773  -2
  -6  -6  -8 16249.0 484.773   1
   6  -5   7 19803.8 395.071  -2
  -6  -6  -7 19803.8 395.071   1
   6  -5   6 8158.85 301.122  -2
  -6  -6  -6 8158.85 301.122   1
   6  -5   5 8184.97 309.331  -2
  -6  -6  -5 8184.97 309.331   1
   6  -5   4 6307.00 285.246  -2
  -6  -6  -4 6307.00 285.246   1
   6  -5   3 40340.4 594.031  -2
  -6  -6  -3 40340.4 594.031   1
   6  -5   2 17115.4 418.071  -2
  -6  -6  -2 17115.4 418.071   1
   6  -5   1 19182.2 353.662  -2
  -6  -6  -1 19182.2 353.662   1
   6  -5   0 22147.4 372.879  -2
  -6  -6   0 22147.4 372.879   1
   6  -5  -1 5224.26 299.108  -2
  -6  -6   1 5224.26 299.108   1
   6  -5  -2 4190.13 283.239  -2
  -6  -6   2 4190.13 283.239   1
   6  -5  -3 27890.8 414.295  -2
  -6  -6   3 27890.8 414.295   1
   6  -5  -4 8410.60 256.380  -2
  -6  -6   4 8410.60 256.380   1
   6  -5  -5 3070.79 193.055  -2
  -6  -6   5 3070.79 193.055   1
   6  -5  -6 4117.16 244.870  -2
  -6  -6   6 4117.16 244.870   1
   6  -5  -7 2725.77 211.015  -2
  -6  -6   7 2725.77 211.015   1
   6  -5  -8 4608.94 216.777  -2
  -6  -6   8 4608.94 216.777   1
   6  -5  -9 1614.62 150.448  -2
  -6  -6   9 1614.62 150.448   1
   6  -5 -10 340.209 160.036  -2
  -6  -6  10 340.209 160.036   1
   6  -4  13 7430.76 159.038  -2
  -6  -5 -13 7430.76 159.038   1
   6  -4  12 886.091 123.548  -2
  -6  -5 -12 886.091 123.548   1
   6  -4  11 1965.17 123.655  -2
  -6  -5 -11 1965.17 123.655   1
   6  -4  10 1113.82 124.900  -2
  -6  -5 -10 1113.82 124.900   1
   6  -4   9 4388.98 221.754  -2
  -6  -5  -9 4388.98 221.754   1
   6  -4   8 2559.28 268.589  -2
  -6  -5  -8 2559.28 268.589   1
   6  -4   7 1979.09 196.836  -2
  -6  -5  -7 1979.09 196.836   1
   6  -4   6 38698.0 561.674  -2
  -6  -5  -6 38698.0 561.674   1
   6  -4   5 27180.6 491.124  -2
  -6  -5  -5 27180.6 491.124   1
   6  -4   4 2197.04 220.860  -2
  -6  -5  -4 2197.04 220.860   1
   6  -4   3 5027.99 268.904  -2
  -6  -5  -3 5027.99 268.904   1
   6  -4   2 33295.5 539.224  -2
  -6  -5  -2 33295.5 539.224   1
   6  -4   1 38715.7 473.517  -2
  -6  -5  -1 38715.7 473.517   1
   6  -4   0 12943.3 301.571  -2
  -6  -5   0 12943.3 301.571   1
   6  -4  -1 31742.4 585.297  -2
  -6  -5   1 31742.4 585.297   1
   6  -4  -2 6374.43 319.017  -2
  -6  -5   2 6374.43 319.017   1
   6  -4  -3 12813.5 316.439  -2
  -6  -5   3 12813.5 316.439   1
   6  -4  -4 25836.4 410.439  -2
  -6  -5   4 25836.4 410.439   1
   6  -4  -5 5720.49 231.456  -2
  -6  -5   5 5720.49 231.456   1
   6  -4  -6 285.982 188.569  -2
  -6  -5   6 285.982 188.569   1
   6  -4  -7 7542.64 295.288  -2
  -6  -5   7 7542.64 295.288   1
   6  -4  -8 13811.9 333.857  -2
  -6  -5   8 13811.9 333.857   1
   6  -4  -9 2440.81 184.225  -2
  -6  -5   9 2440.81 184.225   1
   6  -4 -10 3189.62 241.189  -2
  -6  -5  10 3189.62 241.189   1
   6  -4 -11 3998.37 202.445  -2
  -6  -5  11 3998.37 202.445   1
   6  -3  14 373.616 138.573  -2
  -6  -4 -14 373.616 138.573   1
   6  -3  13 2585.98 232.691  -2
  -6  -4 -13 2585.98 232.691   1
   6  -3  12 3349.56 169.203  -2
  -6  -4 -12 3349.56 169.203   1
   6  -3  11 1202.41 121.524  -2
  -6  -4 -11 1202.41 121.524   1
   6  -3  10 12743.4 257.805  -2
  -6  -4 -10 12743.4 257.805   1
   6  -3   9 4015.32 223.282  -2
  -6  -4  -9 4015.32 223.282   1
   6  -3   8 8393.79 277.967  -2
  -6  -4  -8 8393.79 277.967   1
   6  -3   7 4494.95 199.724  -2
  -6  -4  -7 4494.95 199.724   1
   6  -3   6 4260.79 239.212  -2
  -6  -4  -6 4260.79 239.212   1
   6  -3   5 36504.1 556.144  -2
  -6  -4  -5 36504.1 556.144   1
   6  -3   4 11834.2 350.547  -2
  -6  -4  -4 11834.2 350.547   1
   6  -3   3 4957.02 267.101  -2
  -6  -4  -3 4957.02 267.101   1
   6  -3   2 3717.46 241.402  -2
  -6  -4  -2 3717.46 241.402   1
   6  -3   1 42547.0 490.631  -2
  -6  -4  -1 42547.0 490.631   1
   6  -3   0 46686.0 511.674  -2
  -6  -4   0 46686.0 511.674   1
   6  -3  -1 7645.38 345.823  -2
  -6  -4   1 7645.38 345.823   1
   6  -3  -2 12679.6 324.236  -2
  -6  -4   2 12679.6 324.236   1
   6  -3  -3 13453.3 327.958  -2
  -6  -4   3 13453.3 327.958   1
   6  -3  -4 15585.0 342.353  -2
  -6  -4   4 15585.0 342.353   1
   6  -3  -5 12319.2 388.699  -2
  -6  -4   5 12319.2 388.699   1
   6  -3  -6 2810.54 250.257  -2
  -6  -4   6 2810.54 250.257   1
   6  -3  -7 921.430 208.470  -2
  -6  -4   7 921.430 208.470   1
   6  -3  -8 2839.55 162.651  -2
  -6  -4   8 2839.55 162.651   1
   6  -3  -9 1911.85 158.005  -2
  -6  -4   9 1911.85 158.005   1
   6  -3 -10 1699.67 138.438  -2
  -6  -4  10 1699.67 138.438   1
   6  -3 -11 7722.27 276.889  -2
  -6  -4  11 7722.27 276.889   1
   6  -2  14 499.571 174.911  -2
  -6  -3 -14 499.571 174.911   1
   6  -2  13 8742.64 364.155  -2
  -6  -3 -13 8742.64 364.155   1
   6  -2  12 1474.24 268.339  -2
  -6  -3 -12 1474.24 268.339   1
   6  -2  11 4019.44 220.937  -2
  -6  -3 -11 4019.44 220.937   1
   6  -2  10 1727.58 199.482  -2
  -6  -3 -10 1727.58 199.482   1
   6  -2   9 8174.56 314.085  -2
  -6  -3  -9 8174.56 314.085   1
   6  -2   8 1442.25 296.475  -2
  -6  -3  -8 1442.25 296.475   1
   6  -2   7 11151.9 499.950  -2
  -6  -3  -7 11151.9 499.950   1
   6  -2   6 10596.1 359.044  -2
  -6  -3  -6 10596.1 359.044   1
   6  -2   5 51173.5 683.605  -2
  -6  -3  -5 51173.5 683.605   1
   6  -2   4 26988.9 512.952  -2
  -6  -3  -4 26988.9 512.952   1
   6  -2   3 68239.8 758.454  -2
  -6  -3  -3 68239.8 758.454   1
   6  -2   2 4182.35 276.672  -2
  -6  -3  -2 4182.35 276.672   1
   6  -2   1 46223.8 678.980  -2
  -6  -3  -1 46223.8 678.980   1
   6  -2   0 46848.4 697.804  -2
  -6  -3   0 46848.4 697.804   1
   6  -2  -1 2289.16 260.744  -2
  -6  -3   1 2289.16 260.744   1
   6  -2  -2 6242.94 259.364  -2
  -6  -3   2 6242.94 259.364   1
   6  -2  -3 4604.62 237.255  -2
  -6  -3   3 4604.62 237.255   1
   6  -2  -4 11695.2 388.463  -2
  -6  -3   4 11695.2 388.463   1
   6  -2  -5 3276.30 200.141  -2
  -6  -3   5 3276.30 200.141   1
   6  -2  -6 3478.72 198.735  -2
  -6  -3   6 3478.72 198.735   1
   6  -2  -7 6977.42 235.046  -2
  -6  -3   7 6977.42 235.046   1
   6  -2  -8 1033.43 150.811  -2
  -6  -3   8 1033.43 150.811   1
   6  -2  -9 4035.24 211.280  -2
  -6  -3   9 4035.24 211.280   1
   6  -2 -10 248.085 144.387  -2
  -6  -3  10 248.085 144.387   1
   6  -2 -11 11373.3 221.340  -2
  -6  -3  11 11373.3 221.340   1
   6  -1  14 3434.17 246.800  -2
  -6  -2 -14 3434.17 246.800   1
   6  -1  13 8835.55 397.344  -2
  -6  -2 -13 8835.55 397.344   1
   6  -1  12 770.413 264.394  -2
  -6  -2 -12 770.413 264.394   1
   6  -1  11 1957.01 188.927  -2
  -6  -2 -11 1957.01 188.927   1
   6  -1  10 1408.32 194.980  -2
  -6  -2 -10 1408.32 194.980   1
   6  -1   9 11566.5 364.796  -2
  -6  -2  -9 11566.5 364.796   1
   6  -1   8 22288.2 483.745  -2
  -6  -2  -8 22288.2 483.745   1
   6  -1   7 2806.18 365.589  -2
  -6  -2  -7 2806.18 365.589   1
   6  -1   6 8352.43 479.915  -2
  -6  -2  -6 8352.43 479.915   1
   6  -1   5 1348.56 313.418  -2
  -6  -2  -5 1348.56 313.418   1
   6  -1   4 16641.1 338.205  -2
  -6  -2  -4 16641.1 338.205   1
   6  -1   3 32008.7 445.407  -2
  -6  -2  -3 32008.7 445.407   1
   6  -1   2 134981. 758.529  -2
  -6  -2  -2 134981. 758.529   1
   6  -1   1 24609.4 424.178  -2
  -6  -2  -1 24609.4 424.178   1
   6  -1   0 18767.9 364.993  -2
  -6  -2   0 18767.9 364.993   1
   6  -1  -1 27725.8 552.367  -2
  -6  -2   1 27725.8 552.367   1
   6  -1  -2 34537.0 486.580  -2
  -6  -2   2 34537.0 486.580   1
   6  -1  -3 5201.35 232.390  -2
  -6  -2   3 5201.35 232.390   1
   6  -1  -4 5884.79 242.034  -2
  -6  -2   4 5884.79 242.034   1
   6  -1  -5 10576.5 289.354  -2
  -6  -2   5 10576.5 289.354   1
   6  -1  -6 1916.87 187.332  -2
  -6  -2   6 1916.87 187.332   1
   6  -1  -7 9673.16 278.251  -2
  -6  -2   7 9673.16 278.251   1
   6  -1  -8 1415.72 202.424  -2
  -6  -2   8 1415.72 202.424   1
   6  -1  -9 6712.75 268.319  -2
  -6  -2   9 6712.75 268.319   1
   6  -1 -10 4574.74 217.871  -2
  -6  -2  10 4574.74 217.871   1
   6  -1 -11 1389.03 146.615  -2
  -6  -2  11 1389.03 146.615   1
   6  -1 -12 3989.54 173.399  -2
  -6  -2  12 3989.54 173.399   1
   6   0  15 364.959 132.718  -2
  -6  -1 -15 364.959 132.718   1
   6   0  14 5726.57 304.123  -2
  -6  -1 -14 5726.57 304.123   1
   6   0  13 2919.93 298.899  -2
  -6  -1 -13 2919.93 298.899   1
   6   0  12 1378.00 286.757  -2
  -6  -1 -12 1378.00 286.757   1
   6   0  11 4955.05 203.500  -2
  -6  -1 -11 4955.05 203.500   1
   6   0  10 2223.60 183.207  -2
  -6  -1 -10 2223.60 183.207   1
   6   0   9 3951.07 219.940  -2
  -6  -1  -9 3951.07 219.940   1
   6   0   8 2371.98 197.983  -2
  -6  -1  -8 2371.98 197.983   1
   6   0   7 2514.93 162.758  -2
  -6  -1  -7 2514.93 162.758   1
   6   0   6 10783.2 301.648  -2
  -6  -1  -6 10783.2 301.648   1
   6   0   5 3614.36 203.164  -2
  -6  -1  -5 3614.36 203.164   1
   6   0   4 10486.3 285.039  -2
  -6  -1  -4 10486.3 285.039   1
   6   0   3 37371.4 419.328  -2
  -6  -1  -3 37371.4 419.328   1
   6   0   2 9218.49 235.757  -2
  -6  -1  -2 9218.49 235.757   1
   6   0   1 2736.63 171.520  -2
  -6  -1  -1 2736.63 171.520   1
   6   0   0 22905.9 384.463  -2
  -6  -1   0 22905.9 384.463   1
   6   0  -1 19014.9 353.046  -2
  -6  -1   1 19014.9 353.046   1
   6   0  -2 21559.9 379.711  -2
  -6  -1   2 21559.9 379.711   1
   6   0  -3 23729.9 404.840  -2
  -6  -1   3 23729.9 404.840   1
   6   0  -4 10636.6 300.636  -2
  -6  -1   4 10636.6 300.636   1
   6   0  -5 8699.53 285.483  -2
  -6  -1   5 8699.53 285.483   1
   6   0  -6 11979.9 373.544  -2
  -6  -1   6 11979.9 373.544   1
   6   0  -7 2928.35 242.951  -2
  -6  -1   7 2928.35 242.951   1
   6   0  -8 7990.16 306.612  -2
  -6  -1   8 7990.16 306.612   1
   6   0  -9 3591.28 232.046  -2
  -6  -1   9 3591.28 232.046   1
   6   0 -10 4133.18 217.973  -2
  -6  -1  10 4133.18 217.973   1
   6   0 -11 6754.06 156.440  -2
  -6  -1  11 6754.06 156.440   1
   6   0 -12 7341.85 228.042  -2
  -6  -1  12 7341.85 228.042   1
   6   1  15 449.489 135.235  -2
  -6   0 -15 449.489 135.235   1
   6   1  14 6558.70 313.082  -2
  -6   0 -14 6558.70 313.082   1
   6   1  13 2687.99 201.194  -2
  -6   0 -13 2687.99 201.194   1
   6   1  12 1429.17 200.049  -2
  -6   0 -12 1429.17 200.049   1
   6   1  11 5765.89 213.784  -2
  -6   0 -11 5765.89 213.784   1
   6   1  10 2199.48 183.869  -2
  -6   0 -10 2199.48 183.869   1
   6   1   9 3297.54 208.414  -2
  -6   0  -9 3297.54 208.414   1
   6   1   8 2163.64 198.502  -2
  -6   0  -8 2163.64 198.502   1
   6   1   7 2495.25 159.176  -2
  -6   0  -7 2495.25 159.176   1
   6   1   6 10649.0 219.687  -2
  -6   0  -6 10649.0 219.687   1
   6   1   5 3271.58 153.286  -2
  -6   0  -5 3271.58 153.286   1
   6   1   4 12631.0 309.816  -2
  -6   0  -4 12631.0 309.816   1
   6   1   3 37707.2 364.305  -2
  -6   0  -3 37707.2 364.305   1
   6   1   2 9927.41 212.632  -2
  -6   0  -2 9927.41 212.632   1
   6   1   1 3258.34 154.000  -2
  -6   0  -1 3258.34 154.000   1
   6   1   0 23893.1 380.530  -2
  -6   0   0 23893.1 380.530   1
   6   1  -1 18990.7 431.102  -2
  -6   0   1 18990.7 431.102   1
   6   1  -2 20243.7 454.266  -2
  -6   0   2 20243.7 454.266   1
   6   1  -3 24129.6 387.116  -2
  -6   0   3 24129.6 387.116   1
   6   1  -4 10539.1 282.071  -2
  -6   0   4 10539.1 282.071   1
   6   1  -5 8367.31 340.781  -2
  -6   0   5 8367.31 340.781   1
   6   1  -6 12462.9 390.904  -2
  -6   0   6 12462.9 390.904   1
   6   1  -7 3182.93 251.400  -2
  -6   0   7 3182.93 251.400   1
   6   1  -8 7697.14 307.890  -2
  -6   0   8 7697.14 307.890   1
   6   1  -9 3730.64 239.331  -2
  -6   0   9 3730.64 239.331   1
   6   1 -10 4654.67 226.476  -2
  -6   0  10 4654.67 226.476   1
   6   1 -11 6360.18 292.850  -2
  -6   0  11 6360.18 292.850   1
   6   1 -12 7158.48 234.956  -2
  -6   0  12 7158.48 234.956   1
   6   2  14 3545.79 245.849  -2
  -6   1 -14 3545.79 245.849   1
   6   2  13 8585.01 268.752  -2
  -6   1 -13 8585.01 268.752   1
   6   2  12 895.612 182.933  -2
  -6   1 -12 895.612 182.933   1
   6   2  11 1879.10 163.028  -2
  -6   1 -11 1879.10 163.028   1
   6   2  10 1764.71 154.220  -2
  -6   1 -10 1764.71 154.220   1
   6   2   9 11687.8 264.853  -2
  -6   1  -9 11687.8 264.853   1
   6   2   8 27625.5 282.720  -2
  -6   1  -8 27625.5 282.720   1
   6   2   7 2904.68 154.621  -2
  -6   1  -7 2904.68 154.621   1
   6   2   6 7121.71 197.015  -2
  -6   1  -6 7121.71 197.015   1
   6   2   5 1043.01 102.603  -2
  -6   1  -5 1043.01 102.603   1
   6   2   4 18454.2 250.082  -2
  -6   1  -4 18454.2 250.082   1
   6   2   3 27832.9 324.324  -2
  -6   1  -3 27832.9 324.324   1
   6   2   2 128700. 593.832  -2
  -6   1  -2 128700. 593.832   1
   6   2   1 27187.5 315.325  -2
  -6   1  -1 27187.5 315.325   1
   6   2   0 22800.1 325.967  -2
  -6   1   0 22800.1 325.967   1
   6   2  -1 25687.6 338.434  -2
  -6   1   1 25687.6 338.434   1
   6   2  -2 35047.4 464.469  -2
  -6   1   2 35047.4 464.469   1
   6   2  -3 4275.99 214.216  -2
  -6   1   3 4275.99 214.216   1
   6   2  -4 5456.62 224.419  -2
  -6   1   4 5456.62 224.419   1
   6   2  -5 10139.1 365.360  -2
  -6   1   5 10139.1 365.360   1
   6   2  -6 2110.83 240.362  -2
  -6   1   6 2110.83 240.362   1
   6   2  -7 9615.13 344.126  -2
  -6   1   7 9615.13 344.126   1
   6   2  -8 1485.48 216.264  -2
  -6   1   8 1485.48 216.264   1
   6   2  -9 7177.15 232.406  -2
  -6   1   9 7177.15 232.406   1
   6   2 -10 4238.87 290.370  -2
  -6   1  10 4238.87 290.370   1
   6   2 -11 1408.98 212.643  -2
  -6   1  11 1408.98 212.643   1
   6   2 -12 3949.05 190.350  -2
  -6   1  12 3949.05 190.350   1
   6   3  14 724.836 122.347  -2
  -6   2 -14 724.836 122.347   1
   6   3  13 10272.1 268.141  -2
  -6   2 -13 10272.1 268.141   1
   6   3  12 1261.36 186.054  -2
  -6   2 -12 1261.36 186.054   1
   6   3  11 5147.42 177.240  -2
  -6   2 -11 5147.42 177.240   1
   6   3  10 1328.03 145.388  -2
  -6   2 -10 1328.03 145.388   1
   6   3   9 8720.19 178.179  -2
  -6   2  -9 8720.19 178.179   1
   6   3   8 1003.80 104.731  -2
  -6   2  -8 1003.80 104.731   1
   6   3   7 11977.9 188.101  -2
  -6   2  -7 11977.9 188.101   1
   6   3   6 10098.3 179.869  -2
  -6   2  -6 10098.3 179.869   1
   6   3   5 52146.3 348.361  -2
  -6   2  -5 52146.3 348.361   1
   6   3   4 27411.1 264.611  -2
  -6   2  -4 27411.1 264.611   1
   6   3   3 75556.4 515.591  -2
  -6   2  -3 75556.4 515.591   1
   6   3   2 4150.76 172.900  -2
  -6   2  -2 4150.76 172.900   1
   6   3   1 51795.9 473.043  -2
  -6   2  -1 51795.9 473.043   1
   6   3   0 49315.7 457.745  -2
  -6   2   0 49315.7 457.745   1
   6   3  -1 2191.82 159.207  -2
  -6   2   1 2191.82 159.207   1
   6   3  -2 6389.28 239.011  -2
  -6   2   2 6389.28 239.011   1
   6   3  -3 4324.26 209.789  -2
  -6   2   3 4324.26 209.789   1
   6   3  -4 11371.3 273.904  -2
  -6   2   4 11371.3 273.904   1
   6   3  -5 3046.26 246.325  -2
  -6   2   5 3046.26 246.325   1
   6   3  -6 3195.98 230.315  -2
  -6   2   6 3195.98 230.315   1
   6   3  -7 6414.13 264.978  -2
  -6   2   7 6414.13 264.978   1
   6   3  -8 1105.32 164.218  -2
  -6   2   8 1105.32 164.218   1
   6   3  -9 3617.32 304.131  -2
  -6   2   9 3617.32 304.131   1
   6   3 -10 466.693 215.523  -2
  -6   2  10 466.693 215.523   1
   6   3 -11 11189.3 209.736  -2
  -6   2  11 11189.3 209.736   1
   6   3 -12 2957.04 159.298  -2
  -6   2  12 2957.04 159.298   1
   6   4  14 401.912 152.049  -2
  -6   3 -14 401.912 152.049   1
   6   4  13 2702.07 167.995  -2
  -6   3 -13 2702.07 167.995   1
   6   4  12 3548.37 172.923  -2
  -6   3 -12 3548.37 172.923   1
   6   4  11 1669.61 131.681  -2
  -6   3 -11 1669.61 131.681   1
   6   4  10 15114.7 201.993  -2
  -6   3 -10 15114.7 201.993   1
   6   4   9 4213.38 129.953  -2
  -6   3  -9 4213.38 129.953   1
   6   4   8 9247.42 167.921  -2
  -6   3  -8 9247.42 167.921   1
   6   4   7 4424.81 150.805  -2
  -6   3  -7 4424.81 150.805   1
   6   4   6 4531.20 151.866  -2
  -6   3  -6 4531.20 151.866   1
   6   4   5 39692.7 340.563  -2
  -6   3  -5 39692.7 340.563   1
   6   4   4 13854.6 219.302  -2
  -6   3  -4 13854.6 219.302   1
   6   4   3 4966.36 158.633  -2
  -6   3  -3 4966.36 158.633   1
   6   4   2 4020.88 187.740  -2
  -6   3  -2 4020.88 187.740   1
   6   4   1 42894.9 436.366  -2
  -6   3  -1 42894.9 436.366   1
   6   4   0 50250.8 457.185  -2
  -6   3   0 50250.8 457.185   1
   6   4  -1 7170.37 211.337  -2
  -6   3   1 7170.37 211.337   1
   6   4  -2 14093.2 304.605  -2
  -6   3   2 14093.2 304.605   1
   6   4  -3 14634.7 310.367  -2
  -6   3   3 14634.7 310.367   1
   6   4  -4 14994.6 380.877  -2
  -6   3   4 14994.6 380.877   1
   6   4  -5 12017.5 264.544  -2
  -6   3   5 12017.5 264.544   1
   6   4  -6 2133.28 159.818  -2
  -6   3   6 2133.28 159.818   1
   6   4  -7 616.997 131.525  -2
  -6   3   7 616.997 131.525   1
   6   4  -8 3174.76 191.492  -2
  -6   3   8 3174.76 191.492   1
   6   4  -9 2232.35 165.657  -2
  -6   3   9 2232.35 165.657   1
   6   4 -10 1671.76 138.504  -2
  -6   3  10 1671.76 138.504   1
   6   4 -11 6547.58 156.327  -2
  -6   3  11 6547.58 156.327   1
   6   5  13 7855.26 273.634  -2
  -6   4 -13 7855.26 273.634   1
   6   5  12 1217.22 129.890  -2
  -6   4 -12 1217.22 129.890   1
   6   5  11 2002.50 154.780  -2
  -6   4 -11 2002.50 154.780   1
   6   5  10 1419.55 115.774  -2
  -6   4 -10 1419.55 115.774   1
   6   5   9 4581.03 128.977  -2
  -6   4  -9 4581.03 128.977   1
   6   5   8 2859.98 120.585  -2
  -6   4  -8 2859.98 120.585   1
   6   5   7 2370.13 116.639  -2
  -6   4  -7 2370.13 116.639   1
   6   5   6 38916.7 366.256  -2
  -6   4  -6 38916.7 366.256   1
   6   5   5 33789.5 346.971  -2
  -6   4  -5 33789.5 346.971   1
   6   5   4 2674.85 137.383  -2
  -6   4  -4 2674.85 137.383   1
   6   5   3 4558.01 185.824  -2
  -6   4  -3 4558.01 185.824   1
   6   5   2 39264.4 419.367  -2
  -6   4  -2 39264.4 419.367   1
   6   5   1 49455.6 463.746  -2
  -6   4  -1 49455.6 463.746   1
   6   5   0 13968.0 270.537  -2
  -6   4   0 13968.0 270.537   1
   6   5  -1 40308.7 408.456  -2
  -6   4   1 40308.7 408.456   1
   6   5  -2 6249.54 287.665  -2
  -6   4   2 6249.54 287.665   1
   6   5  -3 14831.2 376.857  -2
  -6   4   3 14831.2 376.857   1
   6   5  -4 25746.5 342.663  -2
  -6   4   4 25746.5 342.663   1
   6   5  -5 6092.81 209.310  -2
  -6   4   5 6092.81 209.310   1
   6   5  -6 159.566 124.920  -2
  -6   4   6 159.566 124.920   1
   6   5  -7 7607.62 253.145  -2
  -6   4   7 7607.62 253.145   1
   6   5  -8 13312.5 286.053  -2
  -6   4   8 13312.5 286.053   1
   6   5  -9 2427.54 156.451  -2
  -6   4   9 2427.54 156.451   1
   6   5 -10 3396.51 143.532  -2
  -6   4  10 3396.51 143.532   1
   6   5 -11 4027.90 115.702  -2
  -6   4  11 4027.90 115.702   1
   6   6  12 5901.53 189.880  -2
  -6   5 -12 5901.53 189.880   1
   6   6  11 264.738 140.513  -2
  -6   5 -11 264.738 140.513   1
   6   6  10 919.886 101.375  -2
  -6   5 -10 919.886 101.375   1
   6   6   9 6592.93 133.963  -2
  -6   5  -9 6592.93 133.963   1
   6   6   8 17128.5 195.709  -2
  -6   5  -8 17128.5 195.709   1
   6   6   7 21550.5 245.629  -2
  -6   5  -7 21550.5 245.629   1
   6   6   6 10873.9 215.624  -2
  -6   5  -6 10873.9 215.624   1
   6   6   5 8172.97 214.880  -2
  -6   5  -5 8172.97 214.880   1
   6   6   4 8090.22 252.774  -2
  -6   5  -4 8090.22 252.774   1
   6   6   3 42587.6 483.407  -2
  -6   5  -3 42587.6 483.407   1
   6   6   2 19793.8 437.889  -2
  -6   5  -2 19793.8 437.889   1
   6   6   1 21899.1 447.095  -2
  -6   5  -1 21899.1 447.095   1
   6   6   0 25847.6 463.569  -2
  -6   5   0 25847.6 463.569   1
   6   6  -1 6417.39 283.192  -2
  -6   5   1 6417.39 283.192   1
   6   6  -2 4563.00 249.310  -2
  -6   5   2 4563.00 249.310   1
   6   6  -3 34762.9 407.192  -2
  -6   5   3 34762.9 407.192   1
   6   6  -4 9432.87 224.801  -2
  -6   5   4 9432.87 224.801   1
   6   6  -5 2712.82 207.559  -2
  -6   5   5 2712.82 207.559   1
   6   6  -6 4736.81 213.525  -2
  -6   5   6 4736.81 213.525   1
   6   6  -7 2663.97 178.513  -2
  -6   5   7 2663.97 178.513   1
   6   6  -8 4452.77 185.320  -2
  -6   5   8 4452.77 185.320   1
   6   6  -9 1158.75 130.577  -2
  -6   5   9 1158.75 130.577   1
   6   6 -10 220.130 91.2262  -2
  -6   5  10 220.130 91.2262   1
   6   7  12 7464.88 273.797  -2
  -6   6 -12 7464.88 273.797   1
   6   7  11 1153.38 128.128  -2
  -6   6 -11 1153.38 128.128   1
   6   7  10 7862.17 236.491  -2
  -6   6 -10 7862.17 236.491   1
   6   7   9 953.260 131.769  -2
  -6   6  -9 953.260 131.769   1
   6   7   8 4339.15 156.742  -2
  -6   6  -8 4339.15 156.742   1
   6   7   7 17673.8 254.196  -2
  -6   6  -7 17673.8 254.196   1
   6   7   6 5202.71 153.574  -2
  -6   6  -6 5202.71 153.574   1
   6   7   5 1173.32 161.157  -2
  -6   6  -5 1173.32 161.157   1
   6   7   4 19777.1 294.065  -2
  -6   6  -4 19777.1 294.065   1
   6   7   3 28071.0 334.618  -2
  -6   6  -3 28071.0 334.618   1
   6   7   2 9673.47 456.327  -2
  -6   6  -2 9673.47 456.327   1
   6   7   1 26942.1 670.453  -2
  -6   6  -1 26942.1 670.453   1
   6   7   0 4024.59 342.368  -2
  -6   6   0 4024.59 342.368   1
   6   7  -1 14355.6 498.420  -2
  -6   6   1 14355.6 498.420   1
   6   7  -2 23144.0 595.132  -2
  -6   6   2 23144.0 595.132   1
   6   7  -3 12852.6 303.522  -2
  -6   6   3 12852.6 303.522   1
   6   7  -4 13148.3 298.179  -2
  -6   6   4 13148.3 298.179   1
   6   7  -5 11072.5 270.374  -2
  -6   6   5 11072.5 270.374   1
   6   7  -6 23680.0 338.010  -2
  -6   6   6 23680.0 338.010   1
   6   7  -7 4180.97 177.523  -2
  -6   6   7 4180.97 177.523   1
   6   7  -8 3293.91 149.412  -2
  -6   6   8 3293.91 149.412   1
  -6   6   9 3560.98 142.190   1
   6   7  -9 4330.72 192.156  -2
  -6   6   9 4330.72 192.156   1
   6   8  11 13138.2 312.622  -2
  -6   7 -11 13138.2 312.622   1
   6   8  10 12298.9 237.452  -2
  -6   7 -10 12298.9 237.452   1
   6   8   9 3016.90 142.230  -2
  -6   7  -9 3016.90 142.230   1
   6   8   8 5662.56 173.447  -2
  -6   7  -8 5662.56 173.447   1
   6   8   7 5491.36 154.960  -2
  -6   7  -7 5491.36 154.960   1
   6   8   6 1601.25 145.352  -2
  -6   7  -6 1601.25 145.352   1
   6   8   5 1801.56 191.435  -2
  -6   7  -5 1801.56 191.435   1
   6   8   4 2387.00 205.432  -2
  -6   7  -4 2387.00 205.432   1
   6   8   3 260.554 143.590  -2
  -6   7  -3 260.554 143.590   1
   6   8   2 4156.02 186.965  -2
  -6   7  -2 4156.02 186.965   1
   6   8   1 10619.4 294.024  -2
  -6   7  -1 10619.4 294.024   1
   6   8   0 18819.7 342.880  -2
  -6   7   0 18819.7 342.880   1
   6   8  -1 7354.91 199.998  -2
  -6   7   1 7354.91 199.998   1
   6   8  -2 1425.30 169.179  -2
  -6   7   2 1425.30 169.179   1
   6   8  -3 5452.93 312.911  -2
  -6   7   3 5452.93 312.911   1
   6   8  -4 231.856 212.089  -2
  -6   7   4 231.856 212.089   1
   6   8  -5 7390.61 213.103  -2
  -6   7   5 7390.61 213.103   1
   6   8  -6 2971.74 155.680  -2
  -6   7   6 2971.74 155.680   1
   6   8  -7 707.616 115.104  -2
  -6   7   7 707.616 115.104   1
   6   8  -8 1422.21 149.700  -2
  -6   7   8 1422.21 149.700   1
  -6   7   9 633.110 103.229   1
   6   9   9 538.021 89.7423  -2
  -6   8  -9 538.021 89.7423   1
   6   9   8 14449.2 199.288  -2
  -6   8  -8 14449.2 199.288   1
   6   9   7 8134.21 172.527  -2
  -6   8  -7 8134.21 172.527   1
   6   9   6 3535.30 129.947  -2
  -6   8  -6 3535.30 129.947   1
   6   9   5 335.432 154.361  -2
  -6   8  -5 335.432 154.361   1
   6   9   4 219.253 151.031  -2
  -6   8  -4 219.253 151.031   1
   6   9   3 6258.15 226.391  -2
  -6   8  -3 6258.15 226.391   1
   6   9   2 9981.62 258.570  -2
  -6   8  -2 9981.62 258.570   1
   6   9   1 1705.45 177.105  -2
  -6   8  -1 1705.45 177.105   1
   6   9   0 9153.12 235.515  -2
  -6   8   0 9153.12 235.515   1
   6   9  -1 3990.02 194.148  -2
  -6   8   1 3990.02 194.148   1
   6   9  -2 7476.39 224.098  -2
  -6   8   2 7476.39 224.098   1
   6   9  -3 6288.17 207.696  -2
  -6   8   3 6288.17 207.696   1
   6   9  -4 1831.01 121.919  -2
  -6   8   4 1831.01 121.919   1
   6   9  -5 862.170 128.393  -2
  -6   8   5 862.170 128.393   1
  -6   8   6 454.630 98.5702   1
   6   9  -6 571.546 187.515  -2
  -6   8   6 571.546 187.515   1
   6   9  -7 4940.16 211.075  -2
  -6   8   7 4940.16 211.075   1
   6  10   8 1094.50 162.548  -2
  -6   9  -8 1094.50 162.548   1
   6  10   7 994.480 112.398  -2
  -6   9  -7 994.480 112.398   1
   6  10   6 7130.29 145.252  -2
  -6   9  -6 7130.29 145.252   1
   6  10   5 220.235 133.977  -2
  -6   9  -5 220.235 133.977   1
   6  10   4 13005.3 258.677  -2
  -6   9  -4 13005.3 258.677   1
   6  10   3 14416.1 214.820  -2
  -6   9  -3 14416.1 214.820   1
   6  10   2 1306.81 127.903  -2
  -6   9  -2 1306.81 127.903   1
   6  10   1 8201.15 199.777  -2
  -6   9  -1 8201.15 199.777   1
   6  10   0 1983.10 164.692  -2
  -6   9   0 1983.10 164.692   1
   6  10  -1 3108.25 168.651  -2
  -6   9   1 3108.25 168.651   1
   6  10  -2 22864.2 283.328  -2
  -6   9   2 22864.2 283.328   1
   6  10  -3 6613.13 179.258  -2
  -6   9   3 6613.13 179.258   1
   6  10  -4 655.635 117.573  -2
  -6   9   4 655.635 117.573   1
   6  10  -5 1808.57 178.090  -2
  -6   9   5 1808.57 178.090   1
   6  10  -6 7979.90 209.612  -2
  -6   9   6 7979.90 209.612   1
   6  11   6 5397.75 192.610  -2
  -6  10  -6 5397.75 192.610   1
   6  11   5 18997.7 219.563  -2
  -6  10  -5 18997.7 219.563   1
   6  11   4 4060.45 149.214  -2
  -6  10  -4 4060.45 149.214   1
   6  11   3 15715.1 231.669  -2
  -6  10  -3 15715.1 231.669   1
   6  11   2 1228.66 133.830  -2
  -6  10  -2 1228.66 133.830   1
   6  11   1 1890.23 140.422  -2
  -6  10  -1 1890.23 140.422   1
   6  11   0 1382.25 129.964  -2
  -6  10   0 1382.25 129.964   1
   6  11  -1 2336.67 131.357  -2
  -6  10   1 2336.67 131.357   1
   6  11  -2 2665.43 97.4435  -2
  -6  10   2 2665.43 97.4435   1
   6  11  -3 2955.88 114.782  -2
  -6  10   3 2955.88 114.782   1
   6  11  -4 4173.54 153.749  -2
  -6  10   4 4173.54 153.749   1
   6  12   2 3435.26 152.632  -2
  -6  11  -2 3435.26 152.632   1
   6  12   1 1739.64 142.574  -2
  -6  11  -1 1739.64 142.574   1
   5 -12   3 1385.55 108.491  -2
  -5 -13  -3 1385.55 108.491   1
   5 -12   2 7798.76 171.026  -2
  -5 -13  -2 7798.76 171.026   1
   5 -12   1 431.792 155.952  -2
  -5 -13  -1 431.792 155.952   1
   5 -12   0 3604.35 203.744  -2
  -5 -13   0 3604.35 203.744   1
   5 -12  -1 908.978 152.096  -2
  -5 -13   1 908.978 152.096   1
   5 -11   7 7257.32 175.831  -2
  -5 -12  -7 7257.32 175.831   1
   5 -11   6 11873.1 179.694  -2
  -5 -12  -6 11873.1 179.694   1
   5 -11   5 7618.78 143.182  -2
  -5 -12  -5 7618.78 143.182   1
   5 -11   4 7835.00 156.585  -2
  -5 -12  -4 7835.00 156.585   1
   5 -11   3 10127.4 343.770  -2
  -5 -12  -3 10127.4 343.770   1
   5 -11   2 1578.55 229.449  -2
  -5 -12  -2 1578.55 229.449   1
   5 -11   1 12503.6 235.880  -2
  -5 -12  -1 12503.6 235.880   1
   5 -11   0 4888.95 178.781  -2
  -5 -12   0 4888.95 178.781   1
   5 -11  -1 5117.01 184.731  -2
  -5 -12   1 5117.01 184.731   1
   5 -11  -2 12682.0 251.247  -2
  -5 -12   2 12682.0 251.247   1
   5 -11  -3 3903.60 165.123  -2
  -5 -12   3 3903.60 165.123   1
   5 -11  -4 1118.16 114.721  -2
  -5 -12   4 1118.16 114.721   1
   5 -11  -5 5644.69 221.530  -2
  -5 -12   5 5644.69 221.530   1
   5 -10   9 361.390 125.926  -2
  -5 -11  -9 361.390 125.926   1
   5 -10   8 10516.3 254.362  -2
  -5 -11  -8 10516.3 254.362   1
   5 -10   7 15191.8 225.871  -2
  -5 -11  -7 15191.8 225.871   1
   5 -10   6 1661.93 119.345  -2
  -5 -11  -6 1661.93 119.345   1
   5 -10   5 1699.45 130.612  -2
  -5 -11  -5 1699.45 130.612   1
   5 -10   4 11286.2 264.924  -2
  -5 -11  -4 11286.2 264.924   1
   5 -10   3 6392.79 229.424  -2
  -5 -11  -3 6392.79 229.424   1
   5 -10   2 8111.28 254.598  -2
  -5 -11  -2 8111.28 254.598   1
   5 -10   1 17366.0 264.420  -2
  -5 -11  -1 17366.0 264.420   1
   5 -10   0 1663.18 183.842  -2
  -5 -11   0 1663.18 183.842   1
   5 -10  -1 16229.2 340.478  -2
  -5 -11   1 16229.2 340.478   1
   5 -10  -2 6350.25 240.570  -2
  -5 -11   2 6350.25 240.570   1
   5 -10  -3 14001.1 446.607  -2
  -5 -11   3 14001.1 446.607   1
   5 -10  -4 7984.66 237.985  -2
  -5 -11   4 7984.66 237.985   1
   5 -10  -5 2796.62 153.254  -2
  -5 -11   5 2796.62 153.254   1
   5 -10  -6 5989.77 175.579  -2
  -5 -11   6 5989.77 175.579   1
   5 -10  -7 12230.7 197.031  -2
  -5 -11   7 12230.7 197.031   1
   5  -9  11 1366.18 129.585  -2
  -5 -10 -11 1366.18 129.585   1
   5  -9  10 2986.55 184.060  -2
  -5 -10 -10 2986.55 184.060   1
   5  -9   9 348.639 120.856  -2
  -5 -10  -9 348.639 120.856   1
   5  -9   8 1895.31 155.642  -2
  -5 -10  -8 1895.31 155.642   1
   5  -9   7 1042.65 104.678  -2
  -5 -10  -7 1042.65 104.678   1
   5  -9   6 8743.40 180.125  -2
  -5 -10  -6 8743.40 180.125   1
   5  -9   5 5768.36 191.144  -2
  -5 -10  -5 5768.36 191.144   1
   5  -9   4 3046.19 168.818  -2
  -5 -10  -4 3046.19 168.818   1
   5  -9   3 8273.16 280.073  -2
  -5 -10  -3 8273.16 280.073   1
   5  -9   2 18161.5 382.139  -2
  -5 -10  -2 18161.5 382.139   1
   5  -9   1 7713.84 226.183  -2
  -5 -10  -1 7713.84 226.183   1
   5  -9   0 15569.6 293.829  -2
  -5 -10   0 15569.6 293.829   1
   5  -9  -1 1133.63 198.745  -2
  -5 -10   1 1133.63 198.745   1
   5  -9  -2 23288.6 441.795  -2
  -5 -10   2 23288.6 441.795   1
   5  -9  -3 15025.1 363.767  -2
  -5 -10   3 15025.1 363.767   1
   5  -9  -4 4573.68 184.390  -2
  -5 -10   4 4573.68 184.390   1
   5  -9  -5 11732.5 236.022  -2
  -5 -10   5 11732.5 236.022   1
   5  -9  -6 3850.14 203.252  -2
  -5 -10   6 3850.14 203.252   1
   5  -9  -7 413.998 138.005  -2
  -5 -10   7 413.998 138.005   1
   5  -9  -8 13903.3 249.958  -2
  -5 -10   8 13903.3 249.958   1
   5  -9  -9 3396.49 188.575  -2
  -5 -10   9 3396.49 188.575   1
   5  -8  12 2625.04 155.929  -2
  -5  -9 -12 2625.04 155.929   1
   5  -8  11 6689.65 240.941  -2
  -5  -9 -11 6689.65 240.941   1
   5  -8  10 6272.08 191.596  -2
  -5  -9 -10 6272.08 191.596   1
   5  -8   9 1314.74 152.041  -2
  -5  -9  -9 1314.74 152.041   1
   5  -8   8 2397.51 184.124  -2
  -5  -9  -8 2397.51 184.124   1
   5  -8   7 360.532 107.933  -2
  -5  -9  -7 360.532 107.933   1
   5  -8   6 3062.25 166.577  -2
  -5  -9  -6 3062.25 166.577   1
   5  -8   5 550.354 145.177  -2
  -5  -9  -5 550.354 145.177   1
   5  -8   4 10244.5 255.088  -2
  -5  -9  -4 10244.5 255.088   1
   5  -8   3 413.646 147.804  -2
  -5  -9  -3 413.646 147.804   1
   5  -8   2 29509.8 396.396  -2
  -5  -9  -2 29509.8 396.396   1
   5  -8   1 9218.80 259.853  -2
  -5  -9  -1 9218.80 259.853   1
   5  -8   0 18221.6 341.844  -2
  -5  -9   0 18221.6 341.844   1
   5  -8  -1 25033.3 392.721  -2
  -5  -9   1 25033.3 392.721   1
   5  -8  -2 3697.84 265.069  -2
  -5  -9   2 3697.84 265.069   1
   5  -8  -3 10576.1 353.960  -2
  -5  -9   3 10576.1 353.960   1
   5  -8  -4 8972.93 310.885  -2
  -5  -9   4 8972.93 310.885   1
   5  -8  -5 1118.49 153.247  -2
  -5  -9   5 1118.49 153.247   1
   5  -8  -6 468.572 171.562  -2
  -5  -9   6 468.572 171.562   1
   5  -8  -7 2829.24 206.986  -2
  -5  -9   7 2829.24 206.986   1
   5  -8  -8 1253.05 162.321  -2
  -5  -9   8 1253.05 162.321   1
   5  -8  -9 4675.62 185.673  -2
  -5  -9   9 4675.62 185.673   1
   5  -8 -10 4485.81 228.334  -2
  -5  -9  10 4485.81 228.334   1
   5  -7  13 2159.18 148.620  -2
  -5  -8 -13 2159.18 148.620   1
   5  -7  12 240.504 154.130  -2
  -5  -8 -12 240.504 154.130   1
   5  -7  11 272.816 176.338  -2
  -5  -8 -11 272.816 176.338   1
   5  -7  10 776.474 145.751  -2
  -5  -8 -10 776.474 145.751   1
   5  -7   9 814.746 157.576  -2
  -5  -8  -9 814.746 157.576   1
   5  -7   8 3495.10 208.428  -2
  -5  -8  -8 3495.10 208.428   1
   5  -7   7 13861.0 234.949  -2
  -5  -8  -7 13861.0 234.949   1
   5  -7   6 7088.40 229.456  -2
  -5  -8  -6 7088.40 229.456   1
   5  -7   5 27881.1 393.279  -2
  -5  -8  -5 27881.1 393.279   1
   5  -7   4 3599.57 203.283  -2
  -5  -8  -4 3599.57 203.283   1
   5  -7   3 25426.4 391.624  -2
  -5  -8  -3 25426.4 391.624   1
   5  -7   2 360.079 152.520  -2
  -5  -8  -2 360.079 152.520   1
   5  -7   1 7670.69 249.080  -2
  -5  -8  -1 7670.69 249.080   1
   5  -7   0 10380.2 283.267  -2
  -5  -8   0 10380.2 283.267   1
   5  -7  -1 6672.84 246.893  -2
  -5  -8   1 6672.84 246.893   1
   5  -7  -2 3711.45 265.574  -2
  -5  -8   2 3711.45 265.574   1
   5  -7  -3 1020.70 170.489  -2
  -5  -8   3 1020.70 170.489   1
   5  -7  -4 2687.65 244.294  -2
  -5  -8   4 2687.65 244.294   1
   5  -7  -5 5126.11 219.553  -2
  -5  -8   5 5126.11 219.553   1
   5  -7  -6 946.799 200.178  -2
  -5  -8   6 946.799 200.178   1
   5  -7  -7 1158.28 197.725  -2
  -5  -8   7 1158.28 197.725   1
   5  -7  -8 8878.06 300.183  -2
  -5  -8   8 8878.06 300.183   1
   5  -7  -9 4983.07 222.048  -2
  -5  -8   9 4983.07 222.048   1
   5  -7 -10 5206.65 183.535  -2
  -5  -8  10 5206.65 183.535   1
   5  -7 -11 3839.42 223.478  -2
  -5  -8  11 3839.42 223.478   1
   5  -6  14 342.289 111.108  -2
  -5  -7 -14 342.289 111.108   1
   5  -6  13 3321.27 202.386  -2
  -5  -7 -13 3321.27 202.386   1
   5  -6  12 1212.98 199.239  -2
  -5  -7 -12 1212.98 199.239   1
   5  -6  11 1948.38 226.005  -2
  -5  -7 -11 1948.38 226.005   1
   5  -6  10 2942.89 184.939  -2
  -5  -7 -10 2942.89 184.939   1
   5  -6   9 7773.35 267.207  -2
  -5  -7  -9 7773.35 267.207   1
   5  -6   8 15794.6 364.059  -2
  -5  -7  -8 15794.6 364.059   1
   5  -6   7 10639.8 265.711  -2
  -5  -7  -7 10639.8 265.711   1
   5  -6   6 21599.8 310.933  -2
  -5  -7  -6 21599.8 310.933   1
   5  -6   5 22488.4 371.550  -2
  -5  -7  -5 22488.4 371.550   1
   5  -6   4 17524.5 338.977  -2
  -5  -7  -4 17524.5 338.977   1
   5  -6   3 17491.6 341.033  -2
  -5  -7  -3 17491.6 341.033   1
   5  -6   2 15713.5 326.729  -2
  -5  -7  -2 15713.5 326.729   1
   5  -6   1 1903.27 182.840  -2
  -5  -7  -1 1903.27 182.840   1
   5  -6   0 18533.1 354.956  -2
  -5  -7   0 18533.1 354.956   1
   5  -6  -1 7595.53 261.160  -2
  -5  -7   1 7595.53 261.160   1
   5  -6  -2 1569.63 179.974  -2
  -5  -7   2 1569.63 179.974   1
   5  -6  -3 19611.3 379.973  -2
  -5  -7   3 19611.3 379.973   1
   5  -6  -4 4207.17 225.445  -2
  -5  -7   4 4207.17 225.445   1
   5  -6  -5 5419.91 239.547  -2
  -5  -7   5 5419.91 239.547   1
   5  -6  -6 14265.4 417.346  -2
  -5  -7   6 14265.4 417.346   1
   5  -6  -7 11549.4 376.677  -2
  -5  -7   7 11549.4 376.677   1
   5  -6  -8 10542.8 344.635  -2
  -5  -7   8 10542.8 344.635   1
   5  -6  -9 2331.19 208.599  -2
  -5  -7   9 2331.19 208.599   1
   5  -6 -10 137.252 125.166  -2
  -5  -7  10 137.252 125.166   1
   5  -6 -11 571.385 196.429  -2
  -5  -7  11 571.385 196.429   1
   5  -6 -12 9867.20 280.300  -2
  -5  -7  12 9867.20 280.300   1
   5  -5  14 4389.78 142.862  -2
  -5  -6 -14 4389.78 142.862   1
   5  -5  13 8746.56 293.582  -2
  -5  -6 -13 8746.56 293.582   1
   5  -5  12 2720.97 251.995  -2
  -5  -6 -12 2720.97 251.995   1
   5  -5  11 1206.41 241.930  -2
  -5  -6 -11 1206.41 241.930   1
   5  -5  10 1285.36 169.978  -2
  -5  -6 -10 1285.36 169.978   1
   5  -5   9 10482.6 427.886  -2
  -5  -6  -9 10482.6 427.886   1
   5  -5   8 9831.06 447.831  -2
  -5  -6  -8 9831.06 447.831   1
   5  -5   7 11856.3 347.000  -2
  -5  -6  -7 11856.3 347.000   1
   5  -5   6 46309.3 437.041  -2
  -5  -6  -6 46309.3 437.041   1
   5  -5   5 21483.5 361.924  -2
  -5  -6  -5 21483.5 361.924   1
   5  -5   4 12803.7 258.466  -2
  -5  -6  -4 12803.7 258.466   1
   5  -5   3 1382.79 145.133  -2
  -5  -6  -3 1382.79 145.133   1
   5  -5   2 12288.8 257.102  -2
  -5  -6  -2 12288.8 257.102   1
   5  -5   1 9729.62 234.004  -2
  -5  -6  -1 9729.62 234.004   1
   5  -5   0 1953.77 145.985  -2
  -5  -6   0 1953.77 145.985   1
   5  -5  -1 17971.2 307.442  -2
  -5  -6   1 17971.2 307.442   1
   5  -5  -2 23637.3 403.829  -2
  -5  -6   2 23637.3 403.829   1
   5  -5  -3 8481.28 281.489  -2
  -5  -6   3 8481.28 281.489   1
   5  -5  -4 30057.7 461.597  -2
  -5  -6   4 30057.7 461.597   1
   5  -5  -5 6041.96 253.395  -2
  -5  -6   5 6041.96 253.395   1
   5  -5  -6 13269.3 421.531  -2
  -5  -6   6 13269.3 421.531   1
   5  -5  -7 19337.3 478.395  -2
  -5  -6   7 19337.3 478.395   1
   5  -5  -8 3088.58 251.819  -2
  -5  -6   8 3088.58 251.819   1
   5  -5  -9 9523.10 326.455  -2
  -5  -6   9 9523.10 326.455   1
   5  -5 -10 15746.9 350.928  -2
  -5  -6  10 15746.9 350.928   1
   5  -5 -11 6411.98 351.379  -2
  -5  -6  11 6411.98 351.379   1
   5  -5 -12 271.214 172.528  -2
  -5  -6  12 271.214 172.528   1
   5  -4  15 893.825 95.7481  -2
  -5  -5 -15 893.825 95.7481   1
   5  -4  14 343.083 190.255  -2
  -5  -5 -14 343.083 190.255   1
   5  -4  13 3424.85 281.210  -2
  -5  -5 -13 3424.85 281.210   1
   5  -4  12 5300.06 337.338  -2
  -5  -5 -12 5300.06 337.338   1
   5  -4  11 556.790 263.093  -2
  -5  -5 -11 556.790 263.093   1
   5  -4  10 34395.3 714.175  -2
  -5  -5 -10 34395.3 714.175   1
   5  -4   9 10289.9 310.782  -2
  -5  -5  -9 10289.9 310.782   1
   5  -4   8 24775.8 450.901  -2
  -5  -5  -8 24775.8 450.901   1
   5  -4   7 15918.3 541.080  -2
  -5  -5  -7 15918.3 541.080   1
   5  -4   6 13470.7 304.636  -2
  -5  -5  -6 13470.7 304.636   1
   5  -4   5 19726.8 272.799  -2
  -5  -5  -5 19726.8 272.799   1
   5  -4   4 16633.9 282.359  -2
  -5  -5  -4 16633.9 282.359   1
   5  -4   3 49162.6 456.354  -2
  -5  -5  -3 49162.6 456.354   1
   5  -4   2 34799.8 445.847  -2
  -5  -5  -2 34799.8 445.847   1
   5  -4   1 19149.1 301.305  -2
  -5  -5  -1 19149.1 301.305   1
   5  -4   0 68816.0 538.172  -2
  -5  -5   0 68816.0 538.172   1
   5  -4  -1 12678.3 259.907  -2
  -5  -5   1 12678.3 259.907   1
   5  -4  -2 32347.7 347.920  -2
  -5  -5   2 32347.7 347.920   1
   5  -4  -3 61079.8 538.046  -2
  -5  -5   3 61079.8 538.046   1
   5  -4  -4 53254.8 502.476  -2
  -5  -5   4 53254.8 502.476   1
   5  -4  -5 1604.49 251.695  -2
  -5  -5   5 1604.49 251.695   1
   5  -4  -6 14092.9 373.452  -2
  -5  -5   6 14092.9 373.452   1
   5  -4  -7 4895.45 304.850  -2
  -5  -5   7 4895.45 304.850   1
   5  -4  -8 8788.31 264.965  -2
  -5  -5   8 8788.31 264.965   1
   5  -4  -9 7735.30 241.863  -2
  -5  -5   9 7735.30 241.863   1
   5  -4 -10 3192.48 170.232  -2
  -5  -5  10 3192.48 170.232   1
   5  -4 -11 7765.39 200.355  -2
  -5  -5  11 7765.39 200.355   1
   5  -4 -12 3440.25 164.787  -2
  -5  -5  12 3440.25 164.787   1
   5  -4 -13 2221.64 171.012  -2
  -5  -5  13 2221.64 171.012   1
   5  -3  15 3582.97 133.821  -2
  -5  -4 -15 3582.97 133.821   1
   5  -3  14 5882.35 319.067  -2
  -5  -4 -14 5882.35 319.067   1
   5  -3  13 4512.98 331.310  -2
  -5  -4 -13 4512.98 331.310   1
   5  -3  12 1143.14 278.343  -2
  -5  -4 -12 1143.14 278.343   1
   5  -3  11 9898.75 480.588  -2
  -5  -4 -11 9898.75 480.588   1
   5  -3  10 13201.8 541.377  -2
  -5  -4 -10 13201.8 541.377   1
   5  -3   9 5882.39 411.471  -2
  -5  -4  -9 5882.39 411.471   1
   5  -3   8 21440.9 438.316  -2
  -5  -4  -8 21440.9 438.316   1
   5  -3   7 15368.5 382.898  -2
  -5  -4  -7 15368.5 382.898   1
   5  -3   6 4254.05 169.263  -2
  -5  -4  -6 4254.05 169.263   1
   5  -3   5 1088.40 117.072  -2
  -5  -4  -5 1088.40 117.072   1
   5  -3   4 11728.6 214.435  -2
  -5  -4  -4 11728.6 214.435   1
   5  -3   3 4486.13 172.254  -2
  -5  -4  -3 4486.13 172.254   1
   5  -3   2 8544.66 317.239  -2
  -5  -4  -2 8544.66 317.239   1
   5  -3   1 35449.0 578.926  -2
  -5  -4  -1 35449.0 578.926   1
   5  -3   0 14310.9 391.876  -2
  -5  -4   0 14310.9 391.876   1
   5  -3  -1 38517.4 366.449  -2
  -5  -4   1 38517.4 366.449   1
   5  -3  -2 2807.70 140.070  -2
  -5  -4   2 2807.70 140.070   1
   5  -3  -3 35723.5 378.551  -2
  -5  -4   3 35723.5 378.551   1
   5  -3  -4 22490.8 339.214  -2
  -5  -4   4 22490.8 339.214   1
   5  -3  -5 13223.3 356.903  -2
  -5  -4   5 13223.3 356.903   1
   5  -3  -6 7246.09 262.621  -2
  -5  -4   6 7246.09 262.621   1
   5  -3  -7 1829.47 190.112  -2
  -5  -4   7 1829.47 190.112   1
   5  -3  -8 17120.7 354.293  -2
  -5  -4   8 17120.7 354.293   1
   5  -3  -9 13807.3 251.483  -2
  -5  -4   9 13807.3 251.483   1
   5  -3 -10 3698.14 164.371  -2
  -5  -4  10 3698.14 164.371   1
   5  -3 -11 4116.05 184.961  -2
  -5  -4  11 4116.05 184.961   1
   5  -3 -12 2282.04 148.699  -2
  -5  -4  12 2282.04 148.699   1
   5  -3 -13 4173.70 156.152  -2
  -5  -4  13 4173.70 156.152   1
   5  -2  16 1951.88 164.011  -2
  -5  -3 -16 1951.88 164.011   1
   5  -2  15 395.591 200.909  -2
  -5  -3 -15 395.591 200.909   1
   5  -2  14 12097.0 432.755  -2
  -5  -3 -14 12097.0 432.755   1
   5  -2  13 599.637 268.748  -2
  -5  -3 -13 599.637 268.748   1
   5  -2  12 8226.70 305.466  -2
  -5  -3 -12 8226.70 305.466   1
   5  -2  11 1783.28 168.649  -2
  -5  -3 -11 1783.28 168.649   1
   5  -2  10 3680.19 268.838  -2
  -5  -3 -10 3680.19 268.838   1
   5  -2   9 27568.0 522.039  -2
  -5  -3  -9 27568.0 522.039   1
   5  -2   8 8730.89 329.099  -2
  -5  -3  -8 8730.89 329.099   1
   5  -2   7 16131.4 410.543  -2
  -5  -3  -7 16131.4 410.543   1
   5  -2   6 10541.1 234.589  -2
  -5  -3  -6 10541.1 234.589   1
   5  -2   5 1740.46 164.078  -2
  -5  -3  -5 1740.46 164.078   1
   5  -2   4 6020.88 377.726  -2
  -5  -3  -4 6020.88 377.726   1
   5  -2   3 38413.6 830.686  -2
  -5  -3  -3 38413.6 830.686   1
   5  -2   2 32421.0 773.595  -2
  -5  -3  -2 32421.0 773.595   1
   5  -2   1 13783.5 529.951  -2
  -5  -3  -1 13783.5 529.951   1
   5  -2   0 26703.3 703.094  -2
  -5  -3   0 26703.3 703.094   1
   5  -2  -1 6937.04 385.336  -2
  -5  -3   1 6937.04 385.336   1
   5  -2  -2 30463.4 438.035  -2
  -5  -3   2 30463.4 438.035   1
   5  -2  -3 51325.4 481.308  -2
  -5  -3   3 51325.4 481.308   1
   5  -2  -4 543.726 121.235  -2
  -5  -3   4 543.726 121.235   1
   5  -2  -5 46859.1 496.731  -2
  -5  -3   5 46859.1 496.731   1
   5  -2  -6 47512.9 564.963  -2
  -5  -3   6 47512.9 564.963   1
   5  -2  -7 16128.7 362.793  -2
  -5  -3   7 16128.7 362.793   1
   5  -2  -8 13332.1 286.092  -2
  -5  -3   8 13332.1 286.092   1
   5  -2  -9 7637.34 227.224  -2
  -5  -3   9 7637.34 227.224   1
   5  -2 -10 3900.44 171.866  -2
  -5  -3  10 3900.44 171.866   1
   5  -2 -11 149.639 124.487  -2
  -5  -3  11 149.639 124.487   1
   5  -2 -12 10655.0 289.644  -2
  -5  -3  12 10655.0 289.644   1
   5  -2 -13 3493.08 166.768  -2
  -5  -3  13 3493.08 166.768   1
   5  -1  16 5452.16 237.096  -2
  -5  -2 -16 5452.16 237.096   1
   5  -1  15 19669.0 464.208  -2
  -5  -2 -15 19669.0 464.208   1
   5  -1  14 1215.08 266.486  -2
  -5  -2 -14 1215.08 266.486   1
   5  -1  13 4776.19 252.598  -2
  -5  -2 -13 4776.19 252.598   1
   5  -1  12 22859.3 364.187  -2
  -5  -2 -12 22859.3 364.187   1
   5  -1  11 2024.82 153.101  -2
  -5  -2 -11 2024.82 153.101   1
   5  -1  10 22886.5 333.110  -2
  -5  -2 -10 22886.5 333.110   1
   5  -1   9 258.790 163.422  -2
  -5  -2  -9 258.790 163.422   1
   5  -1   8 22907.1 481.721  -2
  -5  -2  -8 22907.1 481.721   1
   5  -1   7 1001.96 210.389  -2
  -5  -2  -7 1001.96 210.389   1
   5  -1   6 17465.2 287.546  -2
  -5  -2  -6 17465.2 287.546   1
   5  -1   5 1398.47 177.641  -2
  -5  -2  -5 1398.47 177.641   1
   5  -1   4 13214.7 495.841  -2
  -5  -2  -4 13214.7 495.841   1
   5  -1   3 20062.3 612.758  -2
  -5  -2  -3 20062.3 612.758   1
   5  -1   2 11586.3 486.105  -2
  -5  -2  -2 11586.3 486.105   1
   5  -1   1 56171.7 979.327  -2
  -5  -2  -1 56171.7 979.327   1
   5  -1   0 2269.01 269.623  -2
  -5  -2   0 2269.01 269.623   1
   5  -1  -1 1300.06 229.053  -2
  -5  -2   1 1300.06 229.053   1
   5  -1  -2 43116.5 857.018  -2
  -5  -2   2 43116.5 857.018   1
   5  -1  -3 21636.7 333.549  -2
  -5  -2   3 21636.7 333.549   1
   5  -1  -4 13538.8 239.038  -2
  -5  -2   4 13538.8 239.038   1
   5  -1  -5 465.148 146.026  -2
  -5  -2   5 465.148 146.026   1
   5  -1  -6 42519.6 552.015  -2
  -5  -2   6 42519.6 552.015   1
   5  -1  -7 5447.29 255.100  -2
  -5  -2   7 5447.29 255.100   1
   5  -1  -8 14931.3 306.120  -2
  -5  -2   8 14931.3 306.120   1
   5  -1  -9 1716.95 162.927  -2
  -5  -2   9 1716.95 162.927   1
   5  -1 -10 7850.61 268.121  -2
  -5  -2  10 7850.61 268.121   1
   5  -1 -11 12017.3 357.340  -2
  -5  -2  11 12017.3 357.340   1
   5  -1 -12 3592.53 217.444  -2
  -5  -2  12 3592.53 217.444   1
   5  -1 -13 352.056 129.357  -2
  -5  -2  13 352.056 129.357   1
   5  -1 -14 2687.78 172.079  -2
  -5  -2  14 2687.78 172.079   1
   5   0  16 5763.37 236.882  -2
  -5  -1 -16 5763.37 236.882   1
   5   0  15 20184.1 469.697  -2
  -5  -1 -15 20184.1 469.697   1
   5   0  14 1594.53 188.142  -2
  -5  -1 -14 1594.53 188.142   1
   5   0  13 2892.54 185.973  -2
  -5  -1 -13 2892.54 185.973   1
   5   0  12 5332.26 228.368  -2
  -5  -1 -12 5332.26 228.368   1
   5   0  11 14706.1 243.730  -2
  -5  -1 -11 14706.1 243.730   1
   5   0  10 8558.86 209.515  -2
  -5  -1 -10 8558.86 209.515   1
   5   0   9 26927.2 328.415  -2
  -5  -1  -9 26927.2 328.415   1
   5   0   8 14904.9 249.499  -2
  -5  -1  -8 14904.9 249.499   1
   5   0   7 24087.9 343.733  -2
  -5  -1  -7 24087.9 343.733   1
   5   0   6 3993.35 173.873  -2
  -5  -1  -6 3993.35 173.873   1
   5   0   5 3094.53 223.489  -2
  -5  -1  -5 3094.53 223.489   1
   5   0   4 19575.8 582.398  -2
  -5  -1  -4 19575.8 582.398   1
   5   0   3 1693.52 258.618  -2
  -5  -1  -3 1693.52 258.618   1
   5   0   2 18976.6 585.600  -2
  -5  -1  -2 18976.6 585.600   1
   5   0   1 7345.16 400.648  -2
  -5  -1  -1 7345.16 400.648   1
   5   0   0 60787.3 1006.84  -2
  -5  -1   0 60787.3 1006.84   1
   5   0  -1 75122.9 1108.74  -2
  -5  -1   1 75122.9 1108.74   1
   5   0  -2 755.512 212.849  -2
  -5  -1   2 755.512 212.849   1
   5   0  -3 2638.88 204.074  -2
  -5  -1   3 2638.88 204.074   1
   5   0  -4 9793.48 232.960  -2
  -5  -1   4 9793.48 232.960   1
   5   0  -5 64604.7 652.173  -2
  -5  -1   5 64604.7 652.173   1
   5   0  -6 25625.7 442.270  -2
  -5  -1   6 25625.7 442.270   1
   5   0  -7 39913.4 467.495  -2
  -5  -1   7 39913.4 467.495   1
   5   0  -8 12577.2 291.974  -2
  -5  -1   8 12577.2 291.974   1
   5   0  -9 24147.0 538.714  -2
  -5  -1   9 24147.0 538.714   1
   5   0 -10 999.519 220.524  -2
  -5  -1  10 999.519 220.524   1
   5   0 -11 1614.63 208.688  -2
  -5  -1  11 1614.63 208.688   1
   5   0 -12 2878.76 211.791  -2
  -5  -1  12 2878.76 211.791   1
   5   0 -13 890.202 208.332  -2
  -5  -1  13 890.202 208.332   1
   5   0 -14 3081.68 198.859  -2
  -5  -1  14 3081.68 198.859   1
   5   1  16 5453.32 222.899  -2
  -5   0 -16 5453.32 222.899   1
   5   1  15 20204.3 322.604  -2
  -5   0 -15 20204.3 322.604   1
   5   1  14 1235.00 148.035  -2
  -5   0 -14 1235.00 148.035   1
   5   1  13 2553.76 180.456  -2
  -5   0 -13 2553.76 180.456   1
   5   1  12 4417.61 191.424  -2
  -5   0 -12 4417.61 191.424   1
   5   1  11 14708.1 288.654  -2
  -5   0 -11 14708.1 288.654   1
   5   1  10 7197.05 200.164  -2
  -5   0 -10 7197.05 200.164   1
   5   1   9 26241.8 296.197  -2
  -5   0  -9 26241.8 296.197   1
   5   1   8 13828.4 198.729  -2
  -5   0  -8 13828.4 198.729   1
   5   1   7 21086.3 259.091  -2
  -5   0  -7 21086.3 259.091   1
   5   1   6 3616.71 136.581  -2
  -5   0  -6 3616.71 136.581   1
   5   1   5 3255.54 185.773  -2
  -5   0  -5 3255.54 185.773   1
   5   1   4 17687.0 547.925  -2
  -5   0  -4 17687.0 547.925   1
   5   1   3 1993.76 256.720  -2
  -5   0  -3 1993.76 256.720   1
   5   1   2 17341.9 544.061  -2
  -5   0  -2 17341.9 544.061   1
   5   1   1 7381.52 394.473  -2
  -5   0  -1 7381.52 394.473   1
   5   1   0 58366.4 975.062  -2
  -5   0   0 58366.4 975.062   1
   5   1  -1 79006.5 1120.70  -2
  -5   0   1 79006.5 1120.70   1
   5   1  -2 1329.92 221.139  -2
  -5   0   2 1329.92 221.139   1
   5   1  -3 2482.54 198.407  -2
  -5   0   3 2482.54 198.407   1
   5   1  -4 10190.2 238.932  -2
  -5   0   4 10190.2 238.932   1
   5   1  -5 68951.8 680.936  -2
  -5   0   5 68951.8 680.936   1
   5   1  -6 25151.5 445.670  -2
  -5   0   6 25151.5 445.670   1
   5   1  -7 42113.7 561.704  -2
  -5   0   7 42113.7 561.704   1
   5   1  -8 12237.0 422.711  -2
  -5   0   8 12237.0 422.711   1
   5   1  -9 24633.8 424.330  -2
  -5   0   9 24633.8 424.330   1
   5   1 -10 1131.98 163.134  -2
  -5   0  10 1131.98 163.134   1
   5   1 -11 1681.63 161.147  -2
  -5   0  11 1681.63 161.147   1
   5   1 -12 3115.23 208.510  -2
  -5   0  12 3115.23 208.510   1
   5   1 -13 721.477 208.193  -2
  -5   0  13 721.477 208.193   1
   5   1 -14 3811.26 207.792  -2
  -5   0  14 3811.26 207.792   1
   5   2  16 5556.34 194.809  -2
  -5   1 -16 5556.34 194.809   1
   5   2  15 21997.3 311.872  -2
  -5   1 -15 21997.3 311.872   1
   5   2  14 1439.35 150.447  -2
  -5   1 -14 1439.35 150.447   1
   5   2  13 4848.07 178.226  -2
  -5   1 -13 4848.07 178.226   1
   5   2  12 22232.5 318.739  -2
  -5   1 -12 22232.5 318.739   1
   5   2  11 2055.33 169.789  -2
  -5   1 -11 2055.33 169.789   1
   5   2  10 23614.8 279.249  -2
  -5   1 -10 23614.8 279.249   1
   5   2   9 502.737 106.857  -2
  -5   1  -9 502.737 106.857   1
   5   2   8 22938.6 223.056  -2
  -5   1  -8 22938.6 223.056   1
   5   2   7 704.218 99.5636  -2
  -5   1  -7 704.218 99.5636   1
   5   2   6 18313.7 183.292  -2
  -5   1  -6 18313.7 183.292   1
   5   2   5 1307.52 114.624  -2
  -5   1  -5 1307.52 114.624   1
   5   2   4 14513.8 503.077  -2
  -5   1  -4 14513.8 503.077   1
   5   2   3 20096.5 570.757  -2
  -5   1  -3 20096.5 570.757   1
   5   2   2 11838.6 463.776  -2
  -5   1  -2 11838.6 463.776   1
   5   2   1 63960.4 1011.50  -2
  -5   1  -1 63960.4 1011.50   1
   5   2   0 2384.63 263.628  -2
  -5   1   0 2384.63 263.628   1
   5   2  -1 1897.67 248.363  -2
  -5   1   1 1897.67 248.363   1
   5   2  -2 46404.1 854.857  -2
  -5   1   2 46404.1 854.857   1
   5   2  -3 20019.5 310.604  -2
  -5   1   3 20019.5 310.604   1
   5   2  -4 13992.9 237.206  -2
  -5   1   4 13992.9 237.206   1
   5   2  -5 935.240 211.891  -2
  -5   1   5 935.240 211.891   1
   5   2  -6 40126.1 672.925  -2
  -5   1   6 40126.1 672.925   1
   5   2  -7 5978.67 257.218  -2
  -5   1   7 5978.67 257.218   1
   5   2  -8 15668.5 357.092  -2
  -5   1   8 15668.5 357.092   1
   5   2  -9 1525.44 184.532  -2
  -5   1   9 1525.44 184.532   1
   5   2 -10 7599.37 329.478  -2
  -5   1  10 7599.37 329.478   1
   5   2 -11 13088.5 367.108  -2
  -5   1  11 13088.5 367.108   1
   5   2 -12 3138.35 308.809  -2
  -5   1  12 3138.35 308.809   1
   5   2 -13 259.475 188.006  -2
  -5   1  13 259.475 188.006   1
   5   2 -14 2751.98 181.771  -2
  -5   1  14 2751.98 181.771   1
   5   3  16 2058.24 163.116  -2
  -5   2 -16 2058.24 163.116   1
   5   3  15 361.988 129.797  -2
  -5   2 -15 361.988 129.797   1
   5   3  14 12712.2 205.415  -2
  -5   2 -14 12712.2 205.415   1
   5   3  13 280.187 126.839  -2
  -5   2 -13 280.187 126.839   1
   5   3  12 8737.69 218.441  -2
  -5   2 -12 8737.69 218.441   1
   5   3  11 1865.15 141.639  -2
  -5   2 -11 1865.15 141.639   1
   5   3  10 3277.24 120.755  -2
  -5   2 -10 3277.24 120.755   1
   5   3   9 26517.2 241.601  -2
  -5   2  -9 26517.2 241.601   1
   5   3   8 8897.19 159.508  -2
  -5   2  -8 8897.19 159.508   1
   5   3   7 13527.6 193.526  -2
  -5   2  -7 13527.6 193.526   1
   5   3   6 11402.8 154.587  -2
  -5   2  -6 11402.8 154.587   1
   5   3   5 2417.70 107.259  -2
  -5   2  -5 2417.70 107.259   1
   5   3   4 6527.39 164.324  -2
  -5   2  -4 6527.39 164.324   1
   5   3   3 39837.4 806.465  -2
  -5   2  -3 39837.4 806.465   1
   5   3   2 35565.3 556.368  -2
  -5   2  -2 35565.3 556.368   1
   5   3   1 14772.4 366.454  -2
  -5   2  -1 14772.4 366.454   1
   5   3   0 26066.6 483.564  -2
  -5   2   0 26066.6 483.564   1
   5   3  -1 8303.05 401.693  -2
  -5   2   1 8303.05 401.693   1
   5   3  -2 29579.8 356.031  -2
  -5   2   2 29579.8 356.031   1
   5   3  -3 54617.0 549.107  -2
  -5   2   3 54617.0 549.107   1
   5   3  -4 365.468 136.591  -2
  -5   2   4 365.468 136.591   1
   5   3  -5 45809.8 698.015  -2
  -5   2   5 45809.8 698.015   1
   5   3  -6 50688.6 756.283  -2
  -5   2   6 50688.6 756.283   1
   5   3  -7 17039.6 472.818  -2
  -5   2   7 17039.6 472.818   1
   5   3  -8 13117.8 426.366  -2
  -5   2   8 13117.8 426.366   1
   5   3  -9 8554.31 347.986  -2
  -5   2   9 8554.31 347.986   1
   5   3 -10 4311.10 375.990  -2
  -5   2  10 4311.10 375.990   1
   5   3 -11 294.595 252.695  -2
  -5   2  11 294.595 252.695   1
   5   3 -12 11565.1 430.745  -2
  -5   2  12 11565.1 430.745   1
   5   3 -13 3561.18 242.669  -2
  -5   2  13 3561.18 242.669   1
   5   3 -14 11077.0 255.975  -2
  -5   2  14 11077.0 255.975   1
   5   4  15 4676.67 236.632  -2
  -5   3 -15 4676.67 236.632   1
   5   4  14 6025.81 148.377  -2
  -5   3 -14 6025.81 148.377   1
   5   4  13 4401.40 156.804  -2
  -5   3 -13 4401.40 156.804   1
   5   4  12 979.428 123.015  -2
  -5   3 -12 979.428 123.015   1
   5   4  11 10774.6 215.890  -2
  -5   3 -11 10774.6 215.890   1
   5   4  10 12909.2 177.145  -2
  -5   3 -10 12909.2 177.145   1
   5   4   9 6211.16 141.166  -2
  -5   3  -9 6211.16 141.166   1
   5   4   8 22368.9 221.539  -2
  -5   3  -8 22368.9 221.539   1
   5   4   7 16525.7 194.781  -2
  -5   3  -7 16525.7 194.781   1
   5   4   6 4252.23 112.610  -2
  -5   3  -6 4252.23 112.610   1
   5   4   5 1441.94 97.2044  -2
  -5   3  -5 1441.94 97.2044   1
   5   4   4 13859.4 172.794  -2
  -5   3  -4 13859.4 172.794   1
   5   4   3 5093.01 146.925  -2
  -5   3  -3 5093.01 146.925   1
   5   4   2 9096.67 175.062  -2
  -5   3  -2 9096.67 175.062   1
   5   4   1 36980.3 348.753  -2
  -5   3  -1 36980.3 348.753   1
   5   4   0 13297.9 250.393  -2
  -5   3   0 13297.9 250.393   1
   5   4  -1 43004.4 411.222  -2
  -5   3   1 43004.4 411.222   1
   5   4  -2 3500.33 165.782  -2
  -5   3   2 3500.33 165.782   1
   5   4  -3 32679.4 424.442  -2
  -5   3   3 32679.4 424.442   1
   5   4  -4 24128.7 335.941  -2
  -5   3   4 24128.7 335.941   1
   5   4  -5 12691.3 417.796  -2
  -5   3   5 12691.3 417.796   1
   5   4  -6 7500.80 349.822  -2
  -5   3   6 7500.80 349.822   1
   5   4  -7 2490.79 259.823  -2
  -5   3   7 2490.79 259.823   1
   5   4  -8 17276.6 642.859  -2
  -5   3   8 17276.6 642.859   1
   5   4  -9 13364.7 557.900  -2
  -5   3   9 13364.7 557.900   1
   5   4 -10 4020.72 355.253  -2
  -5   3  10 4020.72 355.253   1
   5   4 -11 4560.07 336.332  -2
  -5   3  11 4560.07 336.332   1
   5   4 -12 2235.01 244.200  -2
  -5   3  12 2235.01 244.200   1
   5   4 -13 3706.46 213.337  -2
  -5   3  13 3706.46 213.337   1
   5   5  15 833.664 160.964  -2
  -5   4 -15 833.664 160.964   1
   5   5  14 652.411 139.233  -2
  -5   4 -14 652.411 139.233   1
   5   5  13 3502.92 138.273  -2
  -5   4 -13 3502.92 138.273   1
   5   5  12 5037.27 148.197  -2
  -5   4 -12 5037.27 148.197   1
   5   5  11 1266.31 126.719  -2
  -5   4 -11 1266.31 126.719   1
   5   5  10 35299.1 252.998  -2
  -5   4 -10 35299.1 252.998   1
   5   5   9 10168.3 162.247  -2
  -5   4  -9 10168.3 162.247   1
   5   5   8 30233.7 248.330  -2
  -5   4  -8 30233.7 248.330   1
   5   5   7 17605.3 199.802  -2
  -5   4  -7 17605.3 199.802   1
   5   5   6 17003.7 195.888  -2
  -5   4  -6 17003.7 195.888   1
   5   5   5 22002.7 216.808  -2
  -5   4  -5 22002.7 216.808   1
   5   5   4 17417.7 208.250  -2
  -5   4  -4 17417.7 208.250   1
   5   5   3 53366.5 379.504  -2
  -5   4  -3 53366.5 379.504   1
   5   5   2 40210.0 325.660  -2
  -5   4  -2 40210.0 325.660   1
   5   5   1 21107.6 273.091  -2
  -5   4  -1 21107.6 273.091   1
   5   5   0 74985.6 478.947  -2
  -5   4   0 74985.6 478.947   1
   5   5  -1 14985.1 237.534  -2
  -5   4   1 14985.1 237.534   1
   5   5  -2 31100.6 326.828  -2
  -5   4   2 31100.6 326.828   1
   5   5  -3 61959.4 513.071  -2
  -5   4   3 61959.4 513.071   1
   5   5  -4 56509.9 692.201  -2
  -5   4   4 56509.9 692.201   1
   5   5  -5 2384.29 216.435  -2
  -5   4   5 2384.29 216.435   1
   5   5  -6 12632.9 574.741  -2
  -5   4   6 12632.9 574.741   1
   5   5  -7 4580.65 399.745  -2
  -5   4   7 4580.65 399.745   1
   5   5  -8 9128.06 484.022  -2
  -5   4   8 9128.06 484.022   1
   5   5  -9 7315.97 434.791  -2
  -5   4   9 7315.97 434.791   1
   5   5 -10 2646.87 306.211  -2
  -5   4  10 2646.87 306.211   1
   5   5 -11 8519.69 371.418  -2
  -5   4  11 8519.69 371.418   1
   5   5 -12 3807.40 174.179  -2
  -5   4  12 3807.40 174.179   1
   5   5 -13 2344.09 171.846  -2
  -5   4  13 2344.09 171.846   1
  -5   5 -15 100.024 93.5443   1
   5   6  14 4638.13 167.668  -2
  -5   5 -14 4638.13 167.668   1
   5   6  13 8141.07 187.924  -2
  -5   5 -13 8141.07 187.924   1
   5   6  12 3498.70 143.397  -2
  -5   5 -12 3498.70 143.397   1
   5   6  11 1001.99 114.118  -2
  -5   5 -11 1001.99 114.118   1
   5   6  10 1297.66 110.242  -2
  -5   5 -10 1297.66 110.242   1
   5   6   9 12480.3 165.502  -2
  -5   5  -9 12480.3 165.502   1
   5   6   8 11490.2 164.944  -2
  -5   5  -8 11490.2 164.944   1
   5   6   7 14561.0 196.320  -2
  -5   5  -7 14561.0 196.320   1
   5   6   6 49523.3 358.107  -2
  -5   5  -6 49523.3 358.107   1
   5   6   5 25267.8 270.625  -2
  -5   5  -5 25267.8 270.625   1
   5   6   4 14638.7 232.874  -2
  -5   5  -4 14638.7 232.874   1
   5   6   3 1128.70 146.252  -2
  -5   5  -3 1128.70 146.252   1
   5   6   2 15584.6 323.477  -2
  -5   5  -2 15584.6 323.477   1
   5   6   1 9576.72 232.275  -2
  -5   5  -1 9576.72 232.275   1
   5   6   0 2566.34 138.967  -2
  -5   5   0 2566.34 138.967   1
   5   6  -1 20895.0 275.331  -2
  -5   5   1 20895.0 275.331   1
   5   6  -2 27378.9 401.434  -2
  -5   5   2 27378.9 401.434   1
   5   6  -3 8547.23 255.830  -2
  -5   5   3 8547.23 255.830   1
   5   6  -4 29734.8 537.516  -2
  -5   5   4 29734.8 537.516   1
   5   6  -5 5340.05 287.748  -2
  -5   5   5 5340.05 287.748   1
   5   6  -6 15123.5 417.145  -2
  -5   5   6 15123.5 417.145   1
   5   6  -7 20213.5 459.508  -2
  -5   5   7 20213.5 459.508   1
   5   6  -8 3483.53 338.854  -2
  -5   5   8 3483.53 338.854   1
   5   6  -9 8402.27 297.690  -2
  -5   5   9 8402.27 297.690   1
   5   6 -10 16444.5 353.229  -2
  -5   5  10 16444.5 353.229   1
   5   6 -11 6371.24 214.806  -2
  -5   5  11 6371.24 214.806   1
   5   6 -12 241.841 147.618  -2
  -5   5  12 241.841 147.618   1
   5   7  14 357.870 96.7546  -2
  -5   6 -14 357.870 96.7546   1
   5   7  13 3106.47 129.746  -2
  -5   6 -13 3106.47 129.746   1
   5   7  12 1220.30 128.945  -2
  -5   6 -12 1220.30 128.945   1
   5   7  11 2566.39 155.550  -2
  -5   6 -11 2566.39 155.550   1
   5   7  10 2742.95 142.743  -2
  -5   6 -10 2742.95 142.743   1
   5   7   9 7980.47 157.822  -2
  -5   6  -9 7980.47 157.822   1
   5   7   8 17858.3 215.674  -2
  -5   6  -8 17858.3 215.674   1
   5   7   7 10880.2 188.040  -2
  -5   6  -7 10880.2 188.040   1
   5   7   6 27863.6 270.012  -2
  -5   6  -6 27863.6 270.012   1
   5   7   5 23734.1 282.098  -2
  -5   6  -5 23734.1 282.098   1
   5   7   4 22092.9 274.006  -2
  -5   6  -4 22092.9 274.006   1
   5   7   3 22092.1 447.365  -2
  -5   6  -3 22092.1 447.365   1
   5   7   2 18562.8 416.356  -2
  -5   6  -2 18562.8 416.356   1
   5   7   1 2555.52 238.465  -2
  -5   6  -1 2555.52 238.465   1
   5   7   0 22004.0 450.986  -2
  -5   6   0 22004.0 450.986   1
   5   7  -1 8465.23 315.317  -2
  -5   6   1 8465.23 315.317   1
   5   7  -2 1540.78 213.233  -2
  -5   6   2 1540.78 213.233   1
   5   7  -3 22954.8 476.975  -2
  -5   6   3 22954.8 476.975   1
   5   7  -4 4260.30 260.021  -2
  -5   6   4 4260.30 260.021   1
   5   7  -5 6249.55 291.051  -2
  -5   6   5 6249.55 291.051   1
   5   7  -6 15812.8 403.781  -2
  -5   6   6 15812.8 403.781   1
   5   7  -7 11661.7 348.283  -2
  -5   6   7 11661.7 348.283   1
   5   7  -8 10092.9 316.226  -2
  -5   6   8 10092.9 316.226   1
   5   7  -9 3208.14 203.151  -2
  -5   6   9 3208.14 203.151   1
   5   7 -10 445.362 129.827  -2
  -5   6  10 445.362 129.827   1
   5   7 -11 880.761 179.611  -2
  -5   6  11 880.761 179.611   1
   5   7 -12 11937.7 289.646  -2
  -5   6  12 11937.7 289.646   1
   5   8  13 1908.66 113.049  -2
  -5   7 -13 1908.66 113.049   1
   5   8  12 408.597 104.436  -2
  -5   7 -12 408.597 104.436   1
   5   8  11 326.252 111.892  -2
  -5   7 -11 326.252 111.892   1
   5   8  10 889.723 111.725  -2
  -5   7 -10 889.723 111.725   1
   5   8   9 898.707 116.485  -2
  -5   7  -9 898.707 116.485   1
   5   8   8 3433.88 156.112  -2
  -5   7  -8 3433.88 156.112   1
   5   8   7 16103.9 250.340  -2
  -5   7  -7 16103.9 250.340   1
   5   8   6 7119.06 195.408  -2
  -5   7  -6 7119.06 195.408   1
   5   8   5 29392.4 326.376  -2
  -5   7  -5 29392.4 326.376   1
   5   8   4 4248.95 241.934  -2
  -5   7  -4 4248.95 241.934   1
   5   8   3 28692.2 457.702  -2
  -5   7  -3 28692.2 457.702   1
   5   8   2 298.893 191.110  -2
  -5   7  -2 298.893 191.110   1
   5   8   1 9331.68 314.926  -2
  -5   7  -1 9331.68 314.926   1
   5   8   0 10989.8 480.325  -2
  -5   7   0 10989.8 480.325   1
   5   8  -1 7936.92 302.556  -2
  -5   7   1 7936.92 302.556   1
   5   8  -2 4605.97 255.930  -2
  -5   7   2 4605.97 255.930   1
   5   8  -3 1475.58 201.574  -2
  -5   7   3 1475.58 201.574   1
   5   8  -4 3052.85 226.632  -2
  -5   7   4 3052.85 226.632   1
   5   8  -5 4809.88 257.836  -2
  -5   7   5 4809.88 257.836   1
   5   8  -6 928.792 175.237  -2
  -5   7   6 928.792 175.237   1
   5   8  -7 1290.88 172.908  -2
  -5   7   7 1290.88 172.908   1
   5   8  -8 10158.1 274.589  -2
  -5   7   8 10158.1 274.589   1
   5   8  -9 5126.59 315.263  -2
  -5   7   9 5126.59 315.263   1
   5   8 -10 5473.50 286.035  -2
  -5   7  10 5473.50 286.035   1
   5   8 -11 4534.83 215.037  -2
  -5   7  11 4534.83 215.037   1
   5   9  12 2151.64 122.922  -2
  -5   8 -12 2151.64 122.922   1
   5   9  11 6450.73 189.252  -2
  -5   8 -11 6450.73 189.252   1
   5   9  10 6256.49 166.742  -2
  -5   8 -10 6256.49 166.742   1
   5   9   9 1137.02 130.203  -2
  -5   8  -9 1137.02 130.203   1
   5   9   8 2138.14 149.416  -2
  -5   8  -8 2138.14 149.416   1
   5   9   7 247.609 105.824  -2
  -5   8  -7 247.609 105.824   1
   5   9   6 3263.22 148.360  -2
  -5   8  -6 3263.22 148.360   1
   5   9   5 648.732 141.941  -2
  -5   8  -5 648.732 141.941   1
   5   9   4 11230.3 304.457  -2
  -5   8  -4 11230.3 304.457   1
   5   9   3 362.091 179.236  -2
  -5   8  -3 362.091 179.236   1
   5   9   2 31581.4 451.015  -2
  -5   8  -2 31581.4 451.015   1
   5   9   1 11315.6 255.277  -2
  -5   8  -1 11315.6 255.277   1
   5   9   0 20261.6 318.388  -2
  -5   8   0 20261.6 318.388   1
   5   9  -1 29293.2 485.253  -2
  -5   8   1 29293.2 485.253   1
   5   9  -2 4939.67 330.563  -2
  -5   8   2 4939.67 330.563   1
   5   9  -3 10653.5 316.403  -2
  -5   8   3 10653.5 316.403   1
   5   9  -4 10070.8 303.100  -2
  -5   8   4 10070.8 303.100   1
   5   9  -5 1248.11 139.669  -2
  -5   8   5 1248.11 139.669   1
   5   9  -6 718.759 147.769  -2
  -5   8   6 718.759 147.769   1
   5   9  -7 3250.65 292.005  -2
  -5   8   7 3250.65 292.005   1
   5   9  -8 792.482 212.631  -2
  -5   8   8 792.482 212.631   1
   5   9  -9 5556.66 282.741  -2
  -5   8   9 5556.66 282.741   1
   5   9 -10 5016.20 157.358  -2
  -5   8  10 5016.20 157.358   1
  -5   9 -11 976.465 113.075   1
   5  10  11 1176.07 147.987  -2
  -5   9 -11 1176.07 147.987   1
   5  10  10 3102.73 143.120  -2
  -5   9 -10 3102.73 143.120   1
   5  10   9 578.687 104.554  -2
  -5   9  -9 578.687 104.554   1
   5  10   8 2083.89 128.787  -2
  -5   9  -8 2083.89 128.787   1
   5  10   7 811.332 103.727  -2
  -5   9  -7 811.332 103.727   1
   5  10   6 9657.90 207.768  -2
  -5   9  -6 9657.90 207.768   1
   5  10   5 6219.20 186.729  -2
  -5   9  -5 6219.20 186.729   1
   5  10   4 2929.58 161.608  -2
  -5   9  -4 2929.58 161.608   1
   5  10   3 8456.78 256.856  -2
  -5   9  -3 8456.78 256.856   1
   5  10   2 18789.4 341.934  -2
  -5   9  -2 18789.4 341.934   1
   5  10   1 8709.01 255.111  -2
  -5   9  -1 8709.01 255.111   1
   5  10   0 20189.5 371.369  -2
  -5   9   0 20189.5 371.369   1
   5  10  -1 1257.11 182.810  -2
  -5   9   1 1257.11 182.810   1
   5  10  -2 28414.8 349.673  -2
  -5   9   2 28414.8 349.673   1
   5  10  -3 17068.3 278.928  -2
  -5   9   3 17068.3 278.928   1
   5  10  -4 5494.92 189.631  -2
  -5   9   4 5494.92 189.631   1
   5  10  -5 13436.5 238.629  -2
  -5   9   5 13436.5 238.629   1
   5  10  -6 4701.60 322.145  -2
  -5   9   6 4701.60 322.145   1
   5  10  -7 583.406 212.905  -2
  -5   9   7 583.406 212.905   1
   5  10  -8 15333.7 391.955  -2
  -5   9   8 15333.7 391.955   1
   5  10  -9 3889.72 203.395  -2
  -5   9   9 3889.72 203.395   1
  -5  10 -10 218.911 94.3621   1
   5  11   9 368.016 139.919  -2
  -5  10  -9 368.016 139.919   1
   5  11   8 9558.90 183.581  -2
  -5  10  -8 9558.90 183.581   1
   5  11   7 16309.8 243.250  -2
  -5  10  -7 16309.8 243.250   1
   5  11   6 1358.33 117.949  -2
  -5  10  -6 1358.33 117.949   1
   5  11   5 1356.30 125.804  -2
  -5  10  -5 1356.30 125.804   1
   5  11   4 10540.1 207.827  -2
  -5  10  -4 10540.1 207.827   1
   5  11   3 6847.16 181.935  -2
  -5  10  -3 6847.16 181.935   1
   5  11   2 9963.40 265.815  -2
  -5  10  -2 9963.40 265.815   1
   5  11   1 19301.1 279.466  -2
  -5  10  -1 19301.1 279.466   1
   5  11   0 1966.38 191.812  -2
  -5  10   0 1966.38 191.812   1
   5  11  -1 17467.5 341.954  -2
  -5  10   1 17467.5 341.954   1
   5  11  -2 7430.66 253.398  -2
  -5  10   2 7430.66 253.398   1
   5  11  -3 14549.0 304.304  -2
  -5  10   3 14549.0 304.304   1
   5  11  -4 9290.16 241.528  -2
  -5  10   4 9290.16 241.528   1
   5  11  -5 3073.30 265.563  -2
  -5  10   5 3073.30 265.563   1
   5  11  -6 5884.29 288.421  -2
  -5  10   6 5884.29 288.421   1
   5  11  -7 15349.1 355.878  -2
  -5  10   7 15349.1 355.878   1
  -5  11  -7 3523.80 133.012   1
   5  12   7 6384.87 195.476  -2
  -5  11  -7 6384.87 195.476   1
   5  12   6 12177.6 137.658  -2
  -5  11  -6 12177.6 137.658   1
   5  12   5 7789.39 138.469  -2
  -5  11  -5 7789.39 138.469   1
   5  12   4 7862.39 150.323  -2
  -5  11  -4 7862.39 150.323   1
   5  12   3 11030.6 175.439  -2
  -5  11  -3 11030.6 175.439   1
   5  12   2 1576.44 111.673  -2
  -5  11  -2 1576.44 111.673   1
   5  12   1 13467.3 250.080  -2
  -5  11  -1 13467.3 250.080   1
   5  12   0 4676.69 184.223  -2
  -5  11   0 4676.69 184.223   1
   5  12  -1 5899.36 158.014  -2
  -5  11   1 5899.36 158.014   1
   5  12  -2 15388.6 264.865  -2
  -5  11   2 15388.6 264.865   1
   5  12  -3 4324.77 166.439  -2
  -5  11   3 4324.77 166.439   1
   5  12  -4 976.208 183.277  -2
  -5  11   4 976.208 183.277   1
   5  12  -5 5404.25 235.309  -2
  -5  11   5 5404.25 235.309   1
   5  13   3 1652.01 157.528  -2
  -5  12  -3 1652.01 157.528   1
  -5  12  -2 6967.61 159.291   1
   5  13   2 8830.96 236.235  -2
  -5  12  -2 8830.96 236.235   1
   5  13   1 757.320 96.1852  -2
  -5  12  -1 757.320 96.1852   1
   5  13   0 4141.21 122.022  -2
  -5  12   0 4141.21 122.022   1
  -5  12   1 1118.70 117.869   1
   5  13  -1 1117.97 152.051  -2
  -5  12   1 1117.97 152.051   1
  -4 -14  -4 4446.10 139.006   1
  -4 -14  -3 9449.07 200.410   1
  -4 -14  -2 5055.11 170.020   1
  -4 -14  -1 264.732 109.627   1
  -4 -14   0 446.840 100.648   1
  -4 -13  -6 538.124 110.088   1
  -4 -13  -5 168.329 123.738   1
  -4 -13  -4 740.418 145.038   1
  -4 -13  -3 1522.72 167.490   1
  -4 -13  -2 795.597 161.644   1
  -4 -13  -1 23392.2 264.252   1
  -4 -13   0 441.565 102.251   1
  -4 -13   1 99.2212 97.9146   1
  -4 -13   2 11205.8 188.501   1
  -4 -13   3 199.091 130.160   1
  -4 -13   4 2603.33 162.530   1
  -4 -13   5 2996.92 151.737   1
  -4 -13   6 59.1450 85.8126   1
  -4 -12  -9 689.578 108.887   1
  -4 -12  -8 262.769 73.0163   1
  -4 -12  -7 6786.44 123.174   1
  -4 -12  -6 651.176 80.1746   1
  -4 -12  -5 3264.89 111.148   1
  -4 -12  -4 106.466 80.1951   1
  -4 -12  -3 1091.23 93.8769   1
  -4 -12  -2 296.860 73.7921   1
  -4 -12  -1 17.1499 117.256   1
  -4 -12   0 932.529 132.157   1
  -4 -12   1 2867.74 158.389   1
  -4 -12   2 924.775 125.379   1
  -4 -12   3 5374.49 173.244   1
  -4 -12   4 1825.21 97.2471   1
  -4 -12   5 3770.14 141.189   1
  -4 -12   6 3141.43 125.771   1
  -4 -12   7 230.029 77.6601   1
  -4 -11 -11 3604.97 133.340   1
  -4 -11 -10 42.2149 73.0401   1
  -4 -11  -9 12754.1 199.069   1
  -4 -11  -8 6695.02 134.597   1
  -4 -11  -7 47.7836 82.5685   1
  -4 -11  -6 8562.21 171.155   1
  -4 -11  -5 1228.21 106.752   1
  -4 -11  -4 140.710 97.2484   1
  -4 -11  -3 1106.14 95.7827   1
  -4 -11  -2 1715.63 91.5065   1
  -4 -11  -1 20725.2 201.458   1
  -4 -11   0 4854.65 136.402   1
  -4 -11   1 3468.16 152.778   1
  -4 -11   2 608.007 146.615   1
  -4 -11   3 29.2682 98.4819   1
  -4 -11   4 302.964 94.8374   1
  -4 -11   5 787.664 132.651   1
  -4 -11   6 7114.05 198.452   1
  -4 -11   7 27.1410 103.237   1
  -4 -11   8 267.452 97.5637   1
  -4 -11   9 1557.80 89.4207   1
  -4 -10 -12 1971.61 83.4802   1
  -4 -10 -11 4749.21 133.725   1
  -4 -10 -10 45.5659 94.9169   1
  -4 -10  -9 1011.24 96.4174   1
  -4 -10  -8 1237.61 103.571   1
  -4 -10  -7 3066.73 112.336   1
  -4 -10  -6 2147.09 127.034   1
  -4 -10  -5 265.976 126.183   1
  -4 -10  -4 16507.7 241.801   1
  -4 -10  -3 4194.53 149.382   1
  -4 -10  -2 4054.54 131.711   1
  -4 -10  -1 224.649 91.3158   1
  -4 -10   0 21426.8 216.653   1
  -4 -10   1 2262.15 122.265   1
  -4 -10   2 7628.92 200.665   1
  -4 -10   3 24271.1 297.883   1
  -4 -10   4 18945.7 263.485   1
  -4 -10   5 5806.24 168.173   1
  -4 -10   6 3545.31 184.328   1
  -4 -10   7 54.6095 125.075   1
  -4 -10   8 3263.20 156.025   1
  -4 -10   9 1680.43 119.757   1
  -4 -10  10 767.362 82.4150   1
  -4 -10  11 129.897 97.9796   1
  -4  -9 -13 6643.73 182.094   1
  -4  -9 -12 117.304 83.9260   1
  -4  -9 -11 505.345 72.6552   1
  -4  -9 -10 769.375 81.4773   1
  -4  -9  -9 2205.22 102.947   1
  -4  -9  -8 2917.25 116.802   1
  -4  -9  -7 6372.69 132.995   1
  -4  -9  -6 3351.52 114.434   1
  -4  -9  -5 393.800 112.157   1
  -4  -9  -4 8777.88 200.322   1
  -4  -9  -3 16730.5 252.214   1
  -4  -9  -2 5121.75 144.187   1
  -4  -9  -1 3716.44 138.609   1
  -4  -9   0 3852.39 135.875   1
   4  -8   0 10024.7 441.013  -2
  -4  -9   0 10024.7 441.013   1
  -4  -9   1 142.563 114.675   1
   4  -8  -1 14992.9 474.461  -2
  -4  -9   1 14992.9 474.461   1
  -4  -9   2 302.052 137.274   1
   4  -8  -2 3913.03 239.104  -2
  -4  -9   2 3913.03 239.104   1
  -4  -9   3 9592.46 362.637   1
   4  -8  -3 10936.5 302.652  -2
  -4  -9   3 10936.5 302.652   1
  -4  -9   4 13671.0 422.061   1
   4  -8  -4 19373.8 361.430  -2
  -4  -9   4 19373.8 361.430   1
  -4  -9   5 2825.34 276.726   1
   4  -8  -5 9627.49 277.949  -2
  -4  -9   5 9627.49 277.949   1
  -4  -9   6 6576.78 333.745   1
   4  -8  -6 7755.26 393.891  -2
  -4  -9   6 7755.26 393.891   1
   4  -8  -7 2764.14 216.687  -2
  -4  -9   7 2764.14 216.687   1
   4  -8  -8 1199.12 186.092  -2
  -4  -9   8 1199.12 186.092   1
   4  -8  -9 8331.93 238.988  -2
  -4  -9   9 8331.93 238.988   1
   4  -8 -10 8371.73 203.604  -2
  -4  -9  10 8371.73 203.604   1
   4  -8 -11 1380.69 203.051  -2
  -4  -9  11 1380.69 203.051   1
  -4  -9  12 1079.46 116.575   1
  -4  -8 -14 4132.75 156.427   1
  -4  -8 -13 343.156 127.250   1
  -4  -8 -12 1289.01 91.0797   1
  -4  -8 -11 123.141 83.0473   1
  -4  -8 -10 854.123 101.408   1
  -4  -8  -9 3.86773 100.870   1
  -4  -8  -8 162.536 109.184   1
  -4  -8  -7 449.964 97.3516   1
  -4  -8  -6 56704.7 337.757   1
  -4  -8  -5 1488.93 110.097   1
  -4  -8  -4 14378.5 203.920   1
  -4  -8  -3 2022.19 111.338   1
  -4  -8  -2 37974.8 313.421   1
   4  -7   2 38600.1 604.986  -2
  -4  -8  -2 38600.1 604.986   1
  -4  -8  -1 626.026 103.069   1
   4  -7   1 5873.15 352.349  -2
  -4  -8  -1 5873.15 352.349   1
  -4  -8   0 64416.5 397.113   1
   4  -7   0 68329.2 590.728  -2
  -4  -8   0 68329.2 590.728   1
  -4  -8   1 97.8808 89.2703   1
   4  -7  -1 645.534 203.995  -2
  -4  -8   1 645.534 203.995   1
  -4  -8   2 2346.55 126.022   1
   4  -7  -2 8850.71 195.748  -2
  -4  -8   2 8850.71 195.748   1
   4  -7  -3 882.813 163.479  -2
  -4  -8   3 882.813 163.479   1
   4  -7  -4 314.833 160.532  -2
  -4  -8   4 314.833 160.532   1
   4  -7  -5 12229.6 253.617  -2
  -4  -8   5 12229.6 253.617   1
   4  -7  -6 4070.20 250.481  -2
  -4  -8   6 4070.20 250.481   1
   4  -7  -7 1596.40 215.399  -2
  -4  -8   7 1596.40 215.399   1
   4  -7  -8 1053.55 193.887  -2
  -4  -8   8 1053.55 193.887   1
   4  -7  -9 9791.53 271.362  -2
  -4  -8   9 9791.53 271.362   1
   4  -7 -10 4623.19 199.385  -2
  -4  -8  10 4623.19 199.385   1
  -4  -8  11 114.588 126.166   1
   4  -7 -11 291.311 222.024  -2
  -4  -8  11 291.311 222.024   1
   4  -7 -12 1663.36 198.112  -2
  -4  -8  12 1663.36 198.112   1
  -4  -7 -15 3786.81 139.246   1
  -4  -7 -14 2041.08 146.848   1
  -4  -7 -13 18.6790 96.9435   1
  -4  -7 -12 1285.30 85.2001   1
  -4  -7 -11 171.877 77.2031   1
  -4  -7 -10 442.480 104.881   1
  -4  -7  -9 10157.5 214.279   1
  -4  -7  -8 10974.8 217.477   1
  -4  -7  -7 1845.14 129.495   1
  -4  -7  -6 10314.1 183.276   1
   4  -6   6 20065.7 480.341  -2
  -4  -7  -6 20065.7 480.341   1
  -4  -7  -5 13942.3 202.153   1
  -4  -7  -4 12051.2 165.866   1
  -4  -7  -3 1041.21 93.5190   1
   4  -6   3 15222.2 401.139  -2
  -4  -7  -3 15222.2 401.139   1
  -4  -7  -2 5760.22 162.289   1
   4  -6   2 5548.28 314.566  -2
  -4  -7  -2 5548.28 314.566   1
  -4  -7  -1 8201.41 196.769   1
   4  -6   1 93908.2 626.354  -2
  -4  -7  -1 93908.2 626.354   1
  -4  -7   0 229.927 81.4727   1
   4  -6   0 8501.32 211.768  -2
  -4  -7   0 8501.32 211.768   1
  -4  -7   1 8076.71 183.534   1
   4  -6  -1 56033.5 361.559  -2
  -4  -7   1 56033.5 361.559   1
  -4  -7   2 6483.97 164.094   1
   4  -6  -2 10267.2 199.629  -2
  -4  -7   2 10267.2 199.629   1
  -4  -7   3 8798.36 225.892   1
   4  -6  -3 9342.39 224.592  -2
  -4  -7   3 9342.39 224.592   1
   4  -6  -4 3992.65 153.919  -2
  -4  -7   4 3992.65 153.919   1
   4  -6  -5 663.955 159.333  -2
  -4  -7   5 663.955 159.333   1
   4  -6  -6 454.416 205.359  -2
  -4  -7   6 454.416 205.359   1
   4  -6  -7 3430.15 244.684  -2
  -4  -7   7 3430.15 244.684   1
   4  -6  -8 4238.21 197.509  -2
  -4  -7   8 4238.21 197.509   1
   4  -6  -9 11928.5 213.991  -2
  -4  -7   9 11928.5 213.991   1
   4  -6 -10 6692.10 197.860  -2
  -4  -7  10 6692.10 197.860   1
   4  -6 -11 5394.49 220.812  -2
  -4  -7  11 5394.49 220.812   1
   4  -6 -12 10556.6 233.622  -2
  -4  -7  12 10556.6 233.622   1
  -4  -7  13 6409.75 186.636   1
   4  -6 -13 15984.6 309.000  -2
  -4  -7  13 15984.6 309.000   1
  -4  -6 -16 1743.73 96.1612   1
  -4  -6 -15 1355.11 140.068   1
  -4  -6 -14-6.37132 99.9155   1
  -4  -6 -13 1388.42 100.153   1
  -4  -6 -12 8041.24 178.083   1
  -4  -6 -11 7862.25 157.329   1
  -4  -6 -10 10408.1 182.597   1
  -4  -6  -9 4913.08 147.069   1
  -4  -6  -8 2411.63 138.728   1
  -4  -6  -7 17403.8 257.719   1
  -4  -6  -6 25807.6 227.546   1
  -4  -6  -5 683.036 100.701   1
   4  -5   5 1119.00 160.306  -2
  -4  -6  -5 1119.00 160.306   1
  -4  -6  -4 468.090 87.8376   1
  -4  -6  -3 10088.0 237.235   1
   4  -5   2 22064.0 492.826  -2
  -4  -6  -2 22064.0 492.826   1
  -4  -6  -1 10939.0 362.409   1
  -4  -6   0 49351.7 594.727   1
   4  -5   0 62273.7 774.997  -2
  -4  -6   0 62273.7 774.997   1
  -4  -6   1 24099.7 500.447   1
   4  -5  -2 16381.5 419.540  -2
  -4  -6   2 16381.5 419.540   1
  -4  -6   3 34805.7 588.956   1
   4  -5  -3 37230.1 346.577  -2
  -4  -6   3 37230.1 346.577   1
   4  -5  -4 4051.61 150.086  -2
  -4  -6   4 4051.61 150.086   1
   4  -5  -5 24396.3 327.733  -2
  -4  -6   5 24396.3 327.733   1
   4  -5  -6 21440.2 315.186  -2
  -4  -6   6 21440.2 315.186   1
   4  -5  -7 9794.15 251.431  -2
  -4  -6   7 9794.15 251.431   1
   4  -5  -8 23312.3 290.361  -2
  -4  -6   8 23312.3 290.361   1
   4  -5  -9 2947.91 163.255  -2
  -4  -6   9 2947.91 163.255   1
   4  -5 -10 4407.44 169.404  -2
  -4  -6  10 4407.44 169.404   1
   4  -5 -11 10157.0 287.904  -2
  -4  -6  11 10157.0 287.904   1
   4  -5 -12 2464.42 189.252  -2
  -4  -6  12 2464.42 189.252   1
  -4  -6  13 625.277 126.166   1
   4  -5 -13 2319.26 159.214  -2
  -4  -6  13 2319.26 159.214   1
  -4  -6  14 2370.33 126.199   1
  -4  -5 -16 390.101 119.251   1
  -4  -5 -15 1055.58 168.652   1
  -4  -5 -14-42.4976 105.880   1
  -4  -5 -13 2903.22 160.000   1
  -4  -5 -12 2258.28 127.817   1
  -4  -5 -11 299.147 120.041   1
  -4  -5 -10 26086.9 265.927   1
  -4  -5  -9 31006.8 290.634   1
  -4  -5  -8 11015.4 213.495   1
   4  -4   8 13900.7 404.800  -2
  -4  -5  -8 13900.7 404.800   1
  -4  -5  -7 8734.96 231.329   1
   4  -4   7 15197.8 411.369  -2
  -4  -5  -7 15197.8 411.369   1
  -4  -5  -6 1218.27 104.536   1
   4  -4   6 2804.99 235.247  -2
  -4  -5  -6 2804.99 235.247   1
  -4  -5  -5 13334.0 366.612   1
   4  -4   5 23338.2 472.929  -2
  -4  -5  -5 23338.2 472.929   1
  -4  -5  -4 9848.72 313.128   1
   4  -4   4 11842.4 369.642  -2
  -4  -5  -4 11842.4 369.642   1
  -4  -5  -3 26572.4 468.120   1
   4  -4   3 28559.3 526.821  -2
  -4  -5  -3 28559.3 526.821   1
   4  -4   2 14529.6 393.234  -2
  -4  -5  -2 14529.6 393.234   1
   4  -4   1 10697.8 354.412  -2
  -4  -5  -1 10697.8 354.412   1
   4  -4   0 29195.1 514.414  -2
  -4  -5   0 29195.1 514.414   1
   4  -4  -1 32069.6 545.661  -2
  -4  -5   1 32069.6 545.661   1
   4  -4  -2 42423.6 611.479  -2
  -4  -5   2 42423.6 611.479   1
   4  -4  -3 1232.91 203.268  -2
  -4  -5   3 1232.91 203.268   1
  -4  -5   4 14644.5 460.421   1
   4  -4  -4 68632.6 757.008  -2
  -4  -5   4 68632.6 757.008   1
   4  -4  -5 8867.40 180.480  -2
  -4  -5   5 8867.40 180.480   1
   4  -4  -6 1588.77 162.415  -2
  -4  -5   6 1588.77 162.415   1
   4  -4  -7 19965.1 326.708  -2
  -4  -5   7 19965.1 326.708   1
   4  -4  -8 4180.01 177.146  -2
  -4  -5   8 4180.01 177.146   1
   4  -4  -9 19516.1 283.519  -2
  -4  -5   9 19516.1 283.519   1
   4  -4 -10 6428.46 168.258  -2
  -4  -5  10 6428.46 168.258   1
   4  -4 -11 13710.9 228.308  -2
  -4  -5  11 13710.9 228.308   1
   4  -4 -12 4572.06 179.635  -2
  -4  -5  12 4572.06 179.635   1
   4  -4 -13 5154.52 207.112  -2
  -4  -5  13 5154.52 207.112   1
  -4  -5  14 4475.82 183.588   1
   4  -4 -14 7774.16 177.253  -2
  -4  -5  14 7774.16 177.253   1
  -4  -4 -16 8.72796 134.441   1
  -4  -4 -15 584.413 180.865   1
  -4  -4 -14 131.436 109.434   1
  -4  -4 -13 16008.3 295.996   1
  -4  -4 -12 12705.4 166.237   1
  -4  -4 -11 2970.21 101.427   1
  -4  -4 -10 541.118 80.6040   1
  -4  -4  -9 6750.84 124.119   1
  -4  -4  -8 11157.2 146.573   1
  -4  -4  -7 2178.21 124.079   1
  -4  -4  -6 8154.54 293.306   1
   4  -3   6 9581.71 316.028  -2
  -4  -4  -6 9581.71 316.028   1
  -4  -4  -5 3282.65 219.449   1
   4  -3   5 21724.3 440.234  -2
  -4  -4  -5 21724.3 440.234   1
   4  -3   4 6872.84 199.584  -2
  -4  -4  -4 6872.84 199.584   1
   4  -3   3 16851.9 395.662  -2
  -4  -4  -3 16851.9 395.662   1
   4  -3   2 23809.9 460.184  -2
  -4  -4  -2 23809.9 460.184   1
   4  -3   1 3098.90 236.132  -2
  -4  -4  -1 3098.90 236.132   1
   4  -3   0 16338.7 393.631  -2
  -4  -4   0 16338.7 393.631   1
   4  -3  -1 94630.4 879.587  -2
  -4  -4   1 94630.4 879.587   1
   4  -3  -2 1237.71 194.235  -2
  -4  -4   2 1237.71 194.235   1
   4  -3  -3 77458.0 781.107  -2
  -4  -4   3 77458.0 781.107   1
   4  -3  -4 20580.0 305.670  -2
  -4  -4   4 20580.0 305.670   1
   4  -3  -5 22392.2 326.053  -2
  -4  -4   5 22392.2 326.053   1
   4  -3  -6 40084.3 407.940  -2
  -4  -4   6 40084.3 407.940   1
   4  -3  -7 6359.81 194.263  -2
  -4  -4   7 6359.81 194.263   1
   4  -3  -8 18540.9 247.151  -2
  -4  -4   8 18540.9 247.151   1
   4  -3  -9 5507.04 173.216  -2
  -4  -4   9 5507.04 173.216   1
   4  -3 -10 18344.5 256.582  -2
  -4  -4  10 18344.5 256.582   1
   4  -3 -11 6889.43 228.335  -2
  -4  -4  11 6889.43 228.335   1
   4  -3 -12 9159.65 234.903  -2
  -4  -4  12 9159.65 234.903   1
   4  -3 -13 3705.88 161.251  -2
  -4  -4  13 3705.88 161.251   1
   4  -3 -14 7285.00 160.147  -2
  -4  -4  14 7285.00 160.147   1
   4  -3 -15 2003.00 149.817  -2
  -4  -4  15 2003.00 149.817   1
  -4  -3 -17 3795.70 154.203   1
  -4  -3 -16 3607.36 209.240   1
  -4  -3 -15 324.669 180.801   1
  -4  -3 -14 1819.22 158.958   1
  -4  -3 -13 653.507 83.8310   1
  -4  -3 -12 186.602 84.5882   1
  -4  -3 -11 1297.38 93.2549   1
  -4  -3 -10 16681.7 177.842   1
  -4  -3  -9 1741.56 85.0867   1
  -4  -3  -8 201.288 83.7488   1
   4  -2   8 7142.38 229.804  -2
  -4  -3  -8 7142.38 229.804   1
  -4  -3  -7 14569.4 364.554   1
  -4  -3  -6 996.422 156.075   1
   4  -2   6 5316.23 253.365  -2
  -4  -3  -6 5316.23 253.365   1
  -4  -3  -5 14044.3 337.694   1
   4  -2   5 15972.1 383.453  -2
  -4  -3  -5 15972.1 383.453   1
   4  -2   4 9233.82 307.139  -2
  -4  -3  -4 9233.82 307.139   1
   4  -2   3 843.614 184.140  -2
  -4  -3  -3 843.614 184.140   1
   4  -2   2 14748.2 361.860  -2
  -4  -3  -2 14748.2 361.860   1
   4  -2   1 8303.48 297.943  -2
  -4  -3  -1 8303.48 297.943   1
   4  -2   0 4111.96 232.277  -2
  -4  -3   0 4111.96 232.277   1
   4  -2  -1 2879.29 216.782  -2
  -4  -3   1 2879.29 216.782   1
   4  -2  -2 16073.9 375.844  -2
  -4  -3   2 16073.9 375.844   1
   4  -2  -3 394.294 124.307  -2
  -4  -3   3 394.294 124.307   1
   4  -2  -4 20082.4 302.228  -2
  -4  -3   4 20082.4 302.228   1
   4  -2  -5 10028.2 235.328  -2
  -4  -3   5 10028.2 235.328   1
   4  -2  -6 4222.41 235.561  -2
  -4  -3   6 4222.41 235.561   1
   4  -2  -7 45750.4 341.347  -2
  -4  -3   7 45750.4 341.347   1
   4  -2  -8 4456.44 163.963  -2
  -4  -3   8 4456.44 163.963   1
   4  -2  -9 21388.4 275.885  -2
  -4  -3   9 21388.4 275.885   1
   4  -2 -10 508.575 125.358  -2
  -4  -3  10 508.575 125.358   1
   4  -2 -11 773.885 164.510  -2
  -4  -3  11 773.885 164.510   1
   4  -2 -12 10259.9 259.308  -2
  -4  -3  12 10259.9 259.308   1
   4  -2 -13 11557.4 245.990  -2
  -4  -3  13 11557.4 245.990   1
   4  -2 -14 5877.24 163.174  -2
  -4  -3  14 5877.24 163.174   1
   4  -2 -15 2599.06 184.405  -2
  -4  -3  15 2599.06 184.405   1
  -4  -2 -17 7120.50 204.453   1
  -4  -2 -16 2099.43 203.355   1
  -4  -2 -15 712.503 102.866   1
  -4  -2 -14 11257.6 208.241   1
   4  -1  14 34858.5 531.393  -2
  -4  -2 -14 34858.5 531.393   1
  -4  -2 -13 240.430 95.6808   1
  -4  -2 -12 12373.8 190.591   1
   4  -1  12 15687.5 537.868  -2
  -4  -2 -12 15687.5 537.868   1
  -4  -2 -11 79533.4 399.906   1
   4  -1  11 102984. 954.745  -2
  -4  -2 -11 102984. 954.745   1
  -4  -2 -10 1030.88 86.8966   1
  -4  -2  -9 6240.08 142.311   1
   4  -1   9 7232.13 199.325  -2
  -4  -2  -9 7232.13 199.325   1
  -4  -2  -8 10926.4 236.771   1
  -4  -2  -7 17122.7 373.339   1
  -4  -2  -6 17.8635 138.433   1
   4  -1   6 43746.0 546.890  -2
  -4  -2  -6 43746.0 546.890   1
   4  -1   5 13433.4 335.757  -2
  -4  -2  -5 13433.4 335.757   1
   4  -1   4 628.455 167.233  -2
  -4  -2  -4 628.455 167.233   1
  -4  -2  -3 13630.0 333.431   1
   4  -1   2 33675.9 500.188  -2
  -4  -2  -2 33675.9 500.188   1
   4  -1   1 11229.7 317.516  -2
  -4  -2  -1 11229.7 317.516   1
   4  -1   0 663.485 167.321  -2
  -4  -2   0 663.485 167.321   1
   4  -1  -1 19521.0 393.095  -2
  -4  -2   1 19521.0 393.095   1
   4  -1  -2 4893.06 239.733  -2
  -4  -2   2 4893.06 239.733   1
   4  -1  -3 66943.4 687.434  -2
  -4  -2   3 66943.4 687.434   1
   4  -1  -4 749.805 122.947  -2
  -4  -2   4 749.805 122.947   1
   4  -1  -5 11924.4 240.715  -2
  -4  -2   5 11924.4 240.715   1
   4  -1  -6 3338.25 289.047  -2
  -4  -2   6 3338.25 289.047   1
   4  -1  -7 13951.3 220.245  -2
  -4  -2   7 13951.3 220.245   1
   4  -1  -8 27775.0 287.004  -2
  -4  -2   8 27775.0 287.004   1
   4  -1  -9 19479.7 301.606  -2
  -4  -2   9 19479.7 301.606   1
   4  -1 -10 2287.38 200.154  -2
  -4  -2  10 2287.38 200.154   1
   4  -1 -11 20928.1 373.648  -2
  -4  -2  11 20928.1 373.648   1
   4  -1 -12 6147.19 227.120  -2
  -4  -2  12 6147.19 227.120   1
   4  -1 -13 2123.47 161.014  -2
  -4  -2  13 2123.47 161.014   1
   4  -1 -14 4233.95 197.816  -2
  -4  -2  14 4233.95 197.816   1
   4  -1 -15 2554.01 194.051  -2
  -4  -2  15 2554.01 194.051   1
  -4  -1 -17 10171.9 229.154   1
  -4  -1 -16 35759.3 251.985   1
  -4  -1 -15 980.082 108.066   1
  -4  -1 -14 28548.9 260.061   1
  -4  -1 -13 866.615 117.593   1
   4   0  13 2044.53 204.774  -2
  -4  -1 -13 2044.53 204.774   1
  -4  -1 -12 14705.6 196.509   1
  -4  -1 -11 18779.6 215.064   1
  -4  -1 -10 836.992 120.681   1
   4   0  10 12205.7 233.641  -2
  -4  -1 -10 12205.7 233.641   1
  -4  -1  -9 901.620 97.6007   1
   4   0   9 5942.29 235.382  -2
  -4  -1  -9 5942.29 235.382   1
  -4  -1  -8 1074.03 169.777   1
   4   0   7 9078.69 261.725  -2
  -4  -1  -7 9078.69 261.725   1
  -4  -1  -6 21532.7 386.948   1
  -4  -1  -5 15512.1 341.951   1
  -4  -1  -4 7513.45 262.263   1
   4   0   3 41655.7 539.962  -2
  -4  -1  -3 41655.7 539.962   1
  -4  -1  -2 11952.3 303.632   1
  -4  -1  -1 8940.48 269.140   1
  -4  -1   0 15656.4 341.762   1
  -4  -1   1 10798.9 287.400   1
  -4  -1   2 9356.07 272.919   1
   4   0  -3 81999.6 738.563  -2
  -4  -1   3 81999.6 738.563   1
   4   0  -4 44195.6 558.442  -2
  -4  -1   4 44195.6 558.442   1
   4   0  -5 12377.1 289.467  -2
  -4  -1   5 12377.1 289.467   1
   4   0  -6 8209.15 360.154  -2
  -4  -1   6 8209.15 360.154   1
   4   0  -7 36612.4 347.678  -2
  -4  -1   7 36612.4 347.678   1
   4   0  -8 1536.34 153.090  -2
  -4  -1   8 1536.34 153.090   1
   4   0  -9 43718.5 432.777  -2
  -4  -1   9 43718.5 432.777   1
   4   0 -10 19727.3 370.933  -2
  -4  -1  10 19727.3 370.933   1
   4   0 -11 5264.25 235.503  -2
  -4  -1  11 5264.25 235.503   1
   4   0 -12 10429.6 280.933  -2
  -4  -1  12 10429.6 280.933   1
   4   0 -13 5749.55 206.669  -2
  -4  -1  13 5749.55 206.669   1
   4   0 -14 2368.64 184.093  -2
  -4  -1  14 2368.64 184.093   1
   4   0 -15 937.705 176.211  -2
  -4  -1  15 937.705 176.211   1
  -4   0 -17 4046.51 168.374   1
  -4   0 -16 2574.63 153.640   1
   4   1  16 39803.9 440.601  -2
  -4   0 -16 39803.9 440.601   1
  -4   0 -15 764.458 110.051   1
  -4   0 -14 4061.03 151.237   1
   4   1  14 33793.3 382.900  -2
  -4   0 -14 33793.3 382.900   1
  -4   0 -13 497.615 113.512   1
   4   1  13 924.961 201.785  -2
  -4   0 -13 924.961 201.785   1
  -4   0 -12 25130.6 417.606   1
   4   1  12 42927.2 489.366  -2
  -4   0 -12 42927.2 489.366   1
  -4   0 -11 2043.14 192.326   1
   4   1  11 21816.9 312.040  -2
  -4   0 -11 21816.9 312.040   1
  -4   0 -10 12047.2 181.173   1
   4   1  10 13165.3 432.685  -2
  -4   0 -10 13165.3 432.685   1
  -4   0  -9 4679.21 116.812   1
   4   1   9 5755.78 195.065  -2
  -4   0  -9 5755.78 195.065   1
  -4   0  -8 1663.58 168.655   1
  -4   0  -7 238.081 132.692   1
  -4   0  -6 18309.6 258.658   1
  -4   0  -5 12919.8 309.893   1
  -4   0  -4 63919.7 653.454   1
  -4   0  -3 9420.97 273.127   1
   4   1   2 58283.4 612.170  -2
  -4   0  -2 58283.4 612.170   1
  -4   0  -1 1889.70 158.027   1
   4   1   0 20305.2 379.546  -2
  -4   0   0 20305.2 379.546   1
   4   1  -1 32279.8 466.612  -2
  -4   0   1 32279.8 466.612   1
   4   1  -2 48138.1 557.163  -2
  -4   0   2 48138.1 557.163   1
  -4   0   3 14650.0 326.051   1
   4   1  -4 43841.4 517.379  -2
  -4   0   4 43841.4 517.379   1
   4   1  -5 12043.2 242.026  -2
  -4   0   5 12043.2 242.026   1
   4   1  -6 7653.26 377.793  -2
  -4   0   6 7653.26 377.793   1
   4   1  -7 38129.5 365.200  -2
  -4   0   7 38129.5 365.200   1
   4   1  -8 1805.45 157.004  -2
  -4   0   8 1805.45 157.004   1
   4   1  -9 43089.2 507.561  -2
  -4   0   9 43089.2 507.561   1
   4   1 -10 18357.9 356.607  -2
  -4   0  10 18357.9 356.607   1
   4   1 -11 4921.17 228.239  -2
  -4   0  11 4921.17 228.239   1
   4   1 -12 10510.9 279.757  -2
  -4   0  12 10510.9 279.757   1
   4   1 -13 5755.82 192.889  -2
  -4   0  13 5755.82 192.889   1
   4   1 -14 2590.10 186.080  -2
  -4   0  14 2590.10 186.080   1
   4   1 -15 435.296 171.379  -2
  -4   0  15 435.296 171.379   1
  -4   1 -17 14871.8 264.294   1
  -4   1 -16 7166.00 179.227   1
   4   2  16 10537.6 278.915  -2
  -4   1 -16 10537.6 278.915   1
  -4   1 -15 4653.67 188.974   1
   4   2  15 4981.58 288.697  -2
  -4   1 -15 4981.58 288.697   1
  -4   1 -14 21315.1 283.455   1
   4   2  14 34722.5 540.720  -2
  -4   1 -14 34722.5 540.720   1
  -4   1 -13 10000.9 274.034   1
   4   2  13 10970.2 293.994  -2
  -4   1 -13 10970.2 293.994   1
  -4   1 -12 4960.63 241.789   1
   4   2  12 18957.6 299.968  -2
  -4   1 -12 18957.6 299.968   1
  -4   1 -11 7537.24 272.998   1
   4   2  11 85882.2 563.098  -2
  -4   1 -11 85882.2 563.098   1
  -4   1 -10 3575.91 156.003   1
   4   2  10 4545.91 198.058  -2
  -4   1 -10 4545.91 198.058   1
  -4   1  -9 272.017 78.3299   1
   4   2   9 7295.20 206.627  -2
  -4   1  -9 7295.20 206.627   1
  -4   1  -8 3696.65 223.188   1
   4   2   8 13910.9 300.259  -2
  -4   1  -8 13910.9 300.259   1
  -4   1  -7 188.010 137.192   1
  -4   1  -6 42419.8 549.984   1
   4   2   6 46198.9 534.822  -2
  -4   1  -6 46198.9 534.822   1
  -4   1  -5 15294.3 326.349   1
   4   2   5 16952.5 352.579  -2
  -4   1  -5 16952.5 352.579   1
  -4   1  -4 966.970 147.872   1
   4   2   4 907.807 168.733  -2
  -4   1  -4 907.807 168.733   1
  -4   1  -3 47828.4 577.613   1
   4   2   3 64659.3 640.605  -2
  -4   1  -3 64659.3 640.605   1
  -4   1  -2 8378.73 258.177   1
   4   2   2 35351.7 498.413  -2
  -4   1  -2 35351.7 498.413   1
  -4   1  -1 7235.23 252.096   1
   4   2   1 10996.1 301.710  -2
  -4   1  -1 10996.1 301.710   1
  -4   1   0 293.731 102.486   1
   4   2   0 887.513 172.521  -2
  -4   1   0 887.513 172.521   1
  -4   1   1 15334.3 332.939   1
   4   2  -1 20333.0 388.677  -2
  -4   1   1 20333.0 388.677   1
  -4   1   2 4985.97 205.573   1
   4   2  -2 4948.08 233.584  -2
  -4   1   2 4948.08 233.584   1
   4   2  -3 73984.0 683.083  -2
  -4   1   3 73984.0 683.083   1
   4   2  -4 906.779 118.434  -2
  -4   1   4 906.779 118.434   1
   4   2  -5 11075.8 361.077  -2
  -4   1   5 11075.8 361.077   1
   4   2  -6 3581.22 302.188  -2
  -4   1   6 3581.22 302.188   1
   4   2  -7 13914.0 283.594  -2
  -4   1   7 13914.0 283.594   1
   4   2  -8 29306.0 419.933  -2
  -4   1   8 29306.0 419.933   1
   4   2  -9 19266.3 351.810  -2
  -4   1   9 19266.3 351.810   1
   4   2 -10 2464.50 200.923  -2
  -4   1  10 2464.50 200.923   1
   4   2 -11 19923.6 330.694  -2
  -4   1  11 19923.6 330.694   1
   4   2 -12 6025.55 213.334  -2
  -4   1  12 6025.55 213.334   1
   4   2 -13 1966.21 199.184  -2
  -4   1  13 1966.21 199.184   1
   4   2 -14 3575.65 261.459  -2
  -4   1  14 3575.65 261.459   1
   4   2 -15 3000.65 181.701  -2
  -4   1  15 3000.65 181.701   1
  -4   2 -17 1232.87 126.655   1
  -4   2 -16 716.654 100.528   1
   4   3  16 3871.91 218.717  -2
  -4   2 -16 3871.91 218.717   1
  -4   2 -15 413.435 117.177   1
   4   3  15 1135.98 155.187  -2
  -4   2 -15 1135.98 155.187   1
  -4   2 -14 9734.58 250.006   1
   4   3  14 12798.2 276.219  -2
  -4   2 -14 12798.2 276.219   1
  -4   2 -13 72.9134 139.694   1
   4   3  13 877.490 193.217  -2
  -4   2 -13 877.490 193.217   1
  -4   2 -12 3831.38 171.155   1
   4   3  12 4182.40 246.384  -2
  -4   2 -12 4182.40 246.384   1
  -4   2 -11 39346.0 498.481   1
   4   3  11 44549.7 414.652  -2
  -4   2 -11 44549.7 414.652   1
  -4   2 -10 532.430 98.4203   1
   4   3  10 17408.0 287.178  -2
  -4   2 -10 17408.0 287.178   1
  -4   2  -9 330.502 90.5662   1
   4   3   9 1541.10 116.498  -2
  -4   2  -9 1541.10 116.498   1
  -4   2  -8 7589.72 174.921   1
   4   3   8 7594.89 167.890  -2
  -4   2  -8 7594.89 167.890   1
  -4   2  -7 7744.47 272.106   1
  -4   2  -6 4068.69 142.842   1
  -4   2  -5 1638.56 104.826   1
   4   3   5 14297.1 355.828  -2
  -4   2  -5 14297.1 355.828   1
  -4   2  -4 2904.49 178.023   1
   4   3   4 9175.11 302.220  -2
  -4   2  -4 9175.11 302.220   1
  -4   2  -3 123.330 117.593   1
   4   3   3 464.761 168.230  -2
  -4   2  -3 464.761 168.230   1
  -4   2  -2 3725.62 192.460   1
   4   3   2 13328.7 342.392  -2
  -4   2  -2 13328.7 342.392   1
  -4   2  -1 934.652 137.612   1
   4   3   1 8536.79 297.181  -2
  -4   2  -1 8536.79 297.181   1
  -4   2   0 254.139 123.539   1
   4   3   0 3678.53 209.756  -2
  -4   2   0 3678.53 209.756   1
   4   3  -1 2993.91 148.419  -2
  -4   2   1 2993.91 148.419   1
   4   3  -2 19501.4 272.568  -2
  -4   2   2 19501.4 272.568   1
   4   3  -3 347.200 165.937  -2
  -4   2   3 347.200 165.937   1
   4   3  -4 20697.5 297.096  -2
  -4   2   4 20697.5 297.096   1
   4   3  -5 10354.7 368.778  -2
  -4   2   5 10354.7 368.778   1
   4   3  -6 4428.70 188.362  -2
  -4   2   6 4428.70 188.362   1
   4   3  -7 44324.2 415.153  -2
  -4   2   7 44324.2 415.153   1
   4   3  -8 4125.65 201.392  -2
  -4   2   8 4125.65 201.392   1
   4   3  -9 20457.8 339.889  -2
  -4   2   9 20457.8 339.889   1
   4   3 -10 717.071 166.787  -2
  -4   2  10 717.071 166.787   1
   4   3 -11 705.876 131.612  -2
  -4   2  11 705.876 131.612   1
   4   3 -12 11213.1 256.031  -2
  -4   2  12 11213.1 256.031   1
   4   3 -13 10941.5 265.590  -2
  -4   2  13 10941.5 265.590   1
   4   3 -14 5059.22 251.145  -2
  -4   2  14 5059.22 251.145   1
   4   3 -15 2900.73 162.412  -2
  -4   2  15 2900.73 162.412   1
  -4   3 -16 3376.16 128.519   1
  -4   3 -15 616.148 81.3662   1
  -4   3 -14 4359.86 147.497   1
   4   4  14 4004.82 292.641  -2
  -4   3 -14 4004.82 292.641   1
  -4   3 -13 4718.07 209.276   1
   4   4  13 23223.6 305.283  -2
  -4   3 -13 23223.6 305.283   1
  -4   3 -12 145.357 124.233   1
   4   4  12 12145.9 313.068  -2
  -4   3 -12 12145.9 313.068   1
  -4   3 -11 242.033 123.407   1
   4   4  11 2652.11 233.677  -2
  -4   3 -11 2652.11 233.677   1
  -4   3 -10 4589.46 170.733   1
   4   4  10 5778.24 176.175  -2
  -4   3 -10 5778.24 176.175   1
  -4   3  -9 3458.32 112.708   1
   4   4   9 9723.19 194.202  -2
  -4   3  -9 9723.19 194.202   1
  -4   3  -8 6242.86 145.745   1
   4   4   8 17332.6 197.270  -2
  -4   3  -8 17332.6 197.270   1
  -4   3  -7 10498.5 303.558   1
  -4   3  -6 1202.43 148.147   1
   4   4   6 9022.30 305.891  -2
  -4   3  -6 9022.30 305.891   1
  -4   3  -5 20939.9 362.065   1
   4   4   5 22383.8 434.908  -2
  -4   3  -5 22383.8 434.908   1
   4   4   4 5960.52 274.492  -2
  -4   3  -4 5960.52 274.492   1
   4   4   3 15667.9 379.782  -2
  -4   3  -3 15667.9 379.782   1
   4   4   2 25531.6 464.871  -2
  -4   3  -2 25531.6 464.871   1
   4   4   1 3880.22 249.965  -2
  -4   3  -1 3880.22 249.965   1
   4   4   0 14356.6 384.839  -2
  -4   3   0 14356.6 384.839   1
   4   4  -1 85871.5 823.973  -2
  -4   3   1 85871.5 823.973   1
   4   4  -2 806.219 201.998  -2
  -4   3   2 806.219 201.998   1
   4   4  -3 73354.2 752.662  -2
  -4   3   3 73354.2 752.662   1
   4   4  -4 18457.7 404.109  -2
  -4   3   4 18457.7 404.109   1
   4   4  -5 23160.9 434.761  -2
  -4   3   5 23160.9 434.761   1
  -4   3   6 42897.5 695.087   1
   4   4  -6 40578.3 489.601  -2
  -4   3   6 40578.3 489.601   1
   4   4  -7 6889.36 223.471  -2
  -4   3   7 6889.36 223.471   1
   4   4  -8 20230.3 321.094  -2
  -4   3   8 20230.3 321.094   1
   4   4  -9 6436.86 195.981  -2
  -4   3   9 6436.86 195.981   1
   4   4 -10 17771.3 320.632  -2
  -4   3  10 17771.3 320.632   1
   4   4 -11 7089.84 267.287  -2
  -4   3  11 7089.84 267.287   1
   4   4 -12 9330.33 262.742  -2
  -4   3  12 9330.33 262.742   1
   4   4 -13 3410.33 177.741  -2
  -4   3  13 3410.33 177.741   1
  -4   3  14 5431.61 194.072   1
   4   4 -15 2368.96 147.218  -2
  -4   3  15 2368.96 147.218   1
  -4   4 -16 1411.86 99.0329   1
  -4   4 -15 740.076 91.1999   1
  -4   4 -14 66.9627 119.281   1
   4   5  14 62.1362 228.984  -2
  -4   4 -14 62.1362 228.984   1
  -4   4 -13 1488.79 121.208   1
   4   5  13 5070.78 232.773  -2
  -4   4 -13 5070.78 232.773   1
  -4   4 -12 3635.02 155.366   1
   4   5  12 6215.07 261.058  -2
  -4   4 -12 6215.07 261.058   1
  -4   4 -11 35184.9 311.492   1
   4   5  11 36750.4 474.332  -2
  -4   4 -11 36750.4 474.332   1
  -4   4 -10 4038.40 130.553   1
   4   5  10 32711.5 459.580  -2
  -4   4 -10 32711.5 459.580   1
  -4   4  -9 22736.5 224.914   1
   4   5   9 58487.1 441.168  -2
  -4   4  -9 58487.1 441.168   1
  -4   4  -8 3985.50 107.260   1
   4   5   8 15029.0 324.455  -2
  -4   4  -8 15029.0 324.455   1
  -4   4  -7 7358.88 153.565   1
   4   5   7 15958.0 214.332  -2
  -4   4  -7 15958.0 214.332   1
   4   5   6 2250.11 225.282  -2
  -4   4  -6 2250.11 225.282   1
   4   5   5 22275.7 463.284  -2
  -4   4  -5 22275.7 463.284   1
   4   5   4 9644.15 342.285  -2
  -4   4  -4 9644.15 342.285   1
   4   5   3 27499.1 518.172  -2
  -4   4  -3 27499.1 518.172   1
   4   5   2 14212.2 390.240  -2
  -4   4  -2 14212.2 390.240   1
   4   5   1 11425.2 362.599  -2
  -4   4  -1 11425.2 362.599   1
   4   5   0 30900.7 542.822  -2
  -4   4   0 30900.7 542.822   1
   4   5  -1 32562.0 557.692  -2
  -4   4   1 32562.0 557.692   1
   4   5  -2 45942.2 645.883  -2
  -4   4   2 45942.2 645.883   1
   4   5  -3 599.792 212.578  -2
  -4   4   3 599.792 212.578   1
   4   5  -4 64419.8 746.582  -2
  -4   4   4 64419.8 746.582   1
  -4   4   5 300.984 139.651   1
  -4   4   6 1305.75 224.765   1
  -4   4   7 6599.96 327.610   1
   4   5  -8 3936.41 233.076  -2
  -4   4   8 3936.41 233.076   1
  -4   4   9 17182.2 474.816   1
   4   5  -9 20574.5 550.581  -2
  -4   4   9 20574.5 550.581   1
  -4   4  10 227.349 201.215   1
   4   5 -10 6116.47 345.686  -2
  -4   4  10 6116.47 345.686   1
  -4   4  11 12269.4 374.233   1
   4   5 -11 14783.5 464.602  -2
  -4   4  11 14783.5 464.602   1
  -4   4  12 51.2778 162.046   1
   4   5 -12 4684.69 293.130  -2
  -4   4  12 4684.69 293.130   1
  -4   4  13 1262.22 154.898   1
   4   5 -13 4892.91 254.979  -2
  -4   4  13 4892.91 254.979   1
   4   5 -14 8133.31 259.905  -2
  -4   4  14 8133.31 259.905   1
  -4   5 -16 329.268 100.359   1
  -4   5 -15 1218.38 86.2757   1
  -4   5 -14 7807.28 163.076   1
   4   6  14 8508.08 306.817  -2
  -4   5 -14 8508.08 306.817   1
  -4   5 -13 2442.74 132.288   1
   4   6  13 4210.70 297.481  -2
  -4   5 -13 4210.70 297.481   1
  -4   5 -12 113.492 110.343   1
   4   6  12 8098.17 363.379  -2
  -4   5 -12 8098.17 363.379   1
  -4   5 -11 6584.23 164.341   1
   4   6  11 15762.2 473.945  -2
  -4   5 -11 15762.2 473.945   1
  -4   5 -10 224.527 94.9126   1
   4   6  10 12064.6 440.527  -2
  -4   5 -10 12064.6 440.527   1
  -4   5  -9 18265.3 189.593   1
   4   6   9 24667.3 368.534  -2
  -4   5  -9 24667.3 368.534   1
  -4   5  -8 10482.8 150.017   1
   4   6   8 13893.8 301.617  -2
  -4   5  -8 13893.8 301.617   1
  -4   5  -7 10882.5 149.307   1
   4   6   7 29087.1 565.648  -2
  -4   5  -7 29087.1 565.648   1
  -4   5  -6 6131.14 120.397   1
   4   6   6 31848.4 546.282  -2
  -4   5  -6 31848.4 546.282   1
  -4   5  -5 1198.11 82.3683   1
   4   6   5 1201.03 218.997  -2
  -4   5  -5 1201.03 218.997   1
   4   6   4 20333.6 478.032  -2
  -4   5  -4 20333.6 478.032   1
   4   6   3 19426.6 464.631  -2
  -4   5  -3 19426.6 464.631   1
   4   6   2 19447.9 470.756  -2
  -4   5  -2 19447.9 470.756   1
   4   6   1 10430.4 366.544  -2
  -4   5  -1 10430.4 366.544   1
   4   6   0 57358.9 752.766  -2
  -4   5   0 57358.9 752.766   1
   4   6  -1 22207.5 492.488  -2
  -4   5   1 22207.5 492.488   1
   4   6  -2 16489.9 442.298  -2
  -4   5   2 16489.9 442.298   1
   4   6  -3 37725.8 427.106  -2
  -4   5   3 37725.8 427.106   1
  -4   5   4 281.664 187.874   1
   4   6  -4 2697.91 245.165  -2
  -4   5   4 2697.91 245.165   1
  -4   5   5 12747.5 402.299   1
  -4   5   6 20220.4 489.218   1
   4   6  -6 21950.4 524.662  -2
  -4   5   6 21950.4 524.662   1
  -4   5   7-17.8267 200.784   1
   4   6  -7 10884.7 428.211  -2
  -4   5   7 10884.7 428.211   1
  -4   5   8 2525.52 252.417   1
   4   6  -8 22541.7 559.993  -2
  -4   5   8 22541.7 559.993   1
  -4   5   9 2185.81 231.880   1
   4   6  -9 3245.52 299.435  -2
  -4   5   9 3245.52 299.435   1
  -4   5  10 765.699 187.198   1
   4   6 -10 4895.46 336.587  -2
  -4   5  10 4895.46 336.587   1
  -4   5  11 4313.84 238.090   1
   4   6 -11 10777.0 379.006  -2
  -4   5  11 10777.0 379.006   1
  -4   5  12-66.6007 134.393   1
   4   6 -12 2669.93 235.732  -2
  -4   5  12 2669.93 235.732   1
   4   6 -13 2339.97 140.700  -2
  -4   5  13 2339.97 140.700   1
   4   6 -14 2537.81 155.590  -2
  -4   5  14 2537.81 155.590   1
  -4   6 -15 1711.20 78.0413   1
  -4   6 -14 281.628 70.6470   1
  -4   6 -13 242.878 80.0628   1
  -4   6 -12 1464.36 105.552   1
  -4   6 -11 654.547 88.4778   1
  -4   6 -10 1825.19 113.260   1
   4   7  10 2517.35 294.519  -2
  -4   6 -10 2517.35 294.519   1
  -4   6  -9 19573.6 215.617   1
  -4   6  -8 1518.12 105.770   1
   4   7   8 11289.3 421.283  -2
  -4   6  -8 11289.3 421.283   1
  -4   6  -7 238.354 80.3652   1
  -4   6  -6 11701.9 167.702   1
   4   7   6 21280.4 491.366  -2
  -4   6  -6 21280.4 491.366   1
  -4   6  -5 97.9044 69.5136   1
  -4   6  -4 687.553 79.7413   1
  -4   6  -3 16704.1 212.074   1
  -4   6  -2 196.802 101.972   1
  -4   6  -1 102072. 551.037   1
  -4   6   0 10147.4 201.615   1
   4   7   0 10292.0 358.773  -2
  -4   6   0 10292.0 358.773   1
  -4   6   1 54958.8 503.690   1
   4   7  -1 58218.9 780.214  -2
  -4   6   1 58218.9 780.214   1
  -4   6   2 4609.16 187.368   1
   4   7  -2 10472.3 376.954  -2
  -4   6   2 10472.3 376.954   1
  -4   6   3 802.260 190.068   1
   4   7  -3 8958.60 207.619  -2
  -4   6   3 8958.60 207.619   1
  -4   6   4 3787.01 181.420   1
   4   7  -4 3711.88 214.625  -2
  -4   6   4 3711.88 214.625   1
  -4   6   5 478.183 177.818   1
   4   7  -5 735.572 177.990  -2
  -4   6   5 735.572 177.990   1
  -4   6   6 33.9822 181.600   1
  -4   6   7 3328.40 249.068   1
   4   7  -7 3802.99 308.942  -2
  -4   6   7 3802.99 308.942   1
  -4   6   8 2526.18 226.290   1
   4   7  -8 4231.05 326.839  -2
  -4   6   8 4231.05 326.839   1
  -4   6   9 12441.1 357.277   1
   4   7  -9 12743.8 430.035  -2
  -4   6   9 12743.8 430.035   1
  -4   6  10 5685.94 250.730   1
   4   7 -10 7101.05 243.359  -2
  -4   6  10 7101.05 243.359   1
   4   7 -11 5252.54 208.234  -2
  -4   6  11 5252.54 208.234   1
   4   7 -12 12432.8 235.232  -2
  -4   6  12 12432.8 235.232   1
   4   7 -13 18160.2 214.097  -2
  -4   6  13 18160.2 214.097   1
  -4   7 -14-0.02759 88.6666   1
  -4   7 -13 2091.07 110.183   1
  -4   7 -12 794.797 105.593   1
  -4   7 -11 527.083 109.216   1
  -4   7 -10 971.107 102.268   1
  -4   7  -9 7529.16 165.011   1
  -4   7  -8 6173.26 138.757   1
  -4   7  -7 1248.02 133.194   1
  -4   7  -6 2560.95 154.847   1
  -4   7  -5 31641.6 321.541   1
  -4   7  -4 15759.6 244.914   1
  -4   7  -3 674.113 108.585   1
  -4   7  -2 652.196 102.736   1
  -4   7  -1 7014.56 180.689   1
  -4   7   0 3845.78 137.071   1
  -4   7   1 245.889 84.8208   1
  -4   7   2 7685.19 226.037   1
   4   8  -2 9623.70 388.774  -2
  -4   7   2 9623.70 388.774   1
  -4   7   3 1010.01 112.668   1
  -4   7   4 321.392 106.127   1
  -4   7   5 587.228 134.103   1
   4   8  -5 11955.5 422.625  -2
  -4   7   5 11955.5 422.625   1
  -4   7   6 8.80174 168.127   1
   4   8  -6 3918.01 223.338  -2
  -4   7   6 3918.01 223.338   1
  -4   7   7 1715.45 191.176   1
   4   8  -7 2053.76 199.385  -2
  -4   7   7 2053.76 199.385   1
   4   8  -8 1001.81 180.227  -2
  -4   7   8 1001.81 180.227   1
   4   8  -9 9680.38 261.463  -2
  -4   7   9 9680.38 261.463   1
   4   8 -10 4574.70 198.157  -2
  -4   7  10 4574.70 198.157   1
   4   8 -11 263.597 129.350  -2
  -4   7  11 263.597 129.350   1
   4   8 -12 1844.34 123.295  -2
  -4   7  12 1844.34 123.295   1
  -4   7  13 348.694 85.1790   1
  -4   8 -14 428.748 110.746   1
  -4   8 -13 1608.88 88.8953   1
  -4   8 -12 14543.2 192.463   1
  -4   8 -11 46.9208 91.6806   1
  -4   8 -10 39.5478 82.6052   1
  -4   8  -9 56.5164 87.1713   1
  -4   8  -8 3500.15 149.901   1
  -4   8  -7 15625.1 184.965   1
  -4   8  -6 13683.8 232.059   1
  -4   8  -5 5735.00 169.220   1
  -4   8  -4 17623.0 301.028   1
  -4   8  -3 12728.8 219.580   1
  -4   8  -2 11250.4 206.191   1
  -4   8  -1 42211.9 313.493   1
  -4   8   0 8696.54 196.401   1
  -4   8   1 16111.3 253.838   1
  -4   8   2 4381.85 157.856   1
  -4   8   3 1590.23 124.469   1
  -4   8   4 6312.89 235.240   1
  -4   8   5 7172.02 235.298   1
   4   9  -5 10597.9 349.630  -2
  -4   8   5 10597.9 349.630   1
  -4   8   6 1545.64 220.218   1
   4   9  -6 8649.43 380.583  -2
  -4   8   6 8649.43 380.583   1
   4   9  -7 2561.38 200.321  -2
  -4   8   7 2561.38 200.321   1
   4   9  -8 1778.21 180.685  -2
  -4   8   8 1778.21 180.685   1
   4   9  -9 8667.83 235.582  -2
  -4   8   9 8667.83 235.582   1
  -4   8  10 2926.24 198.025   1
   4   9 -10 9034.54 299.439  -2
  -4   8  10 9034.54 299.439   1
  -4   8  11 1871.67 106.641   1
   4   9 -11 1815.01 178.270  -2
  -4   8  11 1815.01 178.270   1
  -4   8  12 1634.01 111.763   1
  -4   9 -13 80.9666 65.2036   1
  -4   9 -12 496.504 71.9931   1
  -4   9 -11 298.138 81.3784   1
  -4   9 -10 1842.21 107.303   1
  -4   9  -9 4539.67 141.820   1
  -4   9  -8 1253.73 111.644   1
  -4   9  -7 541.590 91.9010   1
  -4   9  -6 2571.31 131.491   1
  -4   9  -5 17874.0 242.357   1
  -4   9  -4 537.757 136.566   1
  -4   9  -3 416.245 138.338   1
  -4   9  -2 16118.6 282.656   1
  -4   9  -1 179.758 131.772   1
  -4   9   0 7669.00 191.215   1
  -4   9   1 4538.78 209.130   1
  -4   9   2 4123.07 206.230   1
  -4   9   3 128.555 117.748   1
  -4   9   4 1364.93 165.018   1
   4  10  -4 22250.8 457.361  -2
  -4   9   4 22250.8 457.361   1
  -4   9   5 10722.1 268.389   1
   4  10  -5 17273.6 391.090  -2
  -4   9   5 17273.6 391.090   1
  -4   9   6 1868.23 157.955   1
  -4   9   7 3585.88 171.883   1
  -4   9   8 2101.61 118.972   1
  -4   9   9 88.3086 79.8984   1
  -4   9  10 1342.17 81.7280   1
  -4  10 -11 605.058 86.6129   1
  -4  10 -10 4684.45 148.595   1
  -4  10  -9 2748.43 110.761   1
  -4  10  -8 4460.50 130.215   1
  -4  10  -7 1201.83 88.8199   1
  -4  10  -6 2531.06 117.953   1
  -4  10  -5 333.271 118.813   1
  -4  10  -4 142.609 125.556   1
  -4  10  -3 7921.01 178.355   1
  -4  10  -2 3870.78 190.085   1
  -4  10  -1 2785.71 182.711   1
  -4  10   0 366.434 145.730   1
  -4  10   1 8761.60 201.747   1
  -4  10   2 15630.7 245.912   1
  -4  10   3 4151.89 153.202   1
  -4  10   4 84.4401 102.444   1
  -4  10   5 1571.83 115.509   1
  -4  10   6 640.263 127.836   1
  -4  10   7 451.079 113.591   1
  -4  10   8 4630.03 151.349   1
  -4  10   9 2776.05 109.384   1
  -4  11 -10 126.891 96.4763   1
  -4  11  -9 5080.83 128.348   1
  -4  11  -8 267.309 91.6736   1
  -4  11  -7 3987.65 137.565   1
  -4  11  -6 1770.55 96.2159   1
  -4  11  -5-50.9219 100.643   1
  -4  11  -4 6610.82 151.099   1
  -4  11  -3 1085.71 127.641   1
  -4  11  -2 84.8535 117.075   1
  -4  11  -1 13041.9 203.551   1
  -4  11   0 1958.08 154.649   1
  -4  11   1 161.824 132.281   1
  -4  11   2-46.8057 128.326   1
  -4  11   3 740.507 106.032   1
  -4  11   4 2363.14 116.114   1
  -4  11   5 440.874 85.7232   1
  -4  11   6 1381.49 122.711   1
  -4  11   7 233.913 85.0469   1
  -4  11   8 607.409 73.5735   1
  -4  12  -8 757.475 104.184   1
  -4  12  -7 1992.98 144.708   1
  -4  12  -6 1568.87 148.974   1
  -4  12  -5 191.972 92.0408   1
  -4  12  -4 365.588 86.3516   1
  -4  12  -3 3660.79 110.552   1
  -4  12  -2 418.890 84.8012   1
  -4  12  -1 5873.76 159.373   1
  -4  12   0 60.7663 99.9413   1
  -4  12   1 8828.85 150.337   1
  -4  12   2 50.0075 110.429   1
  -4  12   3 1583.07 117.402   1
  -4  12   4 2138.57 177.264   1
  -4  12   5 1956.36 157.485   1
  -4  12   6 191.228 105.329   1
  -4  13  -5-23.4026 81.8770   1
  -4  13  -4 132.104 88.9277   1
  -4  13  -3 231.710 103.353   1
  -4  13  -2 10497.4 226.813   1
  -4  13  -1 22092.4 334.993   1
  -4  13   0 1428.44 151.924   1
  -4  13   1 3088.34 176.361   1
  -4  13   2 4265.91 183.267   1
  -4  13   3 1646.96 138.406   1
  -3 -14  -6 8721.82 176.706   1
  -3 -14  -5 7572.00 202.532   1
  -3 -14  -4 59.6574 119.142   1
  -3 -14  -3 2453.83 172.218   1
  -3 -14  -2 56.7872 90.0295   1
  -3 -14  -1 933.256 82.5398   1
  -3 -14   0 6171.56 152.065   1
  -3 -14   1 63.1663 88.0756   1
  -3 -14   2 19240.4 213.740   1
  -3 -14   3 2974.99 166.897   1
  -3 -14   4 3274.72 159.880   1
  -3 -14   5 753.023 101.610   1
  -3 -13  -9 2277.96 113.903   1
  -3 -13  -8 248.347 102.824   1
  -3 -13  -7 2356.54 106.275   1
  -3 -13  -6 32.6910 88.2761   1
  -3 -13  -5 2368.10 111.854   1
  -3 -13  -4 52.2695 86.2082   1
  -3 -13  -3 1566.17 113.156   1
  -3 -13  -2 6674.07 178.777   1
  -3 -13  -1 277.690 115.226   1
  -3 -13   0 36858.6 311.778   1
  -3 -13   1 1358.96 114.663   1
  -3 -13   2 299.223 93.5459   1
  -3 -13   3 995.088 116.343   1
  -3 -13   4 4529.46 153.534   1
  -3 -13   5 212.452 93.4447   1
  -3 -13   6 12.0417 85.6172   1
  -3 -13   7 7305.06 138.090   1
  -3 -12 -11 487.085 82.1595   1
  -3 -12 -10 2466.40 139.186   1
  -3 -12  -9 217.523 121.799   1
  -3 -12  -8 1611.32 108.580   1
  -3 -12  -7 201.112 150.095   1
  -3 -12  -6 3938.60 142.057   1
  -3 -12  -5 178.503 76.5195   1
  -3 -12  -4 3663.49 120.492   1
  -3 -12  -3 113.489 74.8143   1
  -3 -12  -2 294.704 79.9523   1
  -3 -12  -1 49.4254 95.0845   1
  -3 -12   0 23372.3 351.075   1
  -3 -12   1 840.796 147.218   1
  -3 -12   2 38426.9 352.345   1
  -3 -12   3 146.278 82.3493   1
  -3 -12   4 385.073 95.8226   1
  -3 -12   5 10091.7 229.716   1
  -3 -12   6 599.576 120.206   1
  -3 -12   7 2160.92 132.745   1
  -3 -12   8 1917.89 115.054   1
  -3 -12   9 83.4144 114.973   1
  -3 -11 -12 2963.27 124.806   1
  -3 -11 -11 97.9126 48.6364   1
  -3 -11 -10 3793.54 91.9898   1
  -3 -11  -9 230.986 67.6640   1
  -3 -11  -8 8878.91 139.172   1
  -3 -11  -7 71.8978 71.5682   1
  -3 -11  -6 4122.84 112.489   1
  -3 -11  -5 2384.77 103.138   1
  -3 -11  -4 988.835 87.8504   1
  -3 -11  -3 16771.5 182.899   1
  -3 -11  -2 50333.7 300.286   1
  -3 -11  -1 3203.83 106.878   1
  -3 -11   0 5629.30 143.994   1
  -3 -11   1 131.141 105.877   1
  -3 -11   2 3354.35 131.027   1
  -3 -11   3 335.435 106.068   1
  -3 -11   4 16875.8 216.360   1
  -3 -11   5 1432.32 158.086   1
  -3 -11   6 8057.55 231.351   1
  -3 -11   7 1197.11 148.460   1
  -3 -11   8 10.7653 112.860   1
  -3 -11   9-10.0390 96.5906   1
  -3 -11  10 355.986 137.922   1
  -3 -11  11 3889.04 156.863   1
  -3 -10 -13 1678.38 78.1906   1
  -3 -10 -12 1080.68 65.8769   1
  -3 -10 -11 443.946 79.7517   1
  -3 -10 -10-3.47357 71.2364   1
  -3 -10  -9 3636.90 113.066   1
  -3 -10  -8 197.560 80.4844   1
  -3 -10  -7 2496.48 108.423   1
  -3 -10  -6 2299.78 107.257   1
  -3 -10  -5 3785.39 108.050   1
  -3 -10  -4 2353.14 110.701   1
  -3 -10  -3 5040.44 108.666   1
  -3 -10  -2 4250.24 115.834   1
  -3 -10  -1 6836.58 137.692   1
  -3 -10   0 37734.0 312.960   1
  -3 -10   1 96.4672 90.4167   1
  -3 -10   2 3455.45 117.390   1
  -3 -10   3 76489.3 362.122   1
  -3 -10   4 28955.5 254.727   1
  -3 -10   5 12574.5 242.425   1
  -3 -10   6 2912.15 195.606   1
  -3 -10   7 26694.7 389.032   1
  -3 -10   8 519.953 139.851   1
  -3 -10   9 6294.85 156.950   1
  -3 -10  10 106.103 80.4917   1
  -3 -10  11 5282.15 146.441   1
  -3 -10  12 3272.50 153.643   1
  -3  -9 -14 12326.8 157.180   1
  -3  -9 -13 113.911 55.0521   1
  -3  -9 -12 235.972 75.8721   1
  -3  -9 -11 1008.57 98.6960   1
  -3  -9 -10 11045.5 200.926   1
  -3  -9  -9 959.007 111.752   1
  -3  -9  -8 33100.3 337.276   1
  -3  -9  -7 66.4520 107.255   1
  -3  -9  -6 35302.9 294.585   1
  -3  -9  -5 11864.0 162.646   1
  -3  -9  -4 8271.39 139.324   1
  -3  -9  -3 24867.3 217.763   1
  -3  -9  -2 11733.9 145.530   1
  -3  -9  -1 12690.5 148.272   1
  -3  -9   0 6176.87 115.837   1
  -3  -9   1 2980.90 96.0170   1
  -3  -9   2 3383.06 92.3219   1
  -3  -9   3 352.664 71.1472   1
  -3  -9   4 1961.65 99.2759   1
  -3  -9   5 15060.8 224.190   1
  -3  -9   6 33883.6 458.137   1
  -3  -9   7 11677.2 294.023   1
  -3  -9   8 1838.20 130.791   1
  -3  -9   9 255.131 92.0473   1
  -3  -9  10 389.231 94.9014   1
  -3  -9  11-26.6453 112.575   1
  -3  -9  12 2210.72 121.938   1
  -3  -9  13 52.2049 96.2611   1
  -3  -8 -15 2572.30 88.6388   1
  -3  -8 -14 242.654 66.1243   1
  -3  -8 -13 938.021 72.5811   1
  -3  -8 -12 137.394 73.2803   1
  -3  -8 -11 9137.55 186.384   1
  -3  -8 -10 330.667 99.9194   1
  -3  -8  -9 4323.73 154.100   1
  -3  -8  -8 85.6764 105.514   1
  -3  -8  -7 38282.4 360.642   1
  -3  -8  -6 15769.9 206.312   1
  -3  -8  -5 9441.36 166.028   1
  -3  -8  -4 4832.92 100.474   1
  -3  -8  -3 2385.75 91.6940   1
  -3  -8  -2 115.629 56.6485   1
  -3  -8  -1 9801.19 153.091   1
  -3  -8   0 6241.64 154.482   1
  -3  -8   1 7719.81 118.881   1
  -3  -8   2 25258.7 174.126   1
  -3  -8   3 3150.18 82.5191   1
  -3  -8   4 611.496 62.0468   1
  -3  -8   5 72672.6 390.678   1
  -3  -8   6 185.132 159.626   1
  -3  -8   7 22477.3 384.480   1
  -3  -8   8 427.848 103.118   1
  -3  -8   9 4848.43 129.250   1
  -3  -8  10 58.3012 83.0943   1
  -3  -8  11 521.292 105.576   1
  -3  -8  12 780.265 99.1333   1
  -3  -8  13 692.396 105.676   1
  -3  -8  14 4319.73 152.201   1
  -3  -7 -15 523.344 85.7477   1
  -3  -7 -14 1524.24 93.0087   1
  -3  -7 -13 83.3445 85.0661   1
  -3  -7 -12 1224.79 91.2417   1
  -3  -7 -11 930.547 92.7587   1
  -3  -7 -10 5062.47 137.836   1
  -3  -7  -9 824.019 110.480   1
  -3  -7  -8 34526.0 341.362   1
  -3  -7  -7 2174.73 124.139   1
  -3  -7  -6 1192.51 105.334   1
  -3  -7  -5 278.362 110.195   1
  -3  -7  -4 2144.82 129.221   1
  -3  -7  -3 92406.1 575.082   1
  -3  -7  -2 15158.8 192.076   1
  -3  -7  -1 250.197 70.4027   1
  -3  -7   0 672.693 97.4439   1
  -3  -7   1 2210.86 92.4713   1
  -3  -7   2 1255.54 83.5023   1
  -3  -7   3 10859.2 166.939   1
  -3  -7   4 9362.77 132.080   1
  -3  -7   5 46648.8 252.248   1
  -3  -7   6 4299.72 204.737   1
  -3  -7   7 17413.9 267.785   1
  -3  -7   8 26061.8 282.827   1
  -3  -7   9 308.612 90.2652   1
  -3  -7  10-17.5658 85.7712   1
  -3  -7  11 1003.18 105.129   1
  -3  -7  12 149.828 100.940   1
  -3  -7  13 522.375 93.3608   1
  -3  -7  14 5069.09 134.946   1
  -3  -6 -16 5569.39 124.575   1
  -3  -6 -15 298.499 97.4774   1
  -3  -6 -14 3950.83 127.484   1
  -3  -6 -13 1272.20 111.490   1
  -3  -6 -12 1192.10 100.186   1
  -3  -6 -11 719.549 83.9357   1
  -3  -6 -10 19224.8 209.048   1
  -3  -6  -9 29889.3 248.546   1
  -3  -6  -8 29485.9 239.041   1
  -3  -6  -7 2462.86 120.431   1
  -3  -6  -6 1917.58 130.357   1
  -3  -6  -5 75425.3 541.660   1
  -3  -6  -4 22418.5 275.211   1
  -3  -6  -3 10845.5 202.458   1
  -3  -6  -2 213.856 62.1821   1
  -3  -6  -1 5858.61 150.002   1
  -3  -6   0 3445.64 130.890   1
  -3  -6   1 1338.60 76.9989   1
  -3  -6   2 35216.1 253.347   1
  -3  -6   3 20819.4 184.772   1
  -3  -6   4 81.2290 62.8236   1
  -3  -6   5 118.043 70.8391   1
  -3  -6   6 3547.86 145.058   1
  -3  -6   7 1183.53 123.248   1
  -3  -6   8 1.70760 100.457   1
  -3  -6   9 6392.86 150.307   1
  -3  -6  10 46056.5 378.184   1
  -3  -6  11 5545.24 158.869   1
  -3  -6  12 7831.30 168.751   1
  -3  -6  13 141.052 97.3004   1
  -3  -6  14 1258.72 114.037   1
  -3  -6  15 404.140 124.607   1
  -3  -5 -17 110.653 105.942   1
  -3  -5 -16 8.86409 81.0768   1
  -3  -5 -15 3021.50 143.648   1
  -3  -5 -14 9.42190 74.4973   1
  -3  -5 -13 10807.2 176.423   1
  -3  -5 -12 769.692 101.056   1
  -3  -5 -11 1780.07 115.845   1
  -3  -5 -10 16664.5 191.845   1
  -3  -5  -9 304.220 78.4036   1
  -3  -5  -8 14199.5 216.281   1
  -3  -5  -7 14323.1 360.458   1
  -3  -5  -6 514.298 93.7413   1
  -3  -5  -5 69988.7 488.188   1
  -3  -5  -4 4024.16 207.175   1
  -3  -5  -3 10847.2 198.756   1
  -3  -5  -2 7098.09 142.127   1
  -3  -5  -1 7476.72 155.258   1
  -3  -5   0 22332.0 256.994   1
  -3  -5   1 67196.4 362.910   1
  -3  -5   2 1047.76 61.4340   1
  -3  -5   3 10006.7 137.345   1
  -3  -5   4-11.3532 66.2248   1
  -3  -5   5 1609.54 100.269   1
  -3  -5   6 26494.8 485.968   1
  -3  -5   7 3181.70 146.829   1
  -3  -5   8 5615.33 140.107   1
  -3  -5   9 14778.6 231.182   1
   3  -4  -9 15393.3 439.358  -2
  -3  -5   9 15393.3 439.358   1
  -3  -5  10 203.151 109.713   1
  -3  -5  11 3387.38 144.038   1
  -3  -5  12 848.241 109.202   1
  -3  -5  13 115.368 132.580   1
   3  -4 -13 358.307 246.922  -2
  -3  -5  13 358.307 246.922   1
  -3  -5  14 245.180 113.705   1
   3  -4 -14 177.489 186.782  -2
  -3  -5  14 177.489 186.782   1
  -3  -5  15 1339.41 165.938   1
  -3  -4 -17 601.904 130.010   1
  -3  -4 -16 1460.19 191.507   1
  -3  -4 -15 2656.59 119.063   1
  -3  -4 -14 1982.10 123.424   1
  -3  -4 -13 531.762 90.9801   1
  -3  -4 -12 25617.9 264.066   1
  -3  -4 -11 2967.67 123.004   1
  -3  -4 -10 9264.52 150.547   1
  -3  -4  -9 7283.62 147.591   1
  -3  -4  -8 17529.8 387.743   1
  -3  -4  -7 5244.33 233.425   1
  -3  -4  -6 50047.3 399.215   1
  -3  -4  -5 241.551 112.701   1
  -3  -4  -4 16159.1 334.387   1
  -3  -4  -3 122.545 117.547   1
  -3  -4  -2 1378.25 82.1342   1
  -3  -4  -1 47056.5 339.697   1
  -3  -4   0 14109.1 201.597   1
  -3  -4   1 40613.8 263.586   1
  -3  -4   2 84589.3 385.734   1
  -3  -4   3 228.713 60.0167   1
  -3  -4   4 27422.3 276.447   1
  -3  -4   5 6723.96 161.048   1
  -3  -4   6 2428.90 148.219   1
  -3  -4   7 2443.43 158.457   1
  -3  -4   8 40103.8 293.716   1
  -3  -4   9 25606.1 287.636   1
  -3  -4  10 446.896 116.020   1
  -3  -4  11 11017.7 309.090   1
   3  -3 -11 13989.6 337.974  -2
  -3  -4  11 13989.6 337.974   1
  -3  -4  12 4684.17 318.877   1
   3  -3 -12 9804.45 247.984  -2
  -3  -4  12 9804.45 247.984   1
  -3  -4  13 2087.84 118.178   1
   3  -3 -13 2743.09 253.824  -2
  -3  -4  13 2743.09 253.824   1
  -3  -4  14 4442.05 253.245   1
   3  -3 -14 5198.32 200.708  -2
  -3  -4  14 5198.32 200.708   1
   3  -3 -15 13759.3 374.857  -2
  -3  -4  15 13759.3 374.857   1
  -3  -4  16 860.661 84.5797   1
  -3  -3 -17 2008.86 166.391   1
  -3  -3 -16 4002.17 160.036   1
  -3  -3 -15 26.9616 91.0329   1
  -3  -3 -14 5227.25 134.909   1
  -3  -3 -13 487.011 94.6214   1
  -3  -3 -12 2468.44 103.146   1
  -3  -3 -11 3998.05 105.435   1
  -3  -3 -10 13102.6 141.528   1
  -3  -3  -9 2188.70 130.984   1
  -3  -3  -8 31961.7 344.694   1
  -3  -3  -7 15486.2 330.561   1
  -3  -3  -6 21162.0 347.369   1
  -3  -3  -5 1580.96 135.393   1
  -3  -3  -4 10212.5 264.749   1
  -3  -3  -3 74.0230 111.294   1
  -3  -3  -2 8004.56 135.419   1
  -3  -3  -1 4502.67 117.711   1
  -3  -3   0 55548.2 361.551   1
  -3  -3   1 10702.3 111.287   1
  -3  -3   2 23278.5 184.107   1
  -3  -3   3 25251.3 200.802   1
  -3  -3   4 80015.8 487.838   1
  -3  -3   5 15609.6 191.601   1
  -3  -3   6 870.957 117.174   1
  -3  -3   7 6626.65 207.884   1
  -3  -3   8 13891.9 295.442   1
  -3  -3   9 20049.6 259.431   1
  -3  -3  10 100.193 136.741   1
   3  -2 -10 39742.4 716.279  -2
  -3  -3  10 39742.4 716.279   1
  -3  -3  11 2033.93 271.472   1
   3  -2 -11 15829.4 295.897  -2
  -3  -3  11 15829.4 295.897   1
  -3  -3  12 8879.69 280.678   1
   3  -2 -12 8575.90 231.274  -2
  -3  -3  12 8575.90 231.274   1
  -3  -3  13 71.3453 149.615   1
   3  -2 -13 1515.40 137.375  -2
  -3  -3  13 1515.40 137.375   1
   3  -2 -14 4775.79 177.922  -2
  -3  -3  14 4775.79 177.922   1
   3  -2 -15 1994.83 130.433  -2
  -3  -3  15 1994.83 130.433   1
  -3  -2 -17 1036.76 100.634   1
  -3  -2 -16 163.658 84.9200   1
  -3  -2 -15 389.511 99.5596   1
  -3  -2 -14 305.288 104.169   1
  -3  -2 -13 2227.04 122.160   1
  -3  -2 -12 250.279 86.9405   1
  -3  -2 -11 16679.9 175.021   1
  -3  -2 -10 11005.7 143.699   1
  -3  -2  -9 8942.42 200.876   1
  -3  -2  -8 133.049 86.8371   1
  -3  -2  -7 58702.0 631.291   1
  -3  -2  -6 277.592 74.3672   1
  -3  -2  -5 156761. 893.647   1
  -3  -2  -4 1072.17 127.179   1
  -3  -2  -3 16997.7 314.376   1
  -3  -2  -2 31702.9 409.011   1
  -3  -2  -1 19954.3 332.331   1
  -3  -2   0 61135.2 560.085   1
  -3  -2   1 1870.11 96.5718   1
  -3  -2   2 1687.34 101.992   1
  -3  -2   3 13908.9 204.161   1
  -3  -2   4 25204.8 271.423   1
  -3  -2   5 15.5464 76.2296   1
  -3  -2   6 1840.60 128.840   1
  -3  -2   7 1727.05 145.752   1
  -3  -2   8 16651.5 317.346   1
  -3  -2   9 70437.9 520.347   1
   3  -1  -9 68962.9 871.868  -2
  -3  -2   9 68962.9 871.868   1
  -3  -2  10 336.902 130.402   1
   3  -1 -10 1106.75 318.608  -2
  -3  -2  10 1106.75 318.608   1
  -3  -2  11 51457.5 470.113   1
   3  -1 -11 54867.3 567.291  -2
  -3  -2  11 54867.3 567.291   1
  -3  -2  12 37937.3 473.901   1
   3  -1 -12 41732.4 423.600  -2
  -3  -2  12 41732.4 423.600   1
   3  -1 -13 16268.6 237.158  -2
  -3  -2  13 16268.6 237.158   1
   3  -1 -14 6833.41 203.348  -2
  -3  -2  14 6833.41 203.348   1
   3  -1 -15 10106.1 194.082  -2
  -3  -2  15 10106.1 194.082   1
  -3  -2  16 3864.80 192.998   1
  -3  -1 -17 17113.0 177.146   1
  -3  -1 -16 53.7084 88.2833   1
  -3  -1 -15 187.589 84.3018   1
  -3  -1 -14 93.7090 93.0569   1
  -3  -1 -13 398.623 106.339   1
  -3  -1 -12 19725.9 244.586   1
  -3  -1 -11 1989.46 88.8112   1
  -3  -1 -10 1044.61 75.7382   1
  -3  -1  -9 962.518 159.947   1
  -3  -1  -8 7118.79 269.481   1
  -3  -1  -7 15909.3 344.246   1
  -3  -1  -6 1375.69 88.1765   1
  -3  -1  -5 22941.1 356.886   1
  -3  -1  -4 41624.2 319.138   1
  -3  -1  -3 944.147 127.766   1
  -3  -1  -2 1362.16 131.363   1
  -3  -1  -1 39903.0 445.844   1
  -3  -1   0 98723.2 682.516   1
  -3  -1   1 45992.2 474.348   1
  -3  -1   2 384858. 931.755   1
  -3  -1   3 141186. 593.985   1
  -3  -1   4 86666.7 483.632   1
  -3  -1   5 54939.6 390.128   1
  -3  -1   6 676.054 117.493   1
  -3  -1   7 2606.15 168.929   1
  -3  -1   8 32467.8 428.791   1
  -3  -1   9 508.006 130.336   1
   3   0  -9 86647.4 966.236  -2
  -3  -1   9 86647.4 966.236   1
  -3  -1  10 2285.71 159.643   1
   3   0 -10 35087.7 468.985  -2
  -3  -1  10 35087.7 468.985   1
  -3  -1  11 313.502 158.253   1
   3   0 -11 33829.1 377.648  -2
  -3  -1  11 33829.1 377.648   1
   3   0 -12 2716.89 166.713  -2
  -3  -1  12 2716.89 166.713   1
  -3  -1  13 2154.00 279.694   1
   3   0 -13 12881.0 322.138  -2
  -3  -1  13 12881.0 322.138   1
   3   0 -14 5477.66 195.532  -2
  -3  -1  14 5477.66 195.532   1
   3   0 -15 4818.97 162.743  -2
  -3  -1  15 4818.97 162.743   1
  -3  -1  16 3263.09 184.225   1
   3   0 -16 5397.56 195.825  -2
  -3  -1  16 5397.56 195.825   1
  -3   0 -17 107.821 69.1260   1
  -3   0 -16 142.559 72.3389   1
  -3   0 -15 4425.85 124.679   1
  -3   0 -14 3973.60 133.151   1
  -3   0 -13 45462.6 349.742   1
  -3   0 -12 19579.0 213.042   1
  -3   0 -11 13400.4 150.627   1
  -3   0 -10 14346.4 178.794   1
  -3   0  -9 7599.64 279.281   1
  -3   0  -8 273.559 124.872   1
  -3   0  -7 14119.0 325.339   1
  -3   0  -6 3435.19 112.034   1
  -3   0  -5 5971.23 135.029   1
  -3   0  -4 5812.92 133.202   1
  -3   0  -3 261258. 609.516   1
  -3   0  -2 3051.53 108.401   1
  -3   0  -1 17514.7 298.927   1
  -3   0   0 26715.3 253.394   1
  -3   0   1 44916.3 324.450   1
  -3   0   2 5392.02 184.697   1
  -3   0   3 19023.1 307.582   1
  -3   0   4 46288.9 355.038   1
  -3   0   5 14837.6 209.295   1
  -3   0   6 4760.43 172.498   1
  -3   0   7 164806. 869.176   1
  -3   0   8 40478.4 477.784   1
  -3   0   9 92515.5 584.678   1
   3   1  -9 92246.9 1006.15  -2
  -3   0   9 92246.9 1006.15   1
  -3   0  10 33062.2 368.494   1
   3   1 -10 36142.8 704.184  -2
  -3   0  10 36142.8 704.184   1
  -3   0  11 34920.9 468.947   1
   3   1 -11 33722.3 474.594  -2
  -3   0  11 33722.3 474.594   1
  -3   0  12 1818.18 165.727   1
   3   1 -12 2633.26 251.220  -2
  -3   0  12 2633.26 251.220   1
  -3   0  13 10673.0 425.271   1
   3   1 -13 12406.0 317.094  -2
  -3   0  13 12406.0 317.094   1
   3   1 -14 5004.32 194.007  -2
  -3   0  14 5004.32 194.007   1
   3   1 -15 4629.96 189.317  -2
  -3   0  15 4629.96 189.317   1
  -3   0  16 963.893 137.860   1
   3   1 -16 4888.25 202.847  -2
  -3   0  16 4888.25 202.847   1
  -3   1 -17 2182.00 112.147   1
  -3   1 -16 5994.42 119.318   1
  -3   1 -15 2027.33 102.706   1
  -3   1 -14 5049.90 139.086   1
  -3   1 -13 18265.2 205.644   1
  -3   1 -12 19777.3 197.359   1
  -3   1 -11 14205.6 156.349   1
  -3   1 -10 1652.35 86.4235   1
  -3   1  -9 7735.67 290.942   1
  -3   1  -8 22817.5 422.663   1
  -3   1  -7 35407.3 494.185   1
  -3   1  -6 3221.89 110.665   1
  -3   1  -5 77966.9 350.507   1
  -3   1  -4 944.317 66.8468   1
  -3   1  -3 2308.63 78.5936   1
  -3   1  -2 7569.02 149.376   1
  -3   1  -1 36808.7 298.106   1
  -3   1   0 81487.6 436.210   1
  -3   1   1 23239.7 242.184   1
  -3   1   2 311340. 838.789   1
  -3   1   3 1898.91 95.9104   1
  -3   1   4 46400.5 327.055   1
  -3   1   5 47247.6 350.291   1
  -3   1   6 6953.39 278.042   1
  -3   1   7 29502.0 540.494   1
  -3   1   8 3762.45 281.000   1
  -3   1   9 364.531 127.822   1
   3   2  -9 66838.8 882.618  -2
  -3   1   9 66838.8 882.618   1
  -3   1  10 923.380 118.773   1
  -3   1  11 2356.66 140.631   1
   3   2 -12 40656.4 429.154  -2
  -3   1  12 40656.4 429.154   1
  -3   1  13 7587.84 385.200   1
   3   2 -13 16323.4 349.634  -2
  -3   1  13 16323.4 349.634   1
   3   2 -14 6497.19 242.001  -2
  -3   1  14 6497.19 242.001   1
  -3   1  15 6770.33 264.095   1
   3   2 -15 9937.58 236.073  -2
  -3   1  15 9937.58 236.073   1
  -3   1  16 670.238 127.310   1
   3   2 -16 5490.42 206.131  -2
  -3   1  16 5490.42 206.131   1
  -3   2 -17 2690.58 111.180   1
  -3   2 -16 5332.97 134.316   1
  -3   2 -15 1943.90 121.528   1
  -3   2 -14 1156.17 105.436   1
  -3   2 -13 2224.93 112.374   1
  -3   2 -12 434.562 98.3657   1
  -3   2 -11 11857.9 163.154   1
  -3   2 -10 80609.3 329.733   1
  -3   2  -9 173.424 154.005   1
  -3   2  -8 1283.98 159.310   1
  -3   2  -7 13336.2 311.493   1
  -3   2  -6 37149.7 321.470   1
  -3   2  -5 112636. 427.011   1
  -3   2  -4 7200.61 119.480   1
  -3   2  -3 641.666 61.7330   1
  -3   2  -2 46014.8 254.047   1
  -3   2  -1 74536.8 429.712   1
  -3   2   0 672.205 86.4813   1
  -3   2   1 499.942 78.2322   1
  -3   2   2 7348.09 148.908   1
  -3   2   3 33432.4 291.017   1
  -3   2   4 3181.16 157.435   1
  -3   2   5 33554.2 320.636   1
  -3   2   6 2914.59 220.491   1
  -3   2   7 386.273 180.314   1
  -3   2   8 63.6481 187.725   1
  -3   2   9 28190.9 295.426   1
  -3   2  10 44242.6 419.660   1
   3   3 -10 43978.3 769.518  -2
  -3   2  10 43978.3 769.518   1
  -3   2  11 15297.4 344.177   1
   3   3 -11 17434.2 548.911  -2
  -3   2  11 17434.2 548.911   1
  -3   2  12-18.4832 238.403   1
   3   3 -12 8056.98 293.732  -2
  -3   2  12 8056.98 293.732   1
  -3   2  13 1028.16 213.375   1
   3   3 -13 1363.97 208.166  -2
  -3   2  13 1363.97 208.166   1
  -3   2  14 1389.53 202.678   1
   3   3 -14 4513.90 214.685  -2
  -3   2  14 4513.90 214.685   1
  -3   2  15 1050.22 152.621   1
   3   3 -15 1917.92 214.394  -2
  -3   2  15 1917.92 214.394   1
   3   3 -16 950.079 150.319  -2
  -3   2  16 950.079 150.319   1
  -3   3 -17 2022.21 101.630   1
  -3   3 -16 676.038 117.640   1
  -3   3 -15 147.383 95.9851   1
  -3   3 -14 1829.92 112.632   1
  -3   3 -13 4338.41 128.412   1
  -3   3 -12 931.317 99.7158   1
  -3   3 -11 250.157 92.4645   1
  -3   3 -10 48584.0 263.421   1
  -3   3  -9 3549.91 115.465   1
  -3   3  -8 12176.3 323.327   1
  -3   3  -7 3518.27 189.563   1
  -3   3  -6 897.525 90.4926   1
  -3   3  -5 9420.96 174.544   1
  -3   3  -4 748.872 80.3231   1
  -3   3  -3 24150.2 235.779   1
  -3   3  -2 155.177 63.9910   1
  -3   3  -1 90.9468 115.858   1
  -3   3   0 8897.47 250.910   1
  -3   3   1 34824.6 462.573   1
  -3   3   2 14927.7 317.377   1
  -3   3   3 87202.0 717.383   1
  -3   3   4 11078.7 202.460   1
  -3   3   5 268.980 76.7995   1
  -3   3   6 6634.56 292.316   1
  -3   3   7 978.954 199.205   1
  -3   3   8 7841.48 203.977   1
  -3   3   9 2777.05 157.605   1
  -3   3  10 9997.66 224.863   1
  -3   3  11 3736.67 206.577   1
   3   4 -11 12681.4 476.330  -2
  -3   3  11 12681.4 476.330   1
  -3   3  12 4816.81 217.092   1
   3   4 -12 10691.1 436.155  -2
  -3   3  12 10691.1 436.155   1
  -3   3  13 619.358 138.242   1
   3   4 -13 3180.71 297.577  -2
  -3   3  13 3180.71 297.577   1
  -3   3  14 864.582 159.064   1
   3   4 -14 4783.37 287.604  -2
  -3   3  14 4783.37 287.604   1
  -3   3  15 1083.73 135.410   1
   3   4 -15 13955.9 333.669  -2
  -3   3  15 13955.9 333.669   1
   3   4 -16 978.642 130.589  -2
  -3   3  16 978.642 130.589   1
  -3   4 -17 70.2117 72.4904   1
  -3   4 -16 706.682 109.426   1
  -3   4 -15 1813.77 112.713   1
  -3   4 -14 134.549 91.7247   1
  -3   4 -13 33.5789 98.6276   1
  -3   4 -12 56028.3 397.468   1
  -3   4 -11 26234.2 282.492   1
  -3   4 -10 7378.06 145.683   1
  -3   4  -9 12447.2 149.637   1
  -3   4  -8 24249.0 443.116   1
  -3   4  -7 1127.67 142.089   1
  -3   4  -6 41382.1 361.179   1
  -3   4  -5 117.821 74.1541   1
  -3   4  -4 5881.20 138.500   1
  -3   4  -3 22775.1 229.346   1
  -3   4  -2 2739.66 175.407   1
  -3   4  -1 50314.8 575.215   1
  -3   4   0 4096.03 195.545   1
  -3   4   1 30188.7 454.349   1
  -3   4   2 4156.94 198.698   1
  -3   4   3 14464.2 325.499   1
  -3   4   4 4929.87 213.150   1
  -3   4   5 4932.57 157.917   1
  -3   4   6 363.138 179.762   1
  -3   4   7 2564.09 247.895   1
  -3   4   8 37691.4 323.889   1
  -3   4   9 1061.13 131.586   1
  -3   4  10 3953.86 168.785   1
  -3   4  11 566.815 120.552   1
  -3   4  12 3996.13 157.481   1
  -3   4  13 427.424 123.212   1
  -3   4  14 214.174 153.997   1
  -3   4  15 891.564 141.065   1
  -3   5 -16 2482.95 119.438   1
  -3   5 -15 99.0128 86.7369   1
  -3   5 -14 212.440 87.0306   1
  -3   5 -13 1455.22 111.021   1
  -3   5 -12 1009.70 108.539   1
  -3   5 -11 1011.36 100.896   1
  -3   5 -10 9539.73 183.292   1
  -3   5  -9 6502.28 122.668   1
  -3   5  -8 34748.8 225.844   1
  -3   5  -7 35788.5 499.008   1
  -3   5  -6 27203.8 303.096   1
  -3   5  -5 35843.9 526.577   1
  -3   5  -4 9480.67 293.517   1
  -3   5  -3 20279.4 406.198   1
  -3   5  -2 4115.11 209.748   1
  -3   5  -1 10563.7 301.430   1
  -3   5   0 4702.94 218.922   1
  -3   5   1 74517.1 743.796   1
  -3   5   2 13376.4 338.192   1
  -3   5   3 14.0418 123.983   1
  -3   5   4 7067.83 256.061   1
  -3   5   5 81.5384 117.305   1
  -3   5   7 5528.17 208.769   1
  -3   5   8 3411.06 185.822   1
  -3   5   9 175.835 136.158   1
  -3   5  10 4021.87 202.779   1
  -3   5  11 1148.85 151.221   1
  -3   5  12 766.988 211.505   1
  -3   5  13 4069.84 256.175   1
  -3   5  14 5714.32 240.562   1
  -3   5  15 1109.74 83.1563   1
  -3   6 -16 894.362 83.0124   1
  -3   6 -15 1286.87 92.8793   1
  -3   6 -14 2255.34 103.082   1
  -3   6 -13 640.359 96.2699   1
  -3   6 -12 6147.77 153.360   1
  -3   6 -11 2711.48 127.656   1
  -3   6 -10 29562.5 285.997   1
  -3   6  -9 325.092 98.2193   1
  -3   6  -8 23292.2 245.224   1
  -3   6  -7 2034.43 106.509   1
  -3   6  -6 179.375 108.824   1
  -3   6  -5 48055.7 653.515   1
  -3   6  -4 33653.8 551.542   1
  -3   6  -3 3136.67 219.899   1
  -3   6  -2 783.681 156.896   1
  -3   6  -1 17845.6 405.933   1
  -3   6   0 2133.81 186.317   1
  -3   6   1 17677.0 400.953   1
  -3   6   2 146.484 138.854   1
  -3   6   3 16767.3 393.585   1
  -3   6   4 1585.85 177.308   1
  -3   6   5 137.904 117.063   1
  -3   6   6 105.989 189.033   1
  -3   6   7 1091.72 232.057   1
  -3   6   8 15082.8 479.002   1
  -3   6   9 4765.22 317.541   1
  -3   6  10 10271.6 401.945   1
  -3   6  11 124.632 191.956   1
  -3   6  12 415.777 184.243   1
  -3   6  13 917.125 114.253   1
  -3   6  14 322.440 82.4922   1
  -3   6  15 708.718 95.9463   1
  -3   7 -15 1452.35 75.8887   1
  -3   7 -14 102.742 70.1041   1
  -3   7 -13 249.066 82.5882   1
  -3   7 -12 2021.37 106.852   1
  -3   7 -11 1483.22 107.670   1
  -3   7 -10 1796.54 137.452   1
  -3   7  -9 211.452 112.336   1
  -3   7  -8 43383.0 470.512   1
  -3   7  -7 11032.7 212.283   1
  -3   7  -6 707.401 94.7557   1
  -3   7  -5 2876.59 113.298   1
  -3   7  -4 6718.97 195.114   1
  -3   7  -3 53064.0 721.503   1
  -3   7  -2 1940.51 200.909   1
  -3   7  -1 5940.34 283.872   1
  -3   7   0 2049.41 200.633   1
  -3   7   1 300.399 153.353   1
  -3   7   2 3038.44 227.980   1
  -3   7   3 1678.87 114.741   1
  -3   7   4 57263.1 439.672   1
  -3   7   5 7944.64 242.833   1
  -3   7   6 60.9640 133.716   1
  -3   7   7 21490.4 372.656   1
  -3   7   8 11315.2 288.452   1
  -3   7   9 2743.63 180.798   1
  -3   7  10 4778.39 202.122   1
  -3   7  11 2170.24 151.604   1
  -3   7  12 13203.1 243.557   1
  -3   7  13 6724.33 161.515   1
  -3   7  14 684.864 110.652   1
  -3   8 -15 393.172 99.4863   1
  -3   8 -14-18.7676 70.4923   1
  -3   8 -13 440.499 91.0192   1
  -3   8 -12 1820.48 118.940   1
  -3   8 -11 564.227 109.124   1
  -3   8 -10 445.206 96.8168   1
  -3   8  -9 2211.67 138.337   1
  -3   8  -8 2234.24 168.929   1
  -3   8  -7 11151.6 266.778   1
  -3   8  -6 17684.5 212.161   1
  -3   8  -5 7051.79 153.483   1
  -3   8  -4 24276.0 241.913   1
  -3   8  -3 14609.5 194.673   1
  -3   8  -2 4187.77 110.561   1
  -3   8  -1 5036.65 135.942   1
  -3   8   0 181.634 91.1386   1
  -3   8   1 9835.13 207.311   1
  -3   8   2 1897.58 125.011   1
  -3   8   3 371.602 105.059   1
  -3   8   4 11622.9 227.859   1
  -3   8   5 68130.7 463.140   1
  -3   8   6 39318.0 489.701   1
  -3   8   7 23052.9 383.952   1
  -3   8   8 4534.14 204.983   1
  -3   8   9 414.768 131.602   1
  -3   8  10 1317.83 136.063   1
  -3   8  11 28.4440 105.266   1
  -3   8  12 665.112 100.287   1
  -3   8  13 1656.47 84.9359   1
  -3   9 -14 1260.68 80.1600   1
  -3   9 -13 5643.56 120.649   1
  -3   9 -12 172.220 83.6170   1
  -3   9 -11 800.077 101.174   1
  -3   9 -10 3746.30 143.629   1
  -3   9  -9 1795.09 106.924   1
  -3   9  -8 9576.66 170.229   1
  -3   9  -7 5310.09 198.329   1
  -3   9  -6 41485.6 350.383   1
  -3   9  -5 4129.42 152.038   1
  -3   9  -4 175.001 96.6999   1
  -3   9  -3 10868.8 179.668   1
  -3   9  -2 2084.92 127.261   1
  -3   9  -1 12196.8 233.372   1
  -3   9   0 20394.8 288.460   1
  -3   9   1 1389.40 167.956   1
  -3   9   2 10527.3 191.710   1
  -3   9   3 654.208 127.941   1
  -3   9   4 6636.20 191.540   1
  -3   9   5 29778.1 323.666   1
  -3   9   6 33408.6 447.581   1
  -3   9   7 2584.67 179.535   1
  -3   9   8 4191.31 192.442   1
  -3   9   9 6619.17 166.298   1
  -3   9  10 265.850 87.3789   1
  -3   9  11 1152.78 81.8651   1
  -3   9  12 3672.45 176.818   1
  -3  10 -13 2864.18 134.953   1
  -3  10 -12 356.304 68.1111   1
  -3  10 -11 700.100 83.6620   1
  -3  10 -10 3.54000 85.0100   1
  -3  10  -9 798.597 101.118   1
  -3  10  -8-18.6330 89.6128   1
  -3  10  -7 331.665 119.849   1
  -3  10  -6 19.2903 96.6387   1
  -3  10  -5 7778.63 156.450   1
  -3  10  -4 7301.16 212.831   1
  -3  10  -3 8984.24 195.142   1
  -3  10  -2 16582.2 260.293   1
  -3  10  -1 4045.40 160.339   1
  -3  10   0 16602.5 229.775   1
  -3  10   1 1996.76 117.881   1
  -3  10   2 24291.3 265.654   1
  -3  10   3 55838.1 442.939   1
  -3  10   4 1369.25 117.945   1
  -3  10   5 23653.6 249.567   1
  -3  10   6 2211.87 140.163   1
  -3  10   7 42623.8 368.786   1
  -3  10   8 1113.73 108.725   1
  -3  10   9 3304.11 117.609   1
  -3  10  10 97.8325 87.2077   1
  -3  10  11 5030.74 193.939   1
  -3  11 -11 1858.92 94.6339   1
  -3  11 -10 1198.35 105.556   1
  -3  11  -9 9386.61 203.008   1
  -3  11  -8 302.908 109.985   1
  -3  11  -7 2587.42 207.208   1
  -3  11  -6 59.2184 116.496   1
  -3  11  -5 1490.82 106.947   1
  -3  11  -4 3502.43 136.681   1
  -3  11  -3 58.3296 120.657   1
  -3  11  -2 49875.9 376.963   1
  -3  11  -1 1876.25 134.677   1
  -3  11   0 3223.36 149.640   1
  -3  11   1 5684.74 152.773   1
  -3  11   2 4573.47 143.024   1
  -3  11   3 292.866 90.9827   1
  -3  11   4 9114.31 193.818   1
  -3  11   5 61.0741 101.351   1
  -3  11   6 169.528 125.266   1
  -3  11   7 7555.02 204.045   1
  -3  11   8 1501.88 120.902   1
  -3  11   9-53.8435 79.1444   1
  -3  11  10 7.43981 99.4312   1
  -3  12  -9 66.5842 76.0802   1
  -3  12  -8 72.0015 81.8516   1
  -3  12  -7 566.063 98.3205   1
  -3  12  -5 674.079 118.705   1
  -3  12  -4 1834.11 144.191   1
  -3  12  -3 3131.14 169.126   1
  -3  12  -2 4548.78 259.080   1
  -3  12  -1 9771.84 330.235   1
  -3  12   0 3957.72 116.832   1
  -3  12   1 3184.21 138.280   1
  -3  12   2 31422.8 293.353   1
  -3  12   3 583.390 106.233   1
  -3  12   4 4461.41 177.023   1
  -3  12   5 2369.13 142.554   1
  -3  12   6 848.243 112.948   1
  -3  12   7-18.5532 86.2537   1
  -3  12   8 4460.83 177.717   1
  -3  13  -7 4643.70 168.141   1
  -3  13  -6 4546.98 186.829   1
  -3  13  -5 510.978 124.568   1
  -3  13  -4 22.5683 141.828   1
  -3  13  -3 1081.41 175.881   1
  -3  13  -2 10716.3 328.300   1
  -3  13  -1 9127.66 322.358   1
  -3  13   0 32993.7 545.934   1
  -3  14  -4 1086.07 102.848   1
  -3  14  -2 119.047 112.800   1
  -3  14  -1 4183.01 184.304   1
  -3  14   0 1239.52 143.314   1
  -3  14   1 79.2176 122.734   1
  -3  14   2 8063.63 217.389   1
  -3  14   3 10376.6 221.242   1
  -2 -15  -4 2116.44 113.583   1
  -2 -15  -3 329.692 64.3080   1
  -2 -15  -2 132.920 66.1831   1
  -2 -15  -1 59.0219 67.9987   1
  -2 -15   0 1876.17 71.8552   1
  -2 -15   1 115.701 68.0880   1
  -2 -15   2 365.259 100.702   1
  -2 -15   3 9572.03 192.800   1
  -2 -14  -7 3199.87 89.8243   1
  -2 -14  -6 215.123 92.1532   1
  -2 -14  -5 2359.50 94.2052   1
  -2 -14  -4-71.0879 74.5322   1
  -2 -14  -3-56.4890 119.914   1
  -2 -14  -2 30.3753 87.8696   1
  -2 -14  -1 767.008 106.103   1
  -2 -14   0 23.5006 98.1880   1
  -2 -14   1 7807.07 149.746   1
  -2 -14   2 688.567 83.5014   1
  -2 -14   3 2527.37 97.8341   1
  -2 -14   4 12172.9 189.800   1
  -2 -14   5 1149.63 94.6605   1
  -2 -14   6 2286.42 97.1985   1
  -2 -13 -10 1003.04 92.8855   1
  -2 -13  -9 1481.95 120.428   1
  -2 -13  -8 472.569 117.093   1
  -2 -13  -7 2536.59 173.324   1
  -2 -13  -6 45.8548 86.2793   1
  -2 -13  -5 2846.17 131.067   1
  -2 -13  -4 89.6584 96.2112   1
  -2 -13  -3 3376.59 115.158   1
  -2 -13  -2 122.923 114.326   1
  -2 -13  -1 74.3416 113.389   1
  -2 -13   0 92.3131 122.093   1
  -2 -13   1 141.545 124.992   1
  -2 -13   2 692.037 103.702   1
  -2 -13   3 4894.48 109.282   1
  -2 -13   4 7767.20 139.180   1
  -2 -13   5 17669.1 212.702   1
  -2 -13   6 1831.98 127.460   1
  -2 -13   7 4781.95 145.875   1
  -2 -13   8 107.886 78.5278   1
  -2 -13   9 8323.94 197.247   1
  -2 -12 -11 413.959 95.8562   1
  -2 -12 -10 3512.27 87.8191   1
  -2 -12  -9 281.998 89.0682   1
  -2 -12  -8 481.718 96.4281   1
  -2 -12  -7 826.790 108.591   1
  -2 -12  -6 4336.07 126.263   1
  -2 -12  -5 325.562 111.366   1
  -2 -12  -4 7253.46 207.657   1
  -2 -12  -3 4514.82 124.101   1
  -2 -12  -2 3611.34 119.339   1
  -2 -12  -1 58228.5 435.594   1
  -2 -12   0 11664.1 220.626   1
  -2 -12   1 4172.41 133.422   1
  -2 -12   2 340.009 79.9294   1
  -2 -12   3 3631.49 110.941   1
  -2 -12   4 4686.72 105.017   1
  -2 -12   5 53.8725 82.9215   1
  -2 -12   6 632.125 100.211   1
  -2 -12   7 75.8000 114.655   1
  -2 -12   8 218.172 106.144   1
  -2 -12   9 5506.28 117.057   1
  -2 -12  10 26.7778 120.216   1
  -2 -11 -12 237.663 58.7621   1
  -2 -11 -11 626.906 74.8355   1
  -2 -11 -10 1318.67 90.3463   1
  -2 -11  -9 5248.50 138.067   1
  -2 -11  -8 228.500 83.9776   1
  -2 -11  -7 133.316 85.5221   1
  -2 -11  -6 2355.62 119.432   1
  -2 -11  -5 2846.73 126.807   1
  -2 -11  -4 9688.72 189.331   1
  -2 -11  -3 1895.49 107.108   1
  -2 -11  -2 710.482 94.3031   1
  -2 -11  -1 2556.55 117.237   1
  -2 -11   0 1830.26 132.263   1
  -2 -11   1 1063.65 102.696   1
  -2 -11   2 57.0898 94.2815   1
  -2 -11   3 30885.2 259.631   1
  -2 -11   4 7088.70 145.453   1
  -2 -11   5 1033.31 91.1277   1
  -2 -11   6 1238.33 89.4568   1
  -2 -11   7 881.801 98.2149   1
  -2 -11   8 888.004 105.562   1
  -2 -11   9 4833.71 138.094   1
  -2 -11  10 113.382 109.101   1
  -2 -11  11 105.311 88.1088   1
  -2 -11  12 3576.52 142.241   1
  -2 -10 -14 9100.58 179.754   1
  -2 -10 -13 4066.47 96.7465   1
  -2 -10 -12 514.736 63.0985   1
  -2 -10 -11 297.548 70.0021   1
  -2 -10 -10 3700.13 107.554   1
  -2 -10  -9 21.8389 91.1187   1
  -2 -10  -8 5040.19 128.646   1
  -2 -10  -7 1694.64 98.1103   1
  -2 -10  -6 22686.8 226.881   1
  -2 -10  -5 2039.85 101.976   1
  -2 -10  -4 14887.2 193.300   1
  -2 -10  -3 4205.73 111.077   1
  -2 -10  -2 23332.4 214.207   1
  -2 -10  -1 8498.77 142.088   1
  -2 -10   0 3165.44 103.064   1
  -2 -10   1 49486.8 309.050   1
  -2 -10   2 16759.2 193.317   1
  -2 -10   3 2898.54 125.699   1
  -2 -10   4 12310.2 197.048   1
  -2 -10   5 35.9532 86.7387   1
  -2 -10   6 122.389 82.5792   1
  -2 -10   7 9416.20 176.000   1
  -2 -10   8 6295.00 178.749   1
  -2 -10   9 6815.55 170.689   1
  -2 -10  10 91.1133 118.353   1
  -2 -10  11 4799.45 139.011   1
  -2 -10  12 941.193 107.472   1
  -2 -10  13 5139.50 172.708   1
  -2  -9 -15 4352.94 136.573   1
  -2  -9 -14 388.084 61.5193   1
  -2  -9 -13 3568.18 109.229   1
  -2  -9 -12 2339.88 114.446   1
  -2  -9 -11 9317.53 182.827   1
  -2  -9 -10 30.6756 96.4314   1
  -2  -9  -9 245.718 98.8578   1
  -2  -9  -8 4135.17 150.582   1
  -2  -9  -7 74.3578 99.1515   1
  -2  -9  -6 1844.61 100.200   1
  -2  -9  -5 70.1638 69.6399   1
  -2  -9  -4 3535.22 91.1836   1
  -2  -9  -3 15368.4 131.407   1
  -2  -9  -2 29317.3 187.133   1
  -2  -9  -1 910.003 78.6236   1
  -2  -9   0 348.722 71.8597   1
  -2  -9   1 6359.95 114.604   1
  -2  -9   2 586.950 60.1506   1
  -2  -9   3 1733.73 74.1364   1
  -2  -9   4 12315.5 142.959   1
  -2  -9   5 4175.84 100.453   1
  -2  -9   6 17341.2 204.332   1
  -2  -9   7 4922.91 130.932   1
  -2  -9   8 29713.3 342.155   1
  -2  -9   9 1004.16 120.515   1
  -2  -9  10 5177.78 209.419   1
  -2  -9  11 73.7097 98.8800   1
  -2  -9  12 985.162 101.817   1
  -2  -9  13 311.852 95.7689   1
  -2  -9  14 14098.1 254.223   1
  -2  -8 -15 11.3684 74.7528   1
  -2  -8 -14 192.715 73.7342   1
  -2  -8 -13 756.576 81.0860   1
  -2  -8 -12 13168.6 181.907   1
  -2  -8 -11 96.2624 95.6765   1
  -2  -8 -10 39.4681 103.136   1
  -2  -8  -9 395.614 106.713   1
  -2  -8  -8 444.319 98.1774   1
  -2  -8  -7 3643.73 136.844   1
  -2  -8  -6 12317.0 174.760   1
  -2  -8  -5 6320.91 191.168   1
  -2  -8  -4 24229.3 237.350   1
  -2  -8  -3 958.463 81.2635   1
  -2  -8  -2 1657.75 90.9312   1
  -2  -8  -1 315.935 92.2674   1
  -2  -8   0 23467.1 215.038   1
  -2  -8   1 385.896 69.5409   1
  -2  -8   2 40170.9 248.780   1
  -2  -8   3 769.892 69.0037   1
  -2  -8   4 2781.26 88.6190   1
  -2  -8   5 29360.8 201.573   1
  -2  -8   6 1790.96 77.4268   1
  -2  -8   7 3574.70 104.945   1
  -2  -8   8 32335.7 353.474   1
  -2  -8   9 4473.35 168.494   1
  -2  -8  10 2095.23 180.587   1
  -2  -8  11 759.658 116.572   1
  -2  -8  12 849.630 113.760   1
  -2  -8  13 3163.98 124.048   1
  -2  -8  14 2227.42 107.906   1
  -2  -8  15 6234.96 177.012   1
  -2  -7 -16 188.688 69.5402   1
  -2  -7 -15 616.781 74.3777   1
  -2  -7 -14 605.122 91.0042   1
  -2  -7 -13 4971.81 151.100   1
  -2  -7 -12 127.645 80.6544   1
  -2  -7 -11 2054.40 108.451   1
  -2  -7 -10 2010.49 110.899   1
  -2  -7  -9 1285.62 98.6744   1
  -2  -7  -8 3448.62 119.895   1
  -2  -7  -7 14539.8 211.883   1
  -2  -7  -6 8411.75 292.979   1
  -2  -7  -5 3366.94 199.202   1
  -2  -7  -4 416.237 63.6381   1
  -2  -7  -3 21061.2 206.380   1
  -2  -7  -2 357.871 77.9618   1
  -2  -7  -1 30889.3 309.241   1
  -2  -7   0 3159.81 89.6077   1
  -2  -7   1 4062.47 99.9236   1
  -2  -7   2 3777.65 86.5818   1
  -2  -7   3 3186.28 85.8429   1
  -2  -7   4 12079.4 147.767   1
  -2  -7   5 5174.25 112.727   1
  -2  -7   6 41523.6 280.479   1
  -2  -7   7 2430.75 88.4268   1
  -2  -7   8 1725.40 107.053   1
  -2  -7   9 2504.45 198.580   1
  -2  -7  10 1014.81 165.437   1
  -2  -7  11 9642.02 224.449   1
  -2  -7  12 5769.52 156.149   1
  -2  -7  13 8618.40 187.161   1
  -2  -7  14 235.727 83.8789   1
  -2  -7  15 1881.26 166.345   1
  -2  -6 -17 8208.52 192.581   1
  -2  -6 -16 517.406 90.0646   1
  -2  -6 -15 4933.92 112.374   1
  -2  -6 -14 236.437 77.5239   1
  -2  -6 -13 4549.36 145.412   1
  -2  -6 -12 428.688 102.833   1
  -2  -6 -11 254.589 85.2076   1
  -2  -6 -10 10810.5 177.102   1
  -2  -6  -9 14854.8 193.321   1
  -2  -6  -8 179.072 108.411   1
  -2  -6  -7 14487.7 247.352   1
  -2  -6  -6 11818.3 216.352   1
  -2  -6  -5 21033.4 264.458   1
  -2  -6  -4 34820.0 276.956   1
  -2  -6  -3 3366.13 108.992   1
  -2  -6  -2 1507.68 87.1079   1
  -2  -6  -1 13676.2 165.603   1
  -2  -6   0 7243.22 129.397   1
  -2  -6   1 48609.2 251.596   1
  -2  -6   2 737.886 52.7976   1
  -2  -6   3 23999.6 175.680   1
  -2  -6   4 49438.3 259.767   1
  -2  -6   5 352.235 60.1318   1
  -2  -6   6 13151.0 152.308   1
  -2  -6   7 8556.81 151.280   1
  -2  -6   8 636.736 73.8353   1
  -2  -6   9 33867.4 306.467   1
  -2  -6  10 56179.0 460.068   1
  -2  -6  11 1949.47 154.747   1
  -2  -6  12 16.6370 104.385   1
  -2  -6  13 58.3887 95.4613   1
  -2  -6  14-39.5829 95.5564   1
  -2  -6  15 4402.42 124.529   1
  -2  -6  16 4310.34 174.050   1
  -2  -5 -17 1181.20 144.207   1
  -2  -5 -16 3122.99 110.067   1
  -2  -5 -15 1006.39 104.041   1
  -2  -5 -14 3.60671 78.5733   1
  -2  -5 -13 2453.36 126.722   1
  -2  -5 -12 10944.9 209.316   1
  -2  -5 -11 2014.59 125.849   1
  -2  -5 -10 24049.3 236.044   1
  -2  -5  -9 7945.65 166.381   1
  -2  -5  -8 6554.64 253.416   1
  -2  -5  -7 23761.6 289.323   1
  -2  -5  -6 276.774 114.643   1
  -2  -5  -5 223.650 113.458   1
  -2  -5  -4 28099.2 192.904   1
  -2  -5  -3 70576.9 362.217   1
  -2  -5  -2 6449.65 127.655   1
  -2  -5  -1 31511.0 220.840   1
  -2  -5   0 30563.4 221.883   1
  -2  -5   1 929.096 55.2244   1
  -2  -5   2 3175.13 76.5745   1
  -2  -5   3 144.249 50.4407   1
  -2  -5   4 324.089 51.5574   1
  -2  -5   5 2315.89 66.8101   1
  -2  -5   6 29301.2 205.096   1
  -2  -5   7 2621.32 111.702   1
  -2  -5   8 4448.08 140.505   1
  -2  -5   9 1293.17 97.5546   1
  -2  -5  10 22814.8 307.005   1
  -2  -5  11 12170.0 224.152   1
  -2  -5  12 6969.41 179.934   1
  -2  -5  13 18290.5 242.041   1
  -2  -5  14 5820.48 219.992   1
  -2  -5  15 4003.63 133.661   1
  -2  -5  16 6136.61 144.388   1
  -2  -4 -17 8694.06 265.276   1
   2  -4  17 11352.1 275.195  -2
  -2  -4 -17 11352.1 275.195   1
  -2  -4 -16 2634.44 109.995   1
  -2  -4 -15 12569.1 207.016   1
  -2  -4 -14 295.824 118.766   1
  -2  -4 -13 4.65985 88.6948   1
  -2  -4 -12 4235.49 145.548   1
  -2  -4 -11 480.916 83.7566   1
  -2  -4 -10 4859.79 106.674   1
  -2  -4  -9 2070.24 121.178   1
  -2  -4  -8 420.893 81.3780   1
  -2  -4  -7 1571.53 142.920   1
  -2  -4  -6 32894.0 285.281   1
  -2  -4  -5 22589.4 334.383   1
  -2  -4  -4 29528.6 200.828   1
  -2  -4  -3 11883.3 139.939   1
  -2  -4  -2 4492.31 98.7317   1
  -2  -4  -1 25211.1 179.055   1
  -2  -4   0 15203.1 145.026   1
  -2  -4   1 564.736 56.5407   1
  -2  -4   2 100.611 45.6840   1
  -2  -4   3 52519.6 244.147   1
  -2  -4   4 26204.0 179.890   1
  -2  -4   5 1766.83 55.3009   1
  -2  -4   6 1102.89 68.8696   1
  -2  -4   7 13031.4 189.377   1
  -2  -4   8 8612.94 170.762   1
  -2  -4   9 6316.48 146.138   1
  -2  -4  10 3936.72 172.769   1
  -2  -4  11 12951.9 224.971   1
  -2  -4  12 13830.9 230.626   1
  -2  -4  13 14539.2 223.936   1
  -2  -4  14 4634.29 168.089   1
  -2  -4  15 4133.88 145.743   1
  -2  -4  16 4409.52 151.801   1
  -2  -4  17 87.0867 97.4195   1
   2  -3  18 1434.54 144.427  -2
  -2  -3 -18 1434.54 144.427   1
   2  -3  17 2549.90 153.678  -2
  -2  -3 -17 2549.90 153.678   1
   2  -3  16 2607.93 183.612  -2
  -2  -3 -16 2607.93 183.612   1
  -2  -3 -15 113.456 104.241   1
   2  -3  15 891.679 236.604  -2
  -2  -3 -15 891.679 236.604   1
  -2  -3 -14 7318.86 220.506   1
   2  -3  14 7956.66 369.109  -2
  -2  -3 -14 7956.66 369.109   1
  -2  -3 -13 23.3412 112.627   1
  -2  -3 -12 30317.9 236.197   1
  -2  -3 -11 182.088 67.9999   1
  -2  -3 -10 63183.4 480.074   1
  -2  -3  -9 9312.09 192.783   1
  -2  -3  -8 429.390 111.056   1
  -2  -3  -7 3673.22 170.824   1
  -2  -3  -6 40139.1 298.994   1
  -2  -3  -5 3753.69 107.924   1
  -2  -3  -4 37487.1 235.847   1
  -2  -3  -3 633.739 47.1876   1
  -2  -3  -2 33675.3 204.232   1
  -2  -3  -1 20818.9 171.193   1
  -2  -3   0 85926.9 291.308   1
  -2  -3   1 2221.52 65.3697   1
  -2  -3   2 6225.62 96.8316   1
  -2  -3   3 29660.2 164.639   1
  -2  -3   4 27363.5 152.826   1
  -2  -3   5 26315.0 175.446   1
  -2  -3   6 4362.00 109.784   1
  -2  -3   7 6820.11 137.073   1
  -2  -3   8 47070.1 351.274   1
  -2  -3   9 17313.6 244.493   1
  -2  -3  10 2650.55 132.198   1
  -2  -3  11 28180.4 307.009   1
  -2  -3  12 5063.72 162.626   1
  -2  -3  13 9033.88 227.161   1
  -2  -3  14 2287.82 125.541   1
  -2  -3  15 1759.22 124.196   1
  -2  -3  16 3863.88 126.905   1
  -2  -3  17-2.76013 72.7006   1
  -2  -2 -18 214.058 102.340   1
   2  -2  18 828.140 134.418  -2
  -2  -2 -18 828.140 134.418   1
  -2  -2 -17 619.229 162.341   1
   2  -2  17 1665.67 195.677  -2
  -2  -2 -17 1665.67 195.677   1
  -2  -2 -16 2675.82 190.493   1
   2  -2  16 2927.32 188.734  -2
  -2  -2 -16 2927.32 188.734   1
  -2  -2 -15 44.7989 120.955   1
   2  -2  15 329.585 222.720  -2
  -2  -2 -15 329.585 222.720   1
  -2  -2 -14 1226.04 206.744   1
   2  -2  14 10557.5 290.241  -2
  -2  -2 -14 10557.5 290.241   1
  -2  -2 -13 1689.26 115.067   1
  -2  -2 -12 11590.6 174.642   1
  -2  -2 -11 17135.1 197.904   1
  -2  -2 -10 12109.0 220.430   1
  -2  -2  -9 44211.2 376.194   1
  -2  -2  -8 13419.8 310.640   1
  -2  -2  -7 1363.59 124.808   1
  -2  -2  -6 179.485 63.1555   1
  -2  -2  -5 4907.23 112.229   1
  -2  -2  -4 50156.5 142.669   1
  -2  -2  -3 929.007 39.0801   1
  -2  -2  -2 38568.2 201.572   1
  -2  -2  -1 93116.1 280.044   1
  -2  -2   0 24038.2 128.861   1
  -2  -2   1 68522.8 217.048   1
  -2  -2   2 131230. 349.522   1
  -2  -2   3 921.938 52.9128   1
  -2  -2   4 53132.5 240.349   1
  -2  -2   5 7903.75 107.960   1
  -2  -2   6 58479.3 377.272   1
  -2  -2   7 1652.67 98.5788   1
  -2  -2   8 13325.0 196.982   1
  -2  -2   9 21003.1 260.516   1
  -2  -2  10 12872.8 212.903   1
  -2  -2  11 391.989 107.460   1
  -2  -2  12 9665.46 238.225   1
  -2  -2  13 2354.56 158.515   1
  -2  -2  14 6566.77 239.390   1
   2  -2 -14 32488.5 457.961  -2
  -2  -2  14 32488.5 457.961   1
  -2  -2  15 705.238 116.450   1
  -2  -2  16 7581.69 162.602   1
  -2  -2  17 2183.48 145.963   1
  -2  -1 -18 7732.77 185.784   1
   2  -1  18 8109.12 210.208  -2
  -2  -1 -18 8109.12 210.208   1
  -2  -1 -17 9523.20 189.358   1
   2  -1  17 13104.8 328.698  -2
  -2  -1 -17 13104.8 328.698   1
  -2  -1 -16 2471.68 149.997   1
   2  -1  16 3101.34 253.235  -2
  -2  -1 -16 3101.34 253.235   1
  -2  -1 -15 626.711 136.805   1
   2  -1  15 3022.09 268.528  -2
  -2  -1 -15 3022.09 268.528   1
  -2  -1 -14 1909.96 168.039   1
  -2  -1 -13 478.288 115.763   1
  -2  -1 -12 36215.0 261.318   1
  -2  -1 -11 10127.2 163.832   1
  -2  -1 -10 67.5517 120.452   1
  -2  -1  -9 44233.1 570.396   1
  -2  -1  -8 2950.03 171.268   1
  -2  -1  -7 23562.9 366.906   1
  -2  -1  -6 27189.9 220.091   1
  -2  -1  -5 22745.8 202.533   1
  -2  -1  -4 560.496 58.2783   1
  -2  -1  -3 587.384 61.8407   1
  -2  -1  -2 30298.0 212.912   1
  -2  -1   1 207.666 34.7695   1
  -2  -1   2 38918.3 190.923   1
  -2  -1   3 6401.00 82.4829   1
  -2  -1   4 79.6855 40.5691   1
  -2  -1   5 38593.5 268.114   1
  -2  -1   6 13424.1 324.578   1
  -2  -1   7 180.635 71.8502   1
  -2  -1   8 16626.6 220.766   1
  -2  -1   9 24030.1 367.989   1
   2  -1  -9 24440.9 440.618  -2
  -2  -1   9 24440.9 440.618   1
  -2  -1  10 1646.00 111.455   1
  -2  -1  11 86.6733 121.328   1
  -2  -1  12 12510.8 265.020   1
  -2  -1  13 4445.69 184.486   1
   2  -1 -13 13465.4 491.021  -2
  -2  -1  13 13465.4 491.021   1
  -2  -1  14 19236.8 375.750   1
   2  -1 -14 46698.4 749.521  -2
  -2  -1  14 46698.4 749.521   1
  -2  -1  15 8556.63 249.189   1
   2  -1 -15 10641.8 398.296  -2
  -2  -1  15 10641.8 398.296   1
  -2  -1  16 281.785 120.980   1
   2  -1 -16 1303.21 229.025  -2
  -2  -1  16 1303.21 229.025   1
  -2  -1  17 1078.61 135.253   1
  -2   0 -18 3571.39 141.148   1
   2   0  18 6641.21 191.547  -2
  -2   0 -18 6641.21 191.547   1
  -2   0 -17-16.6447 98.8240   1
   2   0  17 132.833 171.527  -2
  -2   0 -17 132.833 171.527   1
  -2   0 -16 3968.39 171.921   1
   2   0  16 7551.18 310.161  -2
  -2   0 -16 7551.18 310.161   1
  -2   0 -15 1328.81 150.492   1
   2   0  15 2766.80 264.859  -2
  -2   0 -15 2766.80 264.859   1
  -2   0 -14 537.557 113.400   1
  -2   0 -13 4293.94 122.461   1
  -2   0 -12 36739.6 249.044   1
  -2   0 -11 6550.04 138.822   1
  -2   0 -10 85461.2 835.704   1
  -2   0  -9-25.8814 105.535   1
  -2   0  -8 21149.4 375.508   1
  -2   0  -7 1035.24 129.968   1
  -2   0  -6 109069. 415.328   1
  -2   0  -5 1866.01 76.0085   1
  -2   0  -4 94988.1 305.927   1
  -2   0  -3 8753.90 99.8949   1
  -2   0  -2 509559. 669.050   1
  -2   0  -1 17558.0 229.882   1
  -2   0   0 272193. 859.765   1
  -2   0   1 1224.78 66.6262   1
  -2   0   2 43190.0 131.663   1
  -2   0   3 12657.8 120.706   1
  -2   0   4 163460. 522.653   1
  -2   0   5 121.885 54.0044   1
  -2   0   6 4790.39 136.310   1
  -2   0   7 5688.71 131.586   1
  -2   0   8 26667.7 275.471   1
  -2   0   9 19665.6 260.203   1
  -2   0  10 990.752 124.870   1
   2   0 -10 2278.41 236.282  -2
  -2   0  10 2278.41 236.282   1
  -2   0  11 13267.4 196.317   1
  -2   0  12 1367.37 126.143   1
  -2   0  13 4.57091 161.480   1
   2   0 -13-37.2025 300.523  -2
  -2   0  13-37.2025 300.523   1
  -2   0  14 8160.27 268.769   1
   2   0 -14 15884.8 503.840  -2
  -2   0  14 15884.8 503.840   1
  -2   0  15 654.640 150.697   1
   2   0 -15 1237.90 276.927  -2
  -2   0  15 1237.90 276.927   1
  -2   0  16 30063.4 502.061   1
   2   0 -16 56768.1 664.962  -2
  -2   0  16 56768.1 664.962   1
  -2   0  17 2763.96 111.257   1
  -2   1 -18 114.315 68.4136   1
  -2   1 -17 4080.21 211.793   1
   2   1  17 11758.7 291.888  -2
  -2   1 -17 11758.7 291.888   1
  -2   1 -16 770.370 125.192   1
   2   1  16 3182.00 243.614  -2
  -2   1 -16 3182.00 243.614   1
  -2   1 -15 2876.52 173.471   1
   2   1  15 3390.26 268.159  -2
  -2   1 -15 3390.26 268.159   1
  -2   1 -14 1133.27 119.645   1
  -2   1 -13-22.6075 87.5159   1
   2   1  13 509.625 254.600  -2
  -2   1 -13 509.625 254.600   1
  -2   1 -12 5946.17 147.448   1
   2   1  12 38017.0 436.075  -2
  -2   1 -12 38017.0 436.075   1
  -2   1 -11 31312.8 238.101   1
   2   1  11 40771.3 617.285  -2
  -2   1 -11 40771.3 617.285   1
  -2   1 -10 2816.12 206.534   1
  -2   1  -9 18478.5 389.317   1
  -2   1  -8 1531.97 148.683   1
  -2   1  -7 18991.3 340.069   1
  -2   1  -6 28970.9 230.327   1
  -2   1  -5 365.480 47.2166   1
  -2   1  -4 18339.7 140.715   1
  -2   1  -3 639.728 47.9319   1
  -2   1  -2 23994.1 151.182   1
  -2   1  -1 240.575 44.7824   1
  -2   1   0 986.691 89.0949   1
  -2   1   1 220.139 54.4905   1
  -2   1   2 63152.8 304.762   1
  -2   1   3 24097.4 166.331   1
  -2   1   4 7613.09 100.899   1
  -2   1   5 35849.6 266.407   1
  -2   1   6 9477.65 177.713   1
  -2   1   7 5834.51 138.304   1
  -2   1   8 2364.75 115.078   1
  -2   1   9 448.781 102.144   1
  -2   1  10 16025.6 202.043   1
  -2   1  11 2677.50 131.942   1
  -2   1  12 13682.0 274.869   1
  -2   1  13 9842.27 239.275   1
  -2   1  14 30532.0 362.393   1
  -2   1  15 1826.75 225.511   1
   2   1 -15 9967.67 398.859  -2
  -2   1  15 9967.67 398.859   1
  -2   1  16 1376.52 182.663   1
   2   1 -16 1216.94 252.944  -2
  -2   1  16 1216.94 252.944   1
   2   1 -17 4544.98 217.131  -2
  -2   1  17 4544.98 217.131   1
  -2   2 -18 351.363 106.866   1
  -2   2 -17 1177.27 102.677   1
  -2   2 -16 441.566 111.174   1
   2   2  16 2726.92 224.818  -2
  -2   2 -16 2726.92 224.818   1
  -2   2 -15 256.711 103.883   1
  -2   2 -14 9418.82 206.919   1
   2   2  14 10252.4 384.126  -2
  -2   2 -14 10252.4 384.126   1
  -2   2 -13 2873.52 146.625   1
   2   2  13 4520.77 226.850  -2
  -2   2 -13 4520.77 226.850   1
  -2   2 -12 6618.02 139.107   1
   2   2  12 16993.4 465.666  -2
  -2   2 -12 16993.4 465.666   1
  -2   2 -11 256.161 89.2717   1
   2   2  11 18713.7 450.407  -2
  -2   2 -11 18713.7 450.407   1
  -2   2 -10 6743.91 279.083   1
  -2   2  -9 12097.1 324.615   1
  -2   2  -8 9284.97 273.984   1
  -2   2  -7 15481.0 317.029   1
  -2   2  -6 1749.31 81.8315   1
  -2   2  -5 6511.34 128.628   1
  -2   2  -4 6538.07 119.958   1
  -2   2  -3 21179.6 152.110   1
  -2   2  -2 12115.2 112.124   1
  -2   2  -1 60119.7 221.999   1
  -2   2   0 66483.8 326.326   1
  -2   2   1 15725.6 167.447   1
  -2   2   2 112157. 422.843   1
  -2   2   3 25131.2 304.422   1
  -2   2   5 29744.5 319.890   1
  -2   2   6 120873. 909.649   1
  -2   2   7 2336.34 201.690   1
  -2   2   8 2383.20 221.700   1
  -2   2   9 8611.39 353.679   1
  -2   2  10 5037.11 181.973   1
  -2   2  11 8489.04 225.203   1
  -2   2  12 217.903 105.492   1
  -2   2  13 5622.12 197.359   1
  -2   2  14 26536.3 409.610   1
  -2   2  15 2645.32 167.183   1
  -2   2  16 202.258 82.2089   1
  -2   2  17 1328.90 128.543   1
  -2   3 -18 418.540 102.171   1
  -2   3 -17 2487.04 188.601   1
   2   3  17 2512.11 181.002  -2
  -2   3 -17 2512.11 181.002   1
  -2   3 -16 29.7243 95.7495   1
   2   3  16 2309.31 230.785  -2
  -2   3 -16 2309.31 230.785   1
  -2   3 -15 802.798 205.151   1
   2   3  15 722.983 241.176  -2
  -2   3 -15 722.983 241.176   1
  -2   3 -14 327.399 137.496   1
   2   3  14 6540.05 355.139  -2
  -2   3 -14 6540.05 355.139   1
  -2   3 -13 2074.88 115.921   1
   2   3  13 2251.73 293.974  -2
  -2   3 -13 2251.73 293.974   1
  -2   3 -12 8882.16 241.616   1
   2   3  12 39033.1 643.603  -2
  -2   3 -12 39033.1 643.603   1
  -2   3 -11 10356.6 200.946   1
   2   3  11 11460.4 386.027  -2
  -2   3 -11 11460.4 386.027   1
  -2   3 -10 33501.7 558.911   1
  -2   3  -9 494.563 138.810   1
  -2   3  -8 37959.1 518.622   1
  -2   3  -7 15830.1 323.075   1
  -2   3  -6 17701.3 206.117   1
  -2   3  -5 35993.8 278.358   1
  -2   3  -4 93161.3 420.010   1
  -2   3  -3 1041.03 69.2236   1
  -2   3  -2 64603.2 302.020   1
  -2   3  -1 3786.02 76.1412   1
  -2   3   0 68827.8 521.748   1
  -2   3   1 10432.4 219.392   1
  -2   3   2 3853.40 153.177   1
  -2   3   3 40986.3 411.488   1
  -2   3   4 40380.0 294.299   1
  -2   3   5 6815.01 138.219   1
  -2   3   6 5888.40 163.550   1
  -2   3   7 35113.4 373.360   1
  -2   3   8 5115.77 181.321   1
  -2   3   9 52158.9 511.555   1
  -2   3  10 25190.9 280.183   1
  -2   3  11 48734.6 388.945   1
  -2   3  12 220.524 102.563   1
  -2   3  13 536.856 159.012   1
  -2   3  14 2199.45 135.810   1
  -2   3  15 413.898 122.267   1
  -2   3  16 3622.06 209.352   1
  -2   3  17 1564.26 124.223   1
  -2   4 -17 2446.60 111.214   1
  -2   4 -16 6683.91 269.416   1
   2   4  16 8214.35 296.090  -2
  -2   4 -16 8214.35 296.090   1
  -2   4 -15 23189.2 490.609   1
   2   4  15 34470.5 557.152  -2
  -2   4 -15 34470.5 557.152   1
  -2   4 -14 647.298 138.920   1
   2   4  14 1103.38 180.372  -2
  -2   4 -14 1103.38 180.372   1
  -2   4 -13 362.259 107.800   1
   2   4  13 231.097 258.047  -2
  -2   4 -13 231.097 258.047   1
  -2   4 -12 66.7226 121.942   1
   2   4  12 3956.72 313.543  -2
  -2   4 -12 3956.72 313.543   1
  -2   4 -11 5911.12 145.972   1
   2   4  11 7189.71 348.757  -2
  -2   4 -11 7189.71 348.757   1
  -2   4 -10 282.602 84.8967   1
   2   4  10 4509.12 288.367  -2
  -2   4 -10 4509.12 288.367   1
  -2   4  -9 6150.12 258.943   1
  -2   4  -8 172.977 130.714   1
  -2   4  -7 69.4742 112.819   1
  -2   4  -6 88994.4 473.855   1
  -2   4  -5 1006.46 80.4198   1
  -2   4  -4 41244.8 298.557   1
  -2   4  -3 441.161 65.2548   1
  -2   4  -2 1142.02 65.8601   1
  -2   4  -1 137.644 43.5969   1
  -2   4   0 13633.7 268.636   1
  -2   4   1 3595.44 162.610   1
  -2   4   2 1100.97 118.330   1
  -2   4   3 8382.55 156.253   1
  -2   4   4 33288.6 295.878   1
  -2   4   5 6716.77 128.934   1
  -2   4   6 7849.98 191.823   1
  -2   4   7 7256.08 203.192   1
  -2   4   8 5318.03 193.945   1
  -2   4   9 5678.56 173.459   1
  -2   4  10 88.0249 111.891   1
  -2   4  11 38530.8 402.343   1
  -2   4  12 169.674 115.019   1
  -2   4  13 27959.4 426.434   1
  -2   4  14 10411.7 382.382   1
  -2   4  15 2082.20 212.173   1
  -2   4  16 7348.45 247.134   1
  -2   5 -17 2244.74 140.811   1
   2   5  17 3127.94 164.371  -2
  -2   5 -17 3127.94 164.371   1
  -2   5 -16 2808.50 136.065   1
  -2   5 -15 181.644 109.036   1
   2   5  15 1222.10 242.776  -2
  -2   5 -15 1222.10 242.776   1
  -2   5 -14 1358.26 119.580   1
   2   5  14 1414.93 246.417  -2
  -2   5 -14 1414.93 246.417   1
  -2   5 -13 5463.91 214.170   1
   2   5  13 7796.64 352.263  -2
  -2   5 -13 7796.64 352.263   1
  -2   5 -12 2856.54 189.350   1
   2   5  12 14148.0 429.380  -2
  -2   5 -12 14148.0 429.380   1
  -2   5 -11 8581.52 253.152   1
   2   5  11 11362.4 403.762  -2
  -2   5 -11 11362.4 403.762   1
  -2   5 -10 46936.1 336.214   1
   2   5  10 70729.9 807.876  -2
  -2   5 -10 70729.9 807.876   1
  -2   5  -9 769.391 99.9880   1
  -2   5  -8 4079.29 217.408   1
  -2   5  -7 5535.99 219.863   1
  -2   5  -6 9599.26 179.832   1
  -2   5  -5 8223.27 159.103   1
  -2   5  -4 43445.6 322.241   1
  -2   5  -3 25335.0 232.465   1
  -2   5  -2 46122.5 515.488   1
  -2   5  -1 15172.5 312.566   1
  -2   5   0 42712.9 497.723   1
  -2   5   1 8236.55 236.803   1
  -2   5   2 14460.2 302.176   1
  -2   5   3 582.691 111.781   1
  -2   5   4 6874.27 161.605   1
  -2   5   5 666.711 84.5911   1
  -2   5   6 13822.4 261.821   1
  -2   5   7 4530.48 184.401   1
  -2   5   8 47.6481 99.7315   1
  -2   5   9 261.540 108.077   1
  -2   5  10 288.013 119.396   1
  -2   5  11 23367.8 274.364   1
  -2   5  12 9434.59 208.011   1
  -2   5  13 26749.4 581.145   1
  -2   5  14 2181.71 232.590   1
  -2   5  15 62.5865 153.014   1
  -2   5  16 725.990 123.498   1
  -2   6 -16 505.628 90.0677   1
  -2   6 -15 6526.79 146.544   1
  -2   6 -14 107.441 80.5162   1
  -2   6 -13 2692.69 176.594   1
   2   6  13 7238.37 331.496  -2
  -2   6 -13 7238.37 331.496   1
  -2   6 -12 149.505 132.421   1
   2   6  12 161.501 251.410  -2
  -2   6 -12 161.501 251.410   1
  -2   6 -11 7.46106 108.119   1
   2   6  11 284.720 239.413  -2
  -2   6 -11 284.720 239.413   1
  -2   6 -10 1508.22 106.504   1
   2   6  10 11377.9 394.293  -2
  -2   6 -10 11377.9 394.293   1
  -2   6  -9 40198.4 304.996   1
   2   6   9 55175.6 718.053  -2
  -2   6  -9 55175.6 718.053   1
  -2   6  -8 20080.7 247.390   1
  -2   6  -7 10351.5 300.990   1
  -2   6  -6 2147.81 111.579   1
  -2   6  -5 2437.21 111.601   1
  -2   6  -4 32054.0 482.649   1
  -2   6  -3 12885.0 317.879   1
  -2   6  -2 189.571 111.768   1
  -2   6  -1 3756.63 193.757   1
  -2   6   0 14671.6 330.671   1
  -2   6   1 26546.0 435.159   1
  -2   6   2 3248.04 189.564   1
  -2   6   3 461.154 117.752   1
  -2   6   4 57789.0 633.888   1
  -2   6   5 12907.1 233.372   1
  -2   6   6 15318.3 401.345   1
  -2   6   7 13958.9 293.037   1
  -2   6   8 8211.49 198.584   1
  -2   6   9 69834.4 516.738   1
  -2   6  10 24014.6 316.747   1
  -2   6  11 17040.3 266.936   1
  -2   6  12 1452.19 119.153   1
  -2   6  13 5881.05 309.834   1
  -2   6  14 977.847 112.771   1
  -2   6  15 2484.94 175.519   1
  -2   6  16 2247.39 123.428   1
  -2   7 -16 43.9472 99.7232   1
  -2   7 -15 541.534 76.4831   1
  -2   7 -14 1539.62 90.7025   1
  -2   7 -13 1271.77 110.244   1
  -2   7 -12-19.9822 100.208   1
  -2   7 -11 155.253 90.6913   1
  -2   7 -10 5923.78 132.827   1
  -2   7  -9 18997.3 262.660   1
  -2   7  -8 37833.2 420.524   1
  -2   7  -7 43.4453 121.875   1
  -2   7  -6 15811.2 368.048   1
  -2   7  -5 3190.50 198.152   1
  -2   7  -4 1882.85 174.456   1
  -2   7  -3 979.757 156.302   1
  -2   7  -2 2951.62 195.080   1
  -2   7  -1 10418.0 313.165   1
  -2   7   0 758.475 149.887   1
  -2   7   1 227.241 125.633   1
  -2   7   2 3320.32 205.303   1
  -2   7   3 3982.45 209.199   1
  -2   7   4 10123.0 307.549   1
  -2   7   5 15564.2 360.005   1
  -2   7   6 16762.7 313.859   1
  -2   7   7 83.7208 101.938   1
  -2   7   8 512.738 113.159   1
  -2   7   9 3931.11 163.708   1
  -2   7  10 58.0711 103.022   1
  -2   7  11 5272.67 141.515   1
  -2   7  12 6940.30 165.331   1
  -2   7  13 88.7382 98.5864   1
  -2   7  14 521.705 152.841   1
  -2   7  15 1649.85 135.546   1
  -2   8 -15 910.516 87.5302   1
  -2   8 -14 1834.38 125.423   1
  -2   8 -13 11015.1 155.140   1
  -2   8 -12 19024.6 306.699   1
  -2   8 -11 8383.74 239.368   1
  -2   8 -10 5681.90 222.160   1
  -2   8  -9 2924.93 139.928   1
  -2   8  -8 4973.18 196.015   1
  -2   8  -7 1702.78 144.946   1
  -2   8  -6 13039.8 210.191   1
  -2   8  -5 40979.9 259.938   1
  -2   8  -4 1563.37 138.894   1
  -2   8  -3 416.548 148.089   1
  -2   8  -2 6426.05 280.847   1
  -2   8  -1 583.184 158.581   1
  -2   8   0 23332.7 483.873   1
  -2   8   1 2433.02 203.825   1
  -2   8   2 28712.9 535.020   1
  -2   8   3 9412.88 191.726   1
  -2   8   4 4082.64 112.064   1
  -2   8   5 9195.68 146.073   1
  -2   8   6 6950.08 187.162   1
  -2   8   7 21464.1 298.195   1
  -2   8   8 31451.9 351.964   1
  -2   8   9 271.033 109.449   1
  -2   8  10 405.555 103.801   1
  -2   8  11 3820.31 137.383   1
  -2   8  12 112.799 81.5791   1
  -2   8  13 136.843 151.910   1
  -2   8  14 563.989 127.810   1
  -2   9 -14 7121.03 152.593   1
  -2   9 -13 1553.33 93.9316   1
  -2   9 -12 5366.17 176.065   1
  -2   9 -11 6751.66 211.525   1
  -2   9 -10 2067.68 164.511   1
  -2   9  -9 64.3101 132.177   1
  -2   9  -8 12358.8 433.685   1
  -2   9  -7 5713.87 320.379   1
  -2   9  -6 6100.18 173.773   1
  -2   9  -5 280.383 114.216   1
  -2   9  -4 742.509 94.2233   1
  -2   9  -3 1829.57 107.935   1
  -2   9  -2 27769.3 244.064   1
  -2   9  -1 10529.3 161.993   1
  -2   9   0 10582.8 160.792   1
  -2   9   1 2003.16 100.229   1
  -2   9   2 513.399 73.9624   1
  -2   9   3 2034.86 90.0850   1
  -2   9   4 4496.15 123.802   1
  -2   9   5 38439.4 313.564   1
  -2   9   6 13486.8 248.667   1
  -2   9   7 5622.95 178.927   1
  -2   9   8 18289.5 236.360   1
  -2   9   9 4049.04 127.611   1
  -2   9  10 866.360 86.4860   1
  -2   9  11 1932.26 102.026   1
  -2   9  12 193.801 152.036   1
  -2   9  13 242.582 117.963   1
  -2  10 -13 8038.24 159.192   1
  -2  10 -12 4077.69 114.245   1
  -2  10 -11 718.666 113.367   1
  -2  10 -10 11682.5 252.102   1
  -2  10  -9 245.982 125.129   1
  -2  10  -8 9299.84 369.928   1
  -2  10  -7 10515.1 273.884   1
  -2  10  -6 6576.36 180.365   1
  -2  10  -5 5777.06 177.657   1
  -2  10  -4 14527.2 243.694   1
  -2  10  -3 773.646 126.133   1
  -2  10  -2 30078.8 336.657   1
  -2  10  -1 10327.6 192.541   1
  -2  10   0 30551.0 297.845   1
  -2  10   1 21598.0 256.552   1
  -2  10   2 9620.01 188.221   1
  -2  10   3 11684.9 200.310   1
  -2  10   4 1304.02 102.757   1
  -2  10   5 11868.5 174.162   1
  -2  10   6 2.05452 89.5437   1
  -2  10   7 1607.25 106.540   1
  -2  10   8 201.666 84.6512   1
  -2  10   9 786.620 84.6163   1
  -2  10  10 224.707 107.540   1
  -2  10  11 9593.90 294.106   1
  -2  10  12 298.861 117.869   1
  -2  11 -12 65.2544 72.3718   1
  -2  11 -11 1899.64 86.8161   1
  -2  11 -10 256.298 78.7260   1
  -2  11  -9 991.409 123.967   1
  -2  11  -8 195.957 172.614   1
  -2  11  -7 2102.96 159.826   1
  -2  11  -6 1009.94 113.449   1
  -2  11  -5 1106.92 119.556   1
  -2  11  -4 13388.3 232.212   1
  -2  11  -3 1478.89 163.408   1
  -2  11  -2 135.436 137.027   1
  -2  11  -1 4828.83 175.124   1
  -2  11   0 8358.65 180.719   1
  -2  11   1 1894.61 120.736   1
  -2  11   2 1505.27 116.907   1
  -2  11   3 26286.1 276.109   1
  -2  11   4 8865.37 175.346   1
  -2  11   5 3913.17 129.337   1
  -2  11   6 1219.63 120.364   1
  -2  11   7 1546.03 115.594   1
  -2  11   8 140.235 89.0212   1
  -2  11   9 4504.81 120.203   1
  -2  11  10 2998.37 119.487   1
  -2  11  11 444.517 111.997   1
  -2  12 -11 987.447 109.256   1
  -2  12 -10 414.071 75.0760   1
  -2  12  -9 191.212 90.6441   1
  -2  12  -8 88.0686 100.095   1
  -2  12  -7 3855.63 159.797   1
  -2  12  -6 365.064 117.214   1
  -2  12  -5 117.838 115.837   1
  -2  12  -4 2041.88 157.573   1
  -2  12  -3 1791.05 165.805   1
  -2  12  -2 20881.4 295.603   1
  -2  12  -1 18228.7 324.841   1
  -2  12   0 15144.4 298.326   1
  -2  12   1 3143.26 147.449   1
  -2  12   2 281.553 92.9240   1
  -2  12   3 17249.4 217.437   1
  -2  12   4 947.530 111.690   1
  -2  12   5 65.7338 93.2566   1
  -2  12   6 1386.16 108.553   1
  -2  12   7 5209.92 134.699   1
  -2  12   8 2584.61 123.588   1
  -2  12   9 13813.6 294.053   1
  -2  12  10 1552.95 118.125   1
  -2  13  -8 252.833 71.2127   1
  -2  13  -7 26.9447 63.8974   1
  -2  13  -6 1735.16 170.026   1
  -2  13  -5 1249.74 182.186   1
  -2  13  -4 137.843 174.002   1
  -2  13  -3 1608.82 212.477   1
  -2  13  -2 328.737 191.710   1
  -2  13  -1 100.984 120.367   1
  -2  13   0 202.154 127.085   1
  -2  13   1 3711.39 241.743   1
  -2  13   2 6788.88 287.687   1
  -2  13   3-44.1994 152.321   1
  -2  13   4 457.249 147.653   1
  -2  13   5 6792.42 179.934   1
  -2  13   6 13616.0 211.915   1
  -2  13   7 1896.34 76.8418   1
  -2  14  -6 8628.20 184.259   1
  -2  14  -5 1860.13 98.3805   1
  -2  14  -4 2128.04 170.121   1
  -2  14  -3 40.1502 139.255   1
  -2  14  -2-38.3307 154.732   1
  -2  14  -1 2545.18 210.277   1
  -2  14   0 18.3270 158.771   1
  -2  14   1 6616.09 268.580   1
  -2  14   2 249.501 95.5739   1
  -2  14   3 187.931 82.3538   1
  -2  14   4 14533.4 191.188   1
  -2  14   5 4070.41 160.152   1
  -2  15   0 103.667 97.0526   1
  -1 -15  -4 418.639 86.2058   1
  -1 -15  -3 387.043 102.281   1
  -1 -15  -2 907.793 77.5733   1
  -1 -15  -1 1544.96 92.7519   1
  -1 -15   0 206.747 78.8788   1
  -1 -15   1 2488.71 81.3347   1
  -1 -15   2 92.5040 75.2588   1
  -1 -15   3 10521.5 149.322   1
  -1 -15   4 182.825 96.9914   1
  -1 -14  -7 148.821 92.7712   1
  -1 -14  -6 1836.92 81.8202   1
  -1 -14  -5 368.502 79.2809   1
  -1 -14  -4 23647.8 238.546   1
  -1 -14  -3 1873.19 114.386   1
  -1 -14  -2 519.369 101.661   1
  -1 -14  -1 2023.41 132.782   1
  -1 -14   0 189.577 108.787   1
  -1 -14   1 1357.56 127.011   1
  -1 -14   2 779.213 89.7392   1
  -1 -14   3 8219.33 127.527   1
  -1 -14   4 22.3378 74.7063   1
  -1 -14   5 2539.71 93.7382   1
  -1 -14   6 79.8151 85.2310   1
  -1 -14   7 3289.79 99.0319   1
  -1 -13 -10 542.825 87.6152   1
  -1 -13  -9 133.706 105.986   1
  -1 -13  -8 1163.19 139.171   1
  -1 -13  -7 932.171 140.357   1
  -1 -13  -6 5330.61 156.005   1
  -1 -13  -5 1765.36 124.502   1
  -1 -13  -4 2222.88 106.399   1
  -1 -13  -3-36.1868 82.3551   1
  -1 -13  -2 2892.25 158.814   1
  -1 -13  -1-39.0282 123.701   1
  -1 -13   0 213.342 126.204   1
  -1 -13   1 5556.78 153.065   1
  -1 -13   2 10757.9 195.075   1
  -1 -13   3 2404.73 125.039   1
  -1 -13   4 11037.9 165.735   1
  -1 -13   5 32.9981 77.9609   1
  -1 -13   6 4.34962 68.9981   1
  -1 -13   7 259.605 81.9086   1
  -1 -13   8 9505.17 171.591   1
  -1 -13   9 334.721 118.683   1
   1 -12  11 6041.53 195.860  -2
  -1 -12 -11 6041.53 195.860   1
  -1 -12 -10 633.608 116.824   1
   1 -12  10 1953.07 184.344  -2
  -1 -12 -10 1953.07 184.344   1
  -1 -12  -9 1860.11 148.032   1
   1 -12   9 4498.77 240.252  -2
  -1 -12  -9 4498.77 240.252   1
  -1 -12  -8 1279.92 142.871   1
   1 -12   8 1342.61 217.350  -2
  -1 -12  -8 1342.61 217.350   1
  -1 -12  -7 1167.07 142.011   1
   1 -12   7 3556.22 261.944  -2
  -1 -12  -7 3556.22 261.944   1
  -1 -12  -6 12884.5 306.239   1
   1 -12   6 20011.7 298.583  -2
  -1 -12  -6 20011.7 298.583   1
  -1 -12  -5 1321.25 180.288   1
   1 -12   5 3423.25 191.535  -2
  -1 -12  -5 3423.25 191.535   1
  -1 -12  -4 185.862 159.022   1
   1 -12   4 230.885 131.857  -2
  -1 -12  -4 230.885 131.857   1
  -1 -12  -3 1274.87 107.853   1
   1 -12   3 3637.87 199.775  -2
  -1 -12  -3 3637.87 199.775   1
  -1 -12  -2 1410.10 109.309   1
   1 -12   2 2150.90 271.197  -2
  -1 -12  -2 2150.90 271.197   1
  -1 -12  -1 925.582 142.548   1
  -1 -12   0 8374.92 183.627   1
   1 -12   0 15528.5 459.709  -2
  -1 -12   0 15528.5 459.709   1
  -1 -12   1 1082.46 102.252   1
  -1 -12   2 126.289 88.9315   1
  -1 -12   3-27.4665 80.5624   1
  -1 -12   4 5160.88 138.834   1
  -1 -12   5 4362.64 127.427   1
  -1 -12   6 120.891 81.6725   1
  -1 -12   7 20.8081 96.3925   1
  -1 -12   8 6607.23 153.080   1
  -1 -12   9 3959.39 156.336   1
  -1 -12  10 119.302 134.753   1
  -1 -12  11 1331.31 88.8780   1
  -1 -11 -12 10443.3 220.395   1
   1 -11  12 20181.1 223.808  -2
  -1 -11 -12 20181.1 223.808   1
   1 -11  11 12927.9 174.208  -2
  -1 -11 -11 12927.9 174.208   1
   1 -11  10 550.178 106.692  -2
  -1 -11 -10 550.178 106.692   1
  -1 -11  -9 396.122 140.573   1
   1 -11   9 317.547 139.338  -2
  -1 -11  -9 317.547 139.338   1
  -1 -11  -8 2655.56 183.156   1
   1 -11   8 12379.8 256.794  -2
  -1 -11  -8 12379.8 256.794   1
  -1 -11  -7 70.2957 147.570   1
   1 -11   7 266.580 154.241  -2
  -1 -11  -7 266.580 154.241   1
  -1 -11  -6 2532.95 189.398   1
   1 -11   6 3503.56 160.716  -2
  -1 -11  -6 3503.56 160.716   1
  -1 -11  -5 178.575 147.823   1
   1 -11   5 1715.32 149.096  -2
  -1 -11  -5 1715.32 149.096   1
   1 -11   4 216.224 114.511  -2
  -1 -11  -4 216.224 114.511   1
   1 -11   3 331.085 116.217  -2
  -1 -11  -3 331.085 116.217   1
  -1 -11  -2 3866.70 253.690   1
   1 -11   2 6997.01 195.605  -2
  -1 -11  -2 6997.01 195.605   1
  -1 -11  -1 8397.81 222.629   1
   1 -11   1 14201.5 423.530  -2
  -1 -11  -1 14201.5 423.530   1
  -1 -11   0-114.771 155.938   1
   1 -11   0 792.528 190.042  -2
  -1 -11   0 792.528 190.042   1
  -1 -11   1 4451.81 134.054   1
  -1 -11   2 4224.13 155.510   1
  -1 -11   3 29.2223 78.0322   1
  -1 -11   4 29340.1 248.887   1
  -1 -11   5 6874.31 138.457   1
  -1 -11   6 15635.3 184.527   1
  -1 -11   7 6278.86 130.753   1
  -1 -11   8 2528.95 129.521   1
  -1 -11   9 111.192 80.2152   1
  -1 -11  10 48.6935 112.414   1
  -1 -11  11 281.840 150.829   1
  -1 -11  12 4156.90 130.403   1
   1 -10  14 5162.73 163.250  -2
  -1 -10 -14 5162.73 163.250   1
   1 -10  13 22204.7 198.261  -2
  -1 -10 -13 22204.7 198.261   1
   1 -10  12 4272.58 134.246  -2
  -1 -10 -12 4272.58 134.246   1
   1 -10  11 2385.75 133.468  -2
  -1 -10 -11 2385.75 133.468   1
   1 -10  10 108.396 119.183  -2
  -1 -10 -10 108.396 119.183   1
   1 -10   9 5277.77 169.434  -2
  -1 -10  -9 5277.77 169.434   1
   1 -10   8 711.490 109.244  -2
  -1 -10  -8 711.490 109.244   1
   1 -10   7 4158.38 140.723  -2
  -1 -10  -7 4158.38 140.723   1
   1 -10   6 1953.95 112.522  -2
  -1 -10  -6 1953.95 112.522   1
   1 -10   5 3661.92 122.168  -2
  -1 -10  -5 3661.92 122.168   1
   1 -10   4 17632.1 190.710  -2
  -1 -10  -4 17632.1 190.710   1
   1 -10   3 56115.8 392.871  -2
  -1 -10  -3 56115.8 392.871   1
  -1 -10  -2 5526.83 247.142   1
   1 -10   2 7655.21 193.875  -2
  -1 -10  -2 7655.21 193.875   1
  -1 -10  -1 1331.60 164.909   1
   1 -10   1 4495.94 217.428  -2
  -1 -10  -1 4495.94 217.428   1
  -1 -10   0 116.235 115.768   1
   1 -10   0 608.125 176.260  -2
  -1 -10   0 608.125 176.260   1
  -1 -10   1 1092.29 129.186   1
   1 -10  -1 3005.35 194.744  -2
  -1 -10   1 3005.35 194.744   1
  -1 -10   2 1765.89 100.161   1
   1 -10  -2 2704.25 189.112  -2
  -1 -10   2 2704.25 189.112   1
  -1 -10   3 22169.4 196.948   1
  -1 -10   4 1138.83 98.1168   1
   1 -10  -4 3465.73 325.225  -2
  -1 -10   4 3465.73 325.225   1
  -1 -10   5 28614.1 272.599   1
   1 -10  -5 46723.5 715.848  -2
  -1 -10   5 46723.5 715.848   1
  -1 -10   6 3810.52 126.259   1
   1 -10  -6 5857.81 348.895  -2
  -1 -10   6 5857.81 348.895   1
  -1 -10   7 7871.45 184.127   1
   1 -10  -7 19255.4 484.086  -2
  -1 -10   7 19255.4 484.086   1
  -1 -10   8 1419.20 126.749   1
  -1 -10   9-37.2356 106.907   1
  -1 -10  10 26540.4 378.721   1
  -1 -10  11 961.066 128.529   1
  -1 -10  12 68.9946 85.0611   1
  -1 -10  13 3417.04 121.467   1
   1  -9  15 2929.03 143.622  -2
  -1  -9 -15 2929.03 143.622   1
   1  -9  14 615.481 88.0664  -2
  -1  -9 -14 615.481 88.0664   1
   1  -9  13 7457.15 139.002  -2
  -1  -9 -13 7457.15 139.002   1
   1  -9  12 16789.2 237.239  -2
  -1  -9 -12 16789.2 237.239   1
   1  -9  11 18676.4 261.226  -2
  -1  -9 -11 18676.4 261.226   1
   1  -9  10 24079.2 296.612  -2
  -1  -9 -10 24079.2 296.612   1
   1  -9   9 15549.4 218.418  -2
  -1  -9  -9 15549.4 218.418   1
   1  -9   8 25418.3 225.732  -2
  -1  -9  -8 25418.3 225.732   1
   1  -9   7 3067.68 118.651  -2
  -1  -9  -7 3067.68 118.651   1
   1  -9   6 18944.3 192.628  -2
  -1  -9  -6 18944.3 192.628   1
   1  -9   5 8340.92 138.830  -2
  -1  -9  -5 8340.92 138.830   1
   1  -9   4 1568.69 93.3354  -2
  -1  -9  -4 1568.69 93.3354   1
   1  -9   3 4254.70 105.940  -2
  -1  -9  -3 4254.70 105.940   1
   1  -9   2 4618.06 131.962  -2
  -1  -9  -2 4618.06 131.962   1
  -1  -9  -1 882.904 144.254   1
   1  -9   1 1091.16 199.512  -2
  -1  -9  -1 1091.16 199.512   1
  -1  -9   0 2318.74 107.961   1
  -1  -9   1 8698.23 216.432   1
   1  -9  -1 16047.8 381.103  -2
  -1  -9   1 16047.8 381.103   1
  -1  -9   2 13894.7 213.962   1
  -1  -9   3 2834.79 121.544   1
   1  -9  -3 4036.02 200.563  -2
  -1  -9   3 4036.02 200.563   1
  -1  -9   4 359.009 71.0071   1
   1  -9  -4 1932.72 263.595  -2
  -1  -9   4 1932.72 263.595   1
  -1  -9   5 538.292 69.6135   1
   1  -9  -5 1837.17 189.774  -2
  -1  -9   5 1837.17 189.774   1
  -1  -9   6 18565.4 202.043   1
   1  -9  -6 24020.6 352.835  -2
  -1  -9   6 24020.6 352.835   1
  -1  -9   7 8071.22 187.375   1
   1  -9  -7 14639.5 442.017  -2
  -1  -9   7 14639.5 442.017   1
  -1  -9   8 8911.35 168.834   1
   1  -9  -8 13089.6 311.267  -2
  -1  -9   8 13089.6 311.267   1
  -1  -9   9 137.849 134.520   1
   1  -9  -9 1264.22 305.050  -2
  -1  -9   9 1264.22 305.050   1
  -1  -9  10 138.340 135.276   1
   1  -9 -10 1806.61 306.688  -2
  -1  -9  10 1806.61 306.688   1
  -1  -9  11 2116.39 159.319   1
  -1  -9  12 847.854 130.783   1
  -1  -9  13 1041.48 98.5140   1
  -1  -9  14 2231.12 182.555   1
   1  -8  15 724.281 115.262  -2
  -1  -8 -15 724.281 115.262   1
   1  -8  14 635.119 125.975  -2
  -1  -8 -14 635.119 125.975   1
   1  -8  13 3509.60 146.723  -2
  -1  -8 -13 3509.60 146.723   1
   1  -8  12 8474.74 203.780  -2
  -1  -8 -12 8474.74 203.780   1
   1  -8  11 98422.4 567.270  -2
  -1  -8 -11 98422.4 567.270   1
   1  -8  10 58510.2 385.585  -2
  -1  -8 -10 58510.2 385.585   1
   1  -8   9 119713. 527.526  -2
  -1  -8  -9 119713. 527.526   1
   1  -8   8 14380.9 208.036  -2
  -1  -8  -8 14380.9 208.036   1
   1  -8   7 156.896 94.8855  -2
  -1  -8  -7 156.896 94.8855   1
   1  -8   6 29116.6 290.578  -2
  -1  -8  -6 29116.6 290.578   1
   1  -8   5 12270.5 186.907  -2
  -1  -8  -5 12270.5 186.907   1
   1  -8   4 18329.0 212.137  -2
  -1  -8  -4 18329.0 212.137   1
   1  -8   3 1265.36 85.9286  -2
  -1  -8  -3 1265.36 85.9286   1
  -1  -8  -2 3486.70 180.338   1
   1  -8   2 6413.35 163.706  -2
  -1  -8  -2 6413.35 163.706   1
  -1  -8  -1 31312.3 350.284   1
   1  -8   1 42430.8 333.800  -2
  -1  -8  -1 42430.8 333.800   1
  -1  -8   0 7496.76 186.894   1
   1  -8   0 25100.6 400.216  -2
  -1  -8   0 25100.6 400.216   1
  -1  -8   1 20607.8 218.242   1
   1  -8  -1 26267.5 419.831  -2
  -1  -8   1 26267.5 419.831   1
  -1  -8   2 2453.83 134.522   1
   1  -8  -2 2792.81 219.213  -2
  -1  -8   2 2792.81 219.213   1
  -1  -8   3 44347.8 433.760   1
   1  -8  -3 85202.7 757.257  -2
  -1  -8   3 85202.7 757.257   1
  -1  -8   4 765.707 108.833   1
   1  -8  -4 11443.8 244.475  -2
  -1  -8   4 11443.8 244.475   1
  -1  -8   5 51559.9 335.761   1
   1  -8  -5 106638. 946.110  -2
  -1  -8   5 106638. 946.110   1
  -1  -8   6 636.643 93.9317   1
   1  -8  -6 11675.5 217.383  -2
  -1  -8   6 11675.5 217.383   1
  -1  -8   7 21437.4 280.852   1
   1  -8  -7 49260.1 387.854  -2
  -1  -8   7 49260.1 387.854   1
  -1  -8   8 3757.18 136.999   1
   1  -8  -8 8948.69 196.427  -2
  -1  -8   8 8948.69 196.427   1
  -1  -8   9 4243.23 193.797   1
   1  -8  -9 10971.7 445.046  -2
  -1  -8   9 10971.7 445.046   1
  -1  -8  10 6664.91 227.132   1
   1  -8 -10 13402.7 456.923  -2
  -1  -8  10 13402.7 456.923   1
  -1  -8  11 877.039 145.931   1
   1  -8 -11 1018.16 293.139  -2
  -1  -8  11 1018.16 293.139   1
  -1  -8  12 4287.39 289.347   1
   1  -8 -12 4935.57 300.370  -2
  -1  -8  12 4935.57 300.370   1
  -1  -8  13 1669.59 117.926   1
  -1  -8  14 347.158 115.585   1
  -1  -8  15 477.264 133.541   1
   1  -7  16 3812.91 140.479  -2
  -1  -7 -16 3812.91 140.479   1
   1  -7  15 1286.81 109.645  -2
  -1  -7 -15 1286.81 109.645   1
   1  -7  14 2345.42 162.307  -2
  -1  -7 -14 2345.42 162.307   1
   1  -7  13 1864.71 116.946  -2
  -1  -7 -13 1864.71 116.946   1
   1  -7  12 15058.5 220.705  -2
  -1  -7 -12 15058.5 220.705   1
   1  -7  11 9467.19 170.144  -2
  -1  -7 -11 9467.19 170.144   1
   1  -7  10 4992.67 141.072  -2
  -1  -7 -10 4992.67 141.072   1
   1  -7   9 186038. 571.807  -2
  -1  -7  -9 186038. 571.807   1
   1  -7   8 85037.3 372.112  -2
  -1  -7  -8 85037.3 372.112   1
   1  -7   7 20745.1 304.971  -2
  -1  -7  -7 20745.1 304.971   1
   1  -7   6 15448.6 194.739  -2
  -1  -7  -6 15448.6 194.739   1
   1  -7   5 12893.8 178.364  -2
  -1  -7  -5 12893.8 178.364   1
   1  -7   4 26130.3 278.476  -2
  -1  -7  -4 26130.3 278.476   1
   1  -7   3 263908. 633.560  -2
  -1  -7  -3 263908. 633.560   1
   1  -7   2 10424.9 145.511  -2
  -1  -7  -2 10424.9 145.511   1
  -1  -7  -1 20923.5 408.259   1
   1  -7   1 33279.1 231.103  -2
  -1  -7  -1 33279.1 231.103   1
  -1  -7   0 36708.3 523.596   1
   1  -7   0 63446.8 304.887  -2
  -1  -7   0 63446.8 304.887   1
  -1  -7   1 106.802 72.6402   1
   1  -7  -1 243.653 88.3568  -2
  -1  -7   1 243.653 88.3568   1
  -1  -7   2 175.149 58.4970   1
   1  -7  -2 704.809 159.402  -2
  -1  -7   2 704.809 159.402   1
  -1  -7   3 8990.73 290.064   1
   1  -7  -3 14880.8 154.671  -2
  -1  -7   3 14880.8 154.671   1
  -1  -7   4 363.492 90.1008   1
   1  -7  -4 2254.21 107.046  -2
  -1  -7   4 2254.21 107.046   1
  -1  -7   5 281.515 66.1800   1
   1  -7  -5 1819.51 124.239  -2
  -1  -7   5 1819.51 124.239   1
  -1  -7   6 11868.5 231.234   1
   1  -7  -6 13423.6 178.326  -2
  -1  -7   6 13423.6 178.326   1
  -1  -7   7 192.653 130.873   1
   1  -7  -7 1239.98 109.297  -2
  -1  -7   7 1239.98 109.297   1
  -1  -7   8 82.4545 131.921   1
   1  -7  -8 619.139 93.0586  -2
  -1  -7   8 619.139 93.0586   1
  -1  -7   9 696.796 176.436   1
   1  -7  -9 1419.05 159.808  -2
  -1  -7   9 1419.05 159.808   1
  -1  -7  10-40.7015 207.362   1
   1  -7 -10 8149.26 222.392  -2
  -1  -7  10 8149.26 222.392   1
  -1  -7  11 273.415 135.480   1
   1  -7 -11 88.4399 285.482  -2
  -1  -7  11 88.4399 285.482   1
  -1  -7  12 851.941 143.575   1
   1  -7 -12 8682.75 362.966  -2
  -1  -7  12 8682.75 362.966   1
  -1  -7  13 1617.69 119.487   1
   1  -7 -13 2374.31 255.711  -2
  -1  -7  13 2374.31 255.711   1
  -1  -7  14 5628.12 272.900   1
   1  -7 -14 5471.19 330.449  -2
  -1  -7  14 5471.19 330.449   1
  -1  -7  15 174.453 142.851   1
   1  -7 -15 285.158 206.623  -2
  -1  -7  15 285.158 206.623   1
  -1  -7  16 437.501 77.2579   1
   1  -6  17 3983.94 193.343  -2
  -1  -6 -17 3983.94 193.343   1
   1  -6  16 3114.06 160.242  -2
  -1  -6 -16 3114.06 160.242   1
   1  -6  15 1502.92 116.942  -2
  -1  -6 -15 1502.92 116.942   1
   1  -6  14 1967.63 136.633  -2
  -1  -6 -14 1967.63 136.633   1
   1  -6  13 10330.8 228.152  -2
  -1  -6 -13 10330.8 228.152   1
   1  -6  12 28781.7 297.828  -2
  -1  -6 -12 28781.7 297.828   1
   1  -6  11 7665.15 144.561  -2
  -1  -6 -11 7665.15 144.561   1
   1  -6  10 22108.3 203.401  -2
  -1  -6 -10 22108.3 203.401   1
   1  -6   9 2181.70 98.3920  -2
  -1  -6  -9 2181.70 98.3920   1
   1  -6   8 143908. 735.205  -2
  -1  -6  -8 143908. 735.205   1
   1  -6   7 74246.2 505.064  -2
  -1  -6  -7 74246.2 505.064   1
   1  -6   6 63455.9 343.071  -2
  -1  -6  -6 63455.9 343.071   1
   1  -6   5 7982.53 160.538  -2
  -1  -6  -5 7982.53 160.538   1
   1  -6   4 12693.1 187.645  -2
  -1  -6  -4 12693.1 187.645   1
   1  -6   3 153164. 438.180  -2
  -1  -6  -3 153164. 438.180   1
   1  -6   2 81049.2 321.730  -2
  -1  -6  -2 81049.2 321.730   1
  -1  -6  -1 52072.1 568.666   1
   1  -6   1 78196.3 257.430  -2
  -1  -6  -1 78196.3 257.430   1
  -1  -6   0 3633.54 186.703   1
   1  -6   0 24343.0 153.338  -2
  -1  -6   0 24343.0 153.338   1
  -1  -6   1 59932.2 603.381   1
   1  -6  -1 91481.2 344.350  -2
  -1  -6   1 91481.2 344.350   1
  -1  -6   2 4974.23 136.805   1
   1  -6  -2 13858.1 184.947  -2
  -1  -6   2 13858.1 184.947   1
  -1  -6   3 1521.22 94.2092   1
   1  -6  -3 6838.72 143.089  -2
  -1  -6   3 6838.72 143.089   1
  -1  -6   4 1405.27 143.709   1
   1  -6  -4 15013.0 154.486  -2
  -1  -6   4 15013.0 154.486   1
  -1  -6   5 22378.9 415.530   1
   1  -6  -5 50745.3 247.670  -2
  -1  -6   5 50745.3 247.670   1
  -1  -6   6 3411.93 199.685   1
   1  -6  -6 19997.6 174.370  -2
  -1  -6   6 19997.6 174.370   1
   1  -6  -7 11089.4 149.697  -2
  -1  -6   7 11089.4 149.697   1
   1  -6  -8 5568.10 127.116  -2
  -1  -6   8 5568.10 127.116   1
  -1  -6   9 2193.87 195.227   1
   1  -6  -9 9024.49 216.636  -2
  -1  -6   9 9024.49 216.636   1
  -1  -6  10 906.490 157.915   1
   1  -6 -10 710.921 134.946  -2
  -1  -6  10 710.921 134.946   1
   1  -6 -11 4944.05 205.449  -2
  -1  -6  11 4944.05 205.449   1
   1  -6 -12 9673.49 233.889  -2
  -1  -6  12 9673.49 233.889   1
  -1  -6  13 2709.82 277.053   1
   1  -6 -13 5220.61 188.032  -2
  -1  -6  13 5220.61 188.032   1
   1  -6 -14 19750.6 353.494  -2
  -1  -6  14 19750.6 353.494   1
  -1  -6  15 11417.5 339.701   1
   1  -6 -15 23398.3 485.407  -2
  -1  -6  15 23398.3 485.407   1
  -1  -6  16 3487.50 184.018   1
   1  -6 -16 4233.84 239.335  -2
  -1  -6  16 4233.84 239.335   1
   1  -5  17 263.057 91.3568  -2
  -1  -5 -17 263.057 91.3568   1
   1  -5  16 4692.11 154.063  -2
  -1  -5 -16 4692.11 154.063   1
   1  -5  15 17973.5 259.118  -2
  -1  -5 -15 17973.5 259.118   1
   1  -5  14 9922.51 222.573  -2
  -1  -5 -14 9922.51 222.573   1
   1  -5  13 24819.8 289.211  -2
  -1  -5 -13 24819.8 289.211   1
   1  -5  12 2382.45 141.775  -2
  -1  -5 -12 2382.45 141.775   1
   1  -5  11 53557.8 342.352  -2
  -1  -5 -11 53557.8 342.352   1
   1  -5  10 9550.12 142.705  -2
  -1  -5 -10 9550.12 142.705   1
   1  -5   9 2329.91 157.999  -2
  -1  -5  -9 2329.91 157.999   1
   1  -5   8 23661.4 307.272  -2
  -1  -5  -8 23661.4 307.272   1
   1  -5   7 59344.1 598.075  -2
  -1  -5  -7 59344.1 598.075   1
   1  -5   6 89257.3 443.445  -2
  -1  -5  -6 89257.3 443.445   1
   1  -5   5 7309.10 145.499  -2
  -1  -5  -5 7309.10 145.499   1
   1  -5   4 11384.2 164.891  -2
  -1  -5  -4 11384.2 164.891   1
   1  -5   3 88048.4 393.794  -2
  -1  -5  -3 88048.4 393.794   1
   1  -5   2 8339.04 138.385  -2
  -1  -5  -2 8339.04 138.385   1
  -1  -5  -1 127454. 789.816   1
   1  -5   1 252720. 465.983  -2
  -1  -5  -1 252720. 465.983   1
  -1  -5   0 51784.7 501.930   1
   1  -5   0 119117. 327.256  -2
  -1  -5   0 119117. 327.256   1
  -1  -5   1 32056.8 397.608   1
   1  -5  -1 36757.2 200.336  -2
  -1  -5   1 36757.2 200.336   1
  -1  -5   2 55660.2 523.211   1
   1  -5  -2 107744. 353.663  -2
  -1  -5   2 107744. 353.663   1
  -1  -5   3 5616.32 194.442   1
   1  -5  -3 9798.99 113.041  -2
  -1  -5   3 9798.99 113.041   1
  -1  -5   4 1036.48 127.744   1
   1  -5  -4 1281.54 83.5619  -2
  -1  -5   4 1281.54 83.5619   1
  -1  -5   5 639.853 121.435   1
   1  -5  -5 3406.38 84.5221  -2
  -1  -5   5 3406.38 84.5221   1
  -1  -5   6 2137.17 159.942   1
   1  -5  -6 12300.6 134.656  -2
  -1  -5   6 12300.6 134.656   1
   1  -5  -7 13988.7 135.543  -2
  -1  -5   7 13988.7 135.543   1
   1  -5  -8 8750.88 142.130  -2
  -1  -5   8 8750.88 142.130   1
   1  -5  -9 3416.91 154.965  -2
  -1  -5   9 3416.91 154.965   1
  -1  -5  10 1775.55 187.668   1
   1  -5 -10 3490.53 183.193  -2
  -1  -5  10 3490.53 183.193   1
   1  -5 -11 40152.0 405.842  -2
  -1  -5  11 40152.0 405.842   1
   1  -5 -12 32071.8 368.526  -2
  -1  -5  12 32071.8 368.526   1
   1  -5 -13 3386.02 158.402  -2
  -1  -5  13 3386.02 158.402   1
   1  -5 -14 1745.18 164.198  -2
  -1  -5  14 1745.18 164.198   1
   1  -5 -15 5996.91 232.300  -2
  -1  -5  15 5996.91 232.300   1
  -1  -5  16 11645.9 316.220   1
   1  -5 -16 19859.7 415.308  -2
  -1  -5  16 19859.7 415.308   1
  -1  -5  17 1314.89 125.807   1
   1  -5 -17 5821.57 194.672  -2
  -1  -5  17 5821.57 194.672   1
   1  -4  17 11200.2 241.795  -2
  -1  -4 -17 11200.2 241.795   1
   1  -4  16 707.857 114.444  -2
  -1  -4 -16 707.857 114.444   1
   1  -4  15 5093.01 221.502  -2
  -1  -4 -15 5093.01 221.502   1
   1  -4  14 7568.98 179.717  -2
  -1  -4 -14 7568.98 179.717   1
   1  -4  13 7513.76 187.909  -2
  -1  -4 -13 7513.76 187.909   1
   1  -4  12 4874.32 182.171  -2
  -1  -4 -12 4874.32 182.171   1
   1  -4  11 1782.97 113.812  -2
  -1  -4 -11 1782.97 113.812   1
   1  -4  10 4046.41 171.744  -2
  -1  -4 -10 4046.41 171.744   1
   1  -4   9 3111.17 116.956  -2
  -1  -4  -9 3111.17 116.956   1
  -1  -4  -8 133.993 92.6898   1
   1  -4   8 569.184 148.347  -2
  -1  -4  -8 569.184 148.347   1
  -1  -4  -7 71787.8 568.234   1
   1  -4   7 193645. 978.801  -2
  -1  -4  -7 193645. 978.801   1
   1  -4   6 948909. 2027.26  -2
  -1  -4  -6 948909. 2027.26   1
   1  -4   5 1270.01 90.4319  -2
  -1  -4  -5 1270.01 90.4319   1
   1  -4   4 154818. 472.516  -2
  -1  -4  -4 154818. 472.516   1
   1  -4   3 9170.89 131.571  -2
  -1  -4  -3 9170.89 131.571   1
   1  -4   2 43619.4 241.229  -2
  -1  -4  -2 43619.4 241.229   1
  -1  -4  -1 176395. 811.110   1
   1  -4   1 292174. 434.354  -2
  -1  -4  -1 292174. 434.354   1
  -1  -4   0 2233.39 118.938   1
   1  -4   0 8021.32 107.156  -2
  -1  -4   0 8021.32 107.156   1
  -1  -4   1 6215.01 166.366   1
   1  -4  -1 7758.47 113.594  -2
  -1  -4   1 7758.47 113.594   1
  -1  -4   2 31553.2 351.365   1
   1  -4  -2 57801.3 439.278  -2
  -1  -4   2 57801.3 439.278   1
  -1  -4   3 42385.0 419.275   1
   1  -4  -3 114135. 350.169  -2
  -1  -4   3 114135. 350.169   1
  -1  -4   4 1289.08 118.709   1
   1  -4  -4 13648.7 126.650  -2
  -1  -4   4 13648.7 126.650   1
  -1  -4   5 53512.4 526.296   1
   1  -4  -5 84607.3 301.438  -2
  -1  -4   5 84607.3 301.438   1
   1  -4  -6 32496.4 186.541  -2
  -1  -4   6 32496.4 186.541   1
   1  -4  -7 30503.8 165.253  -2
  -1  -4   7 30503.8 165.253   1
   1  -4  -8 8993.86 149.680  -2
  -1  -4   8 8993.86 149.680   1
   1  -4  -9 3869.71 133.509  -2
  -1  -4   9 3869.71 133.509   1
   1  -4 -10 9563.16 217.744  -2
  -1  -4  10 9563.16 217.744   1
   1  -4 -11 281.797 123.652  -2
  -1  -4  11 281.797 123.652   1
   1  -4 -12 9449.86 259.469  -2
  -1  -4  12 9449.86 259.469   1
   1  -4 -13 28194.3 325.995  -2
  -1  -4  13 28194.3 325.995   1
   1  -4 -14 3054.17 147.241  -2
  -1  -4  14 3054.17 147.241   1
   1  -4 -15 19139.9 356.648  -2
  -1  -4  15 19139.9 356.648   1
   1  -4 -16 2619.43 148.432  -2
  -1  -4  16 2619.43 148.432   1
   1  -4 -17 1083.50 124.718  -2
  -1  -4  17 1083.50 124.718   1
   1  -3  18 1451.61 106.158  -2
  -1  -3 -18 1451.61 106.158   1
   1  -3  17 2929.42 175.634  -2
  -1  -3 -17 2929.42 175.634   1
   1  -3  16 858.733 170.540  -2
  -1  -3 -16 858.733 170.540   1
   1  -3  15 8038.97 214.110  -2
  -1  -3 -15 8038.97 214.110   1
   1  -3  14 1080.75 171.411  -2
  -1  -3 -14 1080.75 171.411   1
   1  -3  13 4261.76 225.660  -2
  -1  -3 -13 4261.76 225.660   1
   1  -3  12 36046.8 325.311  -2
  -1  -3 -12 36046.8 325.311   1
   1  -3  11 7064.37 138.201  -2
  -1  -3 -11 7064.37 138.201   1
   1  -3  10 9215.10 168.571  -2
  -1  -3 -10 9215.10 168.571   1
   1  -3   9 6143.29 159.065  -2
  -1  -3  -9 6143.29 159.065   1
   1  -3   8 1339.26 100.272  -2
  -1  -3  -8 1339.26 100.272   1
  -1  -3  -7 39791.2 427.016   1
   1  -3   7 46522.4 484.220  -2
  -1  -3  -7 46522.4 484.220   1
  -1  -3  -6 22675.3 309.540   1
   1  -3   6 29547.8 357.802  -2
  -1  -3  -6 29547.8 357.802   1
  -1  -3  -5 1372.10 106.318   1
   1  -3   5 2957.82 156.085  -2
  -1  -3  -5 2957.82 156.085   1
  -1  -3  -4 383121. 1033.16   1
   1  -3   4 765247. 912.394  -2
  -1  -3  -4 765247. 912.394   1
   1  -3   3 54974.3 240.729  -2
  -1  -3  -3 54974.3 240.729   1
   1  -3   2 7711.72 137.020  -2
  -1  -3  -2 7711.72 137.020   1
   1  -3   1 333535. 398.712  -2
  -1  -3  -1 333535. 398.712   1
  -1  -3   0 8116.06 164.087   1
   1  -3   0 55707.3 207.307  -2
  -1  -3   0 55707.3 207.307   1
  -1  -3   1 17579.9 223.542   1
  -1  -3   2 140011. 627.156   1
   1  -3  -2 264762. 672.227  -2
  -1  -3   2 264762. 672.227   1
  -1  -3   3 31656.0 177.345   1
   1  -3  -3 104074. 376.452  -2
  -1  -3   3 104074. 376.452   1
  -1  -3   4 4280.03 104.254   1
   1  -3  -4 5214.80 97.6398  -2
  -1  -3   4 5214.80 97.6398   1
  -1  -3   5 1445.09 80.0645   1
   1  -3  -5 1831.89 115.200  -2
  -1  -3   5 1831.89 115.200   1
  -1  -3   6 303.587 65.1868   1
   1  -3  -6 2196.21 87.1609  -2
  -1  -3   6 2196.21 87.1609   1
   1  -3  -7 4142.44 103.172  -2
  -1  -3   7 4142.44 103.172   1
   1  -3  -8 780.575 83.7069  -2
  -1  -3   8 780.575 83.7069   1
   1  -3  -9 10758.7 203.557  -2
  -1  -3   9 10758.7 203.557   1
   1  -3 -10 6953.20 196.064  -2
  -1  -3  10 6953.20 196.064   1
   1  -3 -11 1597.31 153.203  -2
  -1  -3  11 1597.31 153.203   1
   1  -3 -12 9607.57 224.746  -2
  -1  -3  12 9607.57 224.746   1
   1  -3 -13 12164.5 242.986  -2
  -1  -3  13 12164.5 242.986   1
   1  -3 -14 1911.82 147.245  -2
  -1  -3  14 1911.82 147.245   1
   1  -3 -15 147.598 183.610  -2
  -1  -3  15 147.598 183.610   1
   1  -3 -16 3555.56 166.928  -2
  -1  -3  16 3555.56 166.928   1
   1  -3 -17 15363.9 243.343  -2
  -1  -3  17 15363.9 243.343   1
   1  -2  18 11922.4 215.168  -2
  -1  -2 -18 11922.4 215.168   1
   1  -2  17 7994.70 244.078  -2
  -1  -2 -17 7994.70 244.078   1
   1  -2  16 2092.86 195.857  -2
  -1  -2 -16 2092.86 195.857   1
   1  -2  15 990.020 242.606  -2
  -1  -2 -15 990.020 242.606   1
   1  -2  14 16559.0 276.369  -2
  -1  -2 -14 16559.0 276.369   1
   1  -2  13 190.323 109.266  -2
  -1  -2 -13 190.323 109.266   1
   1  -2  12 22325.5 259.699  -2
  -1  -2 -12 22325.5 259.699   1
   1  -2  11 20183.6 275.035  -2
  -1  -2 -11 20183.6 275.035   1
   1  -2  10 11757.7 224.347  -2
  -1  -2 -10 11757.7 224.347   1
   1  -2   9 9605.65 183.324  -2
  -1  -2  -9 9605.65 183.324   1
   1  -2   8 114983. 515.104  -2
  -1  -2  -8 114983. 515.104   1
  -1  -2  -7 73909.6 576.881   1
   1  -2   7 133446. 716.099  -2
  -1  -2  -7 133446. 716.099   1
  -1  -2  -6 10107.4 219.372   1
   1  -2   6 11188.2 124.583  -2
  -1  -2  -6 11188.2 124.583   1
  -1  -2  -5 250609. 891.063   1
   1  -2   5 547700. 1183.29  -2
  -1  -2  -5 547700. 1183.29   1
  -1  -2  -4 134477. 599.481   1
  -1  -2  -3 16627.7 199.947   1
   1  -2   3 30321.8 191.226  -2
  -1  -2  -3 30321.8 191.226   1
  -1  -2  -2 13918.1 173.219   1
   1  -2   2 14912.7 134.727  -2
  -1  -2  -2 14912.7 134.727   1
  -1  -2  -1 101019. 280.123   1
  -1  -2   0 1097.22 49.7604   1
  -1  -2   1 18339.7 112.100   1
  -1  -2   2 102126. 304.045   1
  -1  -2   3 49909.0 353.383   1
  -1  -2   4 1697.20 50.2387   1
  -1  -2   5 91989.4 229.817   1
   1  -2  -5 178117. 822.043  -2
  -1  -2   5 178117. 822.043   1
   1  -2  -6 18627.3 222.814  -2
  -1  -2   6 18627.3 222.814   1
   1  -2  -7 92107.7 503.152  -2
  -1  -2   7 92107.7 503.152   1
   1  -2  -8 74240.9 536.690  -2
  -1  -2   8 74240.9 536.690   1
   1  -2  -9 30933.2 403.274  -2
  -1  -2   9 30933.2 403.274   1
   1  -2 -10 24275.8 392.780  -2
  -1  -2  10 24275.8 392.780   1
   1  -2 -11 24350.4 291.096  -2
  -1  -2  11 24350.4 291.096   1
   1  -2 -12 15318.5 224.624  -2
  -1  -2  12 15318.5 224.624   1
   1  -2 -13 2412.72 165.362  -2
  -1  -2  13 2412.72 165.362   1
   1  -2 -14 22385.9 298.763  -2
  -1  -2  14 22385.9 298.763   1
   1  -2 -15 16963.2 239.625  -2
  -1  -2  15 16963.2 239.625   1
   1  -2 -16 2713.33 163.735  -2
  -1  -2  16 2713.33 163.735   1
   1  -2 -17 7139.75 198.151  -2
  -1  -2  17 7139.75 198.151   1
   1  -2 -18 2398.19 154.025  -2
  -1  -2  18 2398.19 154.025   1
   1  -1  18 1414.39 112.671  -2
  -1  -1 -18 1414.39 112.671   1
   1  -1  17 7488.35 178.865  -2
  -1  -1 -17 7488.35 178.865   1
   1  -1  16 14599.1 324.772  -2
  -1  -1 -16 14599.1 324.772   1
   1  -1  15 9581.49 291.413  -2
  -1  -1 -15 9581.49 291.413   1
   1  -1  14 12562.9 276.458  -2
  -1  -1 -14 12562.9 276.458   1
   1  -1  13 6161.67 253.368  -2
  -1  -1 -13 6161.67 253.368   1
   1  -1  12 2619.35 147.157  -2
  -1  -1 -12 2619.35 147.157   1
   1  -1  11 78336.4 879.990  -2
  -1  -1 -11 78336.4 879.990   1
   1  -1  10 3972.85 224.783  -2
  -1  -1 -10 3972.85 224.783   1
   1  -1   9 12665.4 320.507  -2
  -1  -1  -9 12665.4 320.507   1
   1  -1   8 56210.5 347.145  -2
  -1  -1  -8 56210.5 347.145   1
   1  -1   7 11667.0 161.137  -2
  -1  -1  -7 11667.0 161.137   1
  -1  -1  -6 30067.0 348.765   1
   1  -1   6 54060.8 383.737  -2
  -1  -1  -6 54060.8 383.737   1
  -1  -1  -5 587.741 43.6577   1
  -1  -1  -4 114386. 328.973   1
  -1  -1  -3 180712. 522.031   1
   1  -1   3 452333. 467.225  -2
  -1  -1  -3 452333. 467.225   1
  -1  -1  -1 248414. 418.375   1
  -1  -1   0 432861. 665.134   1
  -1  -1   1 532.684 38.4642   1
  -1  -1   2 252863. 383.393   1
  -1  -1   3 65946.6 231.450   1
  -1  -1   4 18296.7 116.913   1
  -1  -1   5 3520.92 70.6793   1
   1  -1  -5 9611.88 225.587  -2
  -1  -1   5 9611.88 225.587   1
   1  -1  -6 1097.87 172.380  -2
  -1  -1   6 1097.87 172.380   1
   1  -1  -7 10334.9 302.303  -2
  -1  -1   7 10334.9 302.303   1
   1  -1  -8 8144.45 212.077  -2
  -1  -1   8 8144.45 212.077   1
   1  -1  -9 11431.5 258.455  -2
  -1  -1   9 11431.5 258.455   1
   1  -1 -10 20192.6 240.543  -2
  -1  -1  10 20192.6 240.543   1
   1  -1 -11 2066.41 123.095  -2
  -1  -1  11 2066.41 123.095   1
   1  -1 -12 9320.29 226.978  -2
  -1  -1  12 9320.29 226.978   1
   1  -1 -13 1718.31 153.701  -2
  -1  -1  13 1718.31 153.701   1
   1  -1 -14 11213.4 229.644  -2
  -1  -1  14 11213.4 229.644   1
   1  -1 -15 101.444 132.443  -2
  -1  -1  15 101.444 132.443   1
   1  -1 -16 10640.9 232.114  -2
  -1  -1  16 10640.9 232.114   1
   1  -1 -17 7916.75 319.442  -2
  -1  -1  17 7916.75 319.442   1
   1  -1 -18 17030.2 289.073  -2
  -1  -1  18 17030.2 289.073   1
   1   0  18 68.4454 95.4285  -2
  -1   0 -18 68.4454 95.4285   1
   1   0  17 5752.56 165.981  -2
  -1   0 -17 5752.56 165.981   1
   1   0  16 1395.46 176.416  -2
  -1   0 -16 1395.46 176.416   1
   1   0  15 1049.78 128.562  -2
  -1   0 -15 1049.78 128.562   1
   1   0  14 924.256 180.830  -2
  -1   0 -14 924.256 180.830   1
   1   0  13 2933.11 210.337  -2
  -1   0 -13 2933.11 210.337   1
   1   0  12 4840.37 173.137  -2
  -1   0 -12 4840.37 173.137   1
   1   0  11 13243.8 388.151  -2
  -1   0 -11 13243.8 388.151   1
   1   0  10 5647.47 261.008  -2
  -1   0 -10 5647.47 261.008   1
   1   0   9 168745. 1120.69  -2
  -1   0  -9 168745. 1120.69   1
   1   0   8 1189.13 158.236  -2
  -1   0  -8 1189.13 158.236   1
   1   0   7 9934.74 259.823  -2
  -1   0  -7 9934.74 259.823   1
   1   0   6 2404.05 158.083  -2
  -1   0  -6 2404.05 158.083   1
  -1   0  -5 3799.36 66.6385   1
   1   0   5 8414.68 187.377  -2
  -1   0  -5 8414.68 187.377   1
  -1   0  -4 1741.05 59.4266   1
  -1   0  -3 83184.6 229.368   1
  -1   0  -2 2883.47 58.9768   1
  -1   0  -1 156348. 254.854   1
  -1   0   0 992.707 59.9794   1
  -1   0   1 342546. 471.549   1
  -1   0   2 566.966 39.2541   1
  -1   0   3 34423.7 205.798   1
  -1   0   4 1182.74 44.4062   1
  -1   0   5 21592.6 306.518   1
  -1   0   7 11000.9 256.042   1
   1   0  -7 21380.7 381.117  -2
  -1   0   7 21380.7 381.117   1
   1   0  -8 2938.45 106.847  -2
  -1   0   8 2938.45 106.847   1
   1   0  -9 113336. 465.911  -2
  -1   0   9 113336. 465.911   1
   1   0 -10 5217.76 152.986  -2
  -1   0  10 5217.76 152.986   1
   1   0 -11 88656.7 430.114  -2
  -1   0  11 88656.7 430.114   1
   1   0 -12 8898.82 208.784  -2
  -1   0  12 8898.82 208.784   1
   1   0 -13 102525. 570.946  -2
  -1   0  13 102525. 570.946   1
   1   0 -14 2450.43 173.358  -2
  -1   0  14 2450.43 173.358   1
   1   0 -15 5657.80 184.653  -2
  -1   0  15 5657.80 184.653   1
   1   0 -16 12218.0 240.504  -2
  -1   0  16 12218.0 240.504   1
   1   0 -17 34116.3 382.827  -2
  -1   0  17 34116.3 382.827   1
   1   0 -18 780.762 153.313  -2
  -1   0  18 780.762 153.313   1
   1   1  18 1238.47 114.070  -2
  -1   1 -18 1238.47 114.070   1
   1   1  17 8009.33 238.405  -2
  -1   1 -17 8009.33 238.405   1
   1   1  16 14077.0 317.913  -2
  -1   1 -16 14077.0 317.913   1
   1   1  15 9052.18 205.279  -2
  -1   1 -15 9052.18 205.279   1
   1   1  14 12235.1 268.497  -2
  -1   1 -14 12235.1 268.497   1
   1   1  13 6359.28 204.002  -2
  -1   1 -13 6359.28 204.002   1
   1   1  12 2135.13 136.591  -2
  -1   1 -12 2135.13 136.591   1
   1   1  11 80924.6 941.352  -2
  -1   1 -11 80924.6 941.352   1
   1   1  10 4045.72 247.215  -2
  -1   1 -10 4045.72 247.215   1
   1   1   9 12130.1 347.168  -2
  -1   1  -9 12130.1 347.168   1
   1   1   8 60670.5 629.013  -2
  -1   1  -8 60670.5 629.013   1
   1   1   7 12807.8 306.217  -2
  -1   1  -7 12807.8 306.217   1
   1   1   6 55955.2 498.642  -2
  -1   1  -6 55955.2 498.642   1
  -1   1  -5 18960.1 166.070   1
   1   1   5 19829.1 270.636  -2
  -1   1  -5 19829.1 270.636   1
  -1   1  -3 287701. 453.994   1
  -1   1  -2 361346. 418.268   1
  -1   1  -1 94979.0 202.115   1
  -1   1   0 440799. 815.526   1
  -1   1   1 29182.2 152.101   1
  -1   1   2 167532. 347.825   1
  -1   1   3 69514.1 223.596   1
  -1   1   4 23351.1 106.424   1
  -1   1   5 7147.79 67.0069   1
  -1   1   6 231.017 59.8990   1
   1   1  -6 513.752 112.786  -2
  -1   1   6 513.752 112.786   1
  -1   1   7 9745.05 243.622   1
   1   1  -7 11468.3 209.260  -2
  -1   1   7 11468.3 209.260   1
  -1   1   8 4787.22 200.684   1
   1   1  -8 7600.26 162.914  -2
  -1   1   8 7600.26 162.914   1
   1   1  -9 10206.8 166.805  -2
  -1   1   9 10206.8 166.805   1
   1   1 -10 20613.5 238.231  -2
  -1   1  10 20613.5 238.231   1
   1   1 -11 2469.22 126.229  -2
  -1   1  11 2469.22 126.229   1
   1   1 -12 9345.19 228.340  -2
  -1   1  12 9345.19 228.340   1
   1   1 -13 2117.89 163.487  -2
  -1   1  13 2117.89 163.487   1
   1   1 -14 10627.9 234.497  -2
  -1   1  14 10627.9 234.497   1
   1   1 -15 49.9503 156.282  -2
  -1   1  15 49.9503 156.282   1
   1   1 -16 11151.1 282.713  -2
  -1   1  16 11151.1 282.713   1
   1   1 -17 7471.66 201.640  -2
  -1   1  17 7471.66 201.640   1
   1   1 -18 16160.5 294.102  -2
  -1   1  18 16160.5 294.102   1
   1   2  18 12898.7 202.028  -2
  -1   2 -18 12898.7 202.028   1
   1   2  17 7559.75 224.205  -2
  -1   2 -17 7559.75 224.205   1
   1   2  16 1851.76 191.878  -2
  -1   2 -16 1851.76 191.878   1
   1   2  15 974.822 127.466  -2
  -1   2 -15 974.822 127.466   1
   1   2  14 14947.0 271.467  -2
  -1   2 -14 14947.0 271.467   1
   1   2  13 36.0081 151.931  -2
  -1   2 -13 36.0081 151.931   1
   1   2  12 22282.0 251.394  -2
  -1   2 -12 22282.0 251.394   1
   1   2  11 20226.5 304.556  -2
  -1   2 -11 20226.5 304.556   1
   1   2  10 9821.82 344.060  -2
  -1   2 -10 9821.82 344.060   1
   1   2   9 10298.7 323.711  -2
  -1   2  -9 10298.7 323.711   1
   1   2   8 129436. 952.502  -2
  -1   2  -8 129436. 952.502   1
   1   2   7 145000. 890.601  -2
  -1   2  -7 145000. 890.601   1
  -1   2  -6 605.120 64.3329   1
   1   2   6 11692.0 261.081  -2
  -1   2  -6 11692.0 261.081   1
  -1   2  -5 319122. 797.349   1
   1   2   5 550693. 1366.82  -2
  -1   2  -5 550693. 1366.82   1
  -1   2  -4 104996. 470.360   1
   1   2   4 238103. 778.349  -2
  -1   2  -4 238103. 778.349   1
  -1   2  -3 14651.4 182.830   1
   1   2   3 29242.6 250.605  -2
  -1   2  -3 29242.6 250.605   1
  -1   2  -2 1093.23 76.2067   1
   1   2   2 13684.5 153.588  -2
  -1   2  -2 13684.5 153.588   1
  -1   2  -1 126164. 503.188   1
   1   2   1 226417. 463.680  -2
  -1   2  -1 226417. 463.680   1
  -1   2   0 116.601 64.1991   1
  -1   2   1 27214.1 241.299   1
  -1   2   2 188349. 618.172   1
  -1   2   3 29159.4 182.470   1
  -1   2   4 21033.6 115.385   1
  -1   2   5 93578.8 227.960   1
  -1   2   6 19936.7 312.296   1
   1   2  -6 20595.1 248.648  -2
  -1   2   6 20595.1 248.648   1
  -1   2   7 43808.2 543.862   1
   1   2  -7 89058.2 492.389  -2
  -1   2   7 89058.2 492.389   1
  -1   2   8 20486.2 419.496   1
   1   2  -8 69247.8 392.773  -2
  -1   2   8 69247.8 392.773   1
   1   2  -9 32001.6 264.887  -2
  -1   2   9 32001.6 264.887   1
   1   2 -10 24923.2 310.655  -2
  -1   2  10 24923.2 310.655   1
   1   2 -11 24831.1 256.051  -2
  -1   2  11 24831.1 256.051   1
   1   2 -12 15157.3 255.456  -2
  -1   2  12 15157.3 255.456   1
   1   2 -13 2808.83 196.545  -2
  -1   2  13 2808.83 196.545   1
   1   2 -14 24151.3 336.243  -2
  -1   2  14 24151.3 336.243   1
   1   2 -15 16524.8 275.300  -2
  -1   2  15 16524.8 275.300   1
   1   2 -16 2941.17 154.822  -2
  -1   2  16 2941.17 154.822   1
   1   2 -17 6557.65 181.400  -2
  -1   2  17 6557.65 181.400   1
   1   2 -18 2584.63 154.291  -2
  -1   2  18 2584.63 154.291   1
   1   3  18 1189.71 157.991  -2
  -1   3 -18 1189.71 157.991   1
   1   3  17 2941.23 155.652  -2
  -1   3 -17 2941.23 155.652   1
   1   3  16 897.636 127.214  -2
  -1   3 -16 897.636 127.214   1
   1   3  15 7943.33 267.301  -2
  -1   3 -15 7943.33 267.301   1
   1   3  14 1343.79 270.349  -2
  -1   3 -14 1343.79 270.349   1
   1   3  13 4298.12 236.270  -2
  -1   3 -13 4298.12 236.270   1
   1   3  12 37407.8 372.676  -2
  -1   3 -12 37407.8 372.676   1
   1   3  11 6483.83 176.568  -2
  -1   3 -11 6483.83 176.568   1
   1   3  10 9686.15 373.892  -2
  -1   3 -10 9686.15 373.892   1
   1   3   9 8679.16 309.949  -2
  -1   3  -9 8679.16 309.949   1
   1   3   8 1608.72 176.461  -2
  -1   3  -8 1608.72 176.461   1
   1   3   7 42337.6 504.145  -2
  -1   3  -7 42337.6 504.145   1
   1   3   6 34868.0 240.923  -2
  -1   3  -6 34868.0 240.923   1
   1   3   5 3266.34 102.144  -2
  -1   3  -5 3266.34 102.144   1
   1   3   4 765476. 994.889  -2
  -1   3  -4 765476. 994.889   1
   1   3   3 56938.4 261.024  -2
  -1   3  -3 56938.4 261.024   1
   1   3   2 9277.56 108.776  -2
  -1   3  -2 9277.56 108.776   1
  -1   3  -1 181003. 471.360   1
   1   3   1 372724. 926.407  -2
  -1   3  -1 372724. 926.407   1
   1   3   0 57360.7 164.419  -2
  -1   3   0 57360.7 164.419   1
   1   3  -1 19602.8 227.904  -2
  -1   3   1 19602.8 227.904   1
   1   3  -2 280616. 810.582  -2
  -1   3   2 280616. 810.582   1
  -1   3   3 68572.9 433.749   1
  -1   3   4 432.246 49.5902   1
  -1   3   5 618.702 61.9939   1
   1   3  -6 2681.95 145.251  -2
  -1   3   6 2681.95 145.251   1
  -1   3   7 3527.62 203.717   1
   1   3  -7 4109.02 158.577  -2
  -1   3   7 4109.02 158.577   1
  -1   3   8 386.595 157.428   1
   1   3  -8 1061.86 136.504  -2
  -1   3   8 1061.86 136.504   1
   1   3  -9 11405.7 209.418  -2
  -1   3   9 11405.7 209.418   1
  -1   3  10 6983.39 319.444   1
   1   3 -10 6457.13 232.835  -2
  -1   3  10 6457.13 232.835   1
   1   3 -11 1773.70 175.211  -2
  -1   3  11 1773.70 175.211   1
   1   3 -12 9529.20 253.353  -2
  -1   3  12 9529.20 253.353   1
   1   3 -13 12525.7 232.947  -2
  -1   3  13 12525.7 232.947   1
   1   3 -14 2322.36 173.304  -2
  -1   3  14 2322.36 173.304   1
   1   3 -15 145.261 119.378  -2
  -1   3  15 145.261 119.378   1
   1   3 -16 3799.58 189.847  -2
  -1   3  16 3799.58 189.847   1
   1   3 -17 15820.1 217.697  -2
  -1   3  17 15820.1 217.697   1
   1   4  18 100.405 115.009  -2
  -1   4 -18 100.405 115.009   1
   1   4  17 12028.6 205.818  -2
  -1   4 -17 12028.6 205.818   1
   1   4  16 538.163 147.980  -2
  -1   4 -16 538.163 147.980   1
   1   4  15 4169.31 213.509  -2
  -1   4 -15 4169.31 213.509   1
   1   4  14 7433.90 373.048  -2
  -1   4 -14 7433.90 373.048   1
   1   4  13 7193.80 226.251  -2
  -1   4 -13 7193.80 226.251   1
   1   4  12 5454.44 180.569  -2
  -1   4 -12 5454.44 180.569   1
   1   4  11 1741.89 117.032  -2
  -1   4 -11 1741.89 117.032   1
   1   4  10 4210.47 268.935  -2
  -1   4 -10 4210.47 268.935   1
   1   4   9 2898.96 235.089  -2
  -1   4  -9 2898.96 235.089   1
   1   4   8 994.986 166.390  -2
  -1   4  -8 994.986 166.390   1
   1   4   7 196712. 1084.56  -2
  -1   4  -7 196712. 1084.56   1
   1   4   6 968463. 1356.22  -2
  -1   4  -6 968463. 1356.22   1
   1   4   5 1436.70 99.8386  -2
  -1   4  -5 1436.70 99.8386   1
   1   4   4 146990. 490.597  -2
  -1   4  -4 146990. 490.597   1
   1   4   3 7460.92 123.592  -2
  -1   4  -3 7460.92 123.592   1
   1   4   2 43034.8 233.467  -2
  -1   4  -2 43034.8 233.467   1
   1   4   1 303763. 529.353  -2
  -1   4  -1 303763. 529.353   1
   1   4   0 8632.09 82.4080  -2
  -1   4   0 8632.09 82.4080   1
   1   4  -1 9408.91 195.367  -2
  -1   4   1 9408.91 195.367   1
  -1   4   2 31193.5 363.092   1
   1   4  -2 60411.5 439.357  -2
  -1   4   2 60411.5 439.357   1
  -1   4   3 78199.2 595.405   1
   1   4  -3 119531. 609.399  -2
  -1   4   3 119531. 609.399   1
  -1   4   4 11974.8 169.398   1
  -1   4   5 27461.0 252.996   1
  -1   4   6 3408.03 105.127   1
   1   4  -6 29625.2 443.081  -2
  -1   4   6 29625.2 443.081   1
  -1   4   7 12187.0 234.754   1
   1   4  -7 31375.8 466.161  -2
  -1   4   7 31375.8 466.161   1
  -1   4   8 1226.16 186.143   1
   1   4  -8 8734.92 299.563  -2
  -1   4   8 8734.92 299.563   1
  -1   4   9 1577.30 210.906   1
   1   4  -9 3018.30 245.566  -2
  -1   4   9 3018.30 245.566   1
   1   4 -10 10436.1 205.823  -2
  -1   4  10 10436.1 205.823   1
  -1   4  11 379.907 211.987   1
   1   4 -11 380.082 193.966  -2
  -1   4  11 380.082 193.966   1
   1   4 -12 8897.67 244.049  -2
  -1   4  12 8897.67 244.049   1
  -1   4  13 1046.65 170.538   1
   1   4 -13 27052.5 435.129  -2
  -1   4  13 27052.5 435.129   1
  -1   4  14 2557.95 261.569   1
   1   4 -14 2872.29 167.284  -2
  -1   4  14 2872.29 167.284   1
   1   4 -15 18497.6 331.277  -2
  -1   4  15 18497.6 331.277   1
   1   4 -16 2481.11 165.693  -2
  -1   4  16 2481.11 165.693   1
   1   4 -17 991.993 177.384  -2
  -1   4  17 991.993 177.384   1
   1   5  17 344.017 93.7811  -2
  -1   5 -17 344.017 93.7811   1
   1   5  16 4287.48 191.016  -2
  -1   5 -16 4287.48 191.016   1
   1   5  15 18400.0 278.063  -2
  -1   5 -15 18400.0 278.063   1
   1   5  14 9889.77 274.911  -2
  -1   5 -14 9889.77 274.911   1
   1   5  13 23444.1 347.475  -2
  -1   5 -13 23444.1 347.475   1
   1   5  12 2272.27 149.278  -2
  -1   5 -12 2272.27 149.278   1
   1   5  11 55680.9 376.893  -2
  -1   5 -11 55680.9 376.893   1
   1   5  10 9010.99 195.401  -2
  -1   5 -10 9010.99 195.401   1
   1   5   9 3144.77 241.673  -2
  -1   5  -9 3144.77 241.673   1
   1   5   8 22171.9 448.411  -2
  -1   5  -8 22171.9 448.411   1
   1   5   7 62172.3 645.359  -2
  -1   5  -7 62172.3 645.359   1
   1   5   6 85428.3 452.695  -2
  -1   5  -6 85428.3 452.695   1
   1   5   5 5736.57 138.010  -2
  -1   5  -5 5736.57 138.010   1
   1   5   4 11812.7 172.496  -2
  -1   5  -4 11812.7 172.496   1
   1   5   3 90487.5 394.463  -2
  -1   5  -3 90487.5 394.463   1
   1   5   2 6224.91 117.083  -2
  -1   5  -2 6224.91 117.083   1
   1   5   1 262068. 547.870  -2
  -1   5  -1 262068. 547.870   1
  -1   5   0 80147.0 339.273   1
   1   5   0 129135. 324.000  -2
  -1   5   0 129135. 324.000   1
  -1   5   1 6167.51 190.089   1
  -1   5   2 57336.9 550.178   1
   1   5  -2 106382. 649.232  -2
  -1   5   2 106382. 649.232   1
  -1   5   3 3829.07 181.012   1
   1   5  -3 9412.81 224.707  -2
  -1   5   3 9412.81 224.707   1
  -1   5   4 104.701 116.668   1
   1   5  -4 771.652 119.624  -2
  -1   5   4 771.652 119.624   1
  -1   5   5 3488.08 198.190   1
   1   5  -5 3679.70 131.467  -2
  -1   5   5 3679.70 131.467   1
  -1   5   6 11048.4 160.577   1
  -1   5   7 12169.1 249.562   1
  -1   5   8 5712.82 285.180   1
   1   5  -8 8999.28 354.089  -2
  -1   5   8 8999.28 354.089   1
  -1   5   9 3830.33 280.377   1
   1   5  -9 3799.12 213.631  -2
  -1   5   9 3799.12 213.631   1
  -1   5  10 2062.18 241.850   1
   1   5 -10 3877.71 187.828  -2
  -1   5  10 3877.71 187.828   1
   1   5 -11 42703.1 365.916  -2
  -1   5  11 42703.1 365.916   1
  -1   5  12 30418.2 653.110   1
   1   5 -12 33399.1 379.284  -2
  -1   5  12 33399.1 379.284   1
   1   5 -13 3620.63 184.609  -2
  -1   5  13 3620.63 184.609   1
  -1   5  14 304.303 204.691   1
   1   5 -14 1482.90 181.652  -2
  -1   5  14 1482.90 181.652   1
  -1   5  15 1116.10 198.826   1
   1   5 -15 6111.84 292.457  -2
  -1   5  15 6111.84 292.457   1
  -1   5  16 8117.02 268.208   1
   1   5 -16 19160.7 341.254  -2
  -1   5  16 19160.7 341.254   1
  -1   5  17 5345.02 166.409   1
   1   6  17 3749.68 173.355  -2
  -1   6 -17 3749.68 173.355   1
   1   6  16 2961.71 157.949  -2
  -1   6 -16 2961.71 157.949   1
   1   6  15 1394.32 168.485  -2
  -1   6 -15 1394.32 168.485   1
   1   6  14 1990.70 165.266  -2
  -1   6 -14 1990.70 165.266   1
   1   6  13 10643.2 239.412  -2
  -1   6 -13 10643.2 239.412   1
   1   6  12 28860.1 391.006  -2
  -1   6 -12 28860.1 391.006   1
   1   6  11 8622.36 246.340  -2
  -1   6 -11 8622.36 246.340   1
   1   6  10 20815.8 276.361  -2
  -1   6 -10 20815.8 276.361   1
   1   6   9 1792.75 127.205  -2
  -1   6  -9 1792.75 127.205   1
   1   6   8 133477. 1017.40  -2
  -1   6  -8 133477. 1017.40   1
   1   6   7 62286.0 664.934  -2
  -1   6  -7 62286.0 664.934   1
   1   6   6 62808.5 421.106  -2
  -1   6  -6 62808.5 421.106   1
   1   6   5 6887.82 158.391  -2
  -1   6  -5 6887.82 158.391   1
   1   6   4 10316.9 170.867  -2
  -1   6  -4 10316.9 170.867   1
   1   6   3 156977. 555.023  -2
  -1   6  -3 156977. 555.023   1
   1   6   2 82714.4 376.383  -2
  -1   6  -2 82714.4 376.383   1
   1   6   1 78397.9 627.167  -2
  -1   6  -1 78397.9 627.167   1
   1   6   0 25263.1 374.746  -2
  -1   6   0 25263.1 374.746   1
   1   6  -1 91338.5 671.733  -2
  -1   6   1 91338.5 671.733   1
   1   6  -2 16115.4 309.195  -2
  -1   6   2 16115.4 309.195   1
  -1   6   3 4140.21 141.297   1
  -1   6   4 14486.1 224.605   1
  -1   6   5 27200.1 481.270   1
   1   6  -5 49758.2 509.934  -2
  -1   6   5 49758.2 509.934   1
  -1   6   6 16184.0 242.850   1
  -1   6   7 8195.15 326.184   1
  -1   6   8 439.014 187.622   1
  -1   6   9 6401.49 234.584   1
   1   6  -9 9010.34 390.929  -2
  -1   6   9 9010.34 390.929   1
  -1   6  10 77.2037 111.842   1
  -1   6  11 646.636 160.972   1
   1   6 -11 4118.51 332.133  -2
  -1   6  11 4118.51 332.133   1
  -1   6  12 104.794 138.748   1
   1   6 -12 10092.6 420.420  -2
  -1   6  12 10092.6 420.420   1
  -1   6  13 2286.46 261.721   1
   1   6 -13 5063.45 226.160  -2
  -1   6  13 5063.45 226.160   1
  -1   6  14 1702.12 231.888   1
   1   6 -14 19393.4 451.315  -2
  -1   6  14 19393.4 451.315   1
  -1   6  15 12323.5 229.320   1
  -1   6  16 1151.08 85.1748   1
   1   7  16 3726.53 137.217  -2
  -1   7 -16 3726.53 137.217   1
   1   7  15 1407.79 116.360  -2
  -1   7 -15 1407.79 116.360   1
   1   7  14 1883.50 176.515  -2
  -1   7 -14 1883.50 176.515   1
   1   7  13 2230.21 203.101  -2
  -1   7 -13 2230.21 203.101   1
   1   7  12 15457.2 287.167  -2
  -1   7 -12 15457.2 287.167   1
   1   7  11 9688.64 254.267  -2
  -1   7 -11 9688.64 254.267   1
   1   7  10 4016.16 194.704  -2
  -1   7 -10 4016.16 194.704   1
   1   7   9 181830. 717.323  -2
  -1   7  -9 181830. 717.323   1
   1   7   8 83350.0 614.199  -2
  -1   7  -8 83350.0 614.199   1
   1   7   7 19201.0 403.901  -2
  -1   7  -7 19201.0 403.901   1
   1   7   6 13077.1 223.144  -2
  -1   7  -6 13077.1 223.144   1
   1   7   5 12774.4 214.759  -2
  -1   7  -5 12774.4 214.759   1
   1   7   4 25528.5 270.340  -2
  -1   7  -4 25528.5 270.340   1
   1   7   3 249334. 1254.91  -2
  -1   7  -3 249334. 1254.91   1
   1   7   2 8438.46 275.149  -2
  -1   7  -2 8438.46 275.149   1
  -1   7  -1 10739.1 307.089   1
  -1   7   0 23720.4 426.437   1
  -1   7   1 163.375 111.546   1
  -1   7   2 69.0037 113.881   1
  -1   7   3 3674.91 196.519   1
  -1   7   4 1764.87 120.028   1
  -1   7   5 1590.21 122.174   1
  -1   7   6 843.895 189.493   1
  -1   7   7 1037.88 141.906   1
  -1   7   8 481.806 139.425   1
   1   7  -8 275.312 252.848  -2
  -1   7   8 275.312 252.848   1
  -1   7   9 664.982 148.532   1
   1   7  -9 1196.71 284.661  -2
  -1   7   9 1196.71 284.661   1
  -1   7  10 7781.51 210.438   1
  -1   7  11 134.915 107.039   1
  -1   7  12 8383.03 372.079   1
   1   7 -12 9874.18 275.478  -2
  -1   7  12 9874.18 275.478   1
  -1   7  13 441.030 99.6379   1
  -1   7  14-26.0531 165.555   1
   1   7 -14 5643.44 281.376  -2
  -1   7  14 5643.44 281.376   1
  -1   7  15 87.6452 79.6854   1
  -1   7  16-21.3888 88.8806   1
   1   8  15 596.280 86.5717  -2
  -1   8 -15 596.280 86.5717   1
   1   8  14 494.967 131.533  -2
  -1   8 -14 494.967 131.533   1
   1   8  13 3103.40 152.505  -2
  -1   8 -13 3103.40 152.505   1
   1   8  12 7837.82 207.789  -2
  -1   8 -12 7837.82 207.789   1
   1   8  11 99124.2 636.748  -2
  -1   8 -11 99124.2 636.748   1
   1   8  10 55473.7 486.668  -2
  -1   8 -10 55473.7 486.668   1
   1   8   9 113088. 674.073  -2
  -1   8  -9 113088. 674.073   1
   1   8   8 15091.2 440.642  -2
  -1   8  -8 15091.2 440.642   1
   1   8   7 587.677 263.951  -2
  -1   8  -7 587.677 263.951   1
   1   8   6 28659.7 387.468  -2
  -1   8  -6 28659.7 387.468   1
   1   8   5 9836.11 321.371  -2
  -1   8  -5 9836.11 321.371   1
   1   8   4 17541.2 399.977  -2
  -1   8  -4 17541.2 399.977   1
   1   8   3 935.108 178.971  -2
  -1   8  -3 935.108 178.971   1
  -1   8  -2 2520.55 185.306   1
  -1   8  -1 10576.1 310.772   1
  -1   8   0 14948.6 360.165   1
  -1   8   1 5781.08 257.533   1
  -1   8   2 97.6314 128.137   1
  -1   8   3 40168.8 579.033   1
  -1   8   4 10876.8 320.657   1
  -1   8   5 56628.0 426.928   1
  -1   8   6 11129.0 277.709   1
   1   8  -6 11488.4 357.873  -2
  -1   8   6 11488.4 357.873   1
  -1   8   7 28056.6 325.481   1
   1   8  -7 50429.3 766.075  -2
  -1   8   7 50429.3 766.075   1
  -1   8   8 5746.69 177.639   1
   1   8  -8 9218.70 416.486  -2
  -1   8   8 9218.70 416.486   1
  -1   8   9 7430.76 169.180   1
  -1   8  10 5787.79 187.519   1
  -1   8  11 175.243 102.074   1
  -1   8  12 890.580 110.467   1
  -1   8  13 42.0724 110.274   1
  -1   8  14 645.019 100.748   1
  -1   8  15 103.000 102.808   1
   1   9  15 2620.09 159.650  -2
  -1   9 -15 2620.09 159.650   1
   1   9  14 325.533 124.996  -2
  -1   9 -14 325.533 124.996   1
   1   9  13 7221.02 330.771  -2
  -1   9 -13 7221.02 330.771   1
   1   9  12 16390.3 308.878  -2
  -1   9 -12 16390.3 308.878   1
   1   9  11 16866.6 268.132  -2
  -1   9 -11 16866.6 268.132   1
   1   9  10 25492.2 329.264  -2
  -1   9 -10 25492.2 329.264   1
   1   9   9 15557.9 273.301  -2
  -1   9  -9 15557.9 273.301   1
   1   9   8 25534.8 422.562  -2
  -1   9  -8 25534.8 422.562   1
   1   9   7 2841.87 341.135  -2
  -1   9  -7 2841.87 341.135   1
   1   9   6 17460.6 359.801  -2
  -1   9  -6 17460.6 359.801   1
   1   9   5 8031.40 158.669  -2
  -1   9  -5 8031.40 158.669   1
   1   9   4 1666.73 120.840  -2
  -1   9  -4 1666.73 120.840   1
  -1   9  -3 4000.43 246.461   1
   1   9   3 3890.44 164.421  -2
  -1   9  -3 3890.44 164.421   1
  -1   9  -2 817.680 82.1717   1
  -1   9  -1 918.287 160.614   1
  -1   9   0 2480.73 212.316   1
  -1   9   1 8834.81 188.858   1
  -1   9   2 10607.8 198.722   1
  -1   9   3 889.943 104.720   1
   1   9  -3 3634.02 205.015  -2
  -1   9   3 3634.02 205.015   1
  -1   9   4 1577.16 120.133   1
   1   9  -4 1637.87 151.188  -2
  -1   9   4 1637.87 151.188   1
  -1   9   5 1062.56 101.452   1
   1   9  -5 1924.39 186.142  -2
  -1   9   5 1924.39 186.142   1
  -1   9   6 6157.94 155.238   1
  -1   9   7 6328.12 183.583   1
   1   9  -7 13308.3 411.068  -2
  -1   9   7 13308.3 411.068   1
  -1   9   8 4337.36 134.846   1
  -1   9   9 1293.26 159.011   1
  -1   9  10 2216.10 171.586   1
  -1   9  11 2.16978 123.369   1
  -1   9  12 566.755 117.789   1
  -1   9  13 4265.96 148.717   1
  -1   9  14 9834.15 153.886   1
   1  10  14 4152.84 177.729  -2
  -1  10 -14 4152.84 177.729   1
   1  10  13 22434.6 416.236  -2
  -1  10 -13 22434.6 416.236   1
   1  10  12 4123.17 292.834  -2
  -1  10 -12 4123.17 292.834   1
   1  10  11 2203.23 175.188  -2
  -1  10 -11 2203.23 175.188   1
   1  10  10 336.738 118.600  -2
  -1  10 -10 336.738 118.600   1
   1  10   9 4735.71 187.210  -2
  -1  10  -9 4735.71 187.210   1
   1  10   8 665.810 197.479  -2
  -1  10  -8 665.810 197.479   1
   1  10   7 4435.75 248.483  -2
  -1  10  -7 4435.75 248.483   1
   1  10   6 2619.21 222.669  -2
  -1  10  -6 2619.21 222.669   1
   1  10   5 3565.88 159.531  -2
  -1  10  -5 3565.88 159.531   1
   1  10   4 18106.0 245.632  -2
  -1  10  -4 18106.0 245.632   1
   1  10   3 51316.8 364.454  -2
  -1  10  -3 51316.8 364.454   1
  -1  10  -2 1984.24 204.988   1
   1  10   2 6652.41 176.238  -2
  -1  10  -2 6652.41 176.238   1
  -1  10  -1 3912.95 244.065   1
   1  10   1 5364.88 145.052  -2
  -1  10  -1 5364.88 145.052   1
  -1  10   0 544.667 166.718   1
   1  10   0 551.448 110.727  -2
  -1  10   0 551.448 110.727   1
  -1  10   1 1913.59 216.554   1
   1  10  -1 2368.16 145.455  -2
  -1  10   1 2368.16 145.455   1
  -1  10   2 482.640 95.6277   1
   1  10  -2 2463.13 285.054  -2
  -1  10   2 2463.13 285.054   1
  -1  10   3 13592.0 252.077   1
   1  10  -3 32773.6 541.296  -2
  -1  10   3 32773.6 541.296   1
  -1  10   4 2491.39 145.424   1
   1  10  -4 3125.66 288.118  -2
  -1  10   4 3125.66 288.118   1
  -1  10   5 16084.9 272.012   1
   1  10  -5 41271.9 570.899  -2
  -1  10   5 41271.9 570.899   1
  -1  10   6 2207.66 119.931   1
  -1  10   7 13637.1 200.268   1
  -1  10   8 1258.72 118.421   1
  -1  10   9 11911.3 281.712   1
  -1  10  10 9238.85 244.059   1
  -1  10  11 1059.49 125.626   1
  -1  10  12 349.176 93.7059   1
  -1  10  13 1214.67 84.5934   1
   1  11  13 8770.07 212.784  -2
  -1  11 -13 8770.07 212.784   1
   1  11  12 20107.9 372.120  -2
  -1  11 -12 20107.9 372.120   1
   1  11  11 13523.7 374.547  -2
  -1  11 -11 13523.7 374.547   1
   1  11  10 280.530 138.430  -2
  -1  11 -10 280.530 138.430   1
   1  11   9 565.692 125.348  -2
  -1  11  -9 565.692 125.348   1
   1  11   8 12627.1 301.999  -2
  -1  11  -8 12627.1 301.999   1
   1  11   7 320.383 189.230  -2
  -1  11  -7 320.383 189.230   1
   1  11   6 3320.42 231.512  -2
  -1  11  -6 3320.42 231.512   1
   1  11   5 1606.63 168.906  -2
  -1  11  -5 1606.63 168.906   1
   1  11   4 260.573 129.879  -2
  -1  11  -4 260.573 129.879   1
   1  11   3 325.680 134.497  -2
  -1  11  -3 325.680 134.497   1
  -1  11  -2 3296.74 279.043   1
   1  11   2 6525.40 241.479  -2
  -1  11  -2 6525.40 241.479   1
  -1  11  -1 8052.95 330.760   1
   1  11   1 14486.0 329.859  -2
  -1  11  -1 14486.0 329.859   1
  -1  11   0 765.318 100.617   1
   1  11   0 685.950 285.934  -2
  -1  11   0 685.950 285.934   1
  -1  11   1 6302.92 240.384   1
   1  11  -1 10113.5 285.383  -2
  -1  11   1 10113.5 285.383   1
  -1  11   2 1827.42 141.346   1
   1  11  -2 5019.49 328.255  -2
  -1  11   2 5019.49 328.255   1
  -1  11   3 193.478 117.623   1
   1  11  -3-97.0884 266.709  -2
  -1  11   3-97.0884 266.709   1
  -1  11   4 32520.4 364.849   1
  -1  11   5 1942.31 141.307   1
  -1  11   6 10465.7 218.362   1
  -1  11   7 6040.03 172.125   1
  -1  11   8 2980.71 128.313   1
  -1  11   9 277.485 119.600   1
  -1  11  10 162.812 103.746   1
  -1  11  11 4172.60 140.879   1
  -1  11  12 2949.41 97.3592   1
   1  12  11 6077.73 140.493  -2
  -1  12 -11 6077.73 140.493   1
   1  12  10 2344.17 220.406  -2
  -1  12 -10 2344.17 220.406   1
   1  12   9 4819.63 166.995  -2
  -1  12  -9 4819.63 166.995   1
   1  12   8 1215.69 126.805  -2
  -1  12  -8 1215.69 126.805   1
   1  12   7 3872.95 211.549  -2
  -1  12  -7 3872.95 211.549   1
  -1  12  -6 6427.55 294.718   1
   1  12   6 20122.6 532.561  -2
  -1  12  -6 20122.6 532.561   1
  -1  12  -5 2604.09 218.279   1
   1  12   5 4246.96 353.769  -2
  -1  12  -5 4246.96 353.769   1
  -1  12  -4 96.4291 100.107   1
  -1  12  -3 2502.57 142.138   1
  -1  12  -2 687.803 116.169   1
  -1  12  -1 1968.08 156.204   1
  -1  12   0 7504.75 232.255   1
  -1  12   1 1883.39 234.754   1
  -1  12   2 160.084 110.709   1
  -1  12   3 108.981 108.752   1
  -1  12   4 6192.70 179.165   1
  -1  12   5 3931.87 151.768   1
  -1  12   6 939.101 105.003   1
  -1  12   7-5.65691 112.934   1
  -1  12   8 5278.05 176.124   1
  -1  12   9 1659.80 117.039   1
  -1  12  10 946.186 89.8990   1
  -1  13 -10 716.920 94.8114   1
  -1  13  -9 125.930 114.024   1
  -1  13  -8 2152.00 84.5628   1
  -1  13  -7 158.940 100.909   1
   1  13   7 1239.45 165.646  -2
  -1  13  -7 1239.45 165.646   1
  -1  13  -6 7904.46 199.635   1
  -1  13  -5 1273.58 128.248   1
  -1  13  -4 393.832 197.727   1
  -1  13  -3-55.0386 110.929   1
  -1  13  -2 1865.07 125.289   1
  -1  13  -1 96.0388 99.4948   1
  -1  13   0 116.172 132.599   1
  -1  13   1 8762.11 254.510   1
  -1  13   2 7220.42 232.144   1
  -1  13   3 423.282 189.151   1
  -1  13   4 3457.73 169.824   1
  -1  13   5 35.0258 106.915   1
  -1  13   6 147.394 82.1498   1
  -1  13   7 2547.44 129.647   1
  -1  13   8 5014.42 138.377   1
  -1  13   9 140.297 88.5814   1
  -1  14  -6 1479.21 89.3366   1
  -1  14  -5 3259.36 207.644   1
  -1  14  -4 19303.2 405.931   1
  -1  14  -3 3200.94 232.083   1
  -1  14  -2 373.191 181.590   1
  -1  14  -1 3281.94 242.799   1
  -1  14   0 715.244 126.759   1
  -1  14   1 2897.04 155.720   1
  -1  14   2 195.458 110.822   1
  -1  14   3 5760.12 177.062   1
  -1  14   4 2034.77 127.607   1
  -1  14   5 7545.49 159.353   1
  -1  14   6 7875.23 214.378   1
  -1  15  -4 341.205 102.611   1
  -1  15  -3 181.187 111.890   1
  -1  15  -2 176.538 124.214   1
  -1  15  -1 2441.56 166.431   1
  -1  15   0 448.281 131.380   1
  -1  15   1 1602.04 147.559   1
  -1  15   2 694.355 122.102   1
   0 -15   4 7307.68 212.410  -2
   0 -15  -4 7307.68 212.410   1
   0 -15   3 853.273 145.999  -2
   0 -15  -3 853.273 145.999   1
   0 -15   2 34324.1 336.834  -2
   0 -15  -2 34324.1 336.834   1
   0 -15   1 12997.0 238.563  -2
   0 -15  -1 12997.0 238.563   1
   0 -15   0 375.056 112.283  -2
   0 -15   0 375.056 112.283   1
   0 -15  -1 13369.9 248.260  -2
   0 -15   1 13369.9 248.260   1
   0 -15  -2 33213.4 268.194  -2
   0 -15   2 33213.4 268.194   1
   0 -15  -3 1056.83 83.4150  -2
   0 -15   3 1056.83 83.4150   1
   0 -15  -4 7300.42 162.225  -2
   0 -15   4 7300.42 162.225   1
   0 -14   7 1058.11 132.531  -2
   0 -14  -7 1058.11 132.531   1
   0 -14   6 12124.6 196.207  -2
   0 -14  -6 12124.6 196.207   1
   0 -14   5 51142.7 413.432  -2
   0 -14  -5 51142.7 413.432   1
   0 -14   4 8928.01 220.696  -2
   0 -14  -4 8928.01 220.696   1
   0 -14   3 853.923 144.277  -2
   0 -14  -3 853.923 144.277   1
   0 -14   2 391.104 142.066  -2
   0 -14  -2 391.104 142.066   1
   0 -14   1 7382.59 255.001  -2
   0 -14  -1 7382.59 255.001   1
   0 -14   0 3686.34 207.383  -2
   0 -14   0 3686.34 207.383   1
   0 -14  -1 7045.60 195.011  -2
   0 -14   1 7045.60 195.011   1
   0 -14  -2 380.361 110.947  -2
   0 -14   2 380.361 110.947   1
   0 -14  -3 768.053 117.989  -2
   0 -14   3 768.053 117.989   1
   0 -14  -4 9371.18 198.472  -2
   0 -14   4 9371.18 198.472   1
   0 -14  -5 50535.9 367.737  -2
   0 -14   5 50535.9 367.737   1
   0 -14  -6 11315.4 236.310  -2
   0 -14   6 11315.4 236.310   1
   0 -14  -7 853.001 168.352  -2
   0 -14   7 853.001 168.352   1
   0 -14  -8 1722.50 151.106  -2
   0 -14   8 1722.50 151.106   1
   0 -13  10 1170.30 123.265  -2
   0 -13 -10 1170.30 123.265   1
   0 -13   9 1493.01 165.423  -2
   0 -13  -9 1493.01 165.423   1
   0 -13   8 367.104 167.660  -2
   0 -13  -8 367.104 167.660   1
   0 -13   7 1983.27 139.418  -2
   0 -13  -7 1983.27 139.418   1
   0 -13   6 672.258 112.527  -2
   0 -13  -6 672.258 112.527   1
   0 -13   5 10357.3 225.413  -2
   0 -13  -5 10357.3 225.413   1
   0 -13   4 941.079 127.102  -2
   0 -13  -4 941.079 127.102   1
   0 -13   3 30821.6 371.169  -2
   0 -13  -3 30821.6 371.169   1
   0 -13   2 1996.78 197.931  -2
   0 -13  -2 1996.78 197.931   1
   0 -13   1 1338.79 184.758  -2
   0 -13  -1 1338.79 184.758   1
   0 -13   0 138.094 121.468  -2
   0 -13   0 138.094 121.468   1
   0 -13  -1 1471.56 181.667  -2
   0 -13   1 1471.56 181.667   1
   0 -13  -2 1899.29 188.973  -2
   0 -13   2 1899.29 188.973   1
   0 -13  -3 31672.9 405.506  -2
   0 -13   3 31672.9 405.506   1
   0 -13  -4 858.418 135.335  -2
   0 -13   4 858.418 135.335   1
   0 -13  -5 10846.3 237.575  -2
   0 -13   5 10846.3 237.575   1
   0 -13  -6 625.904 151.332  -2
   0 -13   6 625.904 151.332   1
   0 -13  -7 1856.68 134.762  -2
   0 -13   7 1856.68 134.762   1
   0 -13  -8 338.389 113.573  -2
   0 -13   8 338.389 113.573   1
   0 -13  -9 1183.83 189.221  -2
   0 -13   9 1183.83 189.221   1
   0 -13 -10 1299.12 137.157  -2
   0 -13  10 1299.12 137.157   1
   0 -12  11 2486.06 173.277  -2
   0 -12 -11 2486.06 173.277   1
   0 -12  10 327.544 105.166  -2
   0 -12 -10 327.544 105.166   1
   0 -12   9 7007.18 204.847  -2
   0 -12  -9 7007.18 204.847   1
   0 -12   8 5454.08 164.199  -2
   0 -12  -8 5454.08 164.199   1
   0 -12   7 1183.41 105.977  -2
   0 -12  -7 1183.41 105.977   1
   0 -12   6 217.981 113.947  -2
   0 -12  -6 217.981 113.947   1
   0 -12   5 21185.2 337.881  -2
   0 -12  -5 21185.2 337.881   1
   0 -12   4 22959.1 359.083  -2
   0 -12  -4 22959.1 359.083   1
   0 -12   3 4742.59 238.729  -2
   0 -12  -3 4742.59 238.729   1
   0 -12   2 12444.3 363.424  -2
   0 -12  -2 12444.3 363.424   1
   0 -12   1 2409.27 221.609  -2
   0 -12  -1 2409.27 221.609   1
   0 -12   0 6370.13 234.925  -2
   0 -12   0 6370.13 234.925   1
   0 -12  -1 2493.22 175.441  -2
   0 -12   1 2493.22 175.441   1
   0 -12  -2 11668.9 269.915  -2
   0 -12   2 11668.9 269.915   1
   0 -12  -3 4406.58 199.933  -2
   0 -12   3 4406.58 199.933   1
   0 -12  -4 23204.0 285.694  -2
   0 -12   4 23204.0 285.694   1
   0 -12  -5 21698.4 270.143  -2
   0 -12   5 21698.4 270.143   1
   0 -12  -6 146.299 115.685  -2
   0 -12   6 146.299 115.685   1
   0 -12  -7 1237.95 174.820  -2
   0 -12   7 1237.95 174.820   1
   0 -12  -8 5792.71 190.369  -2
   0 -12   8 5792.71 190.369   1
   0 -12  -9 7430.73 243.748  -2
   0 -12   9 7430.73 243.748   1
   0 -12 -10 391.787 189.621  -2
   0 -12  10 391.787 189.621   1
   0 -12 -11 2207.99 184.730  -2
   0 -12  11 2207.99 184.730   1
   0 -11  12 5971.17 129.212  -2
   0 -11 -12 5971.17 129.212   1
   0 -11  11 15325.1 215.728  -2
   0 -11 -11 15325.1 215.728   1
   0 -11  10 6014.52 169.708  -2
   0 -11 -10 6014.52 169.708   1
   0 -11   9 16028.9 223.054  -2
   0 -11  -9 16028.9 223.054   1
   0 -11   8 2189.15 106.870  -2
   0 -11  -8 2189.15 106.870   1
   0 -11   7 3290.19 126.148  -2
   0 -11  -7 3290.19 126.148   1
   0 -11   6 8787.10 202.006  -2
   0 -11  -6 8787.10 202.006   1
   0 -11   5 3938.53 152.198  -2
   0 -11  -5 3938.53 152.198   1
   0 -11   4 2389.26 162.844  -2
   0 -11  -4 2389.26 162.844   1
   0 -11   3 119311. 629.696  -2
   0 -11  -3 119311. 629.696   1
   0 -11   2 324.644 121.562  -2
   0 -11  -2 324.644 121.562   1
   0 -11   1 2464.50 178.668  -2
   0 -11  -1 2464.50 178.668   1
   0 -11   0 885.819 152.030  -2
   0 -11   0 885.819 152.030   1
   0 -11  -1 2730.04 176.728  -2
   0 -11   1 2730.04 176.728   1
   0 -11  -2 328.281 137.927  -2
   0 -11   2 328.281 137.927   1
   0 -11  -3 116123. 762.468  -2
   0 -11   3 116123. 762.468   1
   0 -11  -4 2478.07 180.483  -2
   0 -11   4 2478.07 180.483   1
   0 -11  -5 4030.28 169.973  -2
   0 -11   5 4030.28 169.973   1
   0 -11  -6 9816.78 229.421  -2
   0 -11   6 9816.78 229.421   1
   0 -11  -7 2903.62 145.070  -2
   0 -11   7 2903.62 145.070   1
   0 -11  -8 1971.85 155.911  -2
   0 -11   8 1971.85 155.911   1
   0 -11  -9 15750.4 372.620  -2
   0 -11   9 15750.4 372.620   1
   0 -11 -10 6643.93 249.268  -2
   0 -11  10 6643.93 249.268   1
   0 -11 -11 14523.5 303.507  -2
   0 -11  11 14523.5 303.507   1
   0 -11 -12 5649.01 237.339  -2
   0 -11  12 5649.01 237.339   1
   0 -11 -13 2124.68 178.006  -2
   0 -11  13 2124.68 178.006   1
   0 -10  14 1097.94 123.614  -2
   0 -10 -14 1097.94 123.614   1
   0 -10  13 258.132 79.2244  -2
   0 -10 -13 258.132 79.2244   1
   0 -10  12 1852.04 121.622  -2
   0 -10 -12 1852.04 121.622   1
   0 -10  11 2171.36 138.800  -2
   0 -10 -11 2171.36 138.800   1
   0 -10  10 18745.5 260.449  -2
   0 -10 -10 18745.5 260.449   1
   0 -10   9 20132.8 244.058  -2
   0 -10  -9 20132.8 244.058   1
   0 -10   8 8497.11 178.304  -2
   0 -10  -8 8497.11 178.304   1
   0 -10   7 15573.3 228.982  -2
   0 -10  -7 15573.3 228.982   1
   0 -10   6 76157.8 531.188  -2
   0 -10  -6 76157.8 531.188   1
   0 -10   5 20870.3 291.092  -2
   0 -10  -5 20870.3 291.092   1
   0 -10   4 98973.5 523.607  -2
   0 -10  -4 98973.5 523.607   1
   0 -10   3 3140.82 127.047  -2
   0 -10  -3 3140.82 127.047   1
   0 -10   2 43467.8 322.045  -2
   0 -10  -2 43467.8 322.045   1
   0 -10   1 663.467 102.290  -2
   0 -10  -1 663.467 102.290   1
   0 -10   0 192.602 99.6350  -2
   0 -10   0 192.602 99.6350   1
   0 -10  -1 743.804 106.309  -2
   0 -10   1 743.804 106.309   1
   0 -10  -2 41060.9 363.184  -2
   0 -10   2 41060.9 363.184   1
   0 -10  -3 3076.42 120.214  -2
   0 -10   3 3076.42 120.214   1
   0 -10  -4 94507.7 609.810  -2
   0 -10   4 94507.7 609.810   1
   0 -10  -5 20057.7 358.100  -2
   0 -10   5 20057.7 358.100   1
   0 -10  -6 75714.9 570.254  -2
   0 -10   6 75714.9 570.254   1
   0 -10  -7 16453.0 280.375  -2
   0 -10   7 16453.0 280.375   1
   0 -10  -8 8995.63 255.146  -2
   0 -10   8 8995.63 255.146   1
   0 -10  -9 19509.9 351.159  -2
   0 -10   9 19509.9 351.159   1
   0 -10 -10 18587.1 404.887  -2
   0 -10  10 18587.1 404.887   1
   0 -10 -11 2109.01 197.547  -2
   0 -10  11 2109.01 197.547   1
   0 -10 -12 1704.92 164.693  -2
   0 -10  12 1704.92 164.693   1
   0 -10 -13 55.8636 196.965  -2
   0 -10  13 55.8636 196.965   1
   0 -10 -14 985.486 158.879  -2
   0 -10  14 985.486 158.879   1
   0  -9  15 5865.25 178.981  -2
   0  -9 -15 5865.25 178.981   1
   0  -9  14 4686.08 159.889  -2
   0  -9 -14 4686.08 159.889   1
   0  -9  13 214.974 97.0158  -2
   0  -9 -13 214.974 97.0158   1
   0  -9  12 12169.8 236.995  -2
   0  -9 -12 12169.8 236.995   1
   0  -9  11 14934.4 240.724  -2
   0  -9 -11 14934.4 240.724   1
   0  -9  10 1611.78 128.871  -2
   0  -9 -10 1611.78 128.871   1
   0  -9   9 7060.72 194.725  -2
   0  -9  -9 7060.72 194.725   1
   0  -9   8 14184.1 225.478  -2
   0  -9  -8 14184.1 225.478   1
   0  -9   7 44676.9 365.175  -2
   0  -9  -7 44676.9 365.175   1
   0  -9   6 6460.17 147.710  -2
   0  -9  -6 6460.17 147.710   1
   0  -9   5 138599. 679.424  -2
   0  -9  -5 138599. 679.424   1
   0  -9   4 13435.3 195.605  -2
   0  -9  -4 13435.3 195.605   1
   0  -9   3 91330.0 539.413  -2
   0  -9  -3 91330.0 539.413   1
   0  -9   2 61182.9 493.097  -2
   0  -9  -2 61182.9 493.097   1
   0  -9   1 132361. 574.706  -2
   0  -9  -1 132361. 574.706   1
   0  -9   0 835.053 91.7989  -2
   0  -9   0 835.053 91.7989   1
   0  -9  -1 138093. 562.168  -2
   0  -9   1 138093. 562.168   1
   0  -9  -2 58676.4 416.362  -2
   0  -9   2 58676.4 416.362   1
   0  -9  -3 86156.0 559.579  -2
   0  -9   3 86156.0 559.579   1
   0  -9  -4 11750.6 204.235  -2
   0  -9   4 11750.6 204.235   1
   0  -9  -5 136263. 581.068  -2
   0  -9   5 136263. 581.068   1
   0  -9  -6 5614.66 160.628  -2
   0  -9   6 5614.66 160.628   1
   0  -9  -7 44361.1 384.730  -2
   0  -9   7 44361.1 384.730   1
   0  -9  -8 15753.6 325.809  -2
   0  -9   8 15753.6 325.809   1
   0  -9  -9 7685.30 306.671  -2
   0  -9   9 7685.30 306.671   1
   0  -9 -10 950.131 157.238  -2
   0  -9  10 950.131 157.238   1
   0  -9 -11 13926.4 351.668  -2
   0  -9  11 13926.4 351.668   1
   0  -9 -12 12245.8 324.088  -2
   0  -9  12 12245.8 324.088   1
   0  -9 -13 147.306 206.481  -2
   0  -9  13 147.306 206.481   1
   0  -9 -14 4404.84 282.311  -2
   0  -9  14 4404.84 282.311   1
   0  -9 -15 5340.20 227.259  -2
   0  -9  15 5340.20 227.259   1
   0  -8  15 512.184 151.575  -2
   0  -8 -15 512.184 151.575   1
   0  -8  14 538.943 127.178  -2
   0  -8 -14 538.943 127.178   1
   0  -8  13 1472.07 126.445  -2
   0  -8 -13 1472.07 126.445   1
   0  -8  12 1803.34 122.649  -2
   0  -8 -12 1803.34 122.649   1
   0  -8  11 6312.15 184.853  -2
   0  -8 -11 6312.15 184.853   1
   0  -8  10 10578.4 226.087  -2
   0  -8 -10 10578.4 226.087   1
   0  -8   9 48856.0 436.825  -2
   0  -8  -9 48856.0 436.825   1
   0  -8   8 150471. 712.878  -2
   0  -8  -8 150471. 712.878   1
   0  -8   7 2877.07 135.417  -2
   0  -8  -7 2877.07 135.417   1
   0  -8   6 15118.5 273.788  -2
   0  -8  -6 15118.5 273.788   1
   0  -8   5 7486.56 198.664  -2
   0  -8  -5 7486.56 198.664   1
   0  -8   4 38119.5 325.189  -2
   0  -8  -4 38119.5 325.189   1
   0  -8   3 10248.1 158.850  -2
   0  -8  -3 10248.1 158.850   1
   0  -8   2 5341.63 142.216  -2
   0  -8  -2 5341.63 142.216   1
   0  -8   1 3760.28 112.459  -2
   0  -8  -1 3760.28 112.459   1
   0  -8   0 188266. 645.185  -2
   0  -8   0 188266. 645.185   1
   0  -8  -1 3865.33 104.133  -2
   0  -8   1 3865.33 104.133   1
   0  -8  -2 4667.20 126.376  -2
   0  -8   2 4667.20 126.376   1
   0  -8  -3 11010.1 202.593  -2
   0  -8   3 11010.1 202.593   1
   0  -8  -4 33488.1 339.908  -2
   0  -8   4 33488.1 339.908   1
   0  -8  -5 7330.50 180.072  -2
   0  -8   5 7330.50 180.072   1
   0  -8  -6 13168.7 215.590  -2
   0  -8   6 13168.7 215.590   1
   0  -8  -7 2657.21 103.299  -2
   0  -8   7 2657.21 103.299   1
   0  -8  -8 146217. 693.297  -2
   0  -8   8 146217. 693.297   1
   0  -8  -9 44312.7 642.740  -2
   0  -8   9 44312.7 642.740   1
   0  -8 -10 11270.9 255.469  -2
   0  -8  10 11270.9 255.469   1
   0  -8 -11 6842.03 240.372  -2
   0  -8  11 6842.03 240.372   1
   0  -8 -12 2109.21 167.513  -2
   0  -8  12 2109.21 167.513   1
   0  -8 -13 1335.53 268.926  -2
   0  -8  13 1335.53 268.926   1
   0  -8 -14 687.225 156.993  -2
   0  -8  14 687.225 156.993   1
   0  -8 -15 403.783 184.941  -2
   0  -8  15 403.783 184.941   1
   0  -7  16 1027.76 107.683  -2
   0  -7 -16 1027.76 107.683   1
   0  -7  15 2470.63 144.481  -2
   0  -7 -15 2470.63 144.481   1
   0  -7  14 7967.11 187.856  -2
   0  -7 -14 7967.11 187.856   1
   0  -7  13 772.744 92.4064  -2
   0  -7 -13 772.744 92.4064   1
   0  -7  12 18403.8 214.065  -2
   0  -7 -12 18403.8 214.065   1
   0  -7  11 17847.6 218.041  -2
   0  -7 -11 17847.6 218.041   1
   0  -7  10 88110.6 553.536  -2
   0  -7 -10 88110.6 553.536   1
   0  -7   9 13507.4 279.125  -2
   0  -7  -9 13507.4 279.125   1
   0  -7   8 699.813 128.586  -2
   0  -7  -8 699.813 128.586   1
   0  -7   7 6778.04 187.775  -2
   0  -7  -7 6778.04 187.775   1
   0  -7   6 58026.5 467.943  -2
   0  -7  -6 58026.5 467.943   1
   0  -7   5 124552. 618.291  -2
   0  -7  -5 124552. 618.291   1
   0  -7   4 27301.0 296.784  -2
   0  -7  -4 27301.0 296.784   1
   0  -7   3 64078.3 392.278  -2
   0  -7  -3 64078.3 392.278   1
   0  -7   2 1352.38 89.0886  -2
   0  -7  -2 1352.38 89.0886   1
   0  -7   1 11296.9 117.051  -2
   0  -7  -1 11296.9 117.051   1
   0  -7   0 118.132 47.3319  -2
   0  -7   0 118.132 47.3319   1
   0  -7  -1 9987.39 168.908  -2
   0  -7   1 9987.39 168.908   1
   0  -7  -2 1303.19 90.8849  -2
   0  -7   2 1303.19 90.8849   1
   0  -7  -3 63421.6 414.641  -2
   0  -7   3 63421.6 414.641   1
   0  -7  -4 26928.2 283.160  -2
   0  -7   4 26928.2 283.160   1
   0  -7  -5 120524. 534.498  -2
   0  -7   5 120524. 534.498   1
   0  -7  -6 51030.5 366.961  -2
   0  -7   6 51030.5 366.961   1
   0  -7  -7 5974.68 137.185  -2
   0  -7   7 5974.68 137.185   1
   0  -7  -8 608.757 96.6066  -2
   0  -7   8 608.757 96.6066   1
   0  -7  -9 11369.5 248.669  -2
   0  -7   9 11369.5 248.669   1
   0  -7 -10 87077.4 624.908  -2
   0  -7  10 87077.4 624.908   1
   0  -7 -11 18162.7 350.038  -2
   0  -7  11 18162.7 350.038   1
   0  -7 -12 19771.6 364.854  -2
   0  -7  12 19771.6 364.854   1
   0  -7 -13 647.694 270.588  -2
   0  -7  13 647.694 270.588   1
   0  -7 -14 8417.27 305.810  -2
   0  -7  14 8417.27 305.810   1
   0  -7 -15 2851.00 195.814  -2
   0  -7  15 2851.00 195.814   1
   0  -7 -16 984.323 172.485  -2
   0  -7  16 984.323 172.485   1
   0  -6  17 413.166 130.455  -2
   0  -6 -17 413.166 130.455   1
   0  -6  16 13061.8 322.793  -2
   0  -6 -16 13061.8 322.793   1
   0  -6  15 5146.42 156.489  -2
   0  -6 -15 5146.42 156.489   1
   0  -6  14 5476.35 180.183  -2
   0  -6 -14 5476.35 180.183   1
   0  -6  13 3628.00 150.713  -2
   0  -6 -13 3628.00 150.713   1
   0  -6  12 5442.75 140.529  -2
   0  -6 -12 5442.75 140.529   1
   0  -6  11 42372.1 351.527  -2
   0  -6 -11 42372.1 351.527   1
   0  -6  10 2347.68 120.046  -2
   0  -6 -10 2347.68 120.046   1
   0  -6   9 1523.00 116.643  -2
   0  -6  -9 1523.00 116.643   1
   0  -6   8 58151.3 570.838  -2
   0  -6  -8 58151.3 570.838   1
   0  -6   7 40281.7 453.174  -2
   0  -6  -7 40281.7 453.174   1
   0  -6   6 65254.1 540.333  -2
   0  -6  -6 65254.1 540.333   1
   0  -6   5 10233.9 205.888  -2
   0  -6  -5 10233.9 205.888   1
   0  -6   4 2143.94 118.121  -2
   0  -6  -4 2143.94 118.121   1
   0  -6   3 111901. 467.083  -2
   0  -6  -3 111901. 467.083   1
   0  -6   2 200936. 612.144  -2
   0  -6  -2 200936. 612.144   1
   0  -6   1 1001.82 73.6493  -2
   0  -6  -1 1001.82 73.6493   1
   0  -6   0 660.384 58.3321  -2
   0  -6   0 660.384 58.3321   1
   0  -6  -1 1495.22 70.3173  -2
   0  -6   1 1495.22 70.3173   1
   0  -6  -2 194625. 555.345  -2
   0  -6   2 194625. 555.345   1
   0  -6  -3 109143. 491.258  -2
   0  -6   3 109143. 491.258   1
   0  -6  -4 2301.86 96.8809  -2
   0  -6   4 2301.86 96.8809   1
   0  -6  -5 10176.4 173.152  -2
   0  -6   5 10176.4 173.152   1
   0  -6  -6 62125.2 374.465  -2
   0  -6   6 62125.2 374.465   1
   0  -6  -7 38756.9 286.486  -2
   0  -6   7 38756.9 286.486   1
   0  -6  -8 54672.0 400.193  -2
   0  -6   8 54672.0 400.193   1
   0  -6  -9 967.049 120.389  -2
   0  -6   9 967.049 120.389   1
   0  -6 -10 2169.47 119.045  -2
   0  -6  10 2169.47 119.045   1
   0  -6 -11 43550.6 507.866  -2
   0  -6  11 43550.6 507.866   1
   0  -6 -12 6018.84 314.405  -2
   0  -6  12 6018.84 314.405   1
   0  -6 -13 3393.24 256.997  -2
   0  -6  13 3393.24 256.997   1
   0  -6 -14 5146.23 282.029  -2
   0  -6  14 5146.23 282.029   1
   0  -6 -15 5448.45 255.502  -2
   0  -6  15 5448.45 255.502   1
   0  -6 -16 13015.4 399.007  -2
   0  -6  16 13015.4 399.007   1
   0  -6 -17 159.343 129.098  -2
   0  -6  17 159.343 129.098   1
   0  -5  17 2059.97 88.4961  -2
   0  -5 -17 2059.97 88.4961   1
   0  -5  16 208.992 111.226  -2
   0  -5 -16 208.992 111.226   1
   0  -5  15 5650.46 150.414  -2
   0  -5 -15 5650.46 150.414   1
   0  -5  14 44246.4 384.190  -2
   0  -5 -14 44246.4 384.190   1
   0  -5  13 7989.50 201.975  -2
   0  -5 -13 7989.50 201.975   1
   0  -5  12 22992.3 268.119  -2
   0  -5 -12 22992.3 268.119   1
   0  -5  11 11145.9 250.374  -2
   0  -5 -11 11145.9 250.374   1
   0  -5  10 7638.59 180.891  -2
   0  -5 -10 7638.59 180.891   1
   0  -5   9 7132.40 330.207  -2
   0  -5  -9 7132.40 330.207   1
   0  -5   8 54845.7 505.922  -2
   0  -5  -8 54845.7 505.922   1
   0  -5   7 22276.2 317.824  -2
   0  -5  -7 22276.2 317.824   1
   0  -5   6 146334. 1027.56  -2
   0  -5  -6 146334. 1027.56   1
   0  -5   5 257035. 838.305  -2
   0  -5  -5 257035. 838.305   1
   0  -5   4 16010.2 295.377  -2
   0  -5  -4 16010.2 295.377   1
   0  -5   3 61276.9 375.793  -2
   0  -5  -3 61276.9 375.793   1
   0  -5   2 12976.4 189.505  -2
   0  -5  -2 12976.4 189.505   1
   0  -5   1 6079.13 93.1348  -2
   0  -5  -1 6079.13 93.1348   1
   0  -5   0 2339.53 72.9369  -2
   0  -5   0 2339.53 72.9369   1
   0  -5  -1 5048.72 90.6310  -2
   0  -5   1 5048.72 90.6310   1
   0  -5  -2 14428.5 124.096  -2
   0  -5   2 14428.5 124.096   1
   0  -5  -3 61938.6 335.263  -2
   0  -5   3 61938.6 335.263   1
   0  -5  -4 14878.3 179.140  -2
   0  -5   4 14878.3 179.140   1
   0  -5  -5 251679. 652.324  -2
   0  -5   5 251679. 652.324   1
   0  -5  -6 136134. 508.029  -2
   0  -5   6 136134. 508.029   1
   0  -5  -7 23445.7 210.138  -2
   0  -5   7 23445.7 210.138   1
   0  -5  -8 52033.9 341.911  -2
   0  -5   8 52033.9 341.911   1
   0  -5  -9 7421.22 175.636  -2
   0  -5   9 7421.22 175.636   1
   0  -5 -10 8006.53 211.537  -2
   0  -5  10 8006.53 211.537   1
   0  -5 -11 12498.2 271.353  -2
   0  -5  11 12498.2 271.353   1
   0  -5 -12 24469.7 543.559  -2
   0  -5  12 24469.7 543.559   1
   0  -5 -13 9020.66 352.892  -2
   0  -5  13 9020.66 352.892   1
   0  -5 -14 45668.6 472.362  -2
   0  -5  14 45668.6 472.362   1
   0  -5 -15 5349.80 267.959  -2
   0  -5  15 5349.80 267.959   1
   0  -5 -16 356.973 145.609  -2
   0  -5  16 356.973 145.609   1
   0  -5 -17 1812.97 133.559  -2
   0  -5  17 1812.97 133.559   1
   0  -4  17 8888.85 212.356  -2
   0  -4 -17 8888.85 212.356   1
   0  -4  16 921.335 129.024  -2
   0  -4 -16 921.335 129.024   1
   0  -4  15 9169.72 223.690  -2
   0  -4 -15 9169.72 223.690   1
   0  -4  14 3850.14 177.353  -2
   0  -4 -14 3850.14 177.353   1
   0  -4  13 19109.4 322.348  -2
   0  -4 -13 19109.4 322.348   1
   0  -4  12 11896.6 269.980  -2
   0  -4 -12 11896.6 269.980   1
   0  -4  11 3327.79 140.052  -2
   0  -4 -11 3327.79 140.052   1
   0  -4  10 15979.9 442.008  -2
   0  -4 -10 15979.9 442.008   1
   0  -4   9 2074.94 149.071  -2
   0  -4  -9 2074.94 149.071   1
   0  -4   8 2694.10 135.783  -2
   0  -4  -8 2694.10 135.783   1
   0  -4   7 80867.5 497.079  -2
   0  -4  -7 80867.5 497.079   1
   0  -4   6 130777. 794.731  -2
   0  -4  -6 130777. 794.731   1
   0  -4   5 43638.9 399.078  -2
   0  -4  -5 43638.9 399.078   1
   0  -4   4 56075.7 295.523  -2
   0  -4  -4 56075.7 295.523   1
   0  -4   3 188791. 562.281  -2
   0  -4  -3 188791. 562.281   1
   0  -4   2 89802.6 401.664  -2
   0  -4  -2 89802.6 401.664   1
   0  -4   1 474278. 600.223  -2
   0  -4  -1 474278. 600.223   1
   0  -4   0 46853.0 216.338  -2
   0  -4   0 46853.0 216.338   1
   0  -4  -1 460256. 607.750  -2
   0  -4   1 460256. 607.750   1
   0  -4  -2 90366.0 279.066  -2
   0  -4   2 90366.0 279.066   1
   0  -4  -3 192391. 473.252  -2
   0  -4   3 192391. 473.252   1
   0  -4  -4 58103.2 366.258  -2
   0  -4   4 58103.2 366.258   1
   0  -4  -5 46401.5 263.186  -2
   0  -4   5 46401.5 263.186   1
   0  -4  -6 111745. 501.403  -2
   0  -4   6 111745. 501.403   1
   0  -4  -7 73324.7 388.088  -2
   0  -4   7 73324.7 388.088   1
   0  -4  -8 1765.71 84.5561  -2
   0  -4   8 1765.71 84.5561   1
   0  -4  -9 1634.91 107.486  -2
   0  -4   9 1634.91 107.486   1
   0  -4 -10 15340.5 265.635  -2
   0  -4  10 15340.5 265.635   1
   0  -4 -11 3522.88 203.281  -2
   0  -4  11 3522.88 203.281   1
   0  -4 -12 11974.2 400.539  -2
   0  -4  12 11974.2 400.539   1
   0  -4 -13 19271.3 405.105  -2
   0  -4  13 19271.3 405.105   1
   0  -4 -14 3963.28 187.225  -2
   0  -4  14 3963.28 187.225   1
   0  -4 -15 8848.63 265.914  -2
   0  -4  15 8848.63 265.914   1
   0  -4 -16 1013.56 168.346  -2
   0  -4  16 1013.56 168.346   1
   0  -4 -17 7944.91 221.910  -2
   0  -4  17 7944.91 221.910   1
   0  -3  18 838.023 120.586  -2
   0  -3 -18 838.023 120.586   1
   0  -3  17 4254.72 182.596  -2
   0  -3 -17 4254.72 182.596   1
   0  -3  16 1542.63 122.784  -2
   0  -3 -16 1542.63 122.784   1
   0  -3  15 1544.20 171.297  -2
   0  -3 -15 1544.20 171.297   1
   0  -3  14 957.158 140.617  -2
   0  -3 -14 957.158 140.617   1
   0  -3  13 6469.28 182.001  -2
   0  -3 -13 6469.28 182.001   1
   0  -3  12 2647.37 169.618  -2
   0  -3 -12 2647.37 169.618   1
   0  -3  11 1007.66 134.769  -2
   0  -3 -11 1007.66 134.769   1
   0  -3  10 2010.41 140.899  -2
   0  -3 -10 2010.41 140.899   1
   0  -3   9 10011.6 222.726  -2
   0  -3  -9 10011.6 222.726   1
   0  -3   8 9584.95 282.705  -2
   0  -3  -8 9584.95 282.705   1
   0  -3   7 80539.2 710.243  -2
   0  -3  -7 80539.2 710.243   1
   0  -3   6 152929. 885.972  -2
   0  -3  -6 152929. 885.972   1
   0  -3   5 200784. 909.137  -2
   0  -3  -5 200784. 909.137   1
   0  -3   4 405788. 667.413  -2
   0  -3  -4 405788. 667.413   1
   0  -3   3 713739. 1204.09  -2
   0  -3  -3 713739. 1204.09   1
   0  -3   2 425820. 991.967  -2
   0  -3  -2 425820. 991.967   1
   0  -3   1 36480.8 218.972  -2
   0  -3  -1 36480.8 218.972   1
   0  -3   0 1342.31 64.7161  -2
   0  -3   0 1342.31 64.7161   1
   0  -3  -1 34110.3 391.420  -2
   0  -3   1 34110.3 391.420   1
   0  -3  -2 421947. 617.017  -2
   0  -3   2 421947. 617.017   1
   0  -3  -3 725217. 1356.89  -2
   0  -3   3 725217. 1356.89   1
   0  -3  -4 393022. 847.566  -2
   0  -3   4 393022. 847.566   1
   0  -3  -5 207080. 664.176  -2
   0  -3   5 207080. 664.176   1
   0  -3  -6 153753. 498.427  -2
   0  -3   6 153753. 498.427   1
   0  -3  -7 85492.5 450.146  -2
   0  -3   7 85492.5 450.146   1
   0  -3  -8 9651.85 183.033  -2
   0  -3   8 9651.85 183.033   1
   0  -3  -9 11005.3 238.053  -2
   0  -3   9 11005.3 238.053   1
   0  -3 -10 1960.04 165.465  -2
   0  -3  10 1960.04 165.465   1
   0  -3 -11 1160.41 152.213  -2
   0  -3  11 1160.41 152.213   1
   0  -3 -12 3629.07 204.848  -2
   0  -3  12 3629.07 204.848   1
   0  -3 -13 6220.96 189.961  -2
   0  -3  13 6220.96 189.961   1
   0  -3 -14 790.174 142.199  -2
   0  -3  14 790.174 142.199   1
   0  -3 -15 1476.74 164.296  -2
   0  -3  15 1476.74 164.296   1
   0  -3 -16 1379.78 182.085  -2
   0  -3  16 1379.78 182.085   1
   0  -3 -17 3888.18 189.235  -2
   0  -3  17 3888.18 189.235   1
   0  -3 -18 600.748 152.187  -2
   0  -3  18 600.748 152.187   1
   0  -2  18 2478.49 174.910  -2
   0  -2 -18 2478.49 174.910   1
   0  -2  17 5642.24 208.019  -2
   0  -2 -17 5642.24 208.019   1
   0  -2  16 11904.2 422.828  -2
   0  -2 -16 11904.2 422.828   1
   0  -2  15 2166.35 197.313  -2
   0  -2 -15 2166.35 197.313   1
   0  -2  14 37999.1 433.500  -2
   0  -2 -14 37999.1 433.500   1
   0  -2  13 2946.30 175.426  -2
   0  -2 -13 2946.30 175.426   1
   0  -2  12 1753.90 146.151  -2
   0  -2 -12 1753.90 146.151   1
   0  -2  11 6014.71 186.521  -2
   0  -2 -11 6014.71 186.521   1
   0  -2  10 26538.1 365.008  -2
   0  -2 -10 26538.1 365.008   1
   0  -2   9 11469.1 337.305  -2
   0  -2  -9 11469.1 337.305   1
   0  -2   8 7779.87 271.431  -2
   0  -2  -8 7779.87 271.431   1
   0  -2   7 4436.12 203.080  -2
   0  -2  -7 4436.12 203.080   1
   0  -2   6 13423.7 285.726  -2
   0  -2  -6 13423.7 285.726   1
   0  -2   5 69526.3 550.124  -2
   0  -2  -5 69526.3 550.124   1
   0  -2   4 1451.94 96.9792  -2
   0  -2  -4 1451.94 96.9792   1
   0  -2   3 16943.1 209.329  -2
   0  -2  -3 16943.1 209.329   1
   0  -2   1 126795. 290.515  -2
   0  -2  -1 126795. 290.515   1
   0  -2   0 208457. 387.151  -2
   0  -2   0 208457. 387.151   1
   0  -2  -1 122947. 337.494  -2
   0  -2   1 122947. 337.494   1
   0  -2  -3 16861.8 241.999  -2
   0  -2   3 16861.8 241.999   1
   0  -2  -4 1599.55 84.9776  -2
   0  -2   4 1599.55 84.9776   1
   0  -2  -5 75398.4 377.696  -2
   0  -2   5 75398.4 377.696   1
   0  -2  -6 15018.7 175.736  -2
   0  -2   6 15018.7 175.736   1
   0  -2  -7 4612.76 151.778  -2
   0  -2   7 4612.76 151.778   1
   0  -2  -8 9089.87 264.114  -2
   0  -2   8 9089.87 264.114   1
   0  -2  -9 10341.2 249.272  -2
   0  -2   9 10341.2 249.272   1
   0  -2 -10 27174.3 500.036  -2
   0  -2  10 27174.3 500.036   1
   0  -2 -11 6028.44 250.276  -2
   0  -2  11 6028.44 250.276   1
   0  -2 -12 1484.07 140.519  -2
   0  -2  12 1484.07 140.519   1
   0  -2 -13 2984.77 157.739  -2
   0  -2  13 2984.77 157.739   1
   0  -2 -14 37871.2 399.479  -2
   0  -2  14 37871.2 399.479   1
   0  -2 -15 2108.11 185.896  -2
   0  -2  15 2108.11 185.896   1
   0  -2 -16 11477.2 276.325  -2
   0  -2  16 11477.2 276.325   1
   0  -2 -17 5565.11 342.875  -2
   0  -2  17 5565.11 342.875   1
   0  -2 -18 2388.54 206.170  -2
   0  -2  18 2388.54 206.170   1
   0  -1  18 679.140 155.631  -2
   0  -1 -18 679.140 155.631   1
   0  -1  17 5035.91 192.383  -2
   0  -1 -17 5035.91 192.383   1
   0  -1  16 1427.11 135.245  -2
   0  -1 -16 1427.11 135.245   1
   0  -1  15 21987.0 425.679  -2
   0  -1 -15 21987.0 425.679   1
   0  -1  14 992.397 190.504  -2
   0  -1 -14 992.397 190.504   1
   0  -1  13 48544.5 633.905  -2
   0  -1 -13 48544.5 633.905   1
   0  -1  12 3685.25 163.625  -2
   0  -1 -12 3685.25 163.625   1
   0  -1  11 9719.14 377.586  -2
   0  -1 -11 9719.14 377.586   1
   0  -1  10 21960.5 511.928  -2
   0  -1 -10 21960.5 511.928   1
   0  -1   9 54779.5 737.889  -2
   0  -1  -9 54779.5 737.889   1
   0  -1   8 9867.23 307.784  -2
   0  -1  -8 9867.23 307.784   1
   0  -1   7 84769.4 772.124  -2
   0  -1  -7 84769.4 772.124   1
   0  -1   6 1055.81 124.377  -2
   0  -1  -6 1055.81 124.377   1
   0  -1   5 433360. 1392.03  -2
   0  -1  -5 433360. 1392.03   1
   0  -1   4 79454.0 523.195  -2
   0  -1  -4 79454.0 523.195   1
   0  -1   1 73683.8 248.647  -2
   0  -1  -1 73683.8 248.647   1
   0  -1   0 745.924 38.5964  -2
   0  -1   0 745.924 38.5964   1
   0  -1  -1 74189.1 181.653  -2
   0  -1   1 74189.1 181.653   1
   0  -1  -4 75564.8 394.506  -2
   0  -1   4 75564.8 394.506   1
   0  -1  -5 444679. 932.565  -2
   0  -1   5 444679. 932.565   1
   0  -1  -6 1236.62 95.0038  -2
   0  -1   6 1236.62 95.0038   1
   0  -1  -7 87486.1 666.595  -2
   0  -1   7 87486.1 666.595   1
   0  -1  -8 10518.3 233.530  -2
   0  -1   8 10518.3 233.530   1
   0  -1  -9 55661.0 526.753  -2
   0  -1   9 55661.0 526.753   1
   0  -1 -10 23118.1 382.965  -2
   0  -1  10 23118.1 382.965   1
   0  -1 -11 10408.7 246.154  -2
   0  -1  11 10408.7 246.154   1
   0  -1 -12 4268.55 172.238  -2
   0  -1  12 4268.55 172.238   1
   0  -1 -13 47595.6 448.528  -2
   0  -1  13 47595.6 448.528   1
   0  -1 -14 1377.66 153.108  -2
   0  -1  14 1377.66 153.108   1
   0  -1 -15 22656.8 398.571  -2
   0  -1  15 22656.8 398.571   1
   0  -1 -16 1240.22 129.629  -2
   0  -1  16 1240.22 129.629   1
   0  -1 -17 5050.14 338.112  -2
   0  -1  17 5050.14 338.112   1
   0  -1 -18 897.144 183.263  -2
   0  -1  18 897.144 183.263   1
   0   0  18 453.666 147.335  -2
   0   0 -18 453.666 147.335   1
   0   0  17 1993.87 146.310  -2
   0   0 -17 1993.87 146.310   1
   0   0  16 30135.4 314.042  -2
   0   0 -16 30135.4 314.042   1
   0   0  15 118.003 159.217  -2
   0   0 -15 118.003 159.217   1
   0   0  14 28113.8 492.675  -2
   0   0 -14 28113.8 492.675   1
   0   0  13 10078.5 326.213  -2
   0   0 -13 10078.5 326.213   1
   0   0  12 23030.1 352.094  -2
   0   0 -12 23030.1 352.094   1
   0   0  11 2023.92 220.390  -2
   0   0 -11 2023.92 220.390   1
   0   0  10 17468.1 478.676  -2
   0   0 -10 17468.1 478.676   1
   0   0   9 5228.38 265.044  -2
   0   0  -9 5228.38 265.044   1
   0   0   8 20386.5 441.018  -2
   0   0  -8 20386.5 441.018   1
   0   0   7 302.126 132.282  -2
   0   0  -7 302.126 132.282   1
   0   0   6 92531.3 749.264  -2
   0   0  -6 92531.3 749.264   1
   0   0   5 1346.93 116.729  -2
   0   0  -5 1346.93 116.729   1
   0   0   4 14178.0 237.444  -2
   0   0  -4 14178.0 237.444   1
   0   0   3 2188.50 108.678  -2
   0   0  -3 2188.50 108.678   1
   0   0  -3 2530.30 143.418  -2
   0   0   3 2530.30 143.418   1
   0   0  -4 14655.1 288.451  -2
   0   0   4 14655.1 288.451   1
   0   0  -5 1366.99 105.970  -2
   0   0   5 1366.99 105.970   1
   0   0  -6 93009.7 873.188  -2
   0   0   6 93009.7 873.188   1
   0   0  -7 566.840 183.182  -2
   0   0   7 566.840 183.182   1
   0   0  -8 20243.9 521.925  -2
   0   0   8 20243.9 521.925   1
   0   0  -9 5562.68 142.569  -2
   0   0   9 5562.68 142.569   1
   0   0 -10 18157.7 247.134  -2
   0   0  10 18157.7 247.134   1
   0   0 -11 1966.85 146.504  -2
   0   0  11 1966.85 146.504   1
   0   0 -12 22753.4 313.125  -2
   0   0  12 22753.4 313.125   1
   0   0 -13 10375.8 266.792  -2
   0   0  13 10375.8 266.792   1
   0   0 -14 27421.8 393.384  -2
   0   0  14 27421.8 393.384   1
   0   0 -15-12.5089 156.855  -2
   0   0  15-12.5089 156.855   1
   0   0 -16 30016.5 422.506  -2
   0   0  16 30016.5 422.506   1
   0   0 -17 1939.32 277.697  -2
   0   0  17 1939.32 277.697   1
   0   0 -18 204.753 108.394  -2
   0   0  18 204.753 108.394   1
   0   1  18 1052.02 104.937  -2
   0   1 -18 1052.02 104.937   1
   0   1  17 5144.29 287.240  -2
   0   1 -17 5144.29 287.240   1
   0   1  16 1627.00 167.505  -2
   0   1 -16 1627.00 167.505   1
   0   1  15 23170.1 425.906  -2
   0   1 -15 23170.1 425.906   1
   0   1  14 1595.24 198.948  -2
   0   1 -14 1595.24 198.948   1
   0   1  13 47680.0 616.471  -2
   0   1 -13 47680.0 616.471   1
   0   1  12 4908.83 168.587  -2
   0   1 -12 4908.83 168.587   1
   0   1  11 10959.9 426.163  -2
   0   1 -11 10959.9 426.163   1
   0   1  10 24085.5 571.048  -2
   0   1 -10 24085.5 571.048   1
   0   1   9 55195.4 788.169  -2
   0   1  -9 55195.4 788.169   1
   0   1   8 10003.8 330.114  -2
   0   1  -8 10003.8 330.114   1
   0   1   7 83129.7 810.267  -2
   0   1  -7 83129.7 810.267   1
   0   1   6 1363.21 145.153  -2
   0   1  -6 1363.21 145.153   1
   0   1   5 462972. 1538.09  -2
   0   1  -5 462972. 1538.09   1
   0   1   4 83003.5 272.441  -2
   0   1  -4 83003.5 272.441   1
   0   1   1 80637.1 276.024  -2
   0   1  -1 80637.1 276.024   1
   0   1  -1 82401.4 200.808  -2
   0   1   1 82401.4 200.808   1
   0   1  -2 472485. 1040.13  -2
   0   1   2 472485. 1040.13   1
   0   1  -3 516679. 957.015  -2
   0   1   3 516679. 957.015   1
   0   1  -4 79165.2 211.860  -2
   0   1   4 79165.2 211.860   1
   0   1  -5 447040. 961.894  -2
   0   1   5 447040. 961.894   1
   0   1  -6 1128.30 82.2712  -2
   0   1   6 1128.30 82.2712   1
   0   1  -7 85982.8 445.613  -2
   0   1   7 85982.8 445.613   1
   0   1  -8 10369.8 184.684  -2
   0   1   8 10369.8 184.684   1
   0   1  -9 53719.1 375.055  -2
   0   1   9 53719.1 375.055   1
   0   1 -10 21480.3 303.817  -2
   0   1  10 21480.3 303.817   1
   0   1 -11 9834.14 234.591  -2
   0   1  11 9834.14 234.591   1
   0   1 -12 4205.83 172.988  -2
   0   1  12 4205.83 172.988   1
   0   1 -13 48272.6 507.403  -2
   0   1  13 48272.6 507.403   1
   0   1 -14 1001.13 137.509  -2
   0   1  14 1001.13 137.509   1
   0   1 -15 22296.2 407.383  -2
   0   1  15 22296.2 407.383   1
   0   1 -16 1195.94 189.735  -2
   0   1  16 1195.94 189.735   1
   0   1 -17 4959.12 335.661  -2
   0   1  17 4959.12 335.661   1
   0   1 -18 866.524 119.200  -2
   0   1  18 866.524 119.200   1
   0   2  18 2664.49 121.270  -2
   0   2 -18 2664.49 121.270   1
   0   2  17 5467.96 207.433  -2
   0   2 -17 5467.96 207.433   1
   0   2  16 12170.3 272.774  -2
   0   2 -16 12170.3 272.774   1
   0   2  15 2057.12 189.760  -2
   0   2 -15 2057.12 189.760   1
   0   2  14 38890.4 542.165  -2
   0   2 -14 38890.4 542.165   1
   0   2  13 3164.95 182.211  -2
   0   2 -13 3164.95 182.211   1
   0   2  12 1374.19 122.922  -2
   0   2 -12 1374.19 122.922   1
   0   2  11 5484.81 205.338  -2
   0   2 -11 5484.81 205.338   1
   0   2  10 27326.5 621.421  -2
   0   2 -10 27326.5 621.421   1
   0   2   9 10952.1 384.911  -2
   0   2  -9 10952.1 384.911   1
   0   2   8 8750.44 324.207  -2
   0   2  -8 8750.44 324.207   1
   0   2   7 4536.59 228.740  -2
   0   2  -7 4536.59 228.740   1
   0   2   6 15690.6 350.621  -2
   0   2  -6 15690.6 350.621   1
   0   2   5 79887.3 348.920  -2
   0   2  -5 79887.3 348.920   1
   0   2   4 1570.60 77.2106  -2
   0   2  -4 1570.60 77.2106   1
   0   2   3 17785.3 153.744  -2
   0   2  -3 17785.3 153.744   1
   0   2   1 123872. 287.591  -2
   0   2  -1 123872. 287.591   1
   0   2   0 204812. 458.452  -2
   0   2   0 204812. 458.452   1
   0   2  -1 127413. 498.474  -2
   0   2   1 127413. 498.474   1
   0   2  -3 17705.4 139.978  -2
   0   2   3 17705.4 139.978   1
   0   2  -4 1726.76 67.9913  -2
   0   2   4 1726.76 67.9913   1
   0   2  -5 72964.6 275.850  -2
   0   2   5 72964.6 275.850   1
   0   2  -6 14239.4 179.853  -2
   0   2   6 14239.4 179.853   1
   0   2  -7 4367.42 124.639  -2
   0   2   7 4367.42 124.639   1
   0   2  -8 8271.46 152.974  -2
   0   2   8 8271.46 152.974   1
   0   2  -9 9397.59 198.510  -2
   0   2   9 9397.59 198.510   1
   0   2 -10 26071.0 330.724  -2
   0   2  10 26071.0 330.724   1
   0   2 -11 5358.07 226.538  -2
   0   2  11 5358.07 226.538   1
   0   2 -12 1214.80 152.726  -2
   0   2  12 1214.80 152.726   1
   0   2 -13 3019.88 183.346  -2
   0   2  13 3019.88 183.346   1
   0   2 -14 38040.6 455.617  -2
   0   2  14 38040.6 455.617   1
   0   2 -15 2752.71 232.267  -2
   0   2  15 2752.71 232.267   1
   0   2 -16 12842.5 332.740  -2
   0   2  16 12842.5 332.740   1
   0   2 -17 5402.84 228.182  -2
   0   2  17 5402.84 228.182   1
   0   2 -18 2603.22 133.671  -2
   0   2  18 2603.22 133.671   1
   0   3  18 541.566 88.6366  -2
   0   3 -18 541.566 88.6366   1
   0   3  17 4081.55 182.191  -2
   0   3 -17 4081.55 182.191   1
   0   3  16 1394.76 237.870  -2
   0   3 -16 1394.76 237.870   1
   0   3  15 1756.86 270.869  -2
   0   3 -15 1756.86 270.869   1
   0   3  14 786.290 263.347  -2
   0   3 -14 786.290 263.347   1
   0   3  13 6347.97 291.937  -2
   0   3 -13 6347.97 291.937   1
   0   3  12 3877.74 189.488  -2
   0   3 -12 3877.74 189.488   1
   0   3  11 1457.53 141.393  -2
   0   3 -11 1457.53 141.393   1
   0   3  10 1544.02 235.215  -2
   0   3 -10 1544.02 235.215   1
   0   3   9 11201.5 400.860  -2
   0   3  -9 11201.5 400.860   1
   0   3   8 9815.78 353.031  -2
   0   3  -8 9815.78 353.031   1
   0   3   7 90032.2 913.110  -2
   0   3  -7 90032.2 913.110   1
   0   3   6 161434. 605.669  -2
   0   3  -6 161434. 605.669   1
   0   3   5 218451. 692.914  -2
   0   3  -5 218451. 692.914   1
   0   3   4 406443. 743.669  -2
   0   3  -4 406443. 743.669   1
   0   3   3 708826. 1077.12  -2
   0   3  -3 708826. 1077.12   1
   0   3   2 413306. 1131.59  -2
   0   3  -2 413306. 1131.59   1
   0   3   1 33548.6 186.552  -2
   0   3  -1 33548.6 186.552   1
   0   3   0 1247.13 72.6820  -2
   0   3   0 1247.13 72.6820   1
   0   3  -1 43217.9 370.261  -2
   0   3   1 43217.9 370.261   1
   0   3  -2 441443. 1172.28  -2
   0   3   2 441443. 1172.28   1
   0   3  -3 738108. 1238.46  -2
   0   3   3 738108. 1238.46   1
   0   3  -4 414492. 797.731  -2
   0   3   4 414492. 797.731   1
   0   3  -5 210917. 546.727  -2
   0   3   5 210917. 546.727   1
   0   3  -6 160118. 490.491  -2
   0   3   6 160118. 490.491   1
   0   3  -7 81921.0 538.338  -2
   0   3   7 81921.0 538.338   1
   0   3  -8 10089.3 193.079  -2
   0   3   8 10089.3 193.079   1
   0   3  -9 10501.2 256.956  -2
   0   3   9 10501.2 256.956   1
   0   3 -10 1695.48 162.721  -2
   0   3  10 1695.48 162.721   1
   0   3 -11 996.539 132.682  -2
   0   3  11 996.539 132.682   1
   0   3 -12 2890.38 181.756  -2
   0   3  12 2890.38 181.756   1
   0   3 -13 6209.37 257.265  -2
   0   3  13 6209.37 257.265   1
   0   3 -14 1131.67 211.140  -2
   0   3  14 1131.67 211.140   1
   0   3 -15 1847.09 165.110  -2
   0   3  15 1847.09 165.110   1
   0   3 -16 1429.34 194.631  -2
   0   3  16 1429.34 194.631   1
   0   3 -17 3920.97 196.306  -2
   0   3  17 3920.97 196.306   1
   0   3 -18 879.297 137.524  -2
   0   3  18 879.297 137.524   1
   0   4  17 8025.95 310.700  -2
   0   4 -17 8025.95 310.700   1
   0   4  16 949.791 207.777  -2
   0   4 -16 949.791 207.777   1
   0   4  15 9116.05 401.823  -2
   0   4 -15 9116.05 401.823   1
   0   4  14 4108.65 251.572  -2
   0   4 -14 4108.65 251.572   1
   0   4  13 18645.5 438.140  -2
   0   4 -13 18645.5 438.140   1
   0   4  12 11676.8 360.219  -2
   0   4 -12 11676.8 360.219   1
   0   4  11 3569.50 165.755  -2
   0   4 -11 3569.50 165.755   1
   0   4  10 15543.3 523.122  -2
   0   4 -10 15543.3 523.122   1
   0   4   9 1561.40 215.319  -2
   0   4  -9 1561.40 215.319   1
   0   4   8 2147.94 216.610  -2
   0   4  -8 2147.94 216.610   1
   0   4   7 75417.1 879.731  -2
   0   4  -7 75417.1 879.731   1
   0   4   6 118610. 609.739  -2
   0   4  -6 118610. 609.739   1
   0   4   5 46160.6 371.895  -2
   0   4  -5 46160.6 371.895   1
   0   4   4 58636.3 316.030  -2
   0   4  -4 58636.3 316.030   1
   0   4   3 182462. 617.692  -2
   0   4  -3 182462. 617.692   1
   0   4   2 86985.2 456.402  -2
   0   4  -2 86985.2 456.402   1
   0   4   1 439944. 944.120  -2
   0   4  -1 439944. 944.120   1
   0   4   0 52247.1 488.497  -2
   0   4   0 52247.1 488.497   1
   0   4  -1 459044. 1418.87  -2
   0   4   1 459044. 1418.87   1
   0   4  -2 96785.8 355.658  -2
   0   4   2 96785.8 355.658   1
   0   4  -3 194318. 735.348  -2
   0   4   3 194318. 735.348   1
   0   4  -4 57554.1 318.742  -2
   0   4   4 57554.1 318.742   1
   0   4  -5 45843.3 332.236  -2
   0   4   5 45843.3 332.236   1
   0   4  -6 132330. 570.457  -2
   0   4   6 132330. 570.457   1
   0   4  -7 79686.0 560.366  -2
   0   4   7 79686.0 560.366   1
   0   4  -8 1969.79 143.025  -2
   0   4   8 1969.79 143.025   1
   0   4  -9 2381.53 158.137  -2
   0   4   9 2381.53 158.137   1
   0   4 -10 16357.9 323.866  -2
   0   4  10 16357.9 323.866   1
   0   4 -11 3373.34 203.730  -2
   0   4  11 3373.34 203.730   1
   0   4 -12 12328.9 321.782  -2
   0   4  12 12328.9 321.782   1
   0   4 -13 19491.3 335.521  -2
   0   4  13 19491.3 335.521   1
   0   4 -14 4232.18 211.988  -2
   0   4  14 4232.18 211.988   1
   0   4 -15 10078.3 276.081  -2
   0   4  15 10078.3 276.081   1
   0   4 -16 888.409 168.413  -2
   0   4  16 888.409 168.413   1
   0   4 -17 9158.38 230.218  -2
   0   4  17 9158.38 230.218   1
   0   5  17 1850.63 184.487  -2
   0   5 -17 1850.63 184.487   1
   0   5  16 365.426 113.111  -2
   0   5 -16 365.426 113.111   1
   0   5  15 5434.80 308.039  -2
   0   5 -15 5434.80 308.039   1
   0   5  14 45163.2 597.423  -2
   0   5 -14 45163.2 597.423   1
   0   5  13 9370.32 327.405  -2
   0   5 -13 9370.32 327.405   1
   0   5  12 24252.2 391.279  -2
   0   5 -12 24252.2 391.279   1
   0   5  11 12415.5 255.949  -2
   0   5 -11 12415.5 255.949   1
   0   5  10 8268.94 210.659  -2
   0   5 -10 8268.94 210.659   1
   0   5   9 7019.61 362.464  -2
   0   5  -9 7019.61 362.464   1
   0   5   8 53048.5 834.086  -2
   0   5  -8 53048.5 834.086   1
   0   5   7 23246.9 527.238  -2
   0   5  -7 23246.9 527.238   1
   0   5   6 145902. 756.863  -2
   0   5  -6 145902. 756.863   1
   0   5   5 254809. 960.856  -2
   0   5  -5 254809. 960.856   1
   0   5   4 14925.2 181.405  -2
   0   5  -4 14925.2 181.405   1
   0   5   3 59753.6 338.750  -2
   0   5  -3 59753.6 338.750   1
   0   5   2 13196.6 220.653  -2
   0   5  -2 13196.6 220.653   1
   0   5   1 5174.87 99.2127  -2
   0   5  -1 5174.87 99.2127   1
   0   5   0 2393.54 90.8750  -2
   0   5   0 2393.54 90.8750   1
   0   5  -1 12099.3 287.608  -2
   0   5   1 12099.3 287.608   1
   0   5  -2 12754.6 224.963  -2
   0   5   2 12754.6 224.963   1
   0   5  -3 60628.2 477.908  -2
   0   5   3 60628.2 477.908   1
   0   5  -4 15305.7 257.512  -2
   0   5   4 15305.7 257.512   1
   0   5  -5 256197. 854.727  -2
   0   5   5 256197. 854.727   1
   0   5  -6 147324. 670.705  -2
   0   5   6 147324. 670.705   1
   0   5  -7 22745.4 288.248  -2
   0   5   7 22745.4 288.248   1
   0   5  -8 55977.7 462.841  -2
   0   5   8 55977.7 462.841   1
   0   5  -9 7006.93 199.758  -2
   0   5   9 7006.93 199.758   1
   0   5 -10 7545.57 222.918  -2
   0   5  10 7545.57 222.918   1
   0   5 -11 11604.2 311.952  -2
   0   5  11 11604.2 311.952   1
   0   5 -12 24142.6 373.904  -2
   0   5  12 24142.6 373.904   1
   0   5 -13 8257.98 288.790  -2
   0   5  13 8257.98 288.790   1
   0   5 -14 45547.0 551.711  -2
   0   5  14 45547.0 551.711   1
   0   5 -15 5801.75 268.424  -2
   0   5  15 5801.75 268.424   1
   0   5 -16 471.835 143.632  -2
   0   5  16 471.835 143.632   1
   0   5 -17 2202.28 130.332  -2
   0   5  17 2202.28 130.332   1
   0   6  17 179.120 124.790  -2
   0   6 -17 179.120 124.790   1
   0   6  16 13642.1 244.657  -2
   0   6 -16 13642.1 244.657   1
   0   6  15 5457.13 270.067  -2
   0   6 -15 5457.13 270.067   1
   0   6  14 5286.21 238.792  -2
   0   6 -14 5286.21 238.792   1
   0   6  13 3346.52 180.749  -2
   0   6 -13 3346.52 180.749   1
   0   6  12 6328.13 230.615  -2
   0   6 -12 6328.13 230.615   1
   0   6  11 42722.1 501.256  -2
   0   6 -11 42722.1 501.256   1
   0   6  10 2363.70 172.231  -2
   0   6 -10 2363.70 172.231   1
   0   6   9 987.974 162.045  -2
   0   6  -9 987.974 162.045   1
   0   6   8 53649.0 872.763  -2
   0   6  -8 53649.0 872.763   1
   0   6   7 36877.9 690.677  -2
   0   6  -7 36877.9 690.677   1
   0   6   6 64142.9 557.389  -2
   0   6  -6 64142.9 557.389   1
   0   6   5 9911.62 224.602  -2
   0   6  -5 9911.62 224.602   1
   0   6   4 2006.90 123.726  -2
   0   6  -4 2006.90 123.726   1
   0   6   3 107234. 523.375  -2
   0   6  -3 107234. 523.375   1
   0   6   2 197215. 906.069  -2
   0   6  -2 197215. 906.069   1
   0   6   1 1238.76 86.8257  -2
   0   6  -1 1238.76 86.8257   1
   0   6   0 545.969 77.7544  -2
   0   6   0 545.969 77.7544   1
   0   6  -1 1027.60 145.929  -2
   0   6   1 1027.60 145.929   1
   0   6  -2 198176. 943.363  -2
   0   6   2 198176. 943.363   1
   0   6  -3 109348. 718.627  -2
   0   6   3 109348. 718.627   1
   0   6  -4 2128.74 136.301  -2
   0   6   4 2128.74 136.301   1
   0   6  -5 9826.64 244.513  -2
   0   6   5 9826.64 244.513   1
   0   6  -6 63716.3 584.753  -2
   0   6   6 63716.3 584.753   1
   0   6  -7 41220.0 852.916  -2
   0   6   7 41220.0 852.916   1
   0   6  -8 59613.8 699.510  -2
   0   6   8 59613.8 699.510   1
   0   6  -9 1360.61 168.548  -2
   0   6   9 1360.61 168.548   1
   0   6 -10 2362.25 201.841  -2
   0   6  10 2362.25 201.841   1
   0   6 -11 41761.5 564.878  -2
   0   6  11 41761.5 564.878   1
   0   6 -12 5751.23 257.171  -2
   0   6  12 5751.23 257.171   1
   0   6 -13 3560.10 215.566  -2
   0   6  13 3560.10 215.566   1
   0   6 -14 5178.40 220.585  -2
   0   6  14 5178.40 220.585   1
   0   6 -15 5634.78 244.344  -2
   0   6  15 5634.78 244.344   1
   0   6 -16 14299.6 277.397  -2
   0   6  16 14299.6 277.397   1
   0   7  16 1104.12 100.886  -2
   0   7 -16 1104.12 100.886   1
   0   7  15 2502.46 236.133  -2
   0   7 -15 2502.46 236.133   1
   0   7  14 8242.28 198.266  -2
   0   7 -14 8242.28 198.266   1
   0   7  13 751.803 130.469  -2
   0   7 -13 751.803 130.469   1
   0   7  12 20518.9 343.785  -2
   0   7 -12 20518.9 343.785   1
   0   7  11 17193.2 442.181  -2
   0   7 -11 17193.2 442.181   1
   0   7  10 82656.0 1262.16  -2
   0   7 -10 82656.0 1262.16   1
   0   7   9 11240.8 290.381  -2
   0   7  -9 11240.8 290.381   1
   0   7   8 670.030 138.929  -2
   0   7  -8 670.030 138.929   1
   0   7   7 6003.69 327.308  -2
   0   7  -7 6003.69 327.308   1
   0   7   6 52732.4 547.563  -2
   0   7  -6 52732.4 547.563   1
   0   7   5 124761. 676.141  -2
   0   7  -5 124761. 676.141   1
   0   7   4 25930.3 365.699  -2
   0   7  -4 25930.3 365.699   1
   0   7   3 62115.5 436.371  -2
   0   7  -3 62115.5 436.371   1
   0   7   2 1105.26 103.739  -2
   0   7  -2 1105.26 103.739   1
   0   7   1 10308.2 254.877  -2
   0   7  -1 10308.2 254.877   1
   0   7   0 903.968 118.204  -2
   0   7   0 903.968 118.204   1
   0   7  -1 10994.6 197.877  -2
   0   7   1 10994.6 197.877   1
   0   7  -2 1184.81 171.008  -2
   0   7   2 1184.81 171.008   1
   0   7  -3 62986.1 607.320  -2
   0   7   3 62986.1 607.320   1
   0   7  -4 27116.2 414.296  -2
   0   7   4 27116.2 414.296   1
   0   7  -5 125509. 879.757  -2
   0   7   5 125509. 879.757   1
   0   7  -6 56309.7 606.726  -2
   0   7   6 56309.7 606.726   1
   0   7  -7 7037.66 419.134  -2
   0   7   7 7037.66 419.134   1
   0   7  -8 695.688 155.686  -2
   0   7   8 695.688 155.686   1
   0   7  -9 12804.1 332.282  -2
   0   7   9 12804.1 332.282   1
   0   7 -10 87129.1 793.173  -2
   0   7  10 87129.1 793.173   1
   0   7 -11 17674.0 385.781  -2
   0   7  11 17674.0 385.781   1
   0   7 -12 18672.6 381.815  -2
   0   7  12 18672.6 381.815   1
   0   7 -13 821.175 157.056  -2
   0   7  13 821.175 157.056   1
   0   7 -14 8599.94 290.383  -2
   0   7  14 8599.94 290.383   1
   0   7 -15 2671.46 178.957  -2
   0   7  15 2671.46 178.957   1
   0   7 -16 1138.06 110.410  -2
   0   7  16 1138.06 110.410   1
   0   8  15 264.693 138.601  -2
   0   8 -15 264.693 138.601   1
   0   8  14 610.436 109.758  -2
   0   8 -14 610.436 109.758   1
   0   8  13 1567.19 183.496  -2
   0   8 -13 1567.19 183.496   1
   0   8  12 1792.31 207.039  -2
   0   8 -12 1792.31 207.039   1
   0   8  11 7106.88 314.358  -2
   0   8 -11 7106.88 314.358   1
   0   8  10 11817.4 308.615  -2
   0   8 -10 11817.4 308.615   1
   0   8   9 43152.2 663.855  -2
   0   8  -9 43152.2 663.855   1
   0   8   8 141087. 895.238  -2
   0   8  -8 141087. 895.238   1
   0   8   7 2515.94 146.439  -2
   0   8  -7 2515.94 146.439   1
   0   8   6 13483.5 243.555  -2
   0   8  -6 13483.5 243.555   1
   0   8   5 7519.11 237.127  -2
   0   8  -5 7519.11 237.127   1
   0   8   4 32783.3 442.204  -2
   0   8  -4 32783.3 442.204   1
   0   8   3 10164.2 250.036  -2
   0   8  -3 10164.2 250.036   1
   0   8   2 4455.22 276.799  -2
   0   8  -2 4455.22 276.799   1
   0   8   1 3241.53 254.102  -2
   0   8  -1 3241.53 254.102   1
   0   8   0 175360. 1485.06  -2
   0   8   0 175360. 1485.06   1
   0   8  -1 3377.96 258.357  -2
   0   8   1 3377.96 258.357   1
   0   8  -2 5058.81 296.531  -2
   0   8   2 5058.81 296.531   1
   0   8  -3 9307.18 367.331  -2
   0   8   3 9307.18 367.331   1
   0   8  -4 34470.2 667.479  -2
   0   8   4 34470.2 667.479   1
   0   8  -5 7086.05 264.603  -2
   0   8   5 7086.05 264.603   1
   0   8  -6 14330.0 327.191  -2
   0   8   6 14330.0 327.191   1
   0   8  -7 2844.11 195.237  -2
   0   8   7 2844.11 195.237   1
   0   8  -8 147881. 1001.04  -2
   0   8   8 147881. 1001.04   1
   0   8  -9 45964.9 586.178  -2
   0   8   9 45964.9 586.178   1
   0   8 -10 10444.8 310.239  -2
   0   8  10 10444.8 310.239   1
   0   8 -11 6246.95 253.429  -2
   0   8  11 6246.95 253.429   1
   0   8 -12 1826.90 172.639  -2
   0   8  12 1826.90 172.639   1
   0   8 -13 1498.17 147.697  -2
   0   8  13 1498.17 147.697   1
   0   8 -14 412.808 142.506  -2
   0   8  14 412.808 142.506   1
   0   8 -15 527.973 110.964  -2
   0   8  15 527.973 110.964   1
   0   9  15 6205.59 191.973  -2
   0   9 -15 6205.59 191.973   1
   0   9  14 4004.76 216.473  -2
   0   9 -14 4004.76 216.473   1
   0   9  13 271.376 141.478  -2
   0   9 -13 271.376 141.478   1
   0   9  12 11984.2 328.091  -2
   0   9 -12 11984.2 328.091   1
   0   9  11 13614.6 374.226  -2
   0   9 -11 13614.6 374.226   1
   0   9  10 1263.72 167.901  -2
   0   9 -10 1263.72 167.901   1
   0   9   9 7319.52 314.917  -2
   0   9  -9 7319.52 314.917   1
   0   9   8 15597.3 432.092  -2
   0   9  -8 15597.3 432.092   1
   0   9   7 42792.4 543.877  -2
   0   9  -7 42792.4 543.877   1
   0   9   6 5710.76 237.772  -2
   0   9  -6 5710.76 237.772   1
   0   9   5 137860. 648.152  -2
   0   9  -5 137860. 648.152   1
   0   9   4 11372.4 202.674  -2
   0   9  -4 11372.4 202.674   1
   0   9   3 88314.0 642.898  -2
   0   9  -3 88314.0 642.898   1
   0   9   2 52711.5 912.070  -2
   0   9  -2 52711.5 912.070   1
   0   9   1 124888. 1385.51  -2
   0   9  -1 124888. 1385.51   1
   0   9   0 286.148 186.685  -2
   0   9   0 286.148 186.685   1
   0   9  -1 126555. 1384.70  -2
   0   9   1 126555. 1384.70   1
   0   9  -2 57804.7 943.227  -2
   0   9   2 57804.7 943.227   1
   0   9  -3 84598.2 842.629  -2
   0   9   3 84598.2 842.629   1
   0   9  -4 11841.0 186.207  -2
   0   9   4 11841.0 186.207   1
   0   9  -5 131091. 655.509  -2
   0   9   5 131091. 655.509   1
   0   9  -6 6184.58 245.862  -2
   0   9   6 6184.58 245.862   1
   0   9  -7 43165.3 550.042  -2
   0   9   7 43165.3 550.042   1
   0   9  -8 14583.4 343.505  -2
   0   9   8 14583.4 343.505   1
   0   9  -9 7312.87 225.414  -2
   0   9   9 7312.87 225.414   1
   0   9 -10 1369.10 180.226  -2
   0   9  10 1369.10 180.226   1
   0   9 -11 14583.2 394.299  -2
   0   9  11 14583.2 394.299   1
   0   9 -12 13058.7 345.483  -2
   0   9  12 13058.7 345.483   1
   0   9 -13 241.346 137.157  -2
   0   9  13 241.346 137.157   1
   0   9 -14 4874.09 171.880  -2
   0   9  14 4874.09 171.880   1
   0  10  14 1063.43 137.811  -2
   0  10 -14 1063.43 137.811   1
   0  10  13 120.853 158.713  -2
   0  10 -13 120.853 158.713   1
   0  10  12 1793.96 166.429  -2
   0  10 -12 1793.96 166.429   1
   0  10  11 2038.51 189.566  -2
   0  10 -11 2038.51 189.566   1
   0  10  10 17819.3 406.652  -2
   0  10 -10 17819.3 406.652   1
   0  10   9 19560.1 367.387  -2
   0  10  -9 19560.1 367.387   1
   0  10   8 8587.56 330.842  -2
   0  10  -8 8587.56 330.842   1
   0  10   7 16137.6 357.834  -2
   0  10  -7 16137.6 357.834   1
   0  10   6 72558.2 693.676  -2
   0  10  -6 72558.2 693.676   1
   0  10   5 20047.3 365.268  -2
   0  10  -5 20047.3 365.268   1
   0  10   4 92627.5 628.868  -2
   0  10  -4 92627.5 628.868   1
   0  10   3 3065.16 157.568  -2
   0  10  -3 3065.16 157.568   1
   0  10   2 38532.2 395.196  -2
   0  10  -2 38532.2 395.196   1
   0  10   1 531.793 114.033  -2
   0  10  -1 531.793 114.033   1
   0  10   0 173.322 98.2523  -2
   0  10   0 173.322 98.2523   1
   0  10  -1 379.220 95.2551  -2
   0  10   1 379.220 95.2551   1
   0  10  -2 39710.3 328.917  -2
   0  10   2 39710.3 328.917   1
   0  10  -3 3066.78 131.983  -2
   0  10   3 3066.78 131.983   1
   0  10  -4 93715.0 585.550  -2
   0  10   4 93715.0 585.550   1
   0  10  -5 19904.8 325.674  -2
   0  10   5 19904.8 325.674   1
   0  10  -6 74807.0 587.545  -2
   0  10   6 74807.0 587.545   1
   0  10  -7 16297.3 353.091  -2
   0  10   7 16297.3 353.091   1
   0  10  -8 9157.29 276.004  -2
   0  10   8 9157.29 276.004   1
   0  10  -9 20760.5 472.203  -2
   0  10   9 20760.5 472.203   1
   0  10 -10 19647.6 438.659  -2
   0  10  10 19647.6 438.659   1
   0  10 -11 2200.71 196.187  -2
   0  10  11 2200.71 196.187   1
   0  10 -12 1852.12 163.736  -2
   0  10  12 1852.12 163.736   1
   0  10 -13 193.527 109.298  -2
   0  10  13 193.527 109.298   1
   0  10 -14 1194.03 139.012  -2
   0  10  14 1194.03 139.012   1
   0  11  12 5921.60 268.991  -2
   0  11 -12 5921.60 268.991   1
   0  11  11 14141.0 279.981  -2
   0  11 -11 14141.0 279.981   1
   0  11  10 6684.45 235.790  -2
   0  11 -10 6684.45 235.790   1
   0  11   9 15710.9 301.638  -2
   0  11  -9 15710.9 301.638   1
   0  11   8 1939.96 168.660  -2
   0  11  -8 1939.96 168.660   1
   0  11   7 2746.31 222.862  -2
   0  11  -7 2746.31 222.862   1
   0  11   6 9075.80 371.504  -2
   0  11  -6 9075.80 371.504   1
   0  11   5 3957.98 292.524  -2
   0  11  -5 3957.98 292.524   1
   0  11   4 2590.01 195.669  -2
   0  11  -4 2590.01 195.669   1
   0  11   3 120650. 760.834  -2
   0  11  -3 120650. 760.834   1
   0  11   2 344.411 149.362  -2
   0  11  -2 344.411 149.362   1
   0  11   1 2746.83 191.543  -2
   0  11  -1 2746.83 191.543   1
   0  11   0 960.860 198.017  -2
   0  11   0 960.860 198.017   1
   0  11  -1 3056.24 151.228  -2
   0  11   1 3056.24 151.228   1
   0  11  -2 450.820 127.180  -2
   0  11   2 450.820 127.180   1
   0  11  -3 113015. 742.075  -2
   0  11   3 113015. 742.075   1
   0  11  -4 2772.90 169.595  -2
   0  11   4 2772.90 169.595   1
   0  11  -5 3878.73 183.126  -2
   0  11   5 3878.73 183.126   1
   0  11  -6 9034.92 232.141  -2
   0  11   6 9034.92 232.141   1
   0  11  -7 3418.03 190.667  -2
   0  11   7 3418.03 190.667   1
   0  11  -8 2097.20 213.740  -2
   0  11   8 2097.20 213.740   1
   0  11  -9 16787.3 393.190  -2
   0  11   9 16787.3 393.190   1
   0  11 -10 6102.26 245.469  -2
   0  11  10 6102.26 245.469   1
   0  11 -11 15071.6 300.848  -2
   0  11  11 15071.6 300.848   1
   0  11 -12 6592.93 176.572  -2
   0  11  12 6592.93 176.572   1
   0  11 -13 2639.82 161.384  -2
   0  11  13 2639.82 161.384   1
   0  12  11 2264.95 196.913  -2
   0  12 -11 2264.95 196.913   1
   0  12  10 88.6865 189.465  -2
   0  12 -10 88.6865 189.465   1
   0  12   9 7268.32 363.593  -2
   0  12  -9 7268.32 363.593   1
   0  12   8 5355.65 255.230  -2
   0  12  -8 5355.65 255.230   1
   0  12   7 961.410 192.143  -2
   0  12  -7 961.410 192.143   1
   0  12   6 248.960 231.655  -2
   0  12  -6 248.960 231.655   1
   0  12   5 20435.3 491.240  -2
   0  12  -5 20435.3 491.240   1
   0  12   4 22726.8 523.153  -2
   0  12  -4 22726.8 523.153   1
   0  12   3 4394.58 210.020  -2
   0  12  -3 4394.58 210.020   1
   0  12   2 12411.7 273.007  -2
   0  12  -2 12411.7 273.007   1
   0  12   1 2259.58 175.808  -2
   0  12  -1 2259.58 175.808   1
   0  12   0 6026.31 256.476  -2
   0  12   0 6026.31 256.476   1
   0  12  -1 2149.67 194.015  -2
   0  12   1 2149.67 194.015   1
   0  12  -2 12244.5 313.219  -2
   0  12   2 12244.5 313.219   1
   0  12  -3 4804.81 219.437  -2
   0  12   3 4804.81 219.437   1
   0  12  -4 22855.6 397.123  -2
   0  12   4 22855.6 397.123   1
   0  12  -5 21839.0 379.097  -2
   0  12   5 21839.0 379.097   1
   0  12  -6 180.191 125.689  -2
   0  12   6 180.191 125.689   1
   0  12  -7 1055.68 179.778  -2
   0  12   7 1055.68 179.778   1
   0  12  -8 5682.38 244.465  -2
   0  12   8 5682.38 244.465   1
   0  12  -9 7824.29 243.111  -2
   0  12   9 7824.29 243.111   1
   0  12 -10 255.411 115.114  -2
   0  12  10 255.411 115.114   1
   0  12 -11 2740.58 191.548  -2
   0  12  11 2740.58 191.548   1
   0  13  10 869.622 143.308  -2
   0  13 -10 869.622 143.308   1
   0  13   9 1308.01 188.629  -2
   0  13  -9 1308.01 188.629   1
   0  13   8 650.695 192.247  -2
   0  13  -8 650.695 192.247   1
   0  13   7 1662.53 173.604  -2
   0  13  -7 1662.53 173.604   1
   0  13   6 570.548 169.609  -2
   0  13  -6 570.548 169.609   1
   0  13   5 11053.1 329.118  -2
   0  13  -5 11053.1 329.118   1
   0  13   4 962.195 147.263  -2
   0  13  -4 962.195 147.263   1
   0  13   3 30992.0 425.304  -2
   0  13  -3 30992.0 425.304   1
   0  13   2 1798.43 155.310  -2
   0  13  -2 1798.43 155.310   1
   0  13   1 1593.96 152.893  -2
   0  13  -1 1593.96 152.893   1
   0  13   0 208.622 128.695  -2
   0  13   0 208.622 128.695   1
   0  13  -1 1404.25 144.776  -2
   0  13   1 1404.25 144.776   1
   0  13  -2 2002.64 169.608  -2
   0  13   2 2002.64 169.608   1
   0  13  -3 31114.9 429.934  -2
   0  13   3 31114.9 429.934   1
   0  13  -4 796.596 139.006  -2
   0  13   4 796.596 139.006   1
   0  13  -5 10801.2 252.486  -2
   0  13   5 10801.2 252.486   1
   0  13  -6 1152.84 159.803  -2
   0  13   6 1152.84 159.803   1
   0  13  -7 2172.34 167.063  -2
   0  13   7 2172.34 167.063   1
   0  13  -8 467.992 119.010  -2
   0  13   8 467.992 119.010   1
   0  13  -9 1303.20 183.243  -2
   0  13   9 1303.20 183.243   1
   0  13 -10 1225.60 142.688  -2
   0  13  10 1225.60 142.688   1
   0  14   7 930.117 152.888  -2
   0  14  -7 930.117 152.888   1
   0  14   6 11266.7 241.830  -2
   0  14  -6 11266.7 241.830   1
   0  14   5 50191.2 488.679  -2
   0  14  -5 50191.2 488.679   1
   0  14   4 9233.00 425.601  -2
   0  14  -4 9233.00 425.601   1
   0  14   3 762.166 160.302  -2
   0  14  -3 762.166 160.302   1
   0  14   2 426.018 139.503  -2
   0  14  -2 426.018 139.503   1
   0  14   1 7001.70 218.455  -2
   0  14  -1 7001.70 218.455   1
   0  14   0 3711.59 155.482  -2
   0  14   0 3711.59 155.482   1
   0  14  -1 7130.94 215.247  -2
   0  14   1 7130.94 215.247   1
   0  14  -2 217.671 114.056  -2
   0  14   2 217.671 114.056   1
   0  14  -3 1038.10 163.259  -2
   0  14   3 1038.10 163.259   1
   0  14  -4 9449.52 268.023  -2
   0  14   4 9449.52 268.023   1
   0  14  -5 53395.1 794.195  -2
   0  14   5 53395.1 794.195   1
   0  14  -6 12217.3 380.456  -2
   0  14   6 12217.3 380.456   1
   0  14  -7 1072.67 164.906  -2
   0  14   7 1072.67 164.906   1
   0  14  -8 1793.32 142.110  -2
   0  14   8 1793.32 142.110   1
   0  15   4 7697.41 284.544  -2
   0  15  -4 7697.41 284.544   1
   0  15   3 1270.03 195.087  -2
   0  15  -3 1270.03 195.087   1
   0  15   2 34969.3 603.145  -2
   0  15  -2 34969.3 603.145   1
   0  15   1 13516.3 408.763  -2
   0  15  -1 13516.3 408.763   1
   0  15   0 623.661 188.974  -2
   0  15   0 623.661 188.974   1
   0  15  -1 13323.5 379.490  -2
   0  15   1 13323.5 379.490   1
   0  15  -2 35912.4 386.148  -2
   0  15   2 35912.4 386.148   1
   0  15  -3 913.037 163.632  -2
   0  15   3 913.037 163.632   1
   0  15  -4 7815.47 264.149  -2
   0  15   4 7815.47 264.149   1
   0  15  -5 3244.16 170.375  -2
   0  15   5 3244.16 170.375   1
   1 -15  -3 11052.9 197.968   1
   1 -15  -2 523.047 69.1611   1
   1 -15  -1 1422.37 85.3140   1
   1 -15   0 287.287 72.7524   1
   1 -15   1 2442.41 95.4495   1
   1 -15   2 90.6154 54.4868   1
   1 -15   3 285.331 66.8112   1
   1 -14  -6 7154.00 162.961   1
   1 -14  -5 7035.13 201.689   1
   1 -14  -4 1856.06 87.2275   1
   1 -14  -3 5750.05 155.780   1
   1 -14  -2 254.653 97.6841   1
   1 -14  -1 3029.50 130.394   1
   1 -14   0 686.629 98.9950   1
   1 -14   1 2871.37 107.495   1
   1 -14   2 312.674 79.7502   1
   1 -14   3 3028.13 104.158   1
   1 -14   4 19803.8 187.615   1
   1 -14   5 3374.27 172.912   1
   1 -14   6 1387.89 92.2821   1
   1 -14   7 65.6755 102.326   1
   1 -13  -9 140.387 88.2668   1
   1 -13  -8 4554.80 169.386   1
   1 -13  -7 2456.02 86.7865   1
   1 -13  -6 175.574 73.5977   1
   1 -13  -5 76.8284 76.3328   1
   1 -13  -4 3454.44 119.190   1
   1 -13  -3 278.330 166.307   1
   1 -13  -2 7877.36 208.671   1
   1 -13  -1 7738.67 161.670   1
   1 -13   0 96.9847 87.1887   1
   1 -13   1 22.7235 107.703   1
   1 -13   2 1787.79 130.250   1
   1 -13   3 8.48620 103.650   1
   1 -13   4 362.198 108.445   1
   1 -13   5 1448.90 98.1050   1
   1 -13   6 7973.49 184.745   1
  -1 -13  -7 1626.55 179.290  -2
   1 -13   7 1626.55 179.290   1
   1 -13   7 157.269 138.033   1
   1 -13   8 2038.35 164.446   1
   1 -13   9 260.243 111.328   1
   1 -12 -11 3758.92 129.884   1
   1 -12 -10 866.157 119.221   1
   1 -12  -9 1562.26 75.0525   1
   1 -12  -8 4676.50 113.173   1
   1 -12  -7 84.7447 79.2647   1
   1 -12  -6 746.216 114.014   1
   1 -12  -5 3742.76 161.324   1
   1 -12  -4 6658.27 193.276   1
   1 -12  -3-2.14934 85.3100   1
   1 -12  -2 118.354 116.459   1
   1 -12  -1 1835.65 146.818   1
   1 -12   0 7089.29 205.654   1
  -1 -12  -1 3071.47 261.726  -2
   1 -12   1 3071.47 261.726   1
   1 -12   1 1683.11 194.248   1
  -1 -12  -2 1771.06 233.173  -2
   1 -12   2 1771.06 233.173   1
   1 -12   2 870.746 129.811   1
  -1 -12  -3 4303.26 294.779  -2
   1 -12   3 4303.26 294.779   1
   1 -12   3 2758.50 145.635   1
  -1 -12  -4 20.2804 221.338  -2
   1 -12   4 20.2804 221.338   1
   1 -12   4 347.683 139.941   1
  -1 -12  -5 4135.80 193.509  -2
   1 -12   5 4135.80 193.509   1
   1 -12   5 2665.54 208.041   1
  -1 -12  -6 20644.7 324.558  -2
   1 -12   6 20644.7 324.558   1
   1 -12   6 7733.09 292.773   1
  -1 -12  -7 4207.06 189.561  -2
   1 -12   7 4207.06 189.561   1
  -1 -12  -8 1570.90 219.667  -2
   1 -12   8 1570.90 219.667   1
  -1 -12  -9 5071.97 181.553  -2
   1 -12   9 5071.97 181.553   1
  -1 -12 -10 1786.13 195.859  -2
   1 -12  10 1786.13 195.859   1
  -1 -12 -11 6200.94 190.514  -2
   1 -12  11 6200.94 190.514   1
   1 -11 -12 2522.19 125.613   1
   1 -11 -11 4056.05 93.5562   1
   1 -11 -10 68.9657 67.0817   1
   1 -11  -9 264.045 65.9279   1
   1 -11  -8 3013.71 94.9573   1
   1 -11  -7 6148.45 127.744   1
   1 -11  -6 10316.7 157.034   1
   1 -11  -5 2278.80 115.501   1
   1 -11  -4 34228.8 260.177   1
   1 -11  -3 114.323 73.9712   1
   1 -11  -2 2014.65 118.827   1
   1 -11  -1 6666.70 202.038   1
  -1 -11   0 840.326 241.578  -2
   1 -11   0 840.326 241.578   1
   1 -11   0 565.575 170.464   1
  -1 -11  -1 16801.8 414.561  -2
   1 -11   1 16801.8 414.561   1
   1 -11   1 7930.97 311.530   1
  -1 -11  -2 6507.01 218.947  -2
   1 -11   2 6507.01 218.947   1
  -1 -11  -3 382.739 154.631  -2
   1 -11   3 382.739 154.631   1
  -1 -11  -4 234.333 164.488  -2
   1 -11   4 234.333 164.488   1
  -1 -11  -5 1657.30 141.938  -2
   1 -11   5 1657.30 141.938   1
  -1 -11  -6 3259.11 199.613  -2
   1 -11   6 3259.11 199.613   1
  -1 -11  -7 186.418 129.601  -2
   1 -11   7 186.418 129.601   1
  -1 -11  -8 13111.7 277.204  -2
   1 -11   8 13111.7 277.204   1
  -1 -11  -9 211.912 217.027  -2
   1 -11   9 211.912 217.027   1
  -1 -11 -10 172.023 146.885  -2
   1 -11  10 172.023 146.885   1
  -1 -11 -11 13765.2 240.851  -2
   1 -11  11 13765.2 240.851   1
   1 -11  13 881.530 113.442   1
   1 -10 -13 1210.86 74.9379   1
   1 -10 -12 279.637 66.7246   1
   1 -10 -11 1108.09 87.0335   1
   1 -10 -10 9076.42 166.646   1
   1 -10  -9 11833.0 142.941   1
   1 -10  -8 1226.98 76.6774   1
   1 -10  -7 13911.2 185.007   1
   1 -10  -6 2308.41 115.547   1
   1 -10  -5 17305.6 227.726   1
   1 -10  -4 2652.14 112.167   1
   1 -10  -3 14218.7 178.549   1
   1 -10  -2 406.627 71.4049   1
   1 -10  -1 1536.56 125.031   1
   1 -10   0 493.351 81.6330   1
  -1 -10  -1 6181.36 294.135  -2
   1 -10   1 6181.36 294.135   1
   1 -10   1 3750.39 111.235   1
  -1 -10  -2 7213.76 306.960  -2
   1 -10   2 7213.76 306.960   1
   1 -10   2 1933.51 92.4322   1
  -1 -10  -3 56159.0 689.225  -2
   1 -10   3 56159.0 689.225   1
   1 -10   3 27777.3 300.699   1
  -1 -10  -4 19267.4 443.218  -2
   1 -10   4 19267.4 443.218   1
  -1 -10  -5 3891.41 155.502  -2
   1 -10   5 3891.41 155.502   1
  -1 -10  -6 2470.18 149.399  -2
   1 -10   6 2470.18 149.399   1
  -1 -10  -7 4326.03 224.593  -2
   1 -10   7 4326.03 224.593   1
  -1 -10  -8 524.857 173.319  -2
   1 -10   8 524.857 173.319   1
  -1 -10  -9 4597.16 212.500  -2
   1 -10   9 4597.16 212.500   1
  -1 -10 -10 374.676 120.426  -2
   1 -10  10 374.676 120.426   1
  -1 -10 -11 2419.77 166.702  -2
   1 -10  11 2419.77 166.702   1
  -1 -10 -12 4206.42 180.260  -2
   1 -10  12 4206.42 180.260   1
   1 -10  14 455.554 102.649   1
   1  -9 -14 9165.33 205.432   1
   1  -9 -13 3949.31 101.132   1
   1  -9 -12 425.376 78.7009   1
   1  -9 -11 67.0967 72.5130   1
   1  -9 -10 2175.89 98.0798   1
  -1  -9   9 1386.56 226.681  -2
   1  -9  -9 1386.56 226.681   1
   1  -9  -9 1188.85 91.7107   1
   1  -9  -8 4155.03 139.879   1
  -1  -9   7 13434.5 369.017  -2
   1  -9  -7 13434.5 369.017   1
   1  -9  -7 6601.49 162.869   1
   1  -9  -6 6622.21 122.173   1
  -1  -9   5 1773.35 196.069  -2
   1  -9  -5 1773.35 196.069   1
   1  -9  -5 1102.40 83.9900   1
  -1  -9   4 2266.58 194.529  -2
   1  -9  -4 2266.58 194.529   1
   1  -9  -4 1752.56 102.844   1
  -1  -9   3 3368.44 230.327  -2
   1  -9  -3 3368.44 230.327   1
   1  -9  -3 768.822 85.1450   1
  -1  -9   2 25022.4 419.348  -2
   1  -9  -2 25022.4 419.348   1
   1  -9  -2 11770.3 179.814   1
  -1  -9   1 15308.4 335.866  -2
   1  -9  -1 15308.4 335.866   1
   1  -9  -1 8897.11 155.651   1
  -1  -9   0 5310.15 165.072  -2
   1  -9   0 5310.15 165.072   1
   1  -9   0 2991.70 141.090   1
  -1  -9  -1 1327.86 147.970  -2
   1  -9   1 1327.86 147.970   1
   1  -9   1 1242.54 88.1127   1
  -1  -9  -2 4197.25 175.158  -2
   1  -9   2 4197.25 175.158   1
   1  -9   2 688.460 83.1907   1
  -1  -9  -3 4503.04 174.816  -2
   1  -9   3 4503.04 174.816   1
   1  -9   3 3904.62 162.527   1
  -1  -9  -4 1603.72 116.536  -2
   1  -9   4 1603.72 116.536   1
   1  -9   4 203.463 132.336   1
  -1  -9  -5 8338.92 156.510  -2
   1  -9   5 8338.92 156.510   1
  -1  -9  -6 17477.1 208.150  -2
   1  -9   6 17477.1 208.150   1
  -1  -9  -7 2044.32 186.229  -2
   1  -9   7 2044.32 186.229   1
  -1  -9  -8 25851.4 314.853  -2
   1  -9   8 25851.4 314.853   1
  -1  -9  -9 16288.8 325.470  -2
   1  -9   9 16288.8 325.470   1
  -1  -9 -10 25233.9 384.846  -2
   1  -9  10 25233.9 384.846   1
  -1  -9 -11 17558.7 263.914  -2
   1  -9  11 17558.7 263.914   1
  -1  -9 -12 17177.2 469.513  -2
   1  -9  12 17177.2 469.513   1
  -1  -9 -13 7581.33 323.950  -2
   1  -9  13 7581.33 323.950   1
  -1  -9 -14 457.285 192.961  -2
   1  -9  14 457.285 192.961   1
   1  -8 -15-22.1234 87.5487   1
   1  -8 -14 665.376 84.4260   1
   1  -8 -13 100.851 73.4795   1
   1  -8 -12 720.684 75.2270   1
   1  -8 -11 133.541 74.2767   1
   1  -8 -10 6318.11 161.182   1
   1  -8  -9 7635.46 174.251   1
   1  -8  -8 6268.67 135.061   1
  -1  -8   7 49870.8 599.799  -2
   1  -8  -7 49870.8 599.799   1
   1  -8  -7 29998.0 289.772   1
   1  -8  -6 11591.2 140.483   1
  -1  -8   5 106349. 822.224  -2
   1  -8  -5 106349. 822.224   1
   1  -8  -5 60360.2 314.362   1
  -1  -8   4 12286.5 216.962  -2
   1  -8  -4 12286.5 216.962   1
   1  -8  -4 11449.0 205.269   1
   1  -8  -3 45438.8 259.786   1
  -1  -8   2 2382.27 105.660  -2
   1  -8  -2 2382.27 105.660   1
   1  -8  -2 25.2222 119.449   1
  -1  -8   1 25856.5 223.428  -2
   1  -8  -1 25856.5 223.428   1
   1  -8  -1 6412.92 176.289   1
  -1  -8   0 25985.3 226.804  -2
   1  -8   0 25985.3 226.804   1
   1  -8   0 18646.6 272.862   1
  -1  -8  -1 42538.1 284.433  -2
   1  -8   1 42538.1 284.433   1
   1  -8   1 12754.1 316.865   1
  -1  -8  -2 6807.85 250.085  -2
   1  -8   2 6807.85 250.085   1
   1  -8   2 2793.84 104.527   1
  -1  -8  -3 1402.69 82.7291  -2
   1  -8   3 1402.69 82.7291   1
  -1  -8  -4 19224.1 199.867  -2
   1  -8   4 19224.1 199.867   1
  -1  -8  -5 11293.5 165.217  -2
   1  -8   5 11293.5 165.217   1
  -1  -8  -6 29657.9 253.146  -2
   1  -8   6 29657.9 253.146   1
  -1  -8  -7 598.231 105.076  -2
   1  -8   7 598.231 105.076   1
  -1  -8  -8 15398.8 227.413  -2
   1  -8   8 15398.8 227.413   1
  -1  -8  -9 120828. 649.963  -2
   1  -8   9 120828. 649.963   1
  -1  -8 -10 56870.0 567.794  -2
   1  -8  10 56870.0 567.794   1
  -1  -8 -11 100342. 529.893  -2
   1  -8  11 100342. 529.893   1
  -1  -8 -12 8122.68 288.428  -2
   1  -8  12 8122.68 288.428   1
  -1  -8 -13 3144.46 297.101  -2
   1  -8  13 3144.46 297.101   1
  -1  -8 -14 443.045 204.235  -2
   1  -8  14 443.045 204.235   1
  -1  -8 -15 277.791 175.898  -2
   1  -8  15 277.791 175.898   1
   1  -7 -16 50.5009 76.9582   1
   1  -7 -15 203.249 71.3613   1
   1  -7 -14 99.4833 91.9825   1
   1  -7 -13 330.837 68.8819   1
   1  -7 -12 9066.26 131.716   1
  -1  -7  11 23.9407 216.844  -2
   1  -7 -11 23.9407 216.844   1
   1  -7 -11 69.3437 86.2090   1
  -1  -7  10 8691.70 344.106  -2
   1  -7 -10 8691.70 344.106   1
   1  -7 -10 8374.92 218.318   1
  -1  -7   9 1581.79 156.453  -2
   1  -7  -9 1581.79 156.453   1
   1  -7  -9 793.411 122.757   1
  -1  -7   8 651.356 188.992  -2
   1  -7  -8 651.356 188.992   1
   1  -7  -8 401.239 89.9652   1
  -1  -7   7 1510.19 150.262  -2
   1  -7  -7 1510.19 150.262   1
   1  -7  -7 1043.03 110.913   1
   1  -7  -6 852.335 100.024   1
  -1  -7   5 2212.74 158.137  -2
   1  -7  -5 2212.74 158.137   1
   1  -7  -5 1801.74 105.502   1
  -1  -7   4 2078.19 80.0585  -2
   1  -7  -4 2078.19 80.0585   1
  -1  -7   3 13630.9 189.113  -2
   1  -7  -3 13630.9 189.113   1
   1  -7  -3 4768.84 128.956   1
  -1  -7   2 626.793 101.982  -2
   1  -7  -2 626.793 101.982   1
   1  -7  -2 351.634 59.8104   1
  -1  -7   1 283.960 75.5894  -2
   1  -7  -1 283.960 75.5894   1
   1  -7  -1 362.262 61.3361   1
  -1  -7   0 65662.0 257.071  -2
   1  -7   0 65662.0 257.071   1
   1  -7   0 27965.0 301.545   1
  -1  -7  -1 39520.5 242.466  -2
   1  -7   1 39520.5 242.466   1
   1  -7   1 14397.4 219.875   1
  -1  -7  -2 9611.95 148.608  -2
   1  -7   2 9611.95 148.608   1
   1  -7   2 760.662 134.676   1
  -1  -7  -3 277697. 831.561  -2
   1  -7   3 277697. 831.561   1
   1  -7   3 162176. 746.358   1
  -1  -7  -4 28337.8 189.460  -2
   1  -7   4 28337.8 189.460   1
  -1  -7  -5 12986.8 162.262  -2
   1  -7   5 12986.8 162.262   1
  -1  -7  -6 13604.5 169.377  -2
   1  -7   6 13604.5 169.377   1
  -1  -7  -7 18707.6 184.904  -2
   1  -7   7 18707.6 184.904   1
  -1  -7  -8 85986.5 459.040  -2
   1  -7   8 85986.5 459.040   1
  -1  -7  -9 185888. 695.104  -2
   1  -7   9 185888. 695.104   1
  -1  -7 -10 4430.62 187.190  -2
   1  -7  10 4430.62 187.190   1
  -1  -7 -11 10184.9 241.400  -2
   1  -7  11 10184.9 241.400   1
  -1  -7 -12 14436.0 371.953  -2
   1  -7  12 14436.0 371.953   1
  -1  -7 -13 2211.03 294.303  -2
   1  -7  13 2211.03 294.303   1
  -1  -7 -14 2121.01 267.054  -2
   1  -7  14 2121.01 267.054   1
  -1  -7 -15 1392.22 155.929  -2
   1  -7  15 1392.22 155.929   1
  -1  -7 -16 2868.08 179.576  -2
   1  -7  16 2868.08 179.576   1
   1  -6 -16 790.335 105.630   1
   1  -6 -15 11855.1 192.322   1
   1  -6 -14 1463.56 100.326   1
   1  -6 -13 2023.76 112.002   1
  -1  -6  12 9432.37 312.463  -2
   1  -6 -12 9432.37 312.463   1
   1  -6 -12 245.093 89.7006   1
  -1  -6  11 4191.83 270.030  -2
   1  -6 -11 4191.83 270.030   1
   1  -6 -11 642.223 96.7750   1
  -1  -6  10 656.074 136.353  -2
   1  -6 -10 656.074 136.353   1
   1  -6 -10 50.2225 83.8671   1
  -1  -6   9 9509.47 210.959  -2
   1  -6  -9 9509.47 210.959   1
   1  -6  -9 7178.13 151.958   1
  -1  -6   8 5361.82 233.197  -2
   1  -6  -8 5361.82 233.197   1
   1  -6  -8 24.5813 78.5312   1
  -1  -6   7 11525.1 210.480  -2
   1  -6  -7 11525.1 210.480   1
  -1  -6   6 20494.3 187.708  -2
   1  -6  -6 20494.3 187.708   1
   1  -6  -6 16817.9 321.540   1
  -1  -6   5 51945.4 498.182  -2
   1  -6  -5 51945.4 498.182   1
   1  -6  -5 29399.1 260.255   1
  -1  -6   4 16977.4 189.476  -2
   1  -6  -4 16977.4 189.476   1
   1  -6  -4 14489.6 185.926   1
   1  -6  -3 5324.02 83.5070   1
  -1  -6   2 17099.1 267.153  -2
   1  -6  -2 17099.1 267.153   1
   1  -6  -2 11845.3 132.299   1
  -1  -6   1 93184.7 392.503  -2
   1  -6  -1 93184.7 392.503   1
   1  -6  -1 31163.3 415.585   1
  -1  -6   0 27033.5 254.729  -2
   1  -6   0 27033.5 254.729   1
   1  -6   0 23358.1 178.042   1
  -1  -6  -1 82455.4 401.479  -2
   1  -6   1 82455.4 401.479   1
   1  -6   1 29752.6 200.074   1
  -1  -6  -2 84648.0 344.464  -2
   1  -6   2 84648.0 344.464   1
   1  -6   2 51265.5 536.249   1
  -1  -6  -3 161213. 477.394  -2
   1  -6   3 161213. 477.394   1
   1  -6   3 61978.1 609.371   1
  -1  -6  -4 10891.2 116.864  -2
   1  -6   4 10891.2 116.864   1
  -1  -6  -5 7044.05 100.412  -2
   1  -6   5 7044.05 100.412   1
  -1  -6  -6 63787.9 310.560  -2
   1  -6   6 63787.9 310.560   1
  -1  -6  -7 67227.2 301.190  -2
   1  -6   7 67227.2 301.190   1
  -1  -6  -8 137230. 546.323  -2
   1  -6   8 137230. 546.323   1
  -1  -6  -9 1771.56 108.706  -2
   1  -6   9 1771.56 108.706   1
  -1  -6 -10 21614.2 244.377  -2
   1  -6  10 21614.2 244.377   1
  -1  -6 -11 9145.90 456.440  -2
   1  -6  11 9145.90 456.440   1
  -1  -6 -12 30922.1 529.537  -2
   1  -6  12 30922.1 529.537   1
  -1  -6 -13 10702.4 343.089  -2
   1  -6  13 10702.4 343.089   1
  -1  -6 -14 1972.17 292.164  -2
   1  -6  14 1972.17 292.164   1
  -1  -6 -15 1445.14 171.956  -2
   1  -6  15 1445.14 171.956   1
  -1  -6 -16 2874.52 211.012  -2
   1  -6  16 2874.52 211.012   1
  -1  -6 -17 3461.22 196.880  -2
   1  -6  17 3461.22 196.880   1
   1  -5 -17 4828.52 159.841   1
   1  -5 -16 7591.98 138.491   1
   1  -5 -15 745.060 70.4198   1
  -1  -5  14 1506.73 205.966  -2
   1  -5 -14 1506.73 205.966   1
   1  -5 -14 303.634 85.7585   1
   1  -5 -13 768.374 98.9937   1
  -1  -5  12 33989.7 561.935  -2
   1  -5 -12 33989.7 561.935   1
   1  -5 -12 30753.6 351.369   1
  -1  -5  11 43999.7 338.702  -2
   1  -5 -11 43999.7 338.702   1
   1  -5 -11 41435.3 407.747   1
  -1  -5  10 3825.86 144.197  -2
   1  -5 -10 3825.86 144.197   1
   1  -5 -10 2275.26 196.085   1
  -1  -5   9 3962.31 160.460  -2
   1  -5  -9 3962.31 160.460   1
   1  -5  -9 3995.35 205.812   1
  -1  -5   8 8779.65 184.376  -2
   1  -5  -8 8779.65 184.376   1
  -1  -5   7 14027.8 205.186  -2
   1  -5  -7 14027.8 205.186   1
   1  -5  -7 12501.4 268.228   1
  -1  -5   6 13301.6 262.934  -2
   1  -5  -6 13301.6 262.934   1
   1  -5  -6 10977.3 245.016   1
  -1  -5   5 4115.45 170.958  -2
   1  -5  -5 4115.45 170.958   1
   1  -5  -5 3487.53 145.689   1
   1  -5  -4 578.280 69.9728   1
   1  -5  -3 4262.46 142.161   1
   1  -5  -2 62571.4 434.868   1
   1  -5  -1 6164.27 115.368   1
   1  -5   0 76390.7 375.647   1
  -1  -5  -1 263363. 658.519  -2
   1  -5   1 263363. 658.519   1
   1  -5   1 133844. 743.766   1
  -1  -5  -2 7458.30 134.292  -2
   1  -5   2 7458.30 134.292   1
   1  -5   2 645.354 70.8884   1
  -1  -5  -3 94732.3 329.401  -2
   1  -5   3 94732.3 329.401   1
   1  -5   3 66990.0 565.549   1
  -1  -5  -4 12195.9 111.399  -2
   1  -5   4 12195.9 111.399   1
  -1  -5  -5 5863.56 88.0031  -2
   1  -5   5 5863.56 88.0031   1
  -1  -5  -6 83278.8 325.813  -2
   1  -5   6 83278.8 325.813   1
  -1  -5  -7 62803.2 276.257  -2
   1  -5   7 62803.2 276.257   1
  -1  -5  -8 23603.1 272.241  -2
   1  -5   8 23603.1 272.241   1
   1  -5   8 22011.8 441.908   1
  -1  -5  -9 2937.27 113.960  -2
   1  -5   9 2937.27 113.960   1
  -1  -5 -10 9514.86 180.517  -2
   1  -5  10 9514.86 180.517   1
  -1  -5 -11 54873.8 542.439  -2
   1  -5  11 54873.8 542.439   1
  -1  -5 -12 2212.87 230.207  -2
   1  -5  12 2212.87 230.207   1
  -1  -5 -13 23665.9 480.775  -2
   1  -5  13 23665.9 480.775   1
  -1  -5 -14 10008.7 264.394  -2
   1  -5  14 10008.7 264.394   1
   1  -5  14 13.4907 199.188   1
  -1  -5 -15 18463.4 307.286  -2
   1  -5  15 18463.4 307.286   1
  -1  -5 -16 4517.38 244.690  -2
   1  -5  16 4517.38 244.690   1
  -1  -5 -17 157.578 167.422  -2
   1  -5  17 157.578 167.422   1
  -1  -4  17 1030.17 163.241  -2
   1  -4 -17 1030.17 163.241   1
   1  -4 -17-122.517 76.9242   1
   1  -4 -16 2524.67 91.8227   1
  -1  -4  15 19196.8 403.406  -2
   1  -4 -15 19196.8 403.406   1
   1  -4 -15 6993.30 178.631   1
  -1  -4  14 2708.88 138.535  -2
   1  -4 -14 2708.88 138.535   1
  -1  -4  13 27481.4 496.712  -2
   1  -4 -13 27481.4 496.712   1
   1  -4 -13 1276.14 207.576   1
  -1  -4  12 8759.57 336.728  -2
   1  -4 -12 8759.57 336.728   1
   1  -4 -12 1590.39 200.590   1
  -1  -4  11 514.430 120.558  -2
   1  -4 -11 514.430 120.558   1
  -1  -4  10 10219.1 225.688  -2
   1  -4 -10 10219.1 225.688   1
   1  -4 -10 4250.99 215.232   1
  -1  -4   9 3838.46 220.352  -2
   1  -4  -9 3838.46 220.352   1
   1  -4  -9 1196.64 125.377   1
  -1  -4   8 8226.19 164.846  -2
   1  -4  -8 8226.19 164.846   1
  -1  -4   7 29820.2 252.844  -2
   1  -4  -7 29820.2 252.844   1
  -1  -4   6 28577.3 233.951  -2
   1  -4  -6 28577.3 233.951   1
  -1  -4   5 84811.5 522.917  -2
   1  -4  -5 84811.5 522.917   1
  -1  -4   4 14323.9 229.532  -2
   1  -4  -4 14323.9 229.532   1
  -1  -4   3 122142. 555.556  -2
   1  -4  -3 122142. 555.556   1
   1  -4  -2 32158.7 294.018   1
   1  -4  -1 2682.76 74.6250   1
   1  -4   0 7665.96 167.329   1
   1  -4   1 136594. 364.186   1
  -1  -4  -2 44018.6 257.397  -2
   1  -4   2 44018.6 257.397   1
   1  -4   2 39227.3 344.806   1
  -1  -4  -3 7428.76 96.7544  -2
   1  -4   3 7428.76 96.7544   1
   1  -4   3 3951.41 143.274   1
  -1  -4  -4 148921. 332.828  -2
   1  -4   4 148921. 332.828   1
   1  -4   4 43305.0 440.224   1
  -1  -4  -5 1842.66 69.0204  -2
   1  -4   5 1842.66 69.0204   1
   1  -4   5 493.732 106.653   1
  -1  -4  -6 952966. 889.867  -2
   1  -4   6 952966. 889.867   1
  -1  -4  -7 195298. 578.066  -2
   1  -4   7 195298. 578.066   1
   1  -4   7 129281. 922.186   1
  -1  -4  -8 503.826 75.1791  -2
   1  -4   8 503.826 75.1791   1
  -1  -4  -9 3127.31 127.651  -2
   1  -4   9 3127.31 127.651   1
  -1  -4 -10 4082.47 149.991  -2
   1  -4  10 4082.47 149.991   1
  -1  -4 -11 1761.93 135.912  -2
   1  -4  11 1761.93 135.912   1
  -1  -4 -12 5568.37 283.962  -2
   1  -4  12 5568.37 283.962   1
  -1  -4 -13 7131.21 308.207  -2
   1  -4  13 7131.21 308.207   1
  -1  -4 -14 7100.70 248.504  -2
   1  -4  14 7100.70 248.504   1
  -1  -4 -15 4659.05 195.777  -2
   1  -4  15 4659.05 195.777   1
  -1  -4 -16 687.751 201.430  -2
   1  -4  16 687.751 201.430   1
  -1  -4 -17 10968.9 378.823  -2
   1  -4  17 10968.9 378.823   1
  -1  -3  17 14732.7 282.554  -2
   1  -3 -17 14732.7 282.554   1
   1  -3 -17 7322.08 149.694   1
  -1  -3  16 3845.85 237.926  -2
   1  -3 -16 3845.85 237.926   1
   1  -3 -16 1646.86 105.993   1
  -1  -3  15 186.253 207.477  -2
   1  -3 -15 186.253 207.477   1
   1  -3 -15-2.73706 123.393   1
  -1  -3  14 2150.66 174.617  -2
   1  -3 -14 2150.66 174.617   1
   1  -3 -14 757.997 165.022   1
  -1  -3  13 12847.7 271.668  -2
   1  -3 -13 12847.7 271.668   1
   1  -3 -13 4317.41 243.702   1
  -1  -3  12 10393.6 193.729  -2
   1  -3 -12 10393.6 193.729   1
   1  -3 -12 6653.85 275.166   1
  -1  -3  11 1857.13 124.909  -2
   1  -3 -11 1857.13 124.909   1
   1  -3 -11 155.832 147.465   1
  -1  -3  10 6508.34 251.338  -2
   1  -3 -10 6508.34 251.338   1
  -1  -3   9 12025.7 290.791  -2
   1  -3  -9 12025.7 290.791   1
  -1  -3   8 825.622 128.270  -2
   1  -3  -8 825.622 128.270   1
   1  -3  -8 450.626 68.9586   1
  -1  -3   7 3680.06 157.901  -2
   1  -3  -7 3680.06 157.901   1
  -1  -3   6 2840.11 145.988  -2
   1  -3  -6 2840.11 145.988   1
  -1  -3   5 2332.96 132.648  -2
   1  -3  -5 2332.96 132.648   1
   1  -3  -5 881.000 57.8767   1
   1  -3  -4 583.662 35.9230   1
   1  -3  -3 75070.9 431.321   1
  -1  -3   1 19593.1 204.019  -2
   1  -3  -1 19593.1 204.019   1
   1  -3   0 53546.9 229.468   1
   1  -3   1 192433. 261.355   1
  -1  -3  -2 9328.27 152.097  -2
   1  -3   2 9328.27 152.097   1
   1  -3   2 9902.72 77.7380   1
  -1  -3  -3 56496.2 242.017  -2
   1  -3   3 56496.2 242.017   1
   1  -3   3 18156.8 130.396   1
  -1  -3  -4 752279. 649.978  -2
   1  -3   4 752279. 649.978   1
  -1  -3  -5 3706.50 68.9613  -2
   1  -3   5 3706.50 68.9613   1
  -1  -3  -6 33741.8 185.697  -2
   1  -3   6 33741.8 185.697   1
  -1  -3  -7 41232.9 247.404  -2
   1  -3   7 41232.9 247.404   1
  -1  -3  -8 1344.67 104.566  -2
   1  -3   8 1344.67 104.566   1
  -1  -3  -9 7066.08 159.231  -2
   1  -3   9 7066.08 159.231   1
  -1  -3 -10 10628.3 325.405  -2
   1  -3  10 10628.3 325.405   1
  -1  -3 -11 6432.50 273.689  -2
   1  -3  11 6432.50 273.689   1
  -1  -3 -12 37005.0 588.092  -2
   1  -3  12 37005.0 588.092   1
  -1  -3 -13 4364.83 191.435  -2
   1  -3  13 4364.83 191.435   1
  -1  -3 -14 1582.31 148.706  -2
   1  -3  14 1582.31 148.706   1
  -1  -3 -15 8411.71 244.014  -2
   1  -3  15 8411.71 244.014   1
  -1  -3 -16 896.638 220.188  -2
   1  -3  16 896.638 220.188   1
  -1  -3 -17 2546.17 270.088  -2
   1  -3  17 2546.17 270.088   1
  -1  -3 -18 1441.26 164.918  -2
   1  -3  18 1441.26 164.918   1
  -1  -2  17 6472.01 163.134  -2
   1  -2 -17 6472.01 163.134   1
   1  -2 -17 394.749 131.731   1
  -1  -2  16 2504.37 232.127  -2
   1  -2 -16 2504.37 232.127   1
  -1  -2  15 17330.3 417.390  -2
   1  -2 -15 17330.3 417.390   1
   1  -2 -15 12584.4 221.833   1
  -1  -2  14 24884.9 499.853  -2
   1  -2 -14 24884.9 499.853   1
   1  -2 -14 22162.3 303.497   1
  -1  -2  13 2493.33 180.447  -2
   1  -2 -13 2493.33 180.447   1
   1  -2 -13 229.156 168.108   1
  -1  -2  12 15487.0 212.892  -2
   1  -2 -12 15487.0 212.892   1
   1  -2 -12 4863.60 257.766   1
  -1  -2  11 25187.3 251.537  -2
   1  -2 -11 25187.3 251.537   1
   1  -2 -11 18386.8 401.797   1
  -1  -2  10 24780.6 382.351  -2
   1  -2 -10 24780.6 382.351   1
  -1  -2   9 33648.8 407.345  -2
   1  -2  -9 33648.8 407.345   1
  -1  -2   8 69163.0 460.735  -2
   1  -2  -8 69163.0 460.735   1
   1  -2  -8 20642.8 293.745   1
  -1  -2   7 85654.8 492.608  -2
   1  -2  -7 85654.8 492.608   1
   1  -2  -7 47773.3 393.345   1
  -1  -2   6 21533.0 250.401  -2
   1  -2  -6 21533.0 250.401   1
   1  -2  -6 20078.7 233.649   1
   1  -2  -5 94072.5 326.918   1
  -1  -2   4 22203.5 233.582  -2
   1  -2  -4 22203.5 233.582   1
   1  -2  -4 19035.5 165.844   1
   1  -2  -3 29116.5 156.741   1
   1  -2  -2 195418. 585.772   1
   1  -2  -1 29724.3 203.518   1
   1  -2   0 167.649 25.1365   1
   1  -2   1 131762. 306.188   1
  -1  -2  -2 13861.1 141.416  -2
   1  -2   2 13861.1 141.416   1
  -1  -2  -3 31238.2 199.949  -2
   1  -2   3 31238.2 199.949   1
  -1  -2  -4 234109. 499.132  -2
   1  -2   4 234109. 499.132   1
   1  -2   4 104838. 402.883   1
  -1  -2  -5 567813. 704.688  -2
   1  -2   5 567813. 704.688   1
   1  -2   5 301674. 723.431   1
  -1  -2  -6 11999.9 120.474  -2
   1  -2   6 11999.9 120.474   1
  -1  -2  -7 146037. 513.178  -2
   1  -2   7 146037. 513.178   1
  -1  -2  -8 128621. 485.648  -2
   1  -2   8 128621. 485.648   1
  -1  -2  -9 10302.1 270.001  -2
   1  -2   9 10302.1 270.001   1
  -1  -2 -10 11163.2 247.174  -2
   1  -2  10 11163.2 247.174   1
  -1  -2 -11 20377.7 412.897  -2
   1  -2  11 20377.7 412.897   1
  -1  -2 -12 22733.9 334.599  -2
   1  -2  12 22733.9 334.599   1
  -1  -2 -13 198.231 128.758  -2
   1  -2  13 198.231 128.758   1
  -1  -2 -14 15319.4 347.723  -2
   1  -2  14 15319.4 347.723   1
  -1  -2 -15 864.527 184.250  -2
   1  -2  15 864.527 184.250   1
  -1  -2 -16 2403.55 189.198  -2
   1  -2  16 2403.55 189.198   1
  -1  -2 -17 7295.23 366.820  -2
   1  -2  17 7295.23 366.820   1
  -1  -2 -18 12528.2 338.496  -2
   1  -2  18 12528.2 338.496   1
  -1  -1  18 15280.5 239.770  -2
   1  -1 -18 15280.5 239.770   1
  -1  -1  17 7119.88 243.841  -2
   1  -1 -17 7119.88 243.841   1
  -1  -1  16 10605.3 227.932  -2
   1  -1 -16 10605.3 227.932   1
  -1  -1  15 549.666 158.365  -2
   1  -1 -15 549.666 158.365   1
  -1  -1  14 11943.9 388.124  -2
   1  -1 -14 11943.9 388.124   1
   1  -1 -14 3810.75 247.835   1
  -1  -1  13 2214.04 194.073  -2
   1  -1 -13 2214.04 194.073   1
  -1  -1  12 10045.5 232.843  -2
   1  -1 -12 10045.5 232.843   1
   1  -1 -12 8304.20 312.443   1
  -1  -1  11 2918.77 165.679  -2
   1  -1 -11 2918.77 165.679   1
   1  -1 -10 7934.15 240.402   1
   1  -1  -9-23.1257 90.1259   1
   1  -1  -8 4934.49 166.849   1
   1  -1  -7 8458.08 194.738   1
  -1  -1   6 524.888 98.0168  -2
   1  -1  -6 524.888 98.0168   1
   1  -1  -6 205.479 69.0191   1
  -1  -1   5 10203.6 166.266  -2
   1  -1  -5 10203.6 166.266   1
   1  -1  -5 6515.61 132.891   1
  -1  -1   4 44028.3 310.883  -2
   1  -1  -4 44028.3 310.883   1
   1  -1  -4 22769.6 198.878   1
   1  -1  -3 70742.6 285.971   1
   1  -1  -1 29756.9 193.368   1
   1  -1   0 434490. 737.472   1
   1  -1   1 98964.1 237.729   1
   1  -1   3 290583. 387.026   1
  -1  -1  -4 286697. 403.215  -2
   1  -1   4 286697. 403.215   1
   1  -1   4 158731. 392.484   1
  -1  -1  -5 21488.9 175.552  -2
   1  -1   5 21488.9 175.552   1
   1  -1   5 18883.5 198.363   1
  -1  -1  -6 58110.8 275.443  -2
   1  -1   6 58110.8 275.443   1
  -1  -1  -7 13561.8 153.742  -2
   1  -1   7 13561.8 153.742   1
  -1  -1  -8 60767.4 519.005  -2
   1  -1   8 60767.4 519.005   1
  -1  -1  -9 12118.8 275.224  -2
   1  -1   9 12118.8 275.224   1
  -1  -1 -10 4323.14 213.508  -2
   1  -1  10 4323.14 213.508   1
  -1  -1 -11 79699.5 446.668  -2
   1  -1  11 79699.5 446.668   1
  -1  -1 -12 1822.86 148.092  -2
   1  -1  12 1822.86 148.092   1
  -1  -1 -13 6010.63 245.432  -2
   1  -1  13 6010.63 245.432   1
  -1  -1 -14 12342.6 316.236  -2
   1  -1  14 12342.6 316.236   1
  -1  -1 -15 9615.68 322.776  -2
   1  -1  15 9615.68 322.776   1
  -1  -1 -16 13879.1 383.543  -2
   1  -1  16 13879.1 383.543   1
  -1  -1 -17 7810.31 384.141  -2
   1  -1  17 7810.31 384.141   1
  -1  -1 -18 1491.20 186.330  -2
   1  -1  18 1491.20 186.330   1
  -1   0  18 881.438 135.125  -2
   1   0 -18 881.438 135.125   1
  -1   0  17 32643.8 408.212  -2
   1   0 -17 32643.8 408.212   1
   1   0 -17 17390.5 276.397   1
  -1   0  16 12607.0 245.995  -2
   1   0 -16 12607.0 245.995   1
  -1   0  15 5514.46 214.546  -2
   1   0 -15 5514.46 214.546   1
  -1   0  14 2573.53 192.646  -2
   1   0 -14 2573.53 192.646   1
  -1   0  13 102649. 673.999  -2
   1   0 -13 102649. 673.999   1
  -1   0  12 9268.90 346.021  -2
   1   0 -12 9268.90 346.021   1
   1   0 -12 4756.64 259.045   1
  -1   0  11 86265.9 823.590  -2
   1   0 -11 86265.9 823.590   1
   1   0 -11 45744.7 577.147   1
  -1   0  10 4793.19 222.593  -2
   1   0 -10 4793.19 222.593   1
  -1   0   9 114520. 773.488  -2
   1   0  -9 114520. 773.488   1
  -1   0   8 3302.99 166.414  -2
   1   0  -8 3302.99 166.414   1
   1   0  -7 10861.6 221.802   1
  -1   0   6 820.876 89.5800  -2
   1   0  -6 820.876 89.5800   1
   1   0  -6 120.110 76.9229   1
   1   0  -5 20668.0 238.435   1
  -1   0   4 2222.23 100.173  -2
   1   0  -4 2222.23 100.173   1
   1   0  -4 1212.18 72.6008   1
   1   0  -2 649.641 54.8166   1
   1   0  -1 346568. 658.222   1
  -1   0   0 2310.00 87.6525  -2
   1   0   0 2310.00 87.6525   1
   1   0   0 1136.91 36.4896   1
   1   0   3 84614.1 248.147   1
  -1   0  -4 4096.02 64.3843  -2
   1   0   4 4096.02 64.3843   1
   1   0   4 1692.96 92.8518   1
  -1   0  -5 7963.39 213.412  -2
   1   0   5 7963.39 213.412   1
   1   0   5 4128.93 99.7741   1
  -1   0  -6 2035.84 120.669  -2
   1   0   6 2035.84 120.669   1
  -1   0  -7 9821.43 201.270  -2
   1   0   7 9821.43 201.270   1
  -1   0  -8 1315.18 191.495  -2
   1   0   8 1315.18 191.495   1
  -1   0  -9 171717. 730.345  -2
   1   0   9 171717. 730.345   1
  -1   0 -10 5209.98 160.029  -2
   1   0  10 5209.98 160.029   1
  -1   0 -11 12695.7 243.281  -2
   1   0  11 12695.7 243.281   1
  -1   0 -12 4515.47 213.748  -2
   1   0  12 4515.47 213.748   1
  -1   0 -13 2365.32 186.958  -2
   1   0  13 2365.32 186.958   1
  -1   0 -14 1049.86 163.137  -2
   1   0  14 1049.86 163.137   1
  -1   0 -15 1209.24 218.618  -2
   1   0  15 1209.24 218.618   1
  -1   0 -16 1280.88 196.983  -2
   1   0  16 1280.88 196.983   1
  -1   0 -17 5840.22 347.030  -2
   1   0  17 5840.22 347.030   1
  -1   0 -18 73.7943 150.415  -2
   1   0  18 73.7943 150.415   1
  -1   1  18 16192.6 247.617  -2
   1   1 -18 16192.6 247.617   1
  -1   1  17 7862.05 257.322  -2
   1   1 -17 7862.05 257.322   1
   1   1 -17 4214.97 124.979   1
  -1   1  16 11079.0 231.273  -2
   1   1 -16 11079.0 231.273   1
  -1   1  15 155.600 204.749  -2
   1   1 -15 155.600 204.749   1
   1   1 -15 127.843 164.635   1
  -1   1  14 11925.8 372.704  -2
   1   1 -14 11925.8 372.704   1
   1   1 -14 7259.21 324.165   1
  -1   1  13 1805.05 192.518  -2
   1   1 -13 1805.05 192.518   1
  -1   1  12 8692.29 169.808  -2
   1   1 -12 8692.29 169.808   1
  -1   1  11 2246.52 132.497  -2
   1   1 -11 2246.52 132.497   1
  -1   1  10 20333.5 391.771  -2
   1   1 -10 20333.5 391.771   1
   1   1  -9 11010.1 275.096   1
  -1   1   8 7605.61 225.616  -2
   1   1  -8 7605.61 225.616   1
   1   1  -7 2104.13 128.249   1
  -1   1   6 418.683 122.471  -2
   1   1  -6 418.683 122.471   1
  -1   1   5 9425.77 162.015  -2
   1   1  -5 9425.77 162.015   1
   1   1  -5 3035.01 121.926   1
  -1   1   4 39350.1 214.558  -2
   1   1  -4 39350.1 214.558   1
  -1   1   3 139491. 367.863  -2
   1   1  -3 139491. 367.863   1
  -1   1   2 426540. 668.840  -2
   1   1  -2 426540. 668.840   1
  -1   1   1 29596.9 213.290  -2
   1   1  -1 29596.9 213.290   1
   1   1   1 263339. 687.881   1
   1   1   2 367648. 567.193   1
   1   1   4 118021. 646.318   1
  -1   1  -5 17847.7 194.624  -2
   1   1   5 17847.7 194.624   1
   1   1   5 586.940 106.926   1
  -1   1  -6 56293.6 362.007  -2
   1   1   6 56293.6 362.007   1
   1   1   6 28851.2 400.357   1
  -1   1  -7 12700.6 184.202  -2
   1   1   7 12700.6 184.202   1
   1   1   7 555.165 97.3827   1
  -1   1  -8 57721.2 427.066  -2
   1   1   8 57721.2 427.066   1
  -1   1  -9 12980.1 191.133  -2
   1   1   9 12980.1 191.133   1
  -1   1 -10 3814.64 149.886  -2
   1   1  10 3814.64 149.886   1
  -1   1 -11 76011.6 518.325  -2
   1   1  11 76011.6 518.325   1
  -1   1 -12 2419.25 183.487  -2
   1   1  12 2419.25 183.487   1
  -1   1 -13 6526.38 241.209  -2
   1   1  13 6526.38 241.209   1
  -1   1 -14 12471.7 331.297  -2
   1   1  14 12471.7 331.297   1
  -1   1 -15 9606.37 355.917  -2
   1   1  15 9606.37 355.917   1
  -1   1 -16 13477.8 523.099  -2
   1   1  16 13477.8 523.099   1
  -1   1 -17 7732.09 363.589  -2
   1   1  17 7732.09 363.589   1
  -1   1 -18 1257.88 128.376  -2
   1   1  18 1257.88 128.376   1
  -1   2  17 7102.82 245.394  -2
   1   2 -17 7102.82 245.394   1
   1   2 -17 6084.54 131.634   1
  -1   2  16 2570.21 237.638  -2
   1   2 -16 2570.21 237.638   1
   1   2 -16 2952.19 168.710   1
  -1   2  15 15737.2 364.149  -2
   1   2 -15 15737.2 364.149   1
   1   2 -15 4569.73 266.843   1
  -1   2  14 22541.9 333.162  -2
   1   2 -14 22541.9 333.162   1
  -1   2  13 2643.95 160.229  -2
   1   2 -13 2643.95 160.229   1
  -1   2  12 15569.5 208.582  -2
   1   2 -12 15569.5 208.582   1
  -1   2  11 23546.5 278.351  -2
   1   2 -11 23546.5 278.351   1
   1   2 -10 12857.8 342.255   1
   1   2  -9 9722.39 270.478   1
  -1   2   8 70451.5 626.944  -2
   1   2  -8 70451.5 626.944   1
  -1   2   7 90468.9 653.895  -2
   1   2  -7 90468.9 653.895   1
   1   2  -6 235.928 97.8957   1
  -1   2   5 179392. 401.059  -2
   1   2  -5 179392. 401.059   1
  -1   2   4 21462.0 160.126  -2
[truncated: 375,420 more chars]
